# Supplementary material for: Oyster hemolymph is a complex and dynamic ecosystem hosting bacteria, protists and viruses
Source: Anim Microbiome. 2020 Apr 28;2:12. doi: 10.1186/s42523-020-00032-w (PMC7807429; doi:10.1186/s42523-020-00032-w)
Supplement: Supplementary file 1 — Additional file 1: Table S1. Overview of specificity of primers used to amplify V1-V2 region of 18S rRNA genes. [file 42523_2020_32_MOESM1_ESM.xlsx]

## Sheet: Forward Primer
NEW EUK F	ACCTGGTTGATCCTGCCA	Overview of the specificity of the forward primer used in this study. This primer is shorter than the eukaryotic primer EukA described by Medlin et al. (1988; DOI 10.1016/0378-1119(88)90066-2) by two nucleotides in 3’-end to catch more diversity. Overall this primer will target all eukaryotes beside some metazoan (human for instance) and Microsporidia. It should be noticed that this primer is wid…
Euk A (Medlin et al. 1988)	ACCTGGTTGATCCTGCCAGT
METAZOA_Mollusca_Crassostrea+gigas_AB064942.1.1820	....................
METAZOA_Mollusca_Crassostrea+gigas_AB064942.1.1820	....................
METAZOA_Mollusca_Ostrea+edulis_U88709.1.1819	-...................
METAZOA_Mollusca_Ostrea+edulis_U88709.1.1819	-...................
METAZOA_Mollusca_Ostrea+edulis_L49052.1.1821	....................
METAZOA_Mollusca_Ostrea+edulis_L49052.1.1821	....................
METAZOA_Mollusca_Crassostrea+virginica_X60315.1.1816	....................
METAZOA_Mollusca_Crassostrea+virginica_X60315.1.1816	....................
METAZOA_Mollusca_Mytilus+californianus_L33449.1.1825	....................
METAZOA_Mollusca_Mytilus+edulis_L24489.1.1826	....................
METAZOA_Mollusca_Mytilus+edulis_L33448.1.1827	....................
METAZOA_Mollusca_Mytilus+trossulus_L33453.1.1827	....................
METAZOA_Mollusca_Mytilus+trossulus_L33454.1.1827	....................
METAZOA_Mollusca_Mytilus+galloprovincialis_L33451.1.1826	....................
METAZOA_Mollusca_Mytilus+trossulus_L33455.1.1826	....................
METAZOA_Mollusca_Mytilus+trossulus_L24490.1.1826	....................
METAZOA_Mollusca_Mytilus+galloprovincialis_L33452.1.1826	....................
METAZOA_Mollusca_Mytilus+edulis_AY527062.1.1823	....................
METAZOA_Mollusca_Musculus+lateralis_AF229625.1.1813	....................
METAZOA_Mollusca_Pinna+muricata_AJ389636.1.1791	-----...............
METAZOA_Mollusca_Pinctada+fucata_AB214462.1.1824	....................
METAZOA_Mollusca_Ruditapes+philippinarum_JN807342.1.1833	....................
METAZOA_Mollusca_Ruditapes+variegatus_JN807348.1.1832	....................
METAZOA_Mollusca_Chicoreus+asianus_HQ834013.1.1826	....................
METAZOA_Mollusca_Elysia+viridis_AY427499.1.1846	....................
METAZOA_Mollusca_Antalis+entalis_AY145363.1.1852	--..................
METAZOA_Mollusca_Antalis+vulgaris_X91980.1.1865	....................
METAZOA_Mollusca_Janolus+cristatus_AF249194.1.1999	....................
METAZOA_Mollusca_Cellana+toreuma_AF308646.1.2034	----................
METAZOA_Arthropoda_Limulus+polyphemus_L81949.1.1807	-...................
METAZOA_Arthropoda_Euastacus+bispinosus_AF235967.1.1868	-----...............
METAZOA_Arthropoda_Antarcturus+spinacoronatus_AF279604.1.2367	....................
METAZOA_Arthropoda_Zaus+caeruleus_EU380284.1.1808	....................
METAZOA_Arthropoda_Bathymedon+obtusifrons_AF419236.1.2613	....................
METAZOA_Bryozoa_Anguinella+palmata_JN680935.1.1817	--..................
METAZOA_Bryozoa_Bicellariella+ciliata_FJ196131.1.1311	----................
METAZOA_Bryozoa_Bowerbankia+imbricata_JN680939.1.1849	--..................
METAZOA_Cnidaria_Eleutheria+claparedei_GQ424320.1.1793	....................
METAZOA_Cnidaria_Staurocladia+wellingtoni_AF358084.1.1825	....................
METAZOA_Cnidaria_Physophora+hydrostatica_AF358072.1.1821	....................
METAZOA_Cnidaria_Microhydrula+limopsicola_EU247811.1.1811	....................
METAZOA_Craniata_Danio+rerio_CU278559.11721.13659	....................
METAZOA_Craniata_Homo+sapiens_FP236317.17522.19380	-...................
METAZOA_Craniata_Mus+musculus_CT010467.65862.67700	-...................
METAZOA_Craniata_Salmo+salar_AGKD01466015.2262.4087	-...................
METAZOA_Craniata_Homo+sapiens_AEKP01213761.9066.10816	........c...........
METAZOA_Craniata_Homo+sapiens_DM486681.11318.13068	........c...........
METAZOA_Craniata_Homo+sapiens_AADD01205172.9669.11419	........c...........
METAZOA_Craniata_Homo+sapiens_AADB02034831.22481.24231	........c...........
METAZOA_Craniata_Homo+sapiens_DM486508.4754.6504	........c...........
METAZOA_Ctenophora_Beroe+cucumis_AF293699.1.1802	....................
METAZOA_Ctenophora_Velamen+parallelum_AF293693.1.1803	....................
METAZOA_Ctenophora_Pleurobrachia+pileus_AF293678.1.1801	....................
METAZOA_Ctenophora_Ocyropsis+crystallina guttata_AF293691.1.1802	....................
METAZOA_Entoprocta_Barentsia+gracilis_AY210442.1.1804	--..................
METAZOA_Platyhelminthes_Zoogonoides+viviparus_AY525634.1.1953	....................
METAZOA_Platyhelminthes_Australoplana+sanguinea_AF033041.1.1783	....................
METAZOA_Porifera_Ircinia+felix_AY734448.1.1791	-...................
METAZOA_Rotifera_Brachionus+plicatilis_U49911.1.1808	....................
ALVEOLATA_Perkinsida_Perkinsus+chesapeaki_AY305326.1543.3351_U_	....................
ALVEOLATA_Perkinsida_Perkinsus+marinus_X75762.1	....................
ALVEOLATA_Perkinsida_Perkinsus+marinus_AF497479.1251.3059	....................
ALVEOLATA_Perkinsida_Perkinsus+olseni_AF140295.1171.2979	-...................
ALVEOLATA_Perkinsida_Perkinsus+chesapeaki_AF102171.1575.3382	.g..................
ALVEOLATA_Alveolata_Filipodium+phascolosomae_FJ832163.1.1699	....................
ALVEOLATA_Apicomplexa_Aggregata+octopiana_DQ096837.1.1796	....................
ALVEOLATA_Apicomplexa_Hepatozoon+sp._FJ719818.1.1741	----................
ALVEOLATA_Colpodea_Platyophryides+magnus_HM140395.1.1768	....................
ALVEOLATA_Dinophyceae_Gonyaulax+spinifera_AF022155.1.1790	----................
ALVEOLATA_Dinophyceae_Gymnodinium+catenatum_DQ779990.398.2201	....................
ALVEOLATA_Dinophyceae_Peridinium+foliaceum_AF231804.1.1795	....................
ALVEOLATA_Ellobiopsidae_Thalassomyces+fagei_AY340590.1.1755	....................
ALVEOLATA_Heterotrichea_Peritromus+faurei_EU583993.1.1726	....................
ALVEOLATA_Litostomatea_Bandia+cribbi_AF298824.1.1643	....................
ALVEOLATA_Litostomatea_Parentodinium+sp._AB530164.1.1635	....................
ALVEOLATA_Litostomatea_Polycostidae_EF024240.1.1651	--..................
ALVEOLATA_Phyllopharyngea_Ephelota+gemmipara_EU600180.1.1696	....................
ALVEOLATA_Phyllopharyngea_Trochochilodon+flavus_JN867018.1.1719	....................
ALVEOLATA_Spirotrichea_Pseudotontonia+simplicidens_JF791039.1.1777	....................
ALVEOLATA_Spirotrichea_Strobilidium+caudatum_AY143573.1.1764	....................
ALVEOLATA_Syndiniales_Syndinium+sp._DQ146406.1.1792	....................
ALVEOLATA_Syndiniales_Ichthyodinium+chabelardi_FJ440623.1.1788	....................
ALVEOLATA_Syndiniales_Euduboscquella+cachoni_JN934988.1.1833	....................
AMOEBOZOA_Lobosa_Acanthamoeba+polyphaga_GU320583.1.2271	....................
AMOEBOZOA_Mycetozoa-Dictyostelea_Dictyostelium+citrinum_JF930954.5.1877	---.................
AMOEBOZOA_Mycetozoa-Dictyostelea_Dictyostelium+discoideum_JF930901.5.1876	---.................
AMOEBOZOA_Mycetozoa-Dictyostelea_Dictyostelium+dimigraformum_AM168038.1.1867	....................
APUZOSOA_Apusomonadidae_Amastigomonas+debruynei_AY050180.1.1846	....................
ARCHAEPLASTIDA_Chlorophyceae_Hydrodictyon+reticulatum_M74497.1.1789	--..................
ARCHAEPLASTIDA_Chlorophyceae_Volvox+carteri_ACJH01008794.1.1430	....................
ARCHAEPLASTIDA_Embryophyceae_Avicennia+marina_Y17766.1.1805	....................
ARCHAEPLASTIDA_Embryophyceae_Camelina+sativa_FN599860.308.2115	....................
ARCHAEPLASTIDA_Florideophyceae_Chondrus+crispus_DQ316996.1.1778	....................
ARCHAEPLASTIDA_Florideophyceae_Dasya+villosa_AF488387.1.1771	....................
ARCHAEPLASTIDA_Pyramimonadales_Pyramimonas+gelidicola_EU141942.1.1806	....................
CRYPTOPHYTA_Katablepharidaceae_Roombia+truncata_FJ969717.1.1827	....................
EXCAVATA_Euglenozoa_Diplonema+ambulator_AY425009.1.2062	....................
EXCAVATA_Heterolobosea_Tetramitus+rostratus_M98051.1.2119	....................
EXCAVATA_Heterolobosea_Vahlkampfia+lobospinosa_M98052.1.2137	....................
EXCAVATA_Jakobida_Andalucia+godoyi_AY965870.1.1850	----................
EXCAVATA_Jakobida_Jakoba+libera_AF411288.1.1838	....................
EXCAVATA_Jakobida_Seculamonas+ecuadoriensis_DQ190541.1.1842	....................
EXCAVATA_Parabasalia_Metadevescovina+polyspira_U17506.1.1566	....................
FUNGI and relatives_Ascomycota_Saccharomyces+cerevisiae_ADXC01000118.4300.6106	.t..................
FUNGI and relatives_Chytridiomycota_Zygorhizidium+planktonicum_FJ799984.1.1778	--..................
FUNGI and relatives_Hyphochytriomyceta_Hyphochytrium+catenoides_X80344.1.1815	....................
FUNGI and relatives_Hyphochytriomyceta_Rhizidiomyces+apophysatus_AF163295.1.1816	....................
FUNGI and relatives_Microsporidiomycota_Antonospora+psocopterae_FJ865222.1.1370	...a.......t.....t.g
FUNGI and relatives_Microsporidiomycota_Microsporidium+sp._FJ755999.1.837	...a.......t.....t.a
FUNGI and relatives_Microsporidiomycota_Dictyocoela+sp._FJ756205.1.831	...a.......t.....t.a
FUNGI and relatives_Mucoromycota_Cunninghamella+bertholletiae_DQ155289.1.2275	....................
FUNGI and relatives_Incertae sedis_Capsaspora+owczarzaki_ACFS01000464.73319.75121	....................
HAPTOPHYTA_Pavlovophyceae_Exanthemachrysis+gayraliae_AF106060.1.1778	....................
HAPTOPHYTA_Pavlovophyceae_Pavlova+pinguis_AF102373.1.1780	....................
HAPTOPHYTA_Phaeophyceae_Fucus+gardneri_X53987.1.1817	....................
HAPTOPHYTA_Phaeophyceae_Lobophora+variegata_AB090391.1.1832	-----...............
HAPTOPHYTA_Prymnesiophyceae_Chrysochromulina+sp._AF166377.1.1792	....................
HAPTOPHYTA_Prymnesiophyceae_Cruciplacolithus+neohelis_AJ246262.1.1795	----................
HAPTOPHYTA_Prymnesiophyceae_Prymnesium+nemamethecum_AM491004.1.1800	-...................
INCERTAE SEDIS_Planomonadida_Ancyromonas+micra_EU349230.1.1799	....................
RADIOLARIA_Polycystinea_Collozoum+inerme_AY266295.1.1790	----................
RADIOLARIA_Polycystinea_marine+metagenome_AACY020379403.854.2649	.t..................
RADIOLARIA_Polycystinea_Thalassicolla+nucleata_AF057742.1.1771	....................
CERCOZOA_Marteilioides+chungmuensis_GU132548.1	..................t.
CERCOZOA_Marteilioides+chungmuensis_GU132549.1	..................t.
CERCOZOA_Endomyxa-Ascetosporea_Bonamia+sp._AAY860060.1.952	.g..................
CERCOZOA_Endomyxa-Ascetosporea_Bonamia+ostreae_AF192759.1.1276	----................
CERCOZOA_Endomyxa-Ascetosporea_Haplosporidium+edule_DQ458793.1.1744	....................
CERCOZOA_Endomyxa-Ascetosporea_Haplosporidium+nelsoni_U19538.1.1745	....................
CERCOZOA_Endomyxa-Ascetosporea_Haplosporidium+pickfordi_AY452724.1.1635	....................
CERCOZOA_Endomyxa-Ascetosporea_Haplosporidium+nelsoni_X74131.1	....................
STRAMENOPILES_Bacillariophyta_Corethron+criophilum_X85400.1.1799	....................
STRAMENOPILES_Bicoecea_Caecitellus+pseudoparvulus_DQ230538.1.1696	....................
STRAMENOPILES_Chrysophyceae-Synurophyceae_Clade-I_FR874553.1.1776	....................
STRAMENOPILES_Labyrinthulea_Schizochytrium+minutum_AB022108.1.1794	---.................
STRAMENOPILES_Labyrinthulea_Aurantiochytrium+limacinum_HM042904.1.1758	....................
STRAMENOPILES_MAST_Pirsonia+verrucosa_JF791043.1.1777	....................
STRAMENOPILES_Opalinata_Blastocystis+sp._AY266469.1.1769	.t..................
STRAMENOPILES_Xanthophyceae_Mischococcus+sphaerocephalus_AF083400.1.1806	---.................

## Sheet: Reverse Primer
NEW EUK R	ggtarkrtakwggmytac	Overview of the specificity of the reverse primer used in this study. The reverse primer NEW EUK R (5'-GTARKCCWMTAYMYTACC-3') was newly designed for targeting major eukaryotic lineages but metazoan (especially oysters). This reverse primer contains seven degenerated nucleotides (r= A or G, k=G or T, w=A or T, m=A or C, y=C or T). Metazoan have ≥ 3mismatches with this primer, with the notable exce…
METAZOA_Annelida_Capitella+capitata_U67323.1.1740	......cg...a......
METAZOA_Annelida_Lamellibrachia+satsuma_FM995543.1.1783	....c.tg...t......
METAZOA_Annelida_Lumbricus+terrestris_AJ272183.1.1813	....c.tg...t......
METAZOA_Annelida_Myrianida+longoprimicirrata_HQ659563.1.1755	......cg...t......
METAZOA_Annelida_Nereis+pelagica_AY612621.1.1797	....c.tg.cct......
METAZOA_Arthropoda_Abdera+biflexuosa_EF362990.1.1856	......t.c.gc......
METAZOA_Arthropoda_Acisoma+panorpoides_FN356030.1.1865	......t.c.gc......
METAZOA_Arthropoda_Anchistioides+antiguensis_EU920936.1.1812	t.....cc..gc......
METAZOA_Arthropoda_Antarcturus+spinacoronatus_AF279604.1.2367	t.....t...gc......
METAZOA_Arthropoda_Bathymedon+obtusifrons_AF419236.1.2613	c..tt.t...gt..aa..
METAZOA_Arthropoda_Betamorpha+africana_EU414446.1.2220	t.....t..a.c......
METAZOA_Arthropoda_Cambaroides+japonicus_AF235963.1.1462	t.....t...gc......
METAZOA_Arthropoda_Cantellius+pallidus_AM497879.1.1789	...tt.c........g..
METAZOA_Arthropoda_Eriphides+hispida_HM638002.1.1804	t.....t....c......
METAZOA_Arthropoda_Euastacus+bispinosus_AF235967.1.1868	t.....t....c......
METAZOA_Arthropoda_Gammarus+roeselii_JF966163.1.1965	c..tc.t...gc..gac.
METAZOA_Arthropoda_Gammarus+setosus_JF966164.1.1950	c..tc.t...gc..gac.
METAZOA_Arthropoda_Gnomulus+sp._FJ475873.1.1762	......t...gc......
METAZOA_Arthropoda_Grallobia+sp._JQ000143.1.1752	......t....t......
METAZOA_Arthropoda_Guagonia+sp._JQ435186.1.1667	......t...gc......
METAZOA_Arthropoda_Limulus+polyphemus_L81949.1.1807	......t...gc......
METAZOA_Arthropoda_Diestrammena+elegantissima_AB647227.1.976	......t.c.gc......
METAZOA_Arthropoda_Melanophthalma+sp._EU164634.1.1874	......t.c.gc......
METAZOA_Arthropoda_Trigonopteryx+hopei_Z97589.1.1862	......t.c.gc......
METAZOA_Arthropoda_Mysis+gaspensis_DQ189140.1.851	t.....t...gc......
METAZOA_Arthropoda_Mysis+nordenskioldi_DQ189138.1.852	t.....t...gc......
METAZOA_Arthropoda_Paramysis+loxolepis_EU233482.1.923	t.....t...gt......
METAZOA_Arthropoda_Paranebalia+longipes_AY744891.1.1767	t....ct...gc.g....
METAZOA_Arthropoda_Procambarus+clarkii_AF436001.1.1828	t.....t...gc......
METAZOA_Arthropoda_Proctophyllodes+neopinnatus_HM165062.1.1766	......t...gt......
METAZOA_Arthropoda_Subeucalanus+subcrassus_GU969150.1.1691	t..g.c.....c...c..
METAZOA_Arthropoda_Zaus+caeruleus_EU380284.1.1808	t..g.c.....c...c..
METAZOA_Brachiopoda_Abyssothyris+sp._AF025928.1.1771	....c.tg.c.t......
METAZOA_Brachiopoda_Argyrotheca+cordata_AF119078.1.1762	....c.tg.c.t......
METAZOA_Brachiopoda_Discinisca+tenuis_AY842020.1.1764	......tg.cct......
METAZOA_Brachiopoda_Glottidia+palmeri_AF201744.1.1750	....c.cg...t......
METAZOA_Brachiopoda_Lingula+adamsi_U08329.1.1750	....c.tg...t......
METAZOA_Brachiopoda_Novocrania+anomala_AY842018.1.1768	....c.tg...t......
METAZOA_Brachiopoda_Phoronis+australis_EU334122.1.1760	....t.tg...t......
METAZOA_Bryozoa_Anguinella+palmata_JN680935.1.1817	...tc.tgc..t..ga..
METAZOA_Bryozoa_Bicellariella+ciliata_FJ196131.1.1311	...t..tgc..t...a..
METAZOA_Bryozoa_Bowerbankia+imbricata_JN680939.1.1849	...t..cgc.gc...a..
METAZOA_Craniata_Danio+rerio_CU278559.11721.13659	......tcc..c......
METAZOA_Craniata_Gallus+gallus_M59389.1.1779	....c...c.gt......
METAZOA_Craniata_Gasterosteus+aculeatus_AANH01011617.940.2758	....c.t.ccgt......
METAZOA_Craniata_Homo+sapiens_FP236317.17522.19380	......cgccgt......
METAZOA_Craniata_Homo+sapiens_ABBA01120297.1.1724	......tgc.gt......
METAZOA_Craniata_Homo+sapiens_AEKP01213761.9066.10816	..c...cacc.t..g...
METAZOA_Craniata_Homo+sapiens_DM486681.11318.13068	..c...cacc.t..g...
METAZOA_Craniata_Homo+sapiens_AADD01205172.9669.11419	..c...cacc.t..g...
METAZOA_Craniata_Homo+sapiens_AADB02034831.22481.24231	..c...cacc.t..g...
METAZOA_Craniata_Homo+sapiens_DM486508.4754.6504	..c...cacc.t..g...
METAZOA_Craniata_Mus+musculus_CT010467.65862.67700	......cgccgt......
METAZOA_Craniata_Salmo+salar_AGKD01466015.2262.4087	....c.t.c.gt......
METAZOA_Craniata_Salmo+salar_AGKD01226779.1.1801	....c.t.c.gt......
METAZOA_Craniata_Salmo+salar_AGKD01519681.30.1401	....c.t.c.gt......
METAZOA_Cycliophora_Symbion+pandora_AY218106.1.1769	......tg...t......
METAZOA_Echinodermata_Acanthaster+planci_AB084554.1.1770	....c.t...gc......
METAZOA_Echinodermata_Astropecten+irregularis_Z80949.1.1768	....c.t...gc......
METAZOA_Echinodermata_Astrothorax+misakiensis_AB605163.1.943	....c.....gc......
METAZOA_Echinodermata_Himerometra+magnipinna_GQ913343.1.1650	....c.t...gc......
METAZOA_Echinodermata_Holothuria+turriscelsa_AY133473.1.1898	....c.t...gc.....t
METAZOA_Echinodermata_Leptasterias+muelleri_AY935558.1.1528	....c.t...gc......
METAZOA_Entoprocta_Barentsia+gracilis_AY210442.1.1804	......tg...t......
METAZOA_Entoprocta_Loxosomella+harmeri_GU125749.1.1686	.......g...t......
METAZOA_Entoprocta_Loxosomella+stomatophora_GU125753.1.1769	.......g...t......
METAZOA_Gastrotricha_Dactylopodola+agadasys_JN203487.1.1813	......tgc..t......
METAZOA_Gastrotricha_Diplodasys+ankeli_AM231777.1.1795	....c.cg.cct......
METAZOA_Gastrotricha_Diplodasys+sp._JF357641.1.1707	....cacg.cct.t....
METAZOA_Gastrotricha_Lepidodermella+squamata_JN185489.1.1712	......tg..ct......
METAZOA_Gastrotricha_Tetranchyroderma+pachysomum_JF357636.1.1697	..c.c.ta.c.t..g...
METAZOA_Gnathostomulida_Austrognatharia+strunki_AY218110.1.1781	....c.tg...t......
METAZOA_Gnathostomulida_Gnathostomula+peregrina_DQ079926.1.1739	......ta.cct......
METAZOA_Gnathostomulida_Labidognathia+longicollis_AY218111.1.1735	......t....c......
METAZOA_Hemichordata_Balanoglossus+carnosus_D14359.1.1696	....c.t...gc......
METAZOA_Hemichordata_Cephalodiscus+nigrescens_EU728440.1.1695	......tc.cgc......
METAZOA_Hemichordata_Enteropneusta+sp._JN886758.1.1705	....c.t...gc......
METAZOA_Hemichordata_Tergivelum+sp._JN886770.1.1733	....c.t...gc......
METAZOA_Mollusca_Acanthina+monodon_HM486911.1.1797	....c.tg..ct......
METAZOA_Mollusca_Antalis+entalis_AY145363.1.1852	.t..c.tg.c.t.....a
METAZOA_Mollusca_Antalis+vulgaris_X91980.1.1865	.t..c.tg...t.....a
METAZOA_Mollusca_Anthosiphonaria+sirius_X98828.1.1846	....c.tg.c.t......
METAZOA_Mollusca_Aplysia+californica_AASC02062549.10.1551	tt.ct..ag.ct.tg..t
METAZOA_Mollusca_Austrolittorina+cincta_AJ488704.1.953	....c.tg..ct......
METAZOA_Mollusca_Bathyacmaea+nipponica_AB282772.1.1032	...c..cg.cct......
METAZOA_Mollusca_Bathymodiolus+thermophilus_AY649823.1.1751	....c.tg...t......
METAZOA_Mollusca_Blanfordia+japonica_AB611728.1.1786	....c.tg..ct......
METAZOA_Mollusca_Bolma+modesta_AM048678.1.984	......tgc..t......
METAZOA_Mollusca_Calyptogena+magnifica_AF120556.1.1777	....c.tgc..t......
METAZOA_Mollusca_Cellana+toreuma_AF308646.1.2034	...c..tgccct......
METAZOA_Mollusca_Cerithidea+anticipata_AM932821.1.984	...c..tg..ct......
METAZOA_Mollusca_Chicoreus+asianus_HQ834013.1.1826	....c.tg..ct......
METAZOA_Mollusca_Chlamys+islandica_EU660813.1.868	....c.tgc..t......
METAZOA_Mollusca_Chromodoris+alternata_EF534031.1.1648	....c.tg.c.t......
METAZOA_Mollusca_Crassostrea+gigas_EU660791.1.875	....c.tgc..t......
METAZOA_Mollusca_Crassostrea+gigas_EU660790.1.875	....c.tgc..t......
METAZOA_Mollusca_Crassostrea+gigas_EU660791.1.875	....c.tgc..t......
METAZOA_Mollusca_Crassostrea+gigas_EU660790.1.875	....c.tgc..t......
METAZOA_Mollusca_Crassostrea+gigas_AM182263.1.1738	....c.tgc..t......
METAZOA_Mollusca_Crassostrea+gigas_AM182263.1.1738	....c.tgc..t......
METAZOA_Mollusca_Crassostrea+gigas_AB064942.1.1820	....c.tgc..t......
METAZOA_Mollusca_Crassostrea+gigas_AB064942.1.1820	....c.tgc..t......
METAZOA_Mollusca_Crassostrea+virginica_EU660793.1.875	....c.tgc..t......
METAZOA_Mollusca_Crassostrea+virginica_EU660792.1.875	....c.tgc..t......
METAZOA_Mollusca_Crassostrea+virginica_EU660793.1.875	....c.tgc..t......
METAZOA_Mollusca_Crassostrea+virginica_EU660792.1.875	....c.tgc..t......
METAZOA_Mollusca_Crassostrea+virginica_X60315.1.1816	....c.tgc..t......
METAZOA_Mollusca_Crassostrea+virginica_X60315.1.1816	....c.tgc..t......
METAZOA_Mollusca_Donax+trunculus_EU660746.1.877	....c.tgc..t..g...
METAZOA_Mollusca_Dreissena+polymorpha_AM774543.1.1782	....c.tgc..t......
METAZOA_Mollusca_Electroma+zebra_AB594366.1.1736	....c.tgc..t......
METAZOA_Mollusca_Elysia+viridis_AY427499.1.1846	....c.tg.c.t......
METAZOA_Mollusca_Entemnotrochus+adansonianus_AY090809.1.1993	....c.tgccct...c..
METAZOA_Mollusca_Ethalia+guamensis_EU530083.1.981	......tgc..t......
METAZOA_Mollusca_Ilbia+ilbi_GU213047.1.1873	....c.tg.c.t......
METAZOA_Mollusca_Lithophaga+lithophaga_AF124208.1.1764	....c.tg...t......
METAZOA_Mollusca_Lucina+adansoni_FR686731.1.969	....c.tgc..t......
METAZOA_Mollusca_Musculus+cupreus_AB569164.1.1778	....c.tg...t......
METAZOA_Mollusca_Musculus+discors_AF124206.1.1782	....c.tg.c.t......
METAZOA_Mollusca_Musculus+lateralis_AF229625.1.1813	....c.tg...t......
METAZOA_Mollusca_Mya+arenaria_AF117739.1.1793	....c.tgc..t......
METAZOA_Mollusca_Mytilus+californianus_DQ640513.1.876	....c.tg...t......
METAZOA_Mollusca_Mytilus+californianus_DQ640514.1.876	....c.tg...t......
METAZOA_Mollusca_Mytilus+californianus_L33449.1.1825	....c.tg...t......
METAZOA_Mollusca_Mytilus+chilensis_DQ640508.1.878	....c.tg...t......
METAZOA_Mollusca_Mytilus+chilensis_DQ640510.1.878	....c.tg...t......
METAZOA_Mollusca_Mytilus+chilensis_DQ640509.1.878	....c.tg...t......
METAZOA_Mollusca_Mytilus+coruscus_EF613242.1.1703	....c.tg...t......
METAZOA_Mollusca_Mytilus+edulis_DQ640512.1.878	....c.tg...t......
METAZOA_Mollusca_Mytilus+edulis_DQ640511.1.878	....c.tg...t......
METAZOA_Mollusca_Mytilus+edulis_L24489.1.1826	....c.tg...t......
METAZOA_Mollusca_Mytilus+edulis_L33448.1.1827	....c.tg...t......
METAZOA_Mollusca_Mytilus+edulis_AY527062.1.1823	....c.tg...t......
METAZOA_Mollusca_Mytilus+galloprovincialis_DQ640506.1.878	....c.tg...t......
METAZOA_Mollusca_Mytilus+galloprovincialis_DQ640507.1.877	....c.tg...t......
METAZOA_Mollusca_Mytilus+galloprovincialis_L33451.1.1826	....c.tg...t......
METAZOA_Mollusca_Mytilus+galloprovincialis_L33452.1.1826	....c.tg...t......
METAZOA_Mollusca_Mytilus+trossulus_DQ640515.1.878	....c.tg...t......
METAZOA_Mollusca_Mytilus+trossulus_DQ640516.1.877	....c.tg...t......
METAZOA_Mollusca_Mytilus+trossulus_L33453.1.1827	....c.tg...t......
METAZOA_Mollusca_Mytilus+trossulus_L33454.1.1827	....c.tg...t......
METAZOA_Mollusca_Mytilus+trossulus_L33455.1.1826	....c.tg...t......
METAZOA_Mollusca_Mytilus+trossulus_L24490.1.1826	....c.tg...t......
METAZOA_Mollusca_Nassarius+hepaticus_FJ660682.1.1753	....c.tg..ct......
METAZOA_Mollusca_Omphiscola+glabra_FR797820.1.1839	....c.tg...t......
METAZOA_Mollusca_Onchidium+tumidum_HQ659973.1.1785	....c.tg...t......
METAZOA_Mollusca_Ostrea+chilensis_EU660788.1.875	....c.tg...t......
METAZOA_Mollusca_Ostrea+chilensis_EU660789.1.875	....c.tg...t......
METAZOA_Mollusca_Ostrea+chilensis_EU660788.1.875	....c.tg...t......
METAZOA_Mollusca_Ostrea+chilensis_EU660789.1.875	....c.tg...t......
METAZOA_Mollusca_Ostrea+edulis_EU660786.1.875	....c.tgc..t......
METAZOA_Mollusca_Ostrea+edulis_EU660786.1.875	....c.tgc..t......
METAZOA_Mollusca_Ostrea+edulis_U88709.1.1819	....c.tgc..t......
METAZOA_Mollusca_Ostrea+edulis_U88709.1.1819	....c.tgc..t......
METAZOA_Mollusca_Ostrea+edulis_L49052.1.1821	....c.tgc..t......
METAZOA_Mollusca_Ostrea+edulis_L49052.1.1821	....c.tgc..t......
METAZOA_Mollusca_Pinctada+fucata_AB214462.1.1824	....c.tgc..t......
METAZOA_Mollusca_Pinna+muricata_AJ389636.1.1791	....c.tg...t......
METAZOA_Mollusca_Pomacea+bridgesi_DQ093436.1.1840	....c.tg..........
METAZOA_Mollusca_Prisogaster+niger_AM048668.1.984	......tgc..t......
METAZOA_Mollusca_Ruditapes+philippinarum_JN807342.1.1833	....c.tgc..t......
METAZOA_Mollusca_Ruditapes+variegatus_JN807348.1.1832	....c.tgc..t......
METAZOA_Nematoda_Calyptronema+maxweberi_AY854199.1.1407	......c....a......
METAZOA_Nematoda_Carcharodiscus+banaticus_AY284827.1.1720	......t....c......
METAZOA_Nematoda_Dictyocaulus+eckerti_AY168863.1.1715	......c....a.t....
METAZOA_Nematoda_Enoplea_GQ483657.1.800	......t...gc......
METAZOA_Nematoda_Funaria+maryannae_AY593952.1.850	......t....c......
METAZOA_Nematoda_Isomermis+lairdi_FN400894.1.1747	......t....t......
METAZOA_Nematoda_Leptonchus+granulosus_AY284831.1.1725	......t....c......
METAZOA_Nematoda_Mylonchulus+mulveyi_AB361449.1.1793	......t....c......
METAZOA_Nematoda_Prodesmodora+circulata_AY284722.1.1562	......t...gt......
METAZOA_Nematoda_Protorhabditis+sp._AF083001.1.1668	..c...t.........g.
METAZOA_Nematoda_Pseudhalenchus+minutus_AY284638.1.1717	..........ct......
METAZOA_Platyhelminthes_Australoplana+sanguinea_AF033041.1.1783	........ca.a......
METAZOA_Platyhelminthes_Caenoplana+coerulea_AF033040.1.1784	........ca.a......
METAZOA_Platyhelminthes_Catenula+lemnae_FJ196323.1.1763	....c.tg...t......
METAZOA_Platyhelminthes_Catenula+turgida_FJ384802.1.1744	....c.t....t......
METAZOA_Platyhelminthes_Heterophyopsis+continua_JQ955643.1.850	......tg.cct......
METAZOA_Platyhelminthes_Meara+stichopi_AF119085.1.1768	..................
METAZOA_Platyhelminthes_Pleurogenoides+medians_AY222151.1.1850	......tg.cct......
METAZOA_Platyhelminthes_Schistosoma+japonicum_CABF01087520.52.1833	......tg...t......
METAZOA_Platyhelminthes_Schistosoma+mansoni_X53047.1.1992	......tg...t......
METAZOA_Platyhelminthes_Schistosoma+spindale_Z11979.1.1990	......tg...t......
METAZOA_Platyhelminthes_Vasotrema+robustum_AY829257.1.1683	......tg..ct......
METAZOA_Platyhelminthes_Zoogonoides+viviparus_AY525634.1.1953	......tg.cct......
METAZOA_Priapulida_Priapulopsis+bicaudatus_EU669458.1.1753	.....at...gt......
METAZOA_Priapulida_Priapulus+caudatus_X80234.22.1814	.....at...gt......
METAZOA_Priapulida_Tubiluchus+corallicola_AF119086.1.1768	.....at..c.c......
METAZOA_Rotifera_Adineta+vaga_DQ089733.1.1767	....cat....t.t....
METAZOA_Rotifera_Brachionus+plicatilis_U49911.1.1808	......cg...t......
METAZOA_Rotifera_Mytilina+mucronata_DQ297708.1.1758	......cg...t......
METAZOA_Rotifera_Plationus+patulus_DQ297712.1.1759	......cg...t......
METAZOA_Rotifera_Rotaria+rotatoria_DQ089736.1.1764	....cat....t.t....
METAZOA_Rotifera_Trichocerca+elongata_DQ297721.1.1759	......cg...t......
METAZOA_Urochordata_Diplosoma+ooru_AB211099.1.2081	....c...ccc.......
METAZOA_Urochordata_Diplosoma+simile_AB211101.1.2075	....c...ccc.......
METAZOA_Urochordata_Lissoclinum+punctatum_AB211091.1.1916	....c...c.c.......
METAZOA_Urochordata_Lissoclinum+timorense_AB211092.1.1916	....c...c.c.......
METAZOA_Urochordata_Microcosmus+sabatieri_FM244854.1.1674	....c.c...gc......
METAZOA_Urochordata_Oligotrema+lyra_JN565044.1.1770	t...t......t......
METAZOA_Urochordata_Perophora+sagamiensis_AB104873.1.1720	....c.............
METAZOA_Urochordata_Pyura+sp._JF961819.1.1702	....c.t..agt......
METAZOA_Urochordata_Pyura+stolonifera_JF961787.1.1702	....c.t..a.t......
METAZOA_Urochordata_Salpa+aspera_HQ015405.1.1725	....c.....c.......
METAZOA_Cnidaria_Eleutheria+claparedei_GQ424320.1.1793	..................
METAZOA_Cnidaria_Epiactis+lisbethae_EU190858.1.1779	..................
METAZOA_Cnidaria_Eudendrium+racemosum_EU272617.1.1700	..................
METAZOA_Cnidaria_Halopteris+diaphana_FJ550525.1.1721	..................
METAZOA_Cnidaria_Hippopodius+hippopus_AY937341.1.1755	..................
METAZOA_Cnidaria_Metallogorgia+melanotrichos_FJ526215.1.1755	..................
METAZOA_Cnidaria_Microhydrula+limopsicola_EU247811.1.1811	..................
METAZOA_Cnidaria_Paragorgia+arborea_HM437187.1.1686	..c...............
METAZOA_Cnidaria_Paragorgia+sp._FJ389264.1.1743	..................
METAZOA_Cnidaria_Physophora+hydrostatica_AF358072.1.1821	..................
METAZOA_Cnidaria_Plumularia+setaceoides_FJ550538.1.1683	........c.........
METAZOA_Cnidaria_Selaginopsis+cornigera_Z92899.1.1824	....c.............
METAZOA_Cnidaria_Silicularia+rosea_FJ550549.1.1694	..................
METAZOA_Cnidaria_Staurocladia+wellingtoni_AF358084.1.1825	..................
METAZOA_Ctenophora_Beroe+cucumis_AF293699.1.1802	..................
METAZOA_Ctenophora_Ocyropsis+crystallina_AF293691.1.1802	..................
METAZOA_Ctenophora_Pleurobrachia+pileus_AF293678.1.1801	..................
METAZOA_Ctenophora_Velamen+parallelum_AF293693.1.1803	..................
METAZOA_Porifera_Dasychalina+fragilis_DQ927316.1.1869	..................
METAZOA_Porifera_Ircinia+felix_AY734448.1.1791	..................
METAZOA_Porifera_Leucetta+chagosensis_FR819694.1.1751	..................
METAZOA_Porifera_Soleneiscus+radovani_AF452017.1.1782	..................
METAZOA_Porifera_Spongilla+sp._EF426711.1.1683	..................
ALVEOLATA_Apicomplexa_Adelina+bambarooniae_AF494058.1.1756	.............t....
ALVEOLATA_Apicomplexa_Apicystis+bombi_FN546182.1.1627	..................
ALVEOLATA_Apicomplexa_Cryptosporidium+felis_DQ836340.1.811	..................
ALVEOLATA_Apicomplexa_Cryptosporidium+parvum_AB513863.1.1629	..................
ALVEOLATA_Apicomplexa_Eimeria+pilarensis_AF324215.1.1533	..................
ALVEOLATA_Apicomplexa_Hepatozoon+sp._FJ719818.1.1741	..................
ALVEOLATA_Colpodea_Platyophryides+magnus_HM140395.1.1768	..................
ALVEOLATA_Colpodea_Sorogena+stoianovitchae_AF300287.1.1723	..................
ALVEOLATA_Dinophyceae_Gonyaulax+spinifera_AF022155.1.1790	..g.............c.
ALVEOLATA_Dinophyceae_Gonyaulax+verior_AY443013.1.1753	..................
ALVEOLATA_Dinophyceae_Gymnodinium+catenatum_DQ779990.398.2201	..................
ALVEOLATA_Dinophyceae_Karenia+brevis_AF352819.1.1680	..................
ALVEOLATA_Dinophyceae_Karenia+mikimotoi_FJ587220.1.1705	..................
ALVEOLATA_Dinophyceae_Peridinium+foliaceum_AF231804.1.1795	..................
ALVEOLATA_Ellobiopsidae_Thalassomyces+fagei_AY340590.1.1755	...g..............
ALVEOLATA_Heterotrichea_Fabrea+salina_DQ168805.1.1682	..................
ALVEOLATA_Heterotrichea_Peritromus+faurei_EU583993.1.1726	..................
ALVEOLATA_Heterotrichea_Stentor+coeruleus_FN659813.1.1670	..................
ALVEOLATA_Heterotrichea_Stentor+roeseli_FN659825.1.1670	..................
ALVEOLATA_Karyorelictea_Geleia+swedmarkii_AY187933.1.1504	..........g.......
ALVEOLATA_Karyorelictea_Loxodes+magnus_L31519.1.1581	..................
ALVEOLATA_Karyorelictea_Remanella+sp._AM409181.1.1628	..................
ALVEOLATA_Karyorelictea_Tracheloraphis+sp._L31520.1.1598	..................
ALVEOLATA_Litostomatea_Bandia+cribbi_AF298824.1.1643	..................
ALVEOLATA_Litostomatea_Bundleia+benbrooki_AB555711.1.1555	t.................
ALVEOLATA_Litostomatea_Parentodinium+sp._AB530164.1.1635	..................
ALVEOLATA_Litostomatea_Polycostidae_EF024240.1.1651	..................
ALVEOLATA_Perkinsida_Perkinsus+chesapeaki_AF102171.1575.3382	..................
ALVEOLATA_Perkinsida_Perkinsus+marinus_X75762.1	..................
ALVEOLATA_Perkinsida_Perkinsus+marinus_X75762.1	..................
ALVEOLATA_Perkinsida_Perkinsus+marinus_AF126013.1	..................
ALVEOLATA_Perkinsida_Perkinsus+marinus_AF324218.1	..................
ALVEOLATA_Perkinsida_Perkinsus+marinus_AF530535.1.1715	..................
ALVEOLATA_Perkinsida_Perkinsus+mediterraneus_AY517647.1.1786	..................
ALVEOLATA_Phyllopharyngea_Ephelota+gemmipara_EU600180.1.1696	..................
ALVEOLATA_Phyllopharyngea_Heliophrya+erhardi_AY007445.1.1645	..................
ALVEOLATA_Phyllopharyngea_Trochochilodon+flavus_JN867018.1.1719	..................
ALVEOLATA_Plagiopylea_Lechriopyla+mystax_AF527757.1.1712	..........ct......
ALVEOLATA_Plagiopylea_Plagiopyla+frontata_Z29440.1.1704	..........ct......
ALVEOLATA_Plagiopylea_Paraspathidium+sp._FJ875139.1.1679	..................
ALVEOLATA_Plagiopylea_Trimyema+minutum thermophilum_AJ292526.1.1721	..................
ALVEOLATA_Spirotrichea_Steenstrupiella+steenstrupii_EU399537.1.1690	..................
ALVEOLATA_Spirotrichea_Stenosemella+pacifica_JN831789.1.1669	..................
ALVEOLATA_Spirotrichea_Strobilidium+caudatum_AY143573.1.1764	..................
ALVEOLATA_Spirotrichea_Stylonychia+mytilus_AM086663.1.1723	..................
ALVEOLATA_Spirotrichea_Tintinnopsis+major_JN831819.1.1666	..................
ALVEOLATA_Spirotrichea_Tintinnopsis+parvula_JN831825.1.1667	..................
ALVEOLATA_Syndiniales_Amoebophrya+ceratii_AF239260.1.1699	..................
ALVEOLATA_Syndiniales_Duboscquella+sp._AB295041.1.1728	..................
ALVEOLATA_Syndiniales_Euduboscquella+cachoni_JN934988.1.1833	..................
ALVEOLATA_Syndiniales_Hematodinium+perezi_EF065718.1.1772	..................
ALVEOLATA_Syndiniales_Hematodinium+sp._FJ844413.1.1757	..................
ALVEOLATA_Syndiniales_Ichthyodinium+chabelardi_FJ440623.1.1788	..................
ALVEOLATA_Syndiniales_Ichthyodinium+chabelardi_AB276368.1.1746	..................
ALVEOLATA_Syndiniales_Syndinium+sp._DQ146406.1.1792	..................
ALVEOLATA_Syndiniales_Syndinium+turbo_DQ146405.1.1779	..................
AMOEBOZOA_Archamoebea_Entamoeba+coli_FR686437.1.1261	..................
AMOEBOZOA_Lobosa_Acanthamoeba+polyphaga_GU320583.1.2271	........t.........
AMOEBOZOA_Mycetozoa-Dictyostelea_Dictyostelium+citrinum_JF930954.5.1877	....c.............
AMOEBOZOA_Mycetozoa-Dictyostelea_Dictyostelium+dimigraformum_AM168038.1.1867	....c.............
AMOEBOZOA_Mycetozoa-Dictyostelea_Dictyostelium+discoideum_JF930901.5.1876	....c.............
AMOEBOZOA_Mycetozoa-Dictyostelea_Polysphondylium+violaceum_HQ732192.1.2523	....c.............
AMOEBOZOA_Variosea_Protostelium+mycophagum_FJ766446.1.1811	..................
AMOEBOZOA_Variosea_Protostelium+mycophagum var. crassipes_FJ766461.1.1794	........c.........
ARCHAEPLASTIDA_Chlorophyceae_Bracteacoccus+pseudominor_HQ246324.1.1589	..................
ARCHAEPLASTIDA_Chlorophyceae_Chlamydomonas+sp._FR865533.2.1768	..................
ARCHAEPLASTIDA_Chlorophyceae_Chlorogonium+euchlorum_AB278607.1.1687	..................
ARCHAEPLASTIDA_Chlorophyceae_Desmodesmus+subspicatus_AJ249514.1.1617	..................
ARCHAEPLASTIDA_Chlorophyceae_Hydrodictyon+reticulatum_M74497.1.1789	..................
ARCHAEPLASTIDA_Chlorophyceae_Scenedesmus+deserticola_AY510462.1.1737	..................
ARCHAEPLASTIDA_Chlorophyceae_Tetraedron+pentaedricum_AY780671.1.1694	..................
ARCHAEPLASTIDA_Chlorophyceae_Volvox+carteri_ACJH01008794.1.1430	..................
ARCHAEPLASTIDA_Chlorophyta_Geminella+minor_AF387150.1.1692	..................
ARCHAEPLASTIDA_Chlorophyta_Marsupiomonas+pelliculata_FR865498.1.1730	..................
ARCHAEPLASTIDA_Coleochaetophyceae_Coleochaete+conchata_AY211902.1.1689	..................
ARCHAEPLASTIDA_Embryophyceae_Avicennia+marina_Y17766.1.1805	..................
ARCHAEPLASTIDA_Embryophyceae_Balanophora+indica_JN392867.1.1777	..........g.......
ARCHAEPLASTIDA_Embryophyceae_Billardiera+heterophylla_AJ236001.1.1768	..................
ARCHAEPLASTIDA_Embryophyceae_Camelina+sativa_FN599860.308.2115	..................
ARCHAEPLASTIDA_Embryophyceae_Cedrus+libani_AB026937.1.1735	..................
ARCHAEPLASTIDA_Embryophyceae_Croton+insularis_AB233565.1.1734	..................
ARCHAEPLASTIDA_Florideophyceae_Bonnemaisonia+asparagoides_GQ337071.1.1746	............t.....
ARCHAEPLASTIDA_Florideophyceae_Botryocladia+iridescens_EF690265.1.1762	............t.....
ARCHAEPLASTIDA_Florideophyceae_Ceramium+codicola_AY155511.1.1726	............t.....
ARCHAEPLASTIDA_Florideophyceae_Chondria+ryukyuensis_GU223773.1.1165	............t.....
ARCHAEPLASTIDA_Florideophyceae_Chondrus+crispus_DQ316996.1.1778	............t.....
ARCHAEPLASTIDA_Florideophyceae_Dasya+villosa_AF488387.1.1771	............t.....
ARCHAEPLASTIDA_Klebsormidiophyceae_Entransia+fimbriata_AF408243.1.1640	..................
ARCHAEPLASTIDA_Klebsormidiophyceae_Interfilum+massjukiae_EU434038.1.2224	..................
ARCHAEPLASTIDA_Klebsormidiophyceae_Klebsormidium+bilatum_AM490841.1.1801	..................
ARCHAEPLASTIDA_Klebsormidiophyceae_Klebsormidium+mucosum_EF372516.1.1793	..................
ARCHAEPLASTIDA_Mamiellophyceae_Bathycoccus+prasinos_EU143374.1.888	..................
ARCHAEPLASTIDA_Mamiellophyceae_Dolichomastix+sp._EU143406.1.896	..................
ARCHAEPLASTIDA_Mamiellophyceae_Micromonas+pusilla_AY954995.1.1726	..................
ARCHAEPLASTIDA_Mamiellophyceae_Micromonas+pusilla_AY425320.1.1726	..................
ARCHAEPLASTIDA_Mamiellophyceae_Ostreococcus+tauri_GQ426333.1.1598	..................
ARCHAEPLASTIDA_Pyramimonadales_Halosphaera+sp._AB017125.1.1756	..................
ARCHAEPLASTIDA_Pyramimonadales_Pyramimonas+aurea_AB052289.1.1758	..................
ARCHAEPLASTIDA_Pyramimonadales_Pyramimonas+gelidicola_EU141942.1.1806	..................
ARCHAEPLASTIDA_Rhodellophyceae_Glaucosphaera+vacuolata_AB045583.1.1746	t.................
ARCHAEPLASTIDA_Rhodellophyceae_Rhodella+maculata_AJ880419.1.1743	..................
ARCHAEPLASTIDA_Rhodellophyceae_Rhodella+violacea_EU861395.1.1735	..................
ARCHAEPLASTIDA_Trebouxiophyceae_Botryococcus+braunii_GU951520.1.1785	....c.............
ARCHAEPLASTIDA_Trebouxiophyceae_Coenocystis+inconstans_AB017435.1.1786	..................
ARCHAEPLASTIDA_Trebouxiophyceae_Micractinium+sp._JF343796.1.1634	..................
ARCHAEPLASTIDA_Trebouxiophyceae_Mucidosphaerium+palustre_GQ487217.1.3037	..................
ARCHAEPLASTIDA_Ulvophyceae_Cladophora+glomerata_JQ071989.1.1390	t.................
ARCHAEPLASTIDA_Ulvophyceae_Cladophora+horii_AB078731.1.1740	t.................
ARCHAEPLASTIDA_Zygnemophyceae_Cosmarium+biretum_AM920339.1.2173	..................
CERCOZOA_Endomyxa-Ascetosporea_Bonamia+ostreae_AF262995.1.1793	..................
CERCOZOA_Endomyxa-Ascetosporea_Bonamia+ostreae_AF192759.1.1276	..................
CERCOZOA_Endomyxa-Ascetosporea_Bonamia+sp._JF495409.1.1749	..................
CERCOZOA_Endomyxa-Ascetosporea_Bonamia+sp._AY542903.1.1749	..................
CERCOZOA_Endomyxa-Ascetosporea_Bonamia+sp._EU016528.1.1795	..................
CERCOZOA_Endomyxa-Ascetosporea_Bonamia+sp._AY860060.1.952	..................
CERCOZOA_Endomyxa-Ascetosporea_Bonamia+sp._JF495408.1.1426	..................
CERCOZOA_Endomyxa-Ascetosporea_Bonamia+sp._GQ385242.1.1749	..................
CERCOZOA_Endomyxa-Ascetosporea_Bonamia+sp._DQ312295.1.1812	..................
CERCOZOA_Endomyxa-Ascetosporea_Bonamia+sp._DQ312295.1.1812	..................
CERCOZOA_Endomyxa-Ascetosporea_Bonamia+sp._GQ366703.1.1746	..................
CRYPTOPHYTA_Cryptophyceae_Chilomonas+sp._AJ007276.1.1741	..................
CRYPTOPHYTA_Cryptophyceae_Goniomonas+truncata_U03072.1.1944	..................
CRYPTOPHYTA_Cryptophyceae_Hemiselmis+andersenii_AM901351.1.1662	..................
CRYPTOPHYTA_Cryptophyceae_Hemiselmis+rufescens_AM901349.1.1663	..................
CRYPTOPHYTA_Katablepharidaceae_Hatena+arenicola_AB212285.1.1721	..................
CRYPTOPHYTA_Katablepharidaceae_Katablepharis+japonica_AB231617.1.1710	..................
CRYPTOPHYTA_Katablepharidaceae_Leucocryptos+marina_AB193602.1.1719	..................
CRYPTOPHYTA_Katablepharidaceae_Roombia+truncata_FJ969717.1.1827	..................
EXCAVATA_Euglenozoa_Diplonema+ambulator_AY425009.1.2062	..................
EXCAVATA_Jakobida_Andalucia+godoyi_AY965870.1.1850	..................
EXCAVATA_Jakobida_Andalucia+incarcerata_EU334887.1.1785	........c.........
EXCAVATA_Jakobida_Jakoba+libera_AF411288.1.1838	..................
EXCAVATA_Jakobida_Seculamonas+ecuadoriensis_DQ190541.1.1842	....c.............
EXCAVATA_Parabasalia_Calonympha+chia_HQ215836.1.1528	ct......c..ta....g
EXCAVATA_Parabasalia_Coronympha+octonaria_U17504.1.1560	ct......c..ta....g
EXCAVATA_Parabasalia_Metadevescovina+polyspira_U17506.1.1566	ct......c..ta....g
EXCAVATA_Parabasalia_Monocercomonas+colubrorum_AY319276.1.1566	ct......c.gta....g
EXCAVATA_Parabasalia_Tetratrichomonas+gallinarum_AY245113.1.1507	ct......c..ta....g
FUNGI and relatives_Ascomycota_Bimuria+novae-zelandiae_AY016338.1.1753	..................
FUNGI and relatives_Ascomycota_Bulgaria+inquinans_EU107260.1.1750	..................
FUNGI and relatives_Ascomycota_Orbilia+vinosa_DQ471000.1.1698	..................
FUNGI and relatives_Ascomycota_Saccharomyces+cerevisiae_ADXC01000118.4300.6106	..................
FUNGI and relatives_Chytridiomycota_Geranomyces+variabilis_HQ901732.1.1667	..................
FUNGI and relatives_Chytridiomycota_Powellomyces+hirtus_AF164239.1.1007	..................
FUNGI and relatives_Chytridiomycota_Rhizophydium+sp._AF164264.1.1035	..................
FUNGI and relatives_Chytridiomycota_Siphonaria+petersenii_AY349036.1.965	..................
FUNGI and relatives_Chytridiomycota_Zygorhizidium+planktonicum_FJ799984.1.1778	..................
FUNGI and relatives_Glomeromycota_Geosiphon+pyriformis_Y15905.1.1695	..................
FUNGI and relatives_Glomeromycota_Gigaspora+gigantea_Z14010.1.1680	..................
FUNGI and relatives_Glomeromycota_Paraglomus+occultum_DQ322629.1.1787	..................
FUNGI and relatives_Hyphochytriomyceta_Hyphochytrium+catenoides_X80344.1.1815	..................
FUNGI and relatives_Hyphochytriomyceta_Hyphochytrium+catenoides_AB505559.1.1670	..................
FUNGI and relatives_Hyphochytriomyceta_Rhizidiomyces+apophysatus_AF163295.1.1816	..................
FUNGI and relatives_Kickxellomycota_Austrosmittium+biforme_DQ367462.1.1992	........c.........
FUNGI and relatives_Kickxellomycota_Capniomyces+stellatus_DQ367451.1.1777	..................
FUNGI and relatives_Kickxellomycota_Coemansia+aciculifera_AB287978.1.1783	....c.............
FUNGI and relatives_Kickxellomycota_Dipsacomyces+acuminosporus_AF007534.1.1757	....c.............
FUNGI and relatives_Kickxellomycota_Genistelloides+hibernus_DQ367448.1.1508	..................
FUNGI and relatives_Kickxellomycota_Genistelloides+hibernus_DQ367449.1.1604	..................
FUNGI and relatives_Kickxellomycota_Myconymphaea+yatsukahoi_AB287984.1.1810	....c.............
FUNGI and relatives_Kickxellomycota_Orphella+hiemalis_DQ367450.1.1641	..................
FUNGI and relatives_Microsporidiomycota_Amblyospora+kazankia_JF826409.1.1338	....c....agt..g...
FUNGI and relatives_Microsporidiomycota_Amblyospora+rugosa_HM594265.1.1347	....c....agt..g...
FUNGI and relatives_Microsporidiomycota_Gurleya+daphniae_AF439320.1.1292	....c....agt..g...
FUNGI and relatives_Microsporidiomycota_Antonospora+psocopterae_FJ865222.1.1370	.........a........
FUNGI and relatives_Microsporidiomycota_Dictyocoela+muelleri_FN434090.1.1301	a........ag.......
FUNGI and relatives_Microsporidiomycota_Dictyocoela+sp._FJ756205.1.831	a........ag.......
FUNGI and relatives_Microsporidiomycota_Microsporidium+sp._FJ755999.1.837	.........a........
FUNGI and relatives_Mucoromycota_Cunninghamella+bertholletiae_DQ155289.1.2275	..................
FUNGI and relatives_Mucoromycota_Dichotomocladium+hesseltinei_EU826386.1.1138	c.................
FUNGI and relatives_Mucoromycota_Dissophora+ornata_HQ667442.1.996	..................
FUNGI and relatives_Mucoromycota_Mortierella+alpina_HQ667501.1.996	..................
FUNGI and relatives_Mucoromycota_Mucor+velutinosus_JF723645.1.1626	t.................
FUNGI and relatives_Opisthokonta_Capsaspora+owczarzaki_ACFS01000464.73319.75121	..................
HAPTOPHYTA_Pavlovophyceae_Exanthemachrysis+gayraliae_AF106060.1.1778	..................
HAPTOPHYTA_Pavlovophyceae_Pavlova+pinguis_AF102373.1.1780	..................
HAPTOPHYTA_Prymnesiophyceae_Algirosphaera+robusta_AM490985.1.1724	..................
HAPTOPHYTA_Prymnesiophyceae_Calcidiscus+leptoporus_AJ544116.1.1719	..................
HAPTOPHYTA_Prymnesiophyceae_Calyptrosphaera+sp._AM490992.1.1723	..................
HAPTOPHYTA_Prymnesiophyceae_Chrysochromulina+sp._AF166377.1.1792	........c.........
HAPTOPHYTA_Prymnesiophyceae_Cruciplacolithus+neohelis_AJ246262.1.1795	..................
HAPTOPHYTA_Prymnesiophyceae_Imantonia+sp._AB183605.1.1757	........c.........
HAPTOPHYTA_Prymnesiophyceae_Isochrysis+galbana_HQ877903.1.1635	..................
HAPTOPHYTA_Prymnesiophyceae_Prymnesium+nemamethecum_AM491004.1.1800	........c.........
INCERTAE SEDIS_Apusomonadidae_Amastigomonas+debruynei_AY050180.1.1846	..................
INCERTAE SEDIS_Apusomonadidae_Thecamonas+trahens_EU542595.1.1825	..................
INCERTAE SEDIS_Planomonadida_Ancyromonas+howeae_EU349234.1.1778	..................
INCERTAE SEDIS_Planomonadida_Ancyromonas+micra_EU349230.1.1799	..................
INCERTAE SEDIS_Planomonadida_Stygamoeba+regulata_JF694285.1.1977	..................
MESOMYCETOZOA_Ichthyosporea_Amphibiocystidium+ranae_AY550245.1.1770	..................
MESOMYCETOZOA_Ichthyosporea_Astreptonema+gammari_AY336709.1.1921	....c.............
MESOMYCETOZOA_Ichthyosporea_Caullerya+mesnili_GU123056.1.1523	..................
MESOMYCETOZOA_Ichthyosporea_Dermocystidium+salmonis_U21337.1.1780	..................
RHIZARIA_Acantharea_Acanthocolla+cruciata_JN811174.1.1704	..................
RHIZARIA_Acantharea_Acanthostaurus+conacanthus_JN811188.1.1698	..................
RHIZARIA_Acantharea_Hexaconus+serratus_AB178587.1.1770	..................
RHIZARIA_Cercozoa_Haplosporidium+nelsoni_AB080597.1	..........g.......
RHIZARIA_Cercozoa_Haplosporidium+nelsoni_U19538.2	..........g.......
RHIZARIA_Cercozoa_Haplosporidium+nelsoni_X74131.1	..........g.......
RHIZARIA_Cercozoa_Marteilia+granula_AB856587.1	..................
RHIZARIA_Cercozoa_Marteilia+refringens_AJ250699.1	..................
RHIZARIA_Cercozoa_Marteilia+sp._KX259319.1	..................
RHIZARIA_Cercozoa_Marteilia+sp._AB823743.1	..................
RHIZARIA_Cercozoa_Marteilia+sydneyi_AB823742.1	..................
RHIZARIA_Cercozoa_Marteilioides+chungmuensis_GU132548.1	....c.........g...
RHIZARIA_Cercozoa_Marteilioides+chungmuensis_GU132549.1	....c.........g...
RHIZARIA_Polycystinea_Artostrobus+sp._AB246685.1.1716	..................
RHIZARIA_Polycystinea_Cladococcus+viminalis_AB284518.1.1552	..........g.......
RHIZARIA_Polycystinea_Collozoum+inerme_AY266295.1.1790	a.................
RHIZARIA_Polycystinea_Dictyocoryne+truncatum_AB430758.1.1627	..........g.......
RHIZARIA_Polycystinea_Hexacontium+gigantheum_HQ651795.1.1627	..........g.......
RHIZARIA_Polycystinea_marine+metagenome_AACY020379403.854.2649	a.................
RHIZARIA_Polycystinea_Tholospyra+cervicornis_AB617585.1.1717	..................
RHIZARIA_RAD-B_Larcopyle+butschlii_AB246693.1.1719	..........g.......
STRAMENOPILES_Bacillariophyta_Corethron+criophilum_X85400.1.1799	..................
STRAMENOPILES_Bacillariophyta_Thalassiosira+weissflogii_FJ600728.1.1764	..................
STRAMENOPILES_Bacillariophyta_Thalassiosira+weissflogii_AJ535170.1.1763	..................
STRAMENOPILES_Basidiomycota_Chaetospermum+camelliae_EF589731.1.1075	..................
STRAMENOPILES_Basidiomycota_Trichosporon+loubieri_FJ426276.1.1774	..................
STRAMENOPILES_Bicoecea_Caecitellus+pseudoparvulus_DQ230538.1.1696	..................
STRAMENOPILES_Bicoecea_Cafeteria+roenbergensis_FJ032655.1.1566	..................
STRAMENOPILES_Chrysophyceae-Synurophyceae_Clade-I_FR874553.1.1776	..................
STRAMENOPILES_Chrysophyceae-Synurophyceae_Synura+petersenii_GU325582.1.1691	..................
STRAMENOPILES_Labyrinthulea_Aurantiochytrium+limacinum_HM042904.1.1758	..................
STRAMENOPILES_Labyrinthulea_Botryochytrium+radiatum_AB355410.1.1699	..................
STRAMENOPILES_Labyrinthulea_Japonochytrium+sp._AB022104.1.1760	..................
STRAMENOPILES_Labyrinthulea_Labyrinthula+terrestris_GQ499189.1.1040	..................
STRAMENOPILES_Labyrinthulea_Labyrinthula+zosterae_AF265335.1.1171	..................
STRAMENOPILES_Labyrinthulea_Schizochytrium+minutum_AB022108.1.1794	..................
STRAMENOPILES_MAST_Pirsonia+verrucosa_JF791043.1.1777	..................
STRAMENOPILES_MAST_Solenicola+setigera_HM163289.1.1592	..................
STRAMENOPILES_MAST_Stramenopile+sp._EF219381.1.2004	..................
STRAMENOPILES_Opalinata_Blastocystis+sp._AY266469.1.1769	..........g.......
STRAMENOPILES_Pelagophyceae_Pelagophyceae_EU247837.1.1791	..................
STRAMENOPILES_Pelagophyceae_Sarcinochrysis+sp._HQ710576.1.1728	..................
STRAMENOPILES_Phaeophyceae_Dictyota+sp._AB090387.1.1812	..................
STRAMENOPILES_Phaeophyceae_Fucus+gardneri_X53987.1.1817	..................
STRAMENOPILES_Phaeophyceae_Hizikia+fusiformis_AB011428.1.1775	..................
STRAMENOPILES_Phaeophyceae_Lobophora+variegata_AB090391.1.1832	..................
STRAMENOPILES_Picophagea_Picophagus+flagellatus_AF185051.1.1731	..................
STRAMENOPILES_Pinguiophyceae_Pinguiochrysis+pyriformis_AF438326.1.1774	..................
STRAMENOPILES_Pinguiophyceae_Polypodochrysis+teissieri_HQ710581.1.1692	..................
STRAMENOPILES_Pirsonia_Pirsonia+verrucosa_AJ561113.1.1822	..................
STRAMENOPILES_Pirsonia_Thelebolus+microsporus_FR717359.1.1773	..................
STRAMENOPILES_Placidideae_Placidia+cafeteriopsis_AB061218.1.1751	..................
STRAMENOPILES_Placidideae_Wobblia+lunata_AB032606.1.1726	..................
STRAMENOPILES_Raphidophyceae_Chattonella+sp._AY788930.1.1762	..................
STRAMENOPILES_Raphidophyceae_Heterosigma+akashiwo_DQ470657.1.1678	..................
STRAMENOPILES_Raphidophyceae_Raphidophyceae+sp._AB512122.1.1777	..................
STRAMENOPILES_Synchromophyceae_Synchroma+pusillum_JN004146.1.1547	..................
STRAMENOPILES_Xanthophyceae_Heterococcus+chodatii_AM490822.1.1755	..................
STRAMENOPILES_Xanthophyceae_Mischococcus+sphaerocephalus_AF083400.1.1806	..................
