# Supplementary material for: Oyster hemolymph is a complex and dynamic ecosystem hosting bacteria, protists and viruses
Source: Anim Microbiome. 2020 Apr 28;2:12. doi: 10.1186/s42523-020-00032-w (PMC7807429; doi:10.1186/s42523-020-00032-w)
Supplement: Supplementary file 2 — Additional file 2: Table S2. Bacteria OUT table with sequence tag count per sample and taxonomic affiliations. [file 42523_2020_32_MOESM2_ESM.xlsx]

## Sheet: Feuil1
Additional File 2_Table S2: Bacteria relative abundance of Operational Taxonomic Units (ie clusters) and their corresponding taxonomic affiliations in seawater (SW) and for the five oysters families (in triplicates; a, b and c) kept in hatchery (Hat) and after transplantation in natural environment outside (Non-Inf) or during (Inf) an infectious period (Excel file).
ID	Kingdom	Phylum	Class	Order	Family	Genus	Species	SW_Hat	Hat_F9a	Hat_F9b	Hat_F9c	Hat_F15a	Hat_F15b	Hat_F15c	Hat_F21a	Hat_F21b	Hat_F21c	Hat_F32a	Hat_F32b	Hat_F32c	Hat_F44a	Hat_F44b	Hat_F44c	SW_Non-Inf	Non-Inf_F9a	Non-Inf_F9b	Non-Inf_F9c	Non-Inf_F15a	Non-Inf_F15b	Non-Inf_F15c	Non-Inf_F21a	Non-Inf_F21b	Non-Inf_F21c	Non-Inf_F32a	Non-Inf_F32b	Non-Inf_F32c	Non-Inf_F44a	Non-Inf_F44b	Non-Inf_F44c	SW_Inf	Inf_F9a	Inf_F9b	Inf_F9c	Inf_F15a	Inf_F15b	Inf_F15c	Inf_F21a	Inf_F21b	Inf_F21c
bCluster_1	Bacteria	Proteobacteria	Alphaproteobacteria	Rhodospirillales	Rhodospirillaceae	Thalassospira	unknown_species	46	15567	11717	6649	2195	1906	595	7505	10830	1325	2135	3661	1822	9625	7574	7320	4	721	2656	355	21903	19	11938	13969	2218	2766	13535	10018	653	14260	3797	541	5	13377	18240	3956	9284	15987	24360	24534	13479	19402
bCluster_2	Bacteria	Tenericutes	Mollicutes	Mycoplasmatales	Mycoplasmataceae	unknown_genus	unknown_species	97	10	10	80	15	28	69	11	29	15	5	19	8	8	11	33	3	11	89	26	31	44	164	101	19	311	6	18	32	8	26	17	16	102	326	882	2280	2750	362	102	370	126
bCluster_3	Bacteria	Fusobacteria	Fusobacteriia	Fusobacteriales	NA	NA	NA	21	318	1	11085	105	265	8758	2	1	5	1786	1802	20734	281	1151	537	1	6900	2048	5296	4680	788	747	985	138	3	6003	3009	2795	261	415	3067	3	15	72	46	152	128	35	8	181	3
bCluster_4	Bacteria	Proteobacteria	Gammaproteobacteria	Vibrionales	Vibrionaceae	Photobacterium	NA	5	2	1	2	19	2	1	1	1	0	1	1	14	4	2	133	3	14	5	23	123	94	76	0	1	75	1	4	2	82	12	23	0	0	1	0	2	3	0	1	3	3
bCluster_5	Bacteria	Proteobacteria	Epsilonproteobacteria	Campylobacterales	Helicobacteraceae	unknown_genus	unknown_species	65	7785	18553	4719	3593	1145	498	5903	6550	1330	2392	5328	2437	4129	4078	4244	2	809	1191	145	3094	122	5106	6249	1643	1688	6591	10692	364	3642	3272	383	4	72	11098	919	1370	885	597	838	1129	1258
bCluster_6	Bacteria	Proteobacteria	Gammaproteobacteria	Alteromonadales	Colwelliaceae	Colwellia	heterotrophic_extracellular_symbiont_C_of_Adipicola_pacifica	525	2805	175	1477	3070	614	2277	4441	1722	3857	3065	815	1622	2168	1684	3528	2	1299	982	2816	139	568	261	752	1249	875	252	73	422	561	695	746	3	793	107	947	440	656	301	188	2421	1172
bCluster_7	Bacteria	Proteobacteria	Alphaproteobacteria	Rhodobacterales	Rhodobacteraceae	NA	NA	822	1	60	123	9	97	261	10	98	87	21	26	34	49	74	76	13691	3158	2982	2149	1104	2759	1715	1047	2321	2614	1290	938	1849	961	2088	2352	10200	187	553	1011	1412	1462	1226	819	713	463
bCluster_8	Bacteria	Tenericutes	Mollicutes	Mycoplasmatales	Mycoplasmataceae	Mycoplasma	unknown_species	0	0	0	60	1	8	0	0	1	0	0	0	1	0	2	10	0	0	0	24	1315	584	1838	0	23	0	135	0	2	112	58	28	0	159	97	100	113	257	61	319	121	183
bCluster_9	Bacteria	Proteobacteria	Gammaproteobacteria	Oceanospirillales	Oleiphilaceae	Oleiphilus	unknown_species	197	4443	449	2026	12052	1076	3633	5572	1563	3264	8407	2270	2730	4511	2997	1697	0	27	59	118	1	0	63	0	33	25	8	0	0	4	85	122	0	27	0	53	65	23	3	16	89	75
bCluster_10	Bacteria	Proteobacteria	Gammaproteobacteria	Oceanospirillales	Oceanospirillaceae	Oleispira	unknown_species	428	1057	52	2797	8531	1143	4905	946	746	1945	1272	439	1112	2369	1585	2342	0	125	454	474	121	256	872	109	569	283	229	32	111	239	232	141	0	27	0	3	0	6	0	3	11	0
bCluster_12	Bacteria	Bacteroidetes	Flavobacteriia	Flavobacteriales	Flavobacteriaceae	Aquimarina	Aquimarina_sp.	7	3	37	0	0	2	1	1	0	0	0	0	0	0	0	11	0	95	18	86	1	90	23	0	29	0	6	2	13	66	17	20	0	1	3	0	15	3	0	0	2	4
bCluster_13	Bacteria	Proteobacteria	Gammaproteobacteria	Alteromonadales	Colwelliaceae	Colwellia	unknown_species	432	2602	53	2046	1732	465	1248	2933	1241	2929	1643	508	869	1219	788	1861	2	429	253	648	41	112	18	452	355	234	65	1	355	139	351	302	0	201	13	150	65	150	66	41	491	195
bCluster_14	Bacteria	Actinobacteria	Actinobacteria	Micrococcales	NA	NA	NA	3341	33	270	163	34	304	436	3	187	59	60	142	30	105	144	150	6471	1106	934	753	620	834	412	529	881	402	528	572	1489	465	1006	1138	3149	70	461	893	605	561	522	515	235	308
bCluster_15	Bacteria	Proteobacteria	Alphaproteobacteria	Rhodospirillales	Rhodospirillaceae	Insolitispirillum	microbial_mat_metagenome	2	11	1	0	20	132	44	67	46	708	132	38	53	1	4	3	1	167	1192	1103	553	1244	473	386	367	1049	305	1650	1774	1364	218	2668	0	171	534	860	260	129	172	521	160	393
bCluster_16	Bacteria	Fusobacteria	Fusobacteriia	Fusobacteriales	Fusobacteriaceae	Propionigenium	unknown_species	0	0	0	0	0	0	0	0	0	1	0	0	0	1	0	0	12	479	30	194	5	246	0	518	115	148	136	46	80	140	111	123	8	195	393	1429	697	345	438	291	2883	1015
bCluster_18	Bacteria	Actinobacteria	Actinobacteria	Micrococcales	Microbacteriaceae	Candidatus_Aquiluna	unknown_species	5469	86	1021	295	156	635	870	298	730	375	182	340	141	394	423	507	327	89	17	42	9	15	85	0	32	37	11	18	63	8	40	24	4924	208	575	1145	1008	1274	744	922	350	555
bCluster_19	Bacteria	Proteobacteria	Gammaproteobacteria	Vibrionales	Vibrionaceae	Vibrio	NA	21	0	0	22	26	8	0	524	288	211	2101	1251	2600	37	46	247	1	21	13	70	4	5	11	64	310	645	24	6	68	14	165	8	10	2811	75	370	157	377	80	414	708	1088
bCluster_20	Bacteria	Proteobacteria	Gammaproteobacteria	Vibrionales	Vibrionaceae	Vibrio	NA	29	25	0	114	24	7	72	113	108	124	138	114	84	58	24	454	3	496	567	468	103	436	580	532	1899	609	714	452	474	347	507	432	3	535	19	123	48	199	66	106	193	123
bCluster_21	Bacteria	Proteobacteria	Gammaproteobacteria	Vibrionales	Vibrionaceae	Photobacterium	NA	1	0	0	0	0	0	0	0	0	0	0	0	0	1	0	9	1	0	23	0	35	13	57	0	0	1	0	2	0	0	0	0	0	0	0	1	1	0	0	0	0	1
bCluster_22	Bacteria	Bacteroidetes	Flavobacteriia	Flavobacteriales	Cryomorphaceae	Fluviicola	unknown_species	194	1099	29	1599	784	78	305	117	186	786	3626	1259	2245	640	509	3430	1	104	119	196	2	101	0	67	244	80	42	0	1	100	294	108	0	138	30	72	60	73	55	9	126	100
bCluster_23	Bacteria	Proteobacteria	Gammaproteobacteria	Vibrionales	Vibrionaceae	NA	NA	14	14	32	24	37	31	95	7	0	50	92	46	55	116	7	115	5	350	610	374	119	219	444	603	862	396	341	186	436	253	471	87	1	859	69	76	131	197	27	126	241	209
bCluster_24	Bacteria	Parcubacteria	unknown_class	unknown_order	unknown_family	unknown_genus	unknown_species	401	768	446	469	286	3530	731	657	408	669	1307	1680	793	606	745	244	6	293	254	0	124	46	342	0	32	0	244	285	217	312	180	446	1	38	80	348	215	90	56	51	32	49
bCluster_25	Bacteria	Bacteroidetes	Bacteroidia	Bacteroidales	Marinilabiaceae	Marinifilum	Marinifilum_sp.	6	13	0	2	30	16	10	173	63	176	143	33	18	103	86	153	0	0	127	53	50	321	140	82	39	132	145	136	662	63	84	163	0	10	0	218	49	5	59	59	39	20
bCluster_26	Bacteria	Proteobacteria	Gammaproteobacteria	Vibrionales	Vibrionaceae	Aliivibrio	NA	9	0	0	0	1	6	0	18	41	55	1	1	3	0	0	1	0	187	3	83	0	0	0	123	22	72	10	8	0	51	10	25	0	1	0	0	0	0	0	17	12	8
bCluster_27	Bacteria	Proteobacteria	Gammaproteobacteria	Alteromonadales	Psychromonadaceae	Psychromonas	Psychromonas_sp.	59	598	1	1291	3177	1177	1764	587	133	916	914	330	430	1163	840	1499	0	187	0	41	0	0	1	0	7	2	0	0	0	0	48	1	0	975	11	6	17	22	8	1	29	8
bCluster_28	Bacteria	Proteobacteria	Alphaproteobacteria	Rhodospirillales	Rhodospirillaceae	Thalassospira	unknown_species	1	587	393	194	542	106	56	80	137	11	3	156	23	296	115	67	0	30	25	0	0	0	37	0	0	98	235	55	0	0	0	0	0	194	2576	180	80	293	596	1003	373	603
bCluster_29	Bacteria	Proteobacteria	Gammaproteobacteria	Alteromonadales	Alteromonadaceae	NA	NA	81	0	46	85	10	21	1011	9	62	507	15	42	388	25	73	659	18	75	51	137	33	111	0	0	5	370	11	0	4	18	0	67	3	95	82	137	5483	362	393	1632	150	142
bCluster_30	Bacteria	Proteobacteria	Gammaproteobacteria	Cellvibrionales	Cellvibrionaceae	Umboniibacter	unknown_species	2	0	0	0	1	0	0	0	0	0	1	0	1	1	0	1	0	176	182	211	35	25	32	0	121	77	86	52	29	62	164	160	3	518	104	477	582	372	298	184	1324	506
bCluster_31	Bacteria	Proteobacteria	Gammaproteobacteria	Oceanospirillales	Alcanivoracaceae	Alcanivorax	NA	36	55	0	131	48	38	0	399	210	0	240	36	2	97	79	0	76	140	0	644	132	3500	0	89	0	5176	153	0	63	309	0	764	1	9	77	13	176	278	161	63	357	84
bCluster_32	Bacteria	Proteobacteria	Alphaproteobacteria	Rhodobacterales	Rhodobacteraceae	unknown_genus	Rhodobacterales_bacterium_CB1005	129	91	102	52	18	97	14	61	24	45	103	52	43	80	203	82	0	580	460	633	705	751	446	581	994	664	562	778	1545	914	764	1095	0	0	0	1	0	75	0	0	0	17
bCluster_33	Bacteria	Actinobacteria	Actinobacteria	Micrococcales	NA	NA	NA	1898	42	58	156	50	309	402	98	244	208	31	75	47	66	197	211	72	0	0	4	4	0	0	0	0	0	0	15	0	11	0	1	2729	82	475	707	566	621	409	566	191	249
bCluster_34	Bacteria	Bacteroidetes	Flavobacteriia	Flavobacteriales	Cryomorphaceae	Owenweeksia	unknown_species	171	327	0	1581	1853	516	3565	291	443	646	760	238	119	410	282	1674	1	0	6	134	0	27	0	0	47	107	0	0	0	0	4	39	0	29	0	1	1	1	0	0	11	9
bCluster_35	Bacteria	Proteobacteria	Alphaproteobacteria	Rhodobacterales	Rhodobacteraceae	Planktotalea	unknown_species	1538	459	810	242	356	1669	479	272	870	904	980	1238	833	275	224	836	90	870	292	113	180	484	90	470	334	756	71	291	415	148	366	429	212	55	119	125	117	42	54	60	59	112
bCluster_36	Bacteria	Proteobacteria	Alphaproteobacteria	Rhodobacterales	Rhodobacteraceae	Nereida	NA	444	0	0	13	0	4	127	0	31	0	30	50	3	0	7	0	1994	888	475	403	337	714	379	147	722	324	335	285	481	209	264	287	1086	51	131	270	439	284	293	179	129	131
bCluster_37	Bacteria	Proteobacteria	Gammaproteobacteria	Alteromonadales	Colwelliaceae	Colwellia	NA	33	11	0	11	0	6	0	2	45	29	0	58	11	15	53	0	1	326	1342	597	440	1165	718	1258	460	455	561	732	575	544	652	1451	0	13	3	35	4	2	12	19	21	10
bCluster_38	Bacteria	Bacteroidetes	NA	NA	NA	NA	NA	10	42	689	477	1	4	0	45	7	354	116	8	47	34	58	273	1	150	45	103	7	33	1	87	32	87	0	0	2	115	0	50	2	116	3	121	220	65	31	38	293	177
bCluster_39	Bacteria	Proteobacteria	Gammaproteobacteria	Thiotrichales	Piscirickettsiaceae	unknown_genus	unknown_species	9	2	35	0	0	27	0	40	0	0	21	23	0	6	21	8	0	21	0	209	14	28	17	0	200	80	47	83	508	91	201	309	1	5	0	13	0	3	0	10	0	6
bCluster_40	Bacteria	Proteobacteria	Alphaproteobacteria	Rhodobacterales	Rhodobacteraceae	Roseovarius	NA	5	18	73	3	17	195	9	66	38	93	170	225	104	119	26	150	0	163	164	4	67	301	1	1	84	217	188	323	79	83	195	107	0	16	14	74	68	15	6	32	5	40
bCluster_41	Bacteria	Proteobacteria	Gammaproteobacteria	Alteromonadales	Psychromonadaceae	Psychromonas	Psychromonas_sp.	0	0	1	29	26	29	0	1	0	32	57	14	27	25	67	45	0	0	0	0	0	0	0	0	0	0	0	0	0	0	0	0	0	7882	0	56	102	83	52	15	54	43
bCluster_42	Bacteria	Proteobacteria	Gammaproteobacteria	Cellvibrionales	Cellvibrionaceae	Umboniibacter	unknown_species	3	0	0	27	0	0	3	0	0	0	27	80	51	93	18	88	0	0	11	320	0	146	155	17	53	0	60	0	48	36	61	31	2	251	98	303	261	329	115	114	687	373
bCluster_43	Bacteria	Bacteroidetes	Flavobacteriia	Flavobacteriales	Flavobacteriaceae	NS5_marine_group	unknown_species	501	24	6	81	12	49	180	31	14	26	0	6	8	40	63	112	1002	762	667	498	126	389	376	117	464	372	148	292	1045	244	389	553	341	34	190	260	245	214	282	172	122	92
bCluster_44	Bacteria	Proteobacteria	Gammaproteobacteria	Cellvibrionales	Cellvibrionaceae	unknown_genus	unknown_species	0	0	1	0	0	0	0	0	0	0	0	0	0	0	0	0	1	30	2	138	0	10	0	0	23	112	0	0	0	1	51	5	5	313	219	589	495	349	146	142	1229	641
bCluster_45	Bacteria	Proteobacteria	Alphaproteobacteria	DB1-14	unknown_family	unknown_genus	unknown_species	2	291	0	179	35	0	0	9	109	11	94	6	35	185	359	87	0	1	0	0	21	0	0	0	0	0	57	42	0	228	12	0	0	210	1157	5	61	104	54	85	478	109
bCluster_46	Bacteria	Proteobacteria	Alphaproteobacteria	Rhodobacterales	Rhodobacteraceae	Loktanella	NA	7	32	0	0	78	269	1	53	19	3	40	78	16	44	3	77	1	1	8	29	1	13	32	0	130	27	68	39	174	1	1	87	0	8	4	7	45	1	13	26	5	26
bCluster_47	Bacteria	Tenericutes	Mollicutes	Mycoplasmatales	Mycoplasmataceae	Mycoplasma	unknown_species	2	21	0	9	35	19	0	0	0	0	6	2	0	0	26	113	0	0	1	0	0	0	0	0	0	0	0	0	0	11	0	0	0	3	34	4	83	46	0	6	0	1
bCluster_48	Bacteria	Bacteroidetes	Flavobacteriia	Flavobacteriales	Flavobacteriaceae	NS3a_marine_group	unknown_species	13	0	0	0	0	3	0	0	0	0	0	0	0	0	0	0	1021	743	493	645	248	663	371	145	579	596	275	392	883	210	440	450	39	1	23	6	9	4	9	16	0	11
bCluster_49	Bacteria	Proteobacteria	Gammaproteobacteria	Alteromonadales	Pseudoalteromonadaceae	Pseudoalteromonas	NA	65	65	270	37	558	1278	487	139	172	64	315	124	58	119	114	120	94	536	782	615	220	1188	545	908	508	515	245	156	334	333	489	397	6	1620	100	245	138	535	270	116	199	146
bCluster_50	Bacteria	Proteobacteria	Epsilonproteobacteria	Campylobacterales	Campylobacteraceae	Arcobacter	unknown_species	7	0	1	3	4	35	0	53	6	3	106	24	17	39	1	0	0	149	643	67	39	208	477	0	677	80	85	229	642	146	339	141	1	690	7	64	171	230	85	73	59	28
bCluster_51	Bacteria	Bacteroidetes	Flavobacteriia	Flavobacteriales	Flavobacteriaceae	NS5_marine_group	unknown_species	7	0	0	0	0	0	0	0	18	0	0	0	0	1	0	1	835	312	235	485	282	420	91	415	424	218	112	306	259	66	173	222	467	20	108	157	300	203	142	167	69	120
bCluster_52	Bacteria	Proteobacteria	Betaproteobacteria	Rhodocyclales	Rhodocyclaceae	Thauera	unknown_species	2	9	0	3	1	44	27	11	12	34	27	28	7	249	81	55	0	103	84	262	211	165	124	51	25	70	240	198	294	212	217	236	0	46	42	140	32	24	14	34	16	47
bCluster_53	Bacteria	Proteobacteria	Gammaproteobacteria	Oceanospirillales	SAR86_clade	unknown_genus	unknown_species	112	4	1	0	0	9	8	5	10	4	4	0	0	1	0	5	1344	185	403	434	217	466	161	248	182	364	189	167	245	94	226	246	659	23	59	150	156	202	121	125	44	44
bCluster_54	Bacteria	Proteobacteria	Gammaproteobacteria	Cellvibrionales	Porticoccaceae	Porticoccus	NA	236	203	161	294	26	332	811	279	360	1263	248	454	426	303	222	734	1	0	21	0	16	87	33	0	10	0	0	0	0	0	105	7	0	0	0	31	0	0	30	4	11	4
bCluster_55	Bacteria	Proteobacteria	Gammaproteobacteria	Oceanospirillales	Oceanospirillaceae	Oleispira	unknown_species	0	0	0	0	0	0	0	0	1	0	0	0	0	0	0	0	0	0	958	13	0	40	3062	22	2492	32	74	143	0	27	653	0	0	0	0	0	0	0	0	0	0	0
bCluster_56	Bacteria	Proteobacteria	SC3-20	unknown_order	unknown_family	unknown_genus	unknown_species	522	38	0	26	39	308	220	121	349	301	31	119	71	63	106	89	0	381	180	23	90	1006	123	85	145	337	90	320	227	157	354	129	2	59	11	308	270	85	128	91	82	313
bCluster_57	Bacteria	Proteobacteria	Alphaproteobacteria	NA	NA	NA	NA	262	0	0	27	0	19	31	64	213	0	2	30	6	0	0	28	1430	72	108	239	50	12	46	337	65	49	15	20	5	67	27	83	1456	18	111	101	187	358	312	131	69	67
bCluster_58	Bacteria	Proteobacteria	Betaproteobacteria	Methylophilales	Methylophilaceae	OM43_clade	unknown_species	129	10	0	8	0	22	142	38	1	4	0	5	1	8	37	4	432	504	217	147	94	314	94	245	176	180	167	111	132	81	209	193	184	25	79	180	163	192	134	58	131	98
bCluster_59	Bacteria	Proteobacteria	Alphaproteobacteria	Rhodospirillales	Rhodospirillaceae	Thalassospira	alpha_proteobacterium_PR-1	27	25	0	1	0	30	307	515	179	123	78	40	27	3	0	0	0	1	18	11	1	0	0	1	0	0	0	0	0	0	0	15	0	5	0	33	0	0	1	0	3	0
bCluster_60	Bacteria	Proteobacteria	Gammaproteobacteria	Alteromonadales	Colwelliaceae	Colwellia	NA	15	0	0	10	0	0	0	0	0	0	0	1	2	0	1	0	0	326	742	445	311	1086	293	258	163	226	280	112	312	339	621	576	1	32	0	23	0	8	0	3	22	10
bCluster_61	Bacteria	Parcubacteria	unknown_class	unknown_order	unknown_family	unknown_genus	unknown_species	15	61	0	0	0	35	0	41	139	161	13	35	8	68	11	2	0	201	127	250	57	363	22	148	423	246	79	238	321	547	459	749	0	33	30	176	30	39	15	56	23	155
bCluster_62	Bacteria	Proteobacteria	Alphaproteobacteria	Rhizobiales	Hyphomicrobiaceae	Devosia	unknown_species	0	0	0	8	16	0	0	29	0	0	0	0	6	20	9	0	0	0	18	68	2	0	4	1	62	16	3	67	27	69	19	24	0	4	0	9	0	0	50	8	2	2
bCluster_63	Bacteria	Bacteroidetes	Flavobacteriia	Flavobacteriales	Flavobacteriaceae	NA	NA	1148	68	0	328	906	176	391	160	18	105	185	56	121	146	70	125	0	0	7	4	0	0	0	26	14	3	3	0	0	36	26	10	0	66	0	0	0	0	4	8	14	1
bCluster_64	Bacteria	Proteobacteria	Epsilonproteobacteria	Campylobacterales	Helicobacteraceae	unknown_genus	endosymbiont_of_Ridgeia_piscesae	0	0	1	4	96	91	18	127	73	228	53	70	61	0	17	50	0	0	0	14	3	0	0	0	0	0	0	0	7	6	0	0	0	14	319	186	96	110	117	163	147	92
bCluster_65	Bacteria	Proteobacteria	Gammaproteobacteria	Thiotrichales	Piscirickettsiaceae	unknown_genus	unknown_species	38	114	24	45	66	79	51	135	384	474	128	88	85	16	14	122	0	500	615	395	94	317	112	274	127	99	302	413	381	133	135	101	0	13	1	72	0	3	0	22	2	6
bCluster_66	Bacteria	Proteobacteria	Gammaproteobacteria	Oceanospirillales	Oceanospirillaceae	Pseudospirillum	unknown_species	418	31	0	13	0	36	112	0	80	0	9	4	0	9	22	15	957	29	119	198	196	122	89	252	170	254	227	146	222	143	223	185	731	8	93	119	208	132	179	103	58	59
bCluster_67	Bacteria	Proteobacteria	Alphaproteobacteria	Rhodobacterales	Rhodobacteraceae	Loktanella	unknown_species	52	0	0	39	20	208	191	55	65	95	0	40	33	28	37	126	15	20	48	161	83	133	0	65	196	15	16	162	62	1	26	106	0	21	16	48	14	0	36	25	22	44
bCluster_68	Bacteria	Proteobacteria	Gammaproteobacteria	Alteromonadales	Pseudoalteromonadaceae	Pseudoalteromonas	NA	3	0	0	0	0	0	0	0	0	0	0	9	0	23	12	0	9	46	218	986	109	409	259	181	175	308	45	229	384	400	442	71	0	459	0	31	109	64	20	6	15	8
bCluster_69	Bacteria	Proteobacteria	Alphaproteobacteria	Rhodobacterales	Rhodobacteraceae	unknown_genus	unknown_species	0	0	0	0	0	0	0	0	0	1	0	0	0	0	0	0	875	255	184	84	162	250	91	39	293	104	147	233	502	152	107	154	788	38	128	159	217	141	106	90	128	81
bCluster_70	Bacteria	Actinobacteria	Acidimicrobiia	Acidimicrobiales	Sva0996_marine_group	unknown_genus	unknown_species	82	2	0	8	9	146	0	19	153	50	34	94	22	19	8	0	10	185	67	32	97	66	57	104	161	135	164	58	311	100	169	128	5	10	16	141	56	9	51	57	47	64
bCluster_71	Bacteria	Proteobacteria	Alphaproteobacteria	Rhodobacterales	Rhodobacteraceae	Litoreibacter	NA	171	92	104	57	0	394	84	309	170	127	147	304	90	76	296	56	5	2	61	36	42	65	19	22	15	92	8	22	17	51	9	41	0	14	3	98	60	18	14	18	15	23
bCluster_72	Bacteria	Proteobacteria	Alphaproteobacteria	Sphingomonadales	Sphingomonadales_Incertae_Sedis	Kiloniella	Kopriimonas_byunsanensis	0	0	0	49	10	30	72	1	0	0	17	0	0	0	0	77	3	0	48	312	19	537	6	0	76	0	24	0	54	59	36	35	0	0	0	2	54	11	4	8	29	17
bCluster_73	Bacteria	Proteobacteria	Gammaproteobacteria	Enterobacteriales	Enterobacteriaceae	NA	NA	0	30	292	20	49	57	52	7	6	1	10	2	6	69	4	19	0	20	2	5	10	0	68	77	74	87	32	59	6	2	7	41	0	2	3	18	21	6	1	0	16	4
bCluster_74	Bacteria	Bacteroidetes	Flavobacteriia	Flavobacteriales	Flavobacteriaceae	NS4_marine_group	NA	3	0	0	0	0	0	0	0	0	0	0	0	0	0	0	0	912	614	349	378	164	488	77	300	310	246	148	182	595	131	274	428	123	0	3	40	58	41	6	27	13	12
bCluster_75	Bacteria	Proteobacteria	Alphaproteobacteria	Rhodospirillales	Rhodospirillaceae	AEGEAN-169_marine_group	unknown_species	2	0	0	0	0	0	0	0	0	0	0	0	0	0	0	0	61	7	3	23	1	0	0	0	0	0	0	11	0	0	0	0	1737	54	232	265	325	481	479	190	159	77
bCluster_76	Bacteria	Proteobacteria	Alphaproteobacteria	Rhodobacterales	Rhodobacteraceae	NA	NA	322	0	0	51	22	45	54	0	163	38	8	30	17	31	0	53	1413	70	183	14	124	186	73	7	34	88	39	128	0	77	72	242	1105	23	46	73	98	254	175	75	69	39
bCluster_77	Bacteria	Proteobacteria	Alphaproteobacteria	Rhizobiales	Phyllobacteriaceae	Pseudahrensia	unknown_species	29	91	0	285	145	530	53	645	789	430	365	739	98	279	374	405	1	115	202	11	180	162	114	48	95	25	30	29	118	222	28	112	3	32	20	267	207	45	34	63	60	147
bCluster_78	Bacteria	Proteobacteria	Epsilonproteobacteria	Campylobacterales	Campylobacteraceae	Sulfurospirillum	unknown_species	1	30	0	2	188	40	0	5	85	15	33	70	17	32	11	158	0	13	9	0	0	1	0	0	0	0	0	0	0	0	2	0	0	2	9	0	0	0	6	2	24	4
bCluster_79	Bacteria	Proteobacteria	Alphaproteobacteria	Rhizobiales	Phyllobacteriaceae	Cohaesibacter	unknown_species	35	0	0	0	15	0	0	0	0	0	0	2	12	11	0	6	0	1	0	10	0	0	0	0	0	0	13	65	47	0	0	3	0	1	0	3	11	14	0	5	20	5
bCluster_80	Bacteria	Proteobacteria	Epsilonproteobacteria	Campylobacterales	Helicobacteraceae	Sulfurovum	unknown_species	1	0	0	0	0	0	0	0	0	0	0	0	0	0	0	0	4	291	141	20	0	114	0	109	0	340	12	0	5	1	48	11	7	12	73	125	144	68	82	19	317	152
bCluster_81	Bacteria	Tenericutes	Mollicutes	Mycoplasmatales	Mycoplasmataceae	Mycoplasma	unknown_species	0	1	0	0	0	0	0	0	2	0	2	0	0	0	0	0	0	0	0	0	20	0	0	288	0	7	32	5	0	61	21	0	0	0	0	1	0	0	0	0	3	0
bCluster_82	Bacteria	Proteobacteria	Alphaproteobacteria	SB1-18	unknown_family	unknown_genus	unknown_species	202	0	0	0	43	87	173	506	83	94	1038	356	163	397	344	139	0	1	0	0	1	0	0	99	18	134	0	0	0	0	13	0	1	0	15	13	0	0	0	5	0	0
bCluster_83	Bacteria	Bacteroidetes	Flavobacteriia	Flavobacteriales	Flavobacteriaceae	NS5_marine_group	unknown_species	6	0	0	0	0	0	0	0	8	0	0	0	0	0	0	0	695	392	451	397	105	343	75	35	263	368	239	193	499	277	311	175	38	0	67	7	30	49	36	32	24	14
bCluster_84	Bacteria	Bacteroidetes	Cytophagia	Cytophagales	Flammeovirgaceae	Fabibacter	unknown_species	4	0	92	0	0	34	0	0	19	0	1	8	8	0	2	4	8	17	24	9	34	34	51	0	62	26	76	0	0	9	36	39	0	54	95	293	261	85	185	132	319	190
bCluster_85	Bacteria	Bacteroidetes	Flavobacteriia	Flavobacteriales	NA	NA	NA	37	0	0	4	0	0	2	0	0	0	0	0	0	0	19	0	582	195	166	279	95	461	142	46	155	295	71	90	245	117	213	203	526	8	22	115	59	104	109	80	25	52
bCluster_86	Bacteria	Proteobacteria	Gammaproteobacteria	Xanthomonadales	Xanthomonadaceae	Silanimonas	unknown_species	0	17	0	0	5	0	52	0	4	28	0	1171	0	983	2323	0	0	0	0	0	0	0	0	0	0	0	0	0	0	0	0	0	0	0	21	2	1	0	0	1	0	0
bCluster_87	Bacteria	Proteobacteria	Gammaproteobacteria	Oceanospirillales	MBAE14	unknown_genus	unknown_species	0	0	0	15	10	46	74	34	42	36	0	9	7	0	5	0	0	109	67	59	88	39	263	0	29	85	33	58	0	119	56	69	0	33	23	106	2	22	6	19	54	130
bCluster_88	Bacteria	Actinobacteria	Acidimicrobiia	Acidimicrobiales	OM1_clade	Candidatus_Actinomarina	unknown_species	4	0	0	0	0	0	0	8	0	1	0	0	0	0	0	0	3	0	0	0	0	0	0	0	0	0	9	0	0	0	0	0	2923	27	234	273	252	508	278	165	128	88
bCluster_89	Bacteria	Deinococcus-Thermus	Deinococci	Thermales	Thermaceae	Thermus	Thermus_scotoductus	0	159	0	0	0	0	39	2	151	56	0	929	0	503	1826	55	0	0	0	0	10	0	0	0	0	0	0	0	0	0	0	0	0	0	547	18	5	1	3	0	0	16
bCluster_90	Bacteria	Bacteroidetes	Flavobacteriia	Flavobacteriales	Cryomorphaceae	Crocinitomix	unknown_species	0	0	0	0	0	0	0	0	0	0	0	0	0	0	0	0	0	53	16	98	3	17	0	108	98	73	5	16	50	67	27	79	0	99	7	88	114	46	21	12	141	93
bCluster_91	Bacteria	Proteobacteria	Alphaproteobacteria	Rhizobiales	Rhizobiaceae	NA	NA	0	2	0	18	0	0	0	29	0	20	0	0	0	11	0	57	0	0	0	0	0	0	0	0	0	0	0	0	0	0	0	0	0	0	0	0	0	9	0	13	25	24
bCluster_92	Bacteria	Actinobacteria	Acidimicrobiia	Acidimicrobiales	Acidimicrobiaceae	Illumatobacter	Ilumatobacter_nonamiensis_YM16-303	14	132	68	153	148	470	121	179	317	500	328	937	170	373	494	257	3	0	102	0	35	125	0	0	41	10	23	116	0	141	130	7	0	3	10	70	13	2	2	6	35	10
bCluster_93	Bacteria	Proteobacteria	Gammaproteobacteria	Alteromonadales	Psychromonadaceae	Psychromonas	unknown_species	12	94	0	49	320	37	126	0	11	0	123	68	88	97	45	103	4	64	47	184	4	128	0	0	35	68	55	0	35	45	16	70	0	74	0	60	0	5	1	9	79	29
bCluster_94	Bacteria	Proteobacteria	Gammaproteobacteria	Oceanospirillales	Oceanospirillaceae	Neptunomonas	Neptunomonas_concharum	3	0	0	0	0	3	0	0	0	5	2	0	0	0	0	11	0	0	2	44	6	5	0	0	0	1	0	16	0	41	17	57	0	7	0	8	80	5	0	3	0	15
bCluster_95	Bacteria	Proteobacteria	Alphaproteobacteria	Rhodospirillales	Rhodospirillaceae	Novispirillum	unknown_species	2	0	0	0	0	0	0	0	0	37	17	1	0	0	0	0	0	0	14	95	61	407	17	17	25	0	41	123	24	116	193	14	0	7	0	12	1	1	22	7	3	0
bCluster_96	Bacteria	Parcubacteria	unknown_class	unknown_order	unknown_family	unknown_genus	unknown_species	230	29	327	46	93	129	0	23	159	116	103	111	28	41	52	0	5	470	418	710	181	616	617	739	350	189	216	259	336	223	437	554	2	28	13	94	45	36	90	60	14	20
bCluster_97	Bacteria	Proteobacteria	Gammaproteobacteria	E01-9C-26_marine_group	unknown_family	unknown_genus	unknown_species	2	0	0	8	6	59	53	169	199	198	24	63	17	48	39	3	0	77	56	4	0	78	0	123	88	101	46	94	0	111	79	125	0	28	12	89	61	8	0	95	32	256
bCluster_98	Bacteria	Saccharibacteria	unknown_class	unknown_order	unknown_family	unknown_genus	unknown_species	49	114	8	22	150	558	7	2	99	121	183	78	101	70	76	14	3	276	189	253	79	154	93	141	56	84	131	125	246	73	212	242	1	0	4	52	35	2	1	0	10	4
bCluster_99	Bacteria	Proteobacteria	Alphaproteobacteria	Rickettsiales	SAR116_clade	unknown_genus	unknown_species	73	0	0	24	0	14	0	0	0	0	0	35	0	29	7	0	563	53	15	111	16	38	50	51	36	139	44	1	30	10	96	96	835	6	52	120	89	257	261	115	80	29
bCluster_100	Bacteria	Proteobacteria	Gammaproteobacteria	Oceanospirillales	Litoricolaceae	Litoricola	unknown_species	82	0	0	0	0	1	0	0	2	0	0	0	0	0	0	0	644	231	6	122	36	2	60	0	105	2	70	9	29	8	90	35	1273	27	59	105	220	205	201	145	65	46
bCluster_101	Bacteria	Proteobacteria	Alphaproteobacteria	Rhizobiales	Hyphomicrobiaceae	Filomicrobium	unknown_species	98	12	0	41	5	131	7	12	50	137	19	34	17	0	0	40	1	66	13	49	9	0	5	78	88	140	80	3	56	10	77	64	5	42	33	134	73	20	46	46	69	102
bCluster_102	Bacteria	Proteobacteria	Gammaproteobacteria	Oceanospirillales	NA	NA	NA	153	0	0	0	2	8	4	0	4	2	0	0	1	0	25	34	333	86	213	88	36	100	69	44	175	141	32	21	149	125	100	27	463	8	77	109	139	220	128	113	39	37
bCluster_103	Bacteria	Proteobacteria	Alphaproteobacteria	Rhodobacterales	Rhodobacteraceae	Octadecabacter	NA	14	65	0	118	98	428	113	52	70	129	215	247	151	107	144	125	0	0	0	14	0	0	0	0	0	0	0	0	0	0	0	0	0	12	12	188	21	24	15	27	2	30
bCluster_104	Bacteria	Fusobacteria	Fusobacteriia	Fusobacteriales	Fusobacteriaceae	Psychrilyobacter	NA	1	0	0	0	0	0	0	0	0	0	0	0	0	0	0	0	3	0	0	0	0	0	0	0	0	0	57	0	13	0	80	0	1	173	4	15	42	8	0	0	694	15
bCluster_105	Bacteria	Proteobacteria	Gammaproteobacteria	Vibrionales	Vibrionaceae	Photobacterium	unknown_species	0	0	0	0	0	1	0	0	0	0	0	0	0	0	0	0	1	0	0	4	0	0	0	0	0	0	0	0	0	0	0	0	0	0	0	0	0	1	0	0	0	0
bCluster_106	Bacteria	Proteobacteria	Gammaproteobacteria	Oceanospirillales	Oceanospirillaceae	Amphritea	NA	0	0	0	0	0	0	10	0	0	0	0	0	0	0	0	0	0	0	576	0	0	10	1407	10	1306	0	3	80	0	4	249	1	0	25	2	2	0	2	0	1	6	30
bCluster_107	Bacteria	Proteobacteria	Gammaproteobacteria	Vibrionales	Vibrionaceae	Vibrio	NA	3	0	0	0	12	0	0	0	3	0	135	47	37	25	59	95	0	0	0	0	0	5	0	0	0	0	2	0	0	1	1	0	0	558	39	80	16	143	28	42	164	128
bCluster_108	Bacteria	Proteobacteria	Alphaproteobacteria	Rhodobacterales	Rhodobacteraceae	Loktanella	unknown_species	15	19	0	6	67	351	47	0	27	35	35	67	21	32	79	55	2	0	151	0	96	179	0	76	132	20	143	61	39	82	114	86	0	0	8	2	0	2	0	0	2	4
bCluster_109	Bacteria	Proteobacteria	Alphaproteobacteria	Rhodospirillales	Rhodospirillaceae	Pelagibius	Rhodospirillaceae_bacterium_PS4B-B496	0	0	1	0	0	1	0	0	0	0	0	0	0	0	0	0	0	0	0	0	0	0	0	0	0	0	0	0	0	0	0	1	0	0	0	0	0	0	0	0	0	1
bCluster_110	Bacteria	Proteobacteria	Alphaproteobacteria	Rhodobacterales	Rhodobacteraceae	Maribius	NA	4	132	0	149	30	538	41	69	382	263	297	374	166	93	211	148	0	0	1	0	0	0	2	63	0	0	0	6	0	3	0	1	0	2	5	67	71	55	0	16	10	23
bCluster_111	Bacteria	Proteobacteria	Alphaproteobacteria	Rhodobacterales	Rhodobacteraceae	Phaeobacter	NA	62	50	88	28	17	145	315	38	80	49	86	44	61	95	92	79	0	2	26	51	43	302	1	0	4	0	35	13	0	3	18	18	3	1	1	55	0	8	4	4	0	20
bCluster_112	Bacteria	Bacteroidetes	Sphingobacteriia	Sphingobacteriales	Saprospiraceae	unknown_genus	unknown_species	0	0	0	0	1	0	0	0	0	0	0	0	0	0	1	0	2	0	0	0	0	0	0	0	0	0	0	0	0	0	0	0	560	50	104	262	339	235	254	161	68	92
bCluster_113	Bacteria	Proteobacteria	Alphaproteobacteria	Rhodospirillales	Rhodospirillaceae	AEGEAN-169_marine_group	marine_metagenome	4	0	0	1	0	0	0	7	0	0	21	8	11	8	49	0	0	0	0	0	3	0	1	0	0	0	9	0	0	0	0	0	0	0	0	0	0	11	0	2	0	1
bCluster_114	Bacteria	Proteobacteria	Alphaproteobacteria	Rhodobacterales	Rhodobacteraceae	NA	NA	24	3	0	1	54	72	1	18	120	165	33	114	11	39	29	30	7	173	261	240	89	344	80	145	281	58	87	194	176	210	335	221	3	13	3	45	51	12	2	0	4	65
bCluster_115	Bacteria	Proteobacteria	Gammaproteobacteria	Chromatiales	Chromatiaceae	Rheinheimera	unknown_species	0	0	0	0	0	0	0	0	0	0	0	0	0	0	0	0	2	292	57	245	9	118	7	6	70	0	0	0	51	9	75	36	1	1	9	44	5	38	33	4	159	44
bCluster_116	Bacteria	Cyanobacteria	ML635J-21	unknown_order	unknown_family	unknown_genus	unknown_species	0	0	0	0	0	0	0	0	0	0	0	12	0	0	0	0	0	0	0	0	0	0	0	0	0	0	0	0	0	0	0	0	0	0	0	0	0	0	0	0	2	0
bCluster_117	Bacteria	Parcubacteria	unknown_class	unknown_order	unknown_family	unknown_genus	unknown_species	1	3	0	0	0	0	0	0	0	30	4	11	0	0	0	20	0	185	192	252	28	3	72	0	127	0	137	183	407	188	467	344	0	3	16	51	9	17	14	17	0	14
bCluster_118	Bacteria	Planctomycetes	Planctomycetacia	Planctomycetales	Planctomycetaceae	Bythopirellula	unknown_species	14	0	0	0	0	0	3	71	0	106	0	26	10	35	0	11	0	6	8	0	21	188	0	23	38	0	0	10	56	176	164	49	0	21	11	60	173	59	6	16	34	92
bCluster_119	Bacteria	Proteobacteria	Alphaproteobacteria	Rhodospirillales	Rhodospirillaceae	unknown_genus	unknown_species	0	22	0	0	0	0	9	0	0	0	2	0	0	23	77	16	0	0	0	0	0	0	0	0	0	0	0	0	0	0	0	0	0	0	0	42	10	23	27	5	7	31
bCluster_120	Bacteria	Bacteroidetes	Flavobacteriia	Flavobacteriales	Cryomorphaceae	Owenweeksia	NA	3	0	0	0	0	0	0	0	0	0	0	0	0	0	0	0	589	284	107	176	66	190	167	87	167	186	73	91	156	52	72	115	201	15	37	18	47	25	23	24	3	10
bCluster_121	Bacteria	Proteobacteria	Gammaproteobacteria	Alteromonadales	Shewanellaceae	Shewanella	NA	9	0	0	0	0	1	0	1	2	0	0	2	0	0	0	0	0	27	45	99	10	9	7	47	77	1240	16	41	26	152	141	26	0	21	14	0	1	4	0	10	7	1
bCluster_122	Bacteria	Proteobacteria	Gammaproteobacteria	Cellvibrionales	Halieaceae	OM60(NOR5)_clade	unknown_species	9	0	0	0	0	0	0	0	0	0	0	0	0	0	0	15	351	39	104	48	13	149	132	42	112	33	69	47	70	113	30	120	237	12	32	211	151	74	59	71	75	37
bCluster_123	Bacteria	Proteobacteria	SPOTSOCT00m83	unknown_order	unknown_family	unknown_genus	unknown_species	13	2	0	0	0	4	0	2	31	50	36	9	0	0	4	2	0	93	111	7	36	111	23	52	55	137	87	90	15	61	3	118	0	69	65	270	95	53	11	68	52	181
bCluster_124	Bacteria	Proteobacteria	Alphaproteobacteria	Sphingomonadales	Sphingomonadaceae	Sphingorhabdus	unknown_species	1	131	0	0	31	175	9	126	165	84	124	173	103	90	141	43	0	53	136	7	93	166	10	110	48	93	48	62	17	35	42	141	0	43	4	150	7	28	13	33	18	112
bCluster_125	Bacteria	Proteobacteria	Alphaproteobacteria	Rhodobacterales	Rhodobacteraceae	Sulfitobacter	unknown_species	54	59	0	0	71	293	0	34	23	119	134	205	43	149	262	102	101	47	15	26	31	98	18	1	52	15	22	178	47	168	122	103	111	43	1	51	122	51	102	39	22	42
bCluster_126	Bacteria	Proteobacteria	Alphaproteobacteria	Rhodobacterales	Rhodobacteraceae	Ruegeria	NA	116	3	0	7	0	120	55	105	146	44	53	72	16	8	29	19	0	0	18	9	15	244	18	16	20	0	5	9	21	3	0	0	0	9	0	39	0	10	0	7	18	30
bCluster_127	Bacteria	Verrucomicrobia	Verrucomicrobiae	Verrucomicrobiales	Verrucomicrobiaceae	Roseibacillus	Verrucomicrobia_bacterium_SCGC_AAA164-O14	0	0	0	0	0	0	0	0	0	0	0	0	0	0	0	0	3	0	0	0	0	0	0	0	0	0	0	0	0	0	0	0	326	82	71	124	146	86	174	75	66	95
bCluster_128	Bacteria	Bacteroidetes	Flavobacteriia	Flavobacteriales	Flavobacteriaceae	NS5_marine_group	unknown_species	386	0	0	46	44	90	39	6	137	34	10	15	13	13	110	30	338	95	114	135	88	77	68	40	153	83	31	123	396	114	179	110	8	0	0	2	3	1	1	0	0	0
bCluster_129	Bacteria	Proteobacteria	Gammaproteobacteria	Alteromonadales	Alteromonadaceae	Paraglaciecola	unknown_species	22	5	0	0	0	17	24	71	28	0	21	0	14	43	40	1	0	95	58	76	41	110	59	32	28	405	192	114	184	235	55	320	0	21	6	51	10	14	12	19	28	1
bCluster_130	Bacteria	Tenericutes	Mollicutes	Mycoplasmatales	Mycoplasmataceae	Mycoplasma	unknown_species	0	0	0	2	0	0	0	0	0	0	0	0	0	0	0	0	1	0	1	0	2	0	0	0	0	0	1	0	0	0	0	0	0	0	66	5	36	8	0	412	36	687
bCluster_131	Bacteria	Proteobacteria	Alphaproteobacteria	SB1-18	unknown_family	unknown_genus	unknown_species	8	0	1	0	0	0	0	0	0	2	0	0	0	0	0	0	0	0	7	33	0	0	0	0	7	0	0	0	0	4	18	18	0	4	0	2	5	3	0	1	0	6
bCluster_132	Bacteria	Planctomycetes	Planctomycetacia	Planctomycetales	Planctomycetaceae	Planctomyces	unknown_species	1	0	0	0	0	0	0	0	0	0	0	0	0	0	0	0	0	284	0	32	0	12	25	0	0	105	0	0	81	0	10	8	0	0	0	43	0	0	0	0	0	10
bCluster_133	Bacteria	Proteobacteria	Alphaproteobacteria	Rhodospirillales	Rhodospirillaceae	AEGEAN-169_marine_group	unknown_species	294	8	0	19	7	57	105	17	35	97	5	84	1	46	89	9	145	0	1	4	54	0	0	0	0	0	16	46	0	0	3	13	478	24	75	145	194	172	173	58	44	44
bCluster_134	Bacteria	Proteobacteria	Gammaproteobacteria	Alteromonadales	Shewanellaceae	Psychrobium	Psychrobium_conchae	0	0	0	0	0	0	0	0	0	0	0	0	0	0	0	0	4	19	16	64	0	0	0	131	1	224	42	0	0	55	18	38	2	1222	1	57	135	590	44	48	23	43
bCluster_135	Bacteria	Proteobacteria	Gammaproteobacteria	Oceanospirillales	Oceanospirillaceae	Oceaniserpentilla	Oceaniserpentilla_haliotis	4	0	0	12	0	5	0	0	9	0	0	31	0	24	0	0	3	0	563	0	1	132	780	14	770	0	28	106	0	3	196	26	0	0	0	0	0	0	0	0	3	0
bCluster_137	Bacteria	Planctomycetes	Planctomycetacia	Planctomycetales	Planctomycetaceae	Blastopirellula	unknown_species	17	0	0	90	15	0	0	0	0	0	0	3	0	0	0	0	4	58	0	93	19	0	0	0	10	0	0	0	0	0	64	6	0	0	21	0	0	10	0	1	4	5
bCluster_138	Bacteria	Bacteroidetes	Flavobacteriia	Flavobacteriales	Flavobacteriaceae	NS5_marine_group	unknown_species	424	4	0	16	0	44	12	7	32	26	4	5	6	23	37	33	167	70	60	107	64	102	25	73	99	17	0	61	30	22	37	38	136	20	29	137	158	97	104	62	8	28
bCluster_139	Bacteria	Proteobacteria	Gammaproteobacteria	KI89A_clade	unknown_family	unknown_genus	unknown_species	95	33	182	1	58	80	0	64	56	79	2	100	19	25	42	46	0	78	82	4	11	53	0	0	0	0	9	11	0	25	24	24	0	15	16	93	41	33	27	31	6	36
bCluster_140	Bacteria	Proteobacteria	Alphaproteobacteria	Parvularculales	Parvularculaceae	Parvularcula	unknown_species	17	11	0	0	0	55	0	21	32	0	8	29	6	30	0	0	0	46	80	2	89	89	159	59	16	114	124	9	6	16	198	127	0	14	11	72	2	24	34	2	3	21
bCluster_141	Bacteria	Proteobacteria	Gammaproteobacteria	Chromatiales	Granulosicoccaceae	Granulosicoccus	unknown_species	17	0	0	34	17	8	0	10	0	0	65	15	15	45	11	24	1	0	49	142	20	69	3	0	0	8	118	61	80	41	171	73	1	59	74	196	24	27	5	35	3	49
bCluster_142	Bacteria	Proteobacteria	Deltaproteobacteria	Myxococcales	Nannocystaceae	unknown_genus	unknown_species	0	0	0	1	0	0	41	3	0	0	0	0	0	0	2	0	0	0	0	0	0	0	0	0	39	0	0	0	0	0	0	13	0	0	0	0	0	2	0	0	0	0
bCluster_143	Bacteria	Actinobacteria	Thermoleophilia	Gaiellales	unknown_family	unknown_genus	unknown_species	4	55	0	0	0	176	70	83	14	39	5	53	22	31	22	11	0	0	7	93	11	0	0	0	24	8	13	19	26	0	42	77	0	11	67	126	50	24	4	32	30	105
bCluster_144	Bacteria	Proteobacteria	Gammaproteobacteria	Alteromonadales	Shewanellaceae	Psychrobium	Psychrobium_conchae	0	0	0	0	0	0	0	0	0	0	0	0	0	0	0	0	0	0	0	0	0	0	0	0	0	0	0	0	0	0	29	0	0	1245	0	50	262	442	42	20	41	63
bCluster_145	Bacteria	Proteobacteria	Alphaproteobacteria	Sphingomonadales	Erythrobacteraceae	Erythrobacter	unknown_species	12	22	0	36	132	309	54	61	212	300	112	51	42	117	124	0	1	1	35	29	73	35	1	79	73	393	67	37	22	115	76	38	0	4	18	36	0	1	4	23	22	33
bCluster_148	Bacteria	Planctomycetes	Planctomycetacia	Planctomycetales	Planctomycetaceae	Planctomyces	unknown_species	59	0	0	138	39	98	0	0	181	0	0	7	4	35	28	142	0	0	0	0	21	0	0	0	0	0	0	0	177	144	0	0	2	8	0	19	0	0	10	3	0	17
bCluster_149	Bacteria	Proteobacteria	Alphaproteobacteria	Rhizobiales	Phyllobacteriaceae	unknown_genus	unknown_species	262	0	0	68	36	227	0	52	16	156	98	105	117	57	16	116	0	111	132	51	31	15	41	133	74	63	37	14	38	21	41	43	0	5	7	53	94	2	12	9	26	44
bCluster_150	Bacteria	Proteobacteria	Alphaproteobacteria	Rhodobacterales	Rhodobacteraceae	Sulfitobacter	NA	77	98	0	7	4	61	109	126	394	125	78	98	34	83	80	76	0	159	83	254	64	62	24	222	149	258	100	225	167	130	67	208	0	11	12	48	1	1	9	8	7	6
bCluster_151	Bacteria	Proteobacteria	Gammaproteobacteria	Thiotrichales	Thiotrichales_Incertae_Sedis	Candidatus_Endoecteinascidia	unknown_species	1	0	0	0	0	0	0	0	0	0	0	0	0	0	0	0	0	0	0	0	0	0	0	0	0	0	0	0	0	3	0	0	5	7	78	100	101	104	76	25	250	63
bCluster_152	Bacteria	Bacteroidetes	Flavobacteriia	Flavobacteriales	Flavobacteriaceae	Cellulophaga	Cellulophaga_fucicola	0	0	0	0	0	0	0	0	0	0	0	0	0	0	0	0	0	0	0	0	0	0	0	0	0	0	0	0	0	0	6	0	0	0	0	0	0	0	0	0	0	0
bCluster_153	Bacteria	Proteobacteria	Alphaproteobacteria	DB1-14	unknown_family	unknown_genus	unknown_species	17	0	0	0	0	4	0	18	0	1	65	1	0	0	0	0	0	99	16	18	6	39	38	51	14	54	114	67	854	49	139	129	2	1	18	80	13	38	12	24	15	18
bCluster_154	Bacteria	Proteobacteria	Alphaproteobacteria	Kordiimonadales	Kordiimonadaceae	Kordiimonas	NA	9	3	0	0	0	4	57	0	79	16	18	2	16	18	4	0	0	2	2	83	0	0	0	5	51	208	37	14	184	1	7	82	0	17	42	51	56	2	10	32	21	12
bCluster_155	Bacteria	Proteobacteria	Alphaproteobacteria	Rhodobacterales	Rhodobacteraceae	Sulfitobacter	NA	60	27	115	142	108	343	8	54	54	82	84	88	34	34	146	2	0	27	205	0	70	17	10	0	183	1	95	34	15	12	11	54	0	38	90	121	33	12	3	8	24	31
bCluster_156	Bacteria	Proteobacteria	Alphaproteobacteria	Rhodobacterales	Rhodobacteraceae	unknown_genus	unknown_species	62	10	0	0	0	8	73	13	14	13	22	62	6	3	0	0	0	98	8	0	23	0	0	65	18	66	85	28	17	0	0	10	0	18	0	56	12	7	13	6	17	13
bCluster_157	Bacteria	Proteobacteria	Gammaproteobacteria	Cellvibrionales	Halieaceae	OM60(NOR5)_clade	unknown_species	9	0	0	0	0	0	0	0	0	0	0	0	0	0	0	0	341	131	169	73	109	182	129	121	109	160	41	30	317	16	85	89	36	5	7	8	39	8	20	6	2	18
bCluster_158	Bacteria	Verrucomicrobia	Opitutae	Puniceicoccales	Puniceicoccaceae	marine_group	unknown_species	0	0	0	0	0	0	0	0	0	0	0	0	0	0	0	0	390	211	43	313	35	9	56	0	51	65	21	0	86	87	12	19	73	2	0	2	33	54	46	7	2	15
bCluster_159	Bacteria	Proteobacteria	Alphaproteobacteria	Rickettsiales	SM2D12	unknown_genus	unknown_species	448	44	0	22	23	234	14	316	123	197	22	54	63	178	75	90	0	0	0	0	0	1	0	0	5	0	0	0	20	34	0	23	0	0	0	17	0	0	1	15	3	5
bCluster_160	Bacteria	Proteobacteria	Alphaproteobacteria	Rickettsiales	LWSR-14	unknown_genus	unknown_species	0	0	0	0	0	0	0	0	0	0	0	0	0	0	0	0	0	0	0	0	0	0	0	0	0	0	0	0	0	0	0	0	7	7	22	75	118	87	164	22	293	97
bCluster_161	Bacteria	Firmicutes	Clostridia	Clostridiales	Clostridiaceae_1	unknown_genus	unknown_species	0	0	0	0	0	0	0	0	0	0	0	0	0	0	0	0	6	20	67	348	0	128	1	0	0	0	2	0	0	0	0	7	2	4	0	0	24	14	18	0	23	32
bCluster_162	Bacteria	Proteobacteria	Alphaproteobacteria	Rhizobiales	Phyllobacteriaceae	Hoeflea	NA	50	52	0	0	465	98	18	0	127	23	81	4	36	1	0	19	1	0	0	32	0	0	16	0	8	0	9	0	0	0	0	24	2	7	3	22	5	0	0	6	102	22
bCluster_163	Bacteria	Proteobacteria	Gammaproteobacteria	Oceanospirillales	Oceanospirillaceae	Pseudospirillum	unknown_species	23	0	21	1	5	22	0	46	3	43	33	0	10	22	27	0	0	92	28	45	30	23	9	133	41	0	0	0	12	45	68	197	0	20	15	125	109	31	46	80	51	63
bCluster_164	Bacteria	Proteobacteria	Alphaproteobacteria	Rhodobacterales	Rhodobacteraceae	unknown_genus	unknown_species	4	14	0	42	53	248	283	60	6	237	165	178	86	116	55	70	0	0	0	0	0	13	0	119	0	0	52	0	0	2	23	17	0	8	8	50	11	1	8	4	0	8
bCluster_165	Bacteria	Bacteroidetes	Flavobacteriia	Flavobacteriales	Flavobacteriaceae	Polaribacter	NA	0	0	0	0	0	0	0	39	0	0	0	0	0	0	0	1	0	195	319	154	20	38	69	60	100	222	62	206	507	16	73	104	0	2	3	9	6	30	19	0	9	7
bCluster_166	Bacteria	Bacteroidetes	Flavobacteriia	Flavobacteriales	Flavobacteriaceae	NS5_marine_group	unknown_species	115	0	0	2	0	17	9	0	0	33	1	20	0	0	1	27	231	204	238	154	36	284	118	17	62	314	49	64	152	27	140	71	3	2	0	0	0	9	8	0	3	1
bCluster_167	Bacteria	Proteobacteria	Deltaproteobacteria	Desulfobacterales	Desulfobulbaceae	unknown_genus	unknown_species	0	0	0	0	0	0	0	0	0	0	0	0	0	0	0	6	2	21	18	56	1	4	0	0	3	29	0	0	21	0	0	0	0	9	2	57	46	3	0	7	30	28
bCluster_168	Bacteria	Proteobacteria	Alphaproteobacteria	Rhodobacterales	Rhodobacteraceae	Sulfitobacter	NA	30	162	0	21	31	351	126	37	165	206	209	338	137	133	146	141	0	4	0	50	59	5	13	106	19	25	1	24	52	144	14	56	0	5	12	21	3	21	28	9	18	12
bCluster_169	Bacteria	Proteobacteria	Alphaproteobacteria	Kordiimonadales	Temperatibacteraceae	Temperatibacter	unknown_species	0	0	0	0	0	0	0	0	0	0	0	0	0	0	0	0	0	0	0	0	0	0	0	95	85	2045	0	0	5	36	10	2	0	0	0	0	0	1	0	0	0	0
bCluster_170	Bacteria	Proteobacteria	Alphaproteobacteria	Rickettsiales	SAR116_clade	unknown_genus	unknown_species	0	0	0	0	0	0	0	0	0	0	0	0	0	0	0	0	669	0	50	81	55	84	0	0	58	15	75	21	35	56	7	59	332	6	22	26	30	45	115	35	21	18
bCluster_171	Bacteria	Proteobacteria	Alphaproteobacteria	Rhodobacterales	Rhodobacteraceae	Sulfitobacter	unknown_species	0	9	0	5	0	63	19	57	4	0	19	54	33	12	31	6	0	89	29	53	33	323	3	44	46	35	83	37	0	111	1	8	0	14	1	109	39	29	23	14	5	39
bCluster_172	Bacteria	Proteobacteria	Alphaproteobacteria	Rhodobacterales	Rhodobacteraceae	Thalassobius	NA	45	58	0	0	23	314	81	193	29	206	75	75	50	5	12	0	0	1	65	0	0	0	104	0	35	36	0	0	0	0	58	6	2	10	11	44	10	30	14	24	48	49
bCluster_173	Bacteria	Proteobacteria	Alphaproteobacteria	Caulobacterales	Hyphomonadaceae	Hyphomonas	NA	6	0	0	40	0	13	0	33	102	61	6	1	2	0	0	0	0	166	0	0	117	64	0	358	14	0	76	0	0	90	0	23	0	18	53	87	10	39	323	1	2	14
bCluster_174	Bacteria	Fusobacteria	Fusobacteriia	Fusobacteriales	Fusobacteriaceae	Propionigenium	unknown_species	56	0	0	14	4	12	12	0	62	84	2	32	0	3	101	0	1	0	0	0	0	6	39	0	0	1	0	0	0	0	0	0	7	16	0	0	2	35	58	4	133	9
bCluster_175	Bacteria	Proteobacteria	Alphaproteobacteria	NA	NA	NA	NA	4	0	0	0	0	1	0	0	0	7	0	0	2	1	10	13	72	0	0	0	3	0	0	0	142	0	0	0	58	617	376	281	5	0	7	15	9	27	42	9	3	12
bCluster_176	Bacteria	Planctomycetes	Planctomycetacia	Planctomycetales	Planctomycetaceae	Blastopirellula	unknown_species	159	0	0	85	0	157	157	88	0	0	81	6	29	38	10	0	0	1	0	9	21	0	0	0	0	0	0	0	2	98	0	26	0	0	0	4	0	8	0	0	3	0
bCluster_177	Bacteria	Proteobacteria	Alphaproteobacteria	Rickettsiales	NA	NA	NA	0	0	0	0	0	0	2	0	31	0	0	0	0	0	0	34	4	0	0	9	0	0	0	0	0	0	0	0	0	10	0	0	1	0	0	0	0	0	0	0	0	6
bCluster_178	Bacteria	Bacteroidetes	Flavobacteriia	Flavobacteriales	Flavobacteriaceae	unknown_genus	Flavobacteriaceae_bacterium_Hel1_33_5	0	9	3	0	0	15	0	0	0	18	0	0	0	0	0	62	1	64	164	129	30	125	147	6	15	97	126	98	167	118	341	276	0	6	4	12	13	5	10	8	11	16
bCluster_179	Bacteria	Proteobacteria	Alphaproteobacteria	OCS116_clade	unknown_family	unknown_genus	unknown_species	175	7	1	43	166	219	372	16	0	15	68	93	61	43	49	28	0	0	0	0	0	0	0	0	0	0	0	0	0	0	0	0	0	0	2	44	0	21	1	38	14	3
bCluster_180	Bacteria	Proteobacteria	Alphaproteobacteria	Rhodobacterales	Rhodobacteraceae	Pelagicola	unknown_species	1	0	0	0	0	11	0	0	0	32	0	0	0	1	0	0	0	0	0	1	0	0	0	0	1	0	0	0	0	0	0	1	0	0	0	0	65	0	1	0	9	0
bCluster_181	Bacteria	Proteobacteria	Alphaproteobacteria	Rhizobiales	Phyllobacteriaceae	Ahrensia	NA	13	0	0	0	0	16	10	4	0	0	21	0	0	7	0	0	0	68	4	3	5	90	80	46	115	66	111	99	100	2	127	12	3	0	0	7	7	0	0	2	21	0
bCluster_182	Bacteria	Proteobacteria	Alphaproteobacteria	Rhizobiales	Phyllobacteriaceae	Pseudahrensia	Pseudahrensia_sp.	51	15	0	40	0	101	60	32	100	65	6	147	13	27	32	16	1	121	155	107	14	37	0	0	19	30	50	17	0	54	49	52	0	11	0	40	1	7	0	12	23	30
bCluster_183	Bacteria	Proteobacteria	Alphaproteobacteria	Rickettsiales	SM2D12	unknown_genus	unknown_species	0	0	0	0	0	37	0	0	0	0	2	0	12	0	0	0	0	0	0	0	0	0	0	0	0	0	0	4	7	0	25	32	0	24	58	205	70	53	75	127	80	48
bCluster_184	Bacteria	Proteobacteria	Alphaproteobacteria	Sphingomonadales	Erythrobacteraceae	Altererythrobacter	unknown_species	1	13	0	0	0	81	17	0	40	1	71	105	26	30	133	9	0	42	0	0	16	0	20	80	47	0	5	0	3	24	2	76	0	8	23	54	6	80	9	23	13	39
bCluster_185	Bacteria	Actinobacteria	Acidimicrobiia	Acidimicrobiales	Acidimicrobiaceae	Illumatobacter	unknown_species	0	0	0	0	0	0	0	0	0	0	0	0	0	0	0	0	0	0	6	0	0	0	0	0	0	0	0	0	0	0	0	0	0	0	0	3	0	3	0	0	7	2
bCluster_186	Bacteria	Proteobacteria	Gammaproteobacteria	Oceanospirillales	Litoricolaceae	Litoricola	unknown_species	1	0	0	0	0	0	0	0	1	0	0	0	0	0	0	0	437	181	10	35	37	270	105	0	138	0	49	7	140	108	245	152	10	2	0	1	5	5	0	8	0	0
bCluster_187	Bacteria	Bacteroidetes	Flavobacteriia	Flavobacteriales	Flavobacteriaceae	NS4_marine_group	unknown_species	7	0	0	0	0	0	0	0	0	0	0	0	0	0	0	0	84	136	21	64	31	109	7	0	32	10	22	21	22	20	88	28	273	7	70	78	157	68	131	32	16	35
bCluster_189	Bacteria	Proteobacteria	Alphaproteobacteria	DB1-14	unknown_family	unknown_genus	unknown_species	247	24	36	29	9	90	0	43	56	134	17	13	7	42	6	1	0	131	205	28	32	43	40	63	120	56	40	187	159	11	169	55	0	3	0	35	8	20	0	11	23	24
bCluster_190	Bacteria	Actinobacteria	Actinobacteria	Micrococcales	Microbacteriaceae	NA	NA	83	0	0	0	3	1	0	0	1	0	0	0	0	0	2	10	74	59	0	0	29	4	1	0	7	0	0	0	50	0	11	1	411	25	38	49	89	101	78	107	15	50
bCluster_191	Bacteria	Proteobacteria	Alphaproteobacteria	Rhodobacterales	Rhodobacteraceae	Maribius	NA	0	229	0	42	13	132	34	120	66	313	63	72	69	48	173	79	0	0	0	0	0	10	0	0	0	0	0	1	0	0	0	0	0	8	4	35	48	11	0	10	3	17
bCluster_192	Bacteria	Tenericutes	Mollicutes	Mycoplasmatales	Mycoplasmataceae	Mycoplasma	unknown_species	0	0	0	0	0	0	0	0	0	0	0	0	2	0	0	0	0	0	0	0	0	0	0	0	0	0	0	0	0	0	0	0	0	6	255	3	31	10	10	110	21	7
bCluster_193	Bacteria	Proteobacteria	Alphaproteobacteria	Rhizobiales	Phyllobacteriaceae	Hoeflea	NA	6	0	0	0	0	0	0	0	0	13	20	0	0	0	0	0	3	0	0	0	0	0	0	51	0	0	0	0	0	0	8	0	1	355	0	0	0	0	0	952	1	1
bCluster_194	Bacteria	Proteobacteria	Gammaproteobacteria	Vibrionales	Vibrionaceae	Aliivibrio	NA	0	0	1	0	0	0	0	0	0	0	0	0	0	5	0	0	1	0	0	0	0	0	0	0	0	0	0	0	0	0	0	0	1	24	29	31	8	7	40	13	102	47
bCluster_195	Bacteria	Proteobacteria	Alphaproteobacteria	Rhodobacterales	Rhodobacteraceae	NA	NA	100	26	0	8	50	244	38	0	1	6	21	137	39	249	103	78	0	263	8	0	15	31	0	0	8	15	0	4	0	9	1	10	0	0	0	6	0	0	0	0	0	0
bCluster_196	Bacteria	Bacteroidetes	Flavobacteriia	Flavobacteriales	Flavobacteriaceae	Dokdonia	NA	6	6	6	27	123	346	18	42	30	195	97	131	47	183	160	37	0	0	0	0	6	0	0	1	0	0	0	0	0	3	0	0	0	10	14	37	37	5	0	5	0	12
bCluster_197	Bacteria	Gracilibacteria	unknown_class	unknown_order	unknown_family	unknown_genus	unknown_species	25	0	0	0	0	0	0	42	136	86	0	0	0	25	0	28	0	0	0	0	0	0	0	17	81	99	0	35	5	170	422	403	0	1	12	2	26	15	55	7	1	7
bCluster_198	Bacteria	Proteobacteria	Gammaproteobacteria	Alteromonadales	Alteromonadaceae	Glaciecola	NA	1	0	0	0	0	0	0	0	0	0	0	0	0	0	0	0	438	243	140	64	81	188	269	0	192	42	20	94	103	16	163	56	6	0	10	3	0	0	0	0	18	4
bCluster_199	Bacteria	Bacteroidetes	Flavobacteriia	Flavobacteriales	Flavobacteriaceae	Polaribacter	Polaribacter_sp.	0	0	0	0	0	27	16	0	0	0	0	0	0	0	0	5	1	144	70	122	5	107	0	87	440	203	16	18	59	37	91	27	0	1	0	0	0	1	0	0	4	0
bCluster_200	Bacteria	Proteobacteria	Alphaproteobacteria	Rhodobacterales	Rhodobacteraceae	Loktanella	mucus_bacterium_40	82	74	0	13	39	102	23	45	151	262	92	198	59	123	217	14	0	0	19	0	37	19	122	0	3	115	0	1	1	1	0	26	0	0	0	50	5	9	0	29	3	12
bCluster_201	Bacteria	Proteobacteria	Alphaproteobacteria	Rhodobacterales	Rhodobacteraceae	Marinosulfonomonas	unknown_species	56	0	0	48	0	122	0	21	6	121	102	138	29	25	0	62	3	57	31	67	11	90	14	0	66	73	6	109	175	0	8	0	0	0	2	4	0	0	5	1	0	0
bCluster_202	Bacteria	Proteobacteria	Alphaproteobacteria	Rhodobacterales	Rhodobacteraceae	Litoreibacter	unknown_species	10	44	0	106	31	104	186	25	23	4	37	55	36	18	15	18	8	2	11	0	19	80	23	1	21	18	132	15	21	2	0	33	1	37	0	108	15	11	11	9	2	25
bCluster_203	Bacteria	Planctomycetes	Planctomycetacia	Planctomycetales	Planctomycetaceae	Blastopirellula	unknown_species	83	0	0	0	80	33	0	0	0	113	0	0	41	2	0	41	2	0	35	43	5	0	0	0	0	1	1	0	0	7	42	39	1	1	0	115	33	52	33	37	58	20
bCluster_204	Bacteria	Parcubacteria	unknown_class	unknown_order	unknown_family	unknown_genus	unknown_species	0	0	0	0	0	0	0	0	0	0	0	0	0	0	0	0	0	15	11	22	16	53	25	0	123	359	22	0	0	5	47	87	0	12	0	209	17	37	80	36	45	41
bCluster_205	Bacteria	Parcubacteria	unknown_class	unknown_order	unknown_family	unknown_genus	unknown_species	47	2	0	11	0	126	4	0	2	5	41	65	20	0	0	0	0	29	41	50	46	101	77	0	42	51	73	116	319	92	120	285	1	2	3	0	0	0	0	7	1	2
bCluster_207	Bacteria	Proteobacteria	Gammaproteobacteria	Alteromonadales	Colwelliaceae	Colwellia	unknown_species	13	0	0	0	0	0	0	39	0	0	0	0	0	0	0	0	0	119	64	138	13	15	55	268	372	352	42	206	81	116	50	98	0	3	0	10	0	0	0	0	2	1
bCluster_208	Bacteria	Planctomycetes	Planctomycetacia	Planctomycetales	Planctomycetaceae	Pir4_lineage	unknown_species	2	0	0	0	0	6	0	77	31	0	0	0	0	0	48	0	0	0	181	0	26	0	0	0	0	0	34	0	15	0	13	135	0	12	18	71	11	7	0	27	15	53
bCluster_209	Bacteria	Proteobacteria	Alphaproteobacteria	Caulobacterales	Hyphomonadaceae	Woodsholea	Woodsholea_maritima	2	0	0	0	14	0	0	0	0	0	0	0	0	0	0	0	0	0	0	0	5	0	0	0	28	0	4	0	0	113	0	6	0	0	0	0	0	2	0	18	17	6
bCluster_210	Bacteria	Proteobacteria	Betaproteobacteria	Burkholderiales	Comamonadaceae	Schlegelella	NA	3	0	0	0	4	0	117	0	0	0	0	437	0	354	700	0	0	0	23	2	0	0	0	0	0	0	0	0	0	0	0	0	0	0	12	0	0	0	0	0	0	0
bCluster_211	Bacteria	Bacteroidetes	Flavobacteriia	Flavobacteriales	Flavobacteriaceae	NS5_marine_group	unknown_species	4	0	0	0	0	0	0	0	0	0	0	0	0	0	0	0	227	181	30	152	19	281	41	38	126	194	47	132	135	50	91	57	0	0	0	0	1	0	0	0	0	0
bCluster_212	Bacteria	Parcubacteria	unknown_class	unknown_order	unknown_family	unknown_genus	unknown_species	540	188	38	94	0	189	343	94	0	5	59	62	27	17	0	0	0	0	0	0	0	0	0	0	0	0	0	1	0	0	0	0	1	12	0	92	0	0	0	18	0	2
bCluster_213	Bacteria	Proteobacteria	Gammaproteobacteria	Oceanospirillales	Oceanospirillaceae	Pseudospirillum	unknown_species	21	1	0	0	0	0	1	0	0	0	0	0	0	0	0	0	271	76	7	4	63	61	96	0	55	100	56	0	132	111	0	47	332	7	24	16	72	88	32	47	6	34
bCluster_214	Bacteria	Bacteroidetes	Sphingobacteriia	Sphingobacteriales	NS11-12_marine_group	unknown_genus	unknown_species	8	0	0	0	0	0	0	0	0	0	0	0	1	0	0	0	132	57	60	19	12	59	50	47	57	53	26	7	16	16	27	41	248	0	35	97	146	55	118	53	16	5
bCluster_215	Bacteria	Proteobacteria	Alphaproteobacteria	Rhodobacterales	Rhodobacteraceae	unknown_genus	unknown_species	1	108	14	34	31	145	20	0	174	105	164	175	93	84	159	29	0	0	9	0	0	0	0	0	0	0	15	15	0	0	60	5	0	1	1	12	14	0	12	11	1	4
bCluster_216	Bacteria	Proteobacteria	Alphaproteobacteria	Rhizobiales	Phyllobacteriaceae	unknown_genus	unknown_species	82	25	0	3	0	68	20	13	23	49	30	31	7	32	9	46	0	66	71	4	3	62	51	0	18	12	67	38	0	23	62	12	0	9	0	52	23	2	7	4	25	17
bCluster_217	Bacteria	Proteobacteria	Milano-WF1B-44	unknown_order	unknown_family	unknown_genus	unknown_species	0	0	0	0	0	0	0	0	0	0	0	0	0	0	0	0	0	0	49	45	0	0	0	0	0	0	0	0	0	0	0	8	0	0	0	0	0	0	0	0	2	0
bCluster_218	Bacteria	Proteobacteria	Alphaproteobacteria	Rhodospirillales	Rhodospirillaceae	Thalassospira	unknown_species	0	0	0	0	0	0	0	0	0	0	0	0	0	0	0	0	0	0	0	0	0	0	14	34	0	0	0	0	9	0	0	0	0	794	3	19	50	125	69	12	5	3
bCluster_219	Bacteria	Planctomycetes	Planctomycetacia	Planctomycetales	Planctomycetaceae	Planctomyces	unknown_species	43	68	662	97	8	44	16	0	0	52	1	35	25	44	76	454	0	0	24	0	8	0	0	0	0	0	0	0	0	0	0	0	0	0	0	30	0	0	0	0	0	1
bCluster_220	Bacteria	Proteobacteria	Alphaproteobacteria	Rickettsiales	SM2D12	unknown_genus	unknown_species	404	126	0	144	10	197	23	2	100	93	193	190	52	37	15	11	1	0	0	0	4	0	0	0	0	0	0	0	0	0	21	0	0	0	0	0	0	0	0	0	0	0
bCluster_221	Bacteria	Tenericutes	Mollicutes	Mycoplasmatales	Mycoplasmataceae	Mycoplasma	NA	0	0	0	0	0	0	0	0	0	0	0	0	0	0	0	0	0	0	0	0	0	0	0	0	0	0	0	0	0	0	0	0	0	8	57	15	8	17	22	55	54	11
bCluster_222	Bacteria	Proteobacteria	Gammaproteobacteria	Vibrionales	Vibrionaceae	Vibrio	NA	0	0	0	0	0	0	0	0	0	0	0	0	0	0	0	0	0	0	0	0	0	0	1	0	0	0	0	0	0	0	0	0	0	7	8	20	55	42	23	8	92	38
bCluster_223	Bacteria	Proteobacteria	Gammaproteobacteria	Alteromonadales	Pseudoalteromonadaceae	Psychrosphaera	NA	10	0	0	0	0	0	0	44	0	0	0	0	0	0	0	0	1	52	30	22	40	41	121	112	153	42	29	9	84	256	38	117	0	14	13	46	1	18	29	39	20	19
bCluster_224	Bacteria	Proteobacteria	Gammaproteobacteria	Sva0071	unknown_family	unknown_genus	unknown_species	1	0	0	0	0	0	0	0	0	0	0	0	0	0	0	0	1	0	1	3	0	0	0	1	0	0	3	0	0	7	0	0	0	0	9	42	15	0	15	7	12	4
bCluster_225	Bacteria	Verrucomicrobia	Spartobacteria	Chthoniobacterales	Xiphinematobacteraceae	Candidatus_Xiphinematobacter	unknown_species	1	0	0	0	0	0	0	0	0	0	0	0	0	0	9	0	0	0	0	0	0	0	0	0	0	0	0	0	0	22	2	42	0	0	0	18	0	0	0	8	0	0
bCluster_226	Bacteria	Proteobacteria	Gammaproteobacteria	Vibrionales	Vibrionaceae	Vibrio	Vibrio_breoganii_1C10	0	0	0	0	0	0	0	0	0	0	0	0	0	0	0	0	0	0	0	0	0	0	0	0	0	0	0	0	0	0	7	0	0	3	33	29	1	34	5	2	74	37
bCluster_227	Bacteria	Parcubacteria	unknown_class	unknown_order	unknown_family	unknown_genus	unknown_species	0	0	0	0	0	0	0	0	0	0	0	0	0	0	0	0	3	12	57	71	23	0	14	0	0	0	7	64	69	104	115	55	0	21	25	246	47	26	73	8	14	89
bCluster_228	Bacteria	Planctomycetes	Planctomycetacia	Planctomycetales	Planctomycetaceae	Blastopirellula	unknown_species	21	61	0	137	0	0	0	146	0	0	0	38	0	0	0	0	0	1	0	0	0	0	0	0	9	0	32	0	101	11	67	0	1	14	0	1	0	2	8	0	4	11
bCluster_229	Bacteria	Bacteroidetes	Flavobacteriia	Flavobacteriales	Cryomorphaceae	Crocinitomix	unknown_species	0	0	0	0	0	0	0	0	0	0	0	0	0	0	0	0	0	0	0	0	0	0	0	0	0	0	0	0	0	0	0	0	407	26	78	62	163	51	29	40	37	32
bCluster_230	Bacteria	Actinobacteria	Acidimicrobiia	Acidimicrobiales	Acidimicrobiaceae	Illumatobacter	unknown_species	6	0	0	0	5	41	18	127	0	35	38	117	0	39	52	0	0	0	0	0	0	0	27	0	3	0	0	0	0	0	54	25	0	4	0	74	12	3	0	5	0	7
bCluster_231	Bacteria	Proteobacteria	Alphaproteobacteria	Rhodospirillales	Rhodospirillaceae	unknown_genus	unknown_species	4	16	0	0	0	1	0	16	0	0	0	35	5	0	4	30	0	7	12	0	12	136	0	180	14	0	10	5	45	60	44	50	0	28	6	107	31	17	67	80	68	89
bCluster_232	Bacteria	Proteobacteria	Alphaproteobacteria	Rhodobacterales	Rhodobacteraceae	Roseobacter	unknown_species	24	0	0	14	0	27	0	39	30	8	36	60	8	7	82	26	1	0	68	0	22	33	92	13	29	5	17	20	46	23	3	64	1	9	6	82	27	0	11	10	36	33
bCluster_233	Bacteria	Planctomycetes	Planctomycetacia	Planctomycetales	Planctomycetaceae	Pir4_lineage	planctomycete_DDSe3016	2	0	0	0	0	0	0	0	0	0	0	0	0	0	0	0	0	0	0	0	0	0	0	0	0	0	0	0	72	0	38	0	0	0	0	0	0	0	0	0	2	5
bCluster_234	Bacteria	Proteobacteria	Alphaproteobacteria	Rhodobacterales	Rhodobacteraceae	Roseobacter	unknown_species	10	0	0	10	4	63	0	14	0	35	24	113	63	17	0	28	2	0	35	0	16	8	1	0	9	85	0	17	68	12	17	0	2	4	6	25	0	1	0	0	5	12
bCluster_237	Bacteria	Proteobacteria	Gammaproteobacteria	Alteromonadales	Pseudoalteromonadaceae	Pseudoalteromonas	Pseudoalteromonas_sp.	5	0	0	0	0	0	0	0	11	0	0	0	0	0	0	0	0	50	22	178	39	119	0	240	1	44	27	11	0	147	45	68	0	31	0	0	4	18	0	0	0	1
bCluster_238	Bacteria	Proteobacteria	Alphaproteobacteria	Rhodobacterales	Rhodobacteraceae	unknown_genus	NA	0	0	0	0	0	0	0	0	0	0	0	0	0	0	0	0	11	0	2	0	0	0	0	0	0	0	0	0	0	0	0	0	249	15	41	83	133	143	191	68	31	53
bCluster_239	Bacteria	Tenericutes	Mollicutes	Entomoplasmatales	Spiroplasmataceae	Spiroplasma	unknown_species	0	0	0	0	0	0	0	0	0	0	0	0	0	0	0	0	0	0	0	0	0	0	0	0	0	0	0	0	0	0	0	0	0	0	17	14	0	0	6	46	5	0
bCluster_240	Bacteria	Actinobacteria	Acidimicrobiia	Acidimicrobiales	Sva0996_marine_group	unknown_genus	unknown_species	4	0	0	0	0	26	25	0	188	0	0	18	4	34	32	0	0	43	18	0	0	0	55	0	26	0	0	0	0	86	91	0	0	3	0	3	0	0	1	3	17	11
bCluster_241	Bacteria	Proteobacteria	Epsilonproteobacteria	Campylobacterales	Campylobacteraceae	Arcobacter	unknown_species	0	0	0	0	0	0	0	0	0	0	0	0	0	0	0	0	0	53	20	2	0	34	0	8	0	0	0	0	10	16	1	13	1	7	14	25	46	22	8	16	121	52
bCluster_242	Bacteria	Proteobacteria	Alphaproteobacteria	Sphingomonadales	Erythrobacteraceae	Erythrobacter	unknown_species	0	11	0	3	37	137	0	0	17	86	13	13	4	17	20	21	0	9	33	0	71	0	78	330	0	0	2	0	22	123	1	78	0	0	0	21	17	1	0	0	2	1
bCluster_243	Bacteria	Proteobacteria	Alphaproteobacteria	Rhizobiales	Rhodobiaceae	Anderseniella	unknown_species	6	0	0	0	23	0	0	25	5	3	0	0	0	0	0	17	0	0	0	0	1	0	0	70	8	61	0	0	0	0	0	0	0	12	7	22	15	5	3	2	0	8
bCluster_245	Bacteria	Proteobacteria	Alphaproteobacteria	Rhodobacterales	Rhodobacteraceae	Jannaschia	Jannaschia_sp.	30	36	0	19	1	49	0	12	16	92	71	125	34	61	27	14	0	0	7	7	23	0	96	0	21	0	0	36	18	0	125	92	0	0	0	17	0	0	6	0	0	6
bCluster_246	Bacteria	Bacteroidetes	Flavobacteriia	Flavobacteriales	Flavobacteriaceae	Polaribacter	Polaribacter_sp.	83	8	10	35	0	25	16	0	71	145	0	31	6	58	35	34	123	101	48	48	64	42	110	0	66	89	3	3	132	38	47	76	48	8	0	34	28	13	22	13	10	17
bCluster_247	Bacteria	Planctomycetes	Planctomycetacia	Planctomycetales	Planctomycetaceae	Planctomyces	unknown_species	89	0	128	52	20	206	0	8	111	246	0	32	12	0	25	56	0	0	4	5	23	0	0	0	31	79	0	0	0	0	14	6	0	3	6	0	0	6	0	2	0	4
bCluster_248	Bacteria	Proteobacteria	Gammaproteobacteria	Xanthomonadales	JTB255_marine_benthic_group	unknown_genus	unknown_species	25	0	0	0	0	1	0	0	0	0	0	0	0	1	0	0	0	0	1	7	2	0	38	25	45	0	0	0	17	0	23	0	0	17	0	89	39	26	12	5	24	58
bCluster_249	Bacteria	Proteobacteria	Gammaproteobacteria	Vibrionales	Vibrionaceae	NA	NA	4	0	66	0	0	0	0	0	0	0	0	0	0	0	0	0	2	0	53	0	3	0	0	0	0	0	0	0	33	0	0	8	3	15	13	71	31	35	78	52	170	66
bCluster_250	Bacteria	Proteobacteria	Alphaproteobacteria	Caulobacterales	Hyphomonadaceae	Litorimonas	NA	73	23	0	7	5	55	2	0	0	0	8	7	32	12	7	3	4	30	17	2	14	0	7	44	104	135	15	2	12	0	85	50	1	0	13	1	32	3	0	10	4	19
bCluster_251	Bacteria	Chloroflexi	Ardenticatenia	unknown_order	unknown_family	unknown_genus	unknown_species	0	0	0	0	0	7	32	55	0	12	0	9	2	4	28	0	0	0	0	0	0	0	0	0	0	0	0	0	0	0	0	0	0	16	5	24	0	3	2	7	8	8
bCluster_252	Bacteria	Proteobacteria	Alphaproteobacteria	Sphingomonadales	Sphingomonadaceae	Sphingorhabdus	unknown_species	84	23	26	11	7	56	11	87	63	52	16	44	14	39	43	8	1	148	134	231	35	89	87	88	72	36	24	0	25	57	79	175	2	6	0	39	9	43	0	9	26	20
bCluster_253	Bacteria	Actinobacteria	Acidimicrobiia	Acidimicrobiales	unknown_family	unknown_genus	unknown_species	64	11	0	0	3	56	0	1	1	7	24	126	28	23	67	34	2	0	0	17	5	0	39	0	0	0	1	61	0	0	9	103	0	0	3	14	0	0	0	0	0	1
bCluster_254	Bacteria	Proteobacteria	Gammaproteobacteria	Thiotrichales	Thiotrichaceae	Leucothrix	unknown_species	92	0	0	0	0	0	0	0	0	0	3	41	3	0	58	11	0	23	4	95	0	0	0	0	20	59	0	1	0	0	0	13	0	0	0	0	0	0	0	4	0	0
bCluster_255	Bacteria	Cyanobacteria	Cyanobacteria	SubsectionI	FamilyI	NA	NA	0	0	0	0	0	0	0	0	0	0	0	0	0	0	0	0	1	0	0	0	0	0	0	0	6	0	0	0	0	0	0	0	241	18	15	61	129	125	46	42	53	73
bCluster_256	Bacteria	Proteobacteria	Alphaproteobacteria	Rickettsiales	SAR116_clade	unknown_genus	unknown_species	38	0	0	0	0	0	18	0	0	0	0	15	0	6	0	0	88	0	6	81	0	61	0	0	6	0	8	1	31	0	4	1	394	4	46	88	53	80	69	68	19	13
bCluster_257	Bacteria	Bacteroidetes	Flavobacteriia	Flavobacteriales	Cryomorphaceae	Crocinitomix	unknown_species	0	0	0	0	0	0	0	0	0	0	0	0	0	0	0	0	0	0	6	19	4	65	0	4	29	0	0	7	0	13	8	13	0	18	0	11	77	21	22	5	52	4
bCluster_258	Bacteria	Parcubacteria	unknown_class	unknown_order	unknown_family	unknown_genus	unknown_species	9	0	78	11	29	103	0	0	7	43	32	27	25	28	3	0	0	0	0	3	0	124	37	6	30	0	27	115	90	8	66	90	2	13	1	114	41	7	49	27	12	8
bCluster_260	Bacteria	Proteobacteria	Alphaproteobacteria	Rhodobacterales	Rhodobacteraceae	unknown_genus	unknown_species	2	12	0	0	0	0	0	0	0	0	0	0	1	0	0	0	0	0	9	0	0	0	0	0	14	0	0	10	0	0	0	0	0	0	0	0	0	0	0	0	0	0
bCluster_261	Bacteria	Proteobacteria	Alphaproteobacteria	Rickettsiales	SHWN-night2	unknown_genus	unknown_species	61	158	0	40	0	69	157	16	0	72	66	60	4	78	20	0	0	0	14	0	0	0	0	0	0	0	0	0	0	4	0	1	0	5	0	26	3	9	0	18	3	26
bCluster_263	Bacteria	Proteobacteria	Alphaproteobacteria	Rhizobiales	Hyphomicrobiaceae	unknown_genus	unknown_species	1	0	0	0	0	11	15	4	26	117	2	20	27	4	2	0	0	0	0	0	0	0	0	0	3	0	0	0	0	1	5	29	0	14	16	167	0	0	18	20	17	48
bCluster_264	Bacteria	Bacteroidetes	Flavobacteriia	Flavobacteriales	Flavobacteriaceae	unknown_genus	unknown_species	18	39	0	0	37	43	1	5	8	37	6	15	14	34	37	16	0	0	60	34	33	44	47	34	24	132	25	104	1	3	21	30	0	3	0	25	21	2	2	6	2	9
bCluster_265	Bacteria	Bacteroidetes	Flavobacteriia	Flavobacteriales	Flavobacteriaceae	Polaribacter	NA	111	0	0	0	0	24	18	0	0	28	0	30	0	2	0	0	52	13	88	68	18	4	0	0	24	41	12	36	86	2	14	32	151	10	26	37	108	40	54	21	18	12
bCluster_266	Bacteria	Proteobacteria	Alphaproteobacteria	Rhodobacterales	Rhodobacteraceae	unknown_genus	unknown_species	41	0	0	0	0	30	0	23	50	2	32	1	6	0	0	0	0	0	0	0	8	1	0	0	1	30	1	8	0	0	11	32	0	6	0	53	0	10	0	2	0	17
bCluster_268	Bacteria	Proteobacteria	Deltaproteobacteria	Bdellovibrionales	Bacteriovoracaceae	Halobacteriovorax	unknown_species	35	82	85	142	136	9	57	23	21	170	100	143	108	34	14	215	0	0	0	0	0	0	0	0	0	0	0	0	0	0	0	19	0	0	0	0	0	0	0	0	0	0
bCluster_269	Bacteria	Parcubacteria	unknown_class	unknown_order	unknown_family	unknown_genus	unknown_species	10	78	0	11	0	147	0	0	121	53	273	164	74	75	24	43	0	0	0	0	0	0	0	0	0	0	91	28	55	5	0	0	0	4	0	12	0	0	10	3	0	6
bCluster_270	Bacteria	Proteobacteria	Gammaproteobacteria	Alteromonadales	Pseudoalteromonadaceae	Pseudoalteromonas	Pseudoalteromonas_sp.	0	0	0	0	0	0	0	0	0	0	0	0	0	0	0	0	0	0	0	0	0	0	0	0	0	0	0	0	0	0	0	0	0	581	0	25	89	348	22	2	12	9
bCluster_271	Bacteria	TM6	unknown_class	unknown_order	unknown_family	unknown_genus	unknown_species	15	0	0	0	0	0	0	0	0	0	3	0	0	0	0	0	0	134	193	105	14	34	7	26	29	0	119	44	288	21	18	11	0	11	48	47	49	18	14	13	14	14
bCluster_272	Bacteria	Bacteroidetes	Flavobacteriia	Flavobacteriales	Flavobacteriaceae	Maribacter	Cytophaga_sp.	1	2	9	11	21	34	0	16	0	21	0	0	5	0	0	0	0	0	17	2	0	0	0	0	0	0	0	0	0	0	0	0	0	0	2	2	4	0	1	3	0	0
bCluster_273	Bacteria	Proteobacteria	Alphaproteobacteria	Rhodobacterales	Rhodobacteraceae	unknown_genus	unknown_species	1	0	0	0	21	85	0	8	0	1	81	99	19	42	13	0	0	96	62	8	23	0	0	0	7	0	22	7	11	64	1	25	0	3	0	10	38	8	13	14	3	13
bCluster_274	Bacteria	Proteobacteria	Gammaproteobacteria	Oceanospirillales	Alcanivoracaceae	Kangiella	unknown_species	11	0	0	0	0	0	0	20	0	1	0	13	0	0	0	0	0	0	2	0	12	0	0	0	18	0	0	0	0	1	11	18	0	0	0	2	0	0	1	2	11	0
bCluster_275	Bacteria	Proteobacteria	Alphaproteobacteria	Rhodobacterales	Rhodobacteraceae	Tropicimonas	unknown_species	0	1	17	0	109	4	14	0	20	152	14	66	0	54	8	25	0	0	41	0	0	10	0	0	19	0	0	0	5	0	0	3	0	4	10	69	12	23	0	13	0	1
bCluster_276	Bacteria	Proteobacteria	Gammaproteobacteria	Cellvibrionales	Cellvibrionaceae	unknown_genus	unknown_species	0	0	0	0	0	0	0	0	0	0	0	0	0	0	1	0	0	0	7	0	0	0	0	0	0	0	0	0	0	0	0	0	1	23	34	16	56	1	16	10	146	51
bCluster_277	Bacteria	Proteobacteria	Alphaproteobacteria	Rickettsiales	SM2D12	unknown_genus	unknown_species	0	0	0	0	0	0	0	0	0	0	0	0	0	0	0	0	0	0	0	0	0	0	0	0	0	0	0	0	0	0	0	0	0	6	24	33	62	58	61	21	67	29
bCluster_278	Bacteria	Proteobacteria	Gammaproteobacteria	Cellvibrionales	Halieaceae	Halioglobus	unknown_species	0	0	245	0	0	0	0	0	0	0	0	6	2	3	0	18	0	111	0	0	0	0	0	0	5	0	0	41	27	0	9	11	0	4	24	34	11	30	20	12	89	60
bCluster_279	Bacteria	Proteobacteria	Epsilonproteobacteria	Campylobacterales	Campylobacteraceae	Arcobacter	unknown_species	0	0	0	0	0	0	0	0	0	0	0	0	0	0	0	0	0	207	121	123	19	86	1	0	1	0	41	7	29	30	120	43	0	2	0	0	0	0	0	0	0	0
bCluster_280	Bacteria	Proteobacteria	Gammaproteobacteria	Cellvibrionales	Spongiibacteraceae	BD1-7_clade	unknown_species	1	0	0	0	0	6	0	0	0	0	0	0	0	0	0	0	0	0	0	0	0	0	0	0	0	0	0	0	0	0	0	10	0	0	0	0	5	0	15	3	0	1
bCluster_281	Bacteria	Proteobacteria	Alphaproteobacteria	Rhodobacterales	Rhodobacteraceae	unknown_genus	unknown_species	98	0	0	0	14	34	2	120	76	7	36	23	2	3	15	1	0	4	39	196	9	34	2	0	3	0	0	0	0	27	15	0	0	2	10	24	35	4	3	2	0	8
bCluster_282	Bacteria	Proteobacteria	Alphaproteobacteria	OCS116_clade	unknown_family	unknown_genus	unknown_species	0	0	0	0	1	0	0	0	0	0	0	0	0	0	13	0	0	0	0	0	0	0	143	0	7	0	0	26	0	0	2	3	0	10	0	9	0	0	0	1	0	7
bCluster_283	Bacteria	Proteobacteria	Alphaproteobacteria	Rhodobacterales	Rhodobacteraceae	unknown_genus	unknown_species	41	0	0	0	5	2	25	38	15	5	11	3	19	0	0	22	3	58	26	127	8	41	9	0	46	0	0	41	0	41	30	78	0	4	0	51	10	11	4	6	3	13
bCluster_284	Bacteria	Planctomycetes	Phycisphaerae	Phycisphaerales	Phycisphaeraceae	SM1A02	unknown_species	44	26	0	0	0	0	0	0	0	0	0	0	0	0	0	0	0	0	0	0	0	0	0	0	0	0	14	0	21	0	0	1	0	29	2	152	89	19	7	51	32	119
bCluster_285	Bacteria	Proteobacteria	Alphaproteobacteria	Rhodobacterales	Rhodobacteraceae	Antarctobacter	unknown_species	65	54	0	38	38	44	0	0	4	70	33	90	21	149	41	20	0	0	6	0	1	16	1	0	0	0	0	0	5	0	37	0	0	0	5	6	2	9	5	0	0	2
bCluster_286	Bacteria	Proteobacteria	Alphaproteobacteria	DB1-14	unknown_family	unknown_genus	unknown_species	0	0	0	0	0	0	0	0	0	0	0	0	0	0	0	0	0	0	0	0	0	0	0	0	0	0	0	0	0	0	0	0	0	0	1	0	1	4	0	0	0	0
bCluster_287	Bacteria	Proteobacteria	Betaproteobacteria	Rhodocyclales	Rhodocyclaceae	Thauera	unknown_species	0	0	0	0	0	0	6	34	0	37	1	28	0	9	17	28	0	43	56	37	9	1	0	11	29	22	11	0	2	16	77	11	0	7	3	9	2	5	0	29	5	27
bCluster_288	Bacteria	Proteobacteria	Alphaproteobacteria	Rhizobiales	Phyllobacteriaceae	Pseudahrensia	unknown_species	9	0	0	9	0	198	4	47	11	59	41	64	72	53	35	66	0	0	75	0	0	0	1	0	2	63	1	2	0	18	8	160	0	1	0	1	60	37	3	4	0	12
bCluster_289	Bacteria	Planctomycetes	Planctomycetacia	Planctomycetales	Planctomycetaceae	Blastopirellula	unknown_species	16	0	0	45	0	42	0	71	0	0	0	44	10	2	26	0	0	0	0	0	0	0	0	0	12	0	0	11	0	0	83	20	1	0	57	41	0	5	0	20	0	21
bCluster_290	Bacteria	Proteobacteria	Alphaproteobacteria	Sphingomonadales	NA	NA	NA	35	0	0	3	0	30	0	0	0	0	7	11	16	0	29	1	3	0	45	1	0	147	0	0	50	165	28	40	88	1	147	44	0	1	0	4	0	0	0	0	0	9
bCluster_291	Bacteria	Proteobacteria	Gammaproteobacteria	Thiotrichales	Piscirickettsiaceae	unknown_genus	unknown_species	21	60	41	9	11	16	2	74	16	97	75	77	46	0	29	9	0	0	55	40	10	95	0	41	40	0	25	19	0	15	81	77	0	9	0	22	0	2	0	8	0	3
bCluster_292	Bacteria	Parcubacteria	unknown_class	unknown_order	unknown_family	unknown_genus	unknown_species	335	0	0	0	23	489	174	0	0	0	0	0	6	47	7	97	6	0	0	0	0	0	79	80	0	0	0	0	0	57	0	0	1	0	0	14	0	2	14	3	9	8
bCluster_293	Bacteria	Marinimicrobia_(SAR406_clade)	unknown_class	unknown_order	unknown_family	unknown_genus	unknown_species	0	0	0	0	0	0	0	0	0	0	0	0	0	0	0	0	0	0	0	0	0	0	0	0	0	0	0	0	0	0	0	0	166	11	45	112	115	154	153	76	47	27
bCluster_294	Bacteria	Planctomycetes	Planctomycetacia	Planctomycetales	Planctomycetaceae	Blastopirellula	unknown_species	0	0	0	0	0	0	0	0	0	0	0	0	0	0	0	0	2	0	34	112	21	0	0	23	0	60	0	0	0	142	119	0	0	0	0	0	0	0	0	0	0	0
bCluster_295	Bacteria	Proteobacteria	Alphaproteobacteria	Rickettsiales	Rickettsiales_Incertae_Sedis	Candidatus_Captivus	unknown_species	147	0	0	0	0	38	14	0	0	15	9	1	14	4	0	3	0	0	0	0	2	0	0	0	0	0	0	0	0	0	99	9	0	4	93	65	66	10	88	29	18	64
bCluster_296	Bacteria	Planctomycetes	Planctomycetacia	Planctomycetales	Planctomycetaceae	Rhodopirellula	Tigriopus_californicus	62	0	0	14	0	102	0	95	78	0	20	0	40	86	1	71	0	0	69	0	24	0	0	0	1	0	0	0	0	31	0	49	0	8	30	92	0	17	34	7	9	19
bCluster_297	Bacteria	Proteobacteria	Alphaproteobacteria	Rickettsiales	SM2D12	unknown_genus	unknown_species	1	0	0	0	0	0	0	0	0	0	0	0	0	0	0	0	0	0	0	0	0	0	0	0	0	0	34	0	0	0	0	0	0	12	41	126	152	29	85	44	49	128
bCluster_298	Bacteria	Proteobacteria	Epsilonproteobacteria	Campylobacterales	Helicobacteraceae	Sulfurovum	unknown_species	0	0	0	0	0	0	0	0	0	0	0	0	0	0	0	0	0	45	0	7	0	106	0	16	0	2	0	0	6	12	0	0	1	4	22	84	34	13	12	21	47	34
bCluster_299	Bacteria	Candidate_division_SR1	unknown_class	unknown_order	unknown_family	unknown_genus	unknown_species	0	0	0	0	0	0	0	0	0	0	0	0	0	0	0	0	0	96	24	86	10	109	65	0	0	0	182	141	224	83	91	24	0	0	0	16	0	22	18	2	2	0
bCluster_300	Bacteria	Proteobacteria	Alphaproteobacteria	Rhodospirillales	Rhodospirillaceae	unknown_genus	unknown_species	0	0	0	0	0	0	0	0	0	0	0	0	0	0	0	0	0	0	0	0	0	0	0	0	0	0	0	0	0	0	0	0	0	21	4	0	0	0	0	0	0	0
bCluster_301	Bacteria	Actinobacteria	Acidimicrobiia	Acidimicrobiales	Sva0996_marine_group	unknown_genus	unknown_species	7	0	0	0	0	32	2	4	0	0	0	0	2	0	13	0	0	37	50	0	13	22	13	40	12	18	43	73	0	0	9	29	0	22	10	38	38	38	6	21	26	79
bCluster_302	Bacteria	Proteobacteria	Alphaproteobacteria	Sphingomonadales	Sphingomonadaceae	Sphingorhabdus	unknown_species	24	22	33	16	0	20	51	32	3	36	29	39	10	30	47	16	0	2	0	2	4	10	5	56	59	80	4	56	0	87	121	61	0	0	0	15	8	5	1	14	0	2
bCluster_303	Bacteria	Verrucomicrobia	Opitutae	Puniceicoccales	Puniceicoccaceae	Pelagicoccus	unknown_species	0	0	0	0	0	0	0	0	29	72	0	0	0	0	0	0	0	41	13	0	0	0	0	0	0	0	13	1	79	65	5	0	0	5	6	62	0	0	29	10	23	23
bCluster_304	Bacteria	Bacteroidetes	Flavobacteriia	Flavobacteriales	Flavobacteriaceae	NA	NA	179	12	0	22	31	46	0	16	0	0	55	104	44	0	0	0	0	0	0	22	0	0	0	0	0	0	0	0	0	0	10	8	0	5	0	1	0	0	0	0	0	0
bCluster_305	Bacteria	Gracilibacteria	unknown_class	unknown_order	unknown_family	unknown_genus	unknown_species	0	0	0	0	0	0	0	0	0	0	0	0	0	0	0	0	0	0	0	0	0	0	0	0	0	0	0	0	0	0	0	0	0	996	47	1	47	18	22	0	0	0
bCluster_307	Bacteria	Planctomycetes	Planctomycetacia	Planctomycetales	Planctomycetaceae	Rhodopirellula	unknown_species	44	0	0	67	0	73	0	0	0	156	12	51	20	24	46	0	0	0	0	0	0	0	0	0	0	0	0	0	0	0	0	0	0	3	0	14	20	6	0	6	0	15
bCluster_308	Bacteria	Proteobacteria	Gammaproteobacteria	Vibrionales	Vibrionaceae	Vibrio	NA	1	0	0	0	0	4	0	0	0	0	0	0	0	0	0	0	0	0	0	0	0	0	0	0	22	34	0	0	23	0	0	0	0	167	2	13	12	120	11	94	11	10
bCluster_309	Bacteria	Proteobacteria	Gammaproteobacteria	Pseudomonadales	Pseudomonadaceae	Pseudomonas	NA	0	0	0	0	0	20	0	0	0	0	0	0	0	0	0	0	0	392	129	82	56	61	32	159	155	95	115	123	121	75	47	82	0	0	0	0	0	0	2	0	0	0
bCluster_310	Bacteria	Bacteroidetes	Flavobacteriia	Flavobacteriales	Flavobacteriaceae	Polaribacter	unknown_species	43	0	201	0	0	0	4	16	0	65	4	0	1	0	0	37	169	84	86	33	16	177	87	97	12	41	49	39	200	73	62	52	25	1	0	39	6	17	8	2	0	7
bCluster_311	Bacteria	Proteobacteria	Gammaproteobacteria	Pseudomonadales	Moraxellaceae	Acinetobacter	NA	0	6	0	0	20	2	0	0	0	0	0	0	0	0	0	0	18	46	77	122	35	109	58	0	63	0	1	9	64	445	191	99	0	0	0	1	0	159	18	2	22	1
bCluster_312	Bacteria	Proteobacteria	Epsilonproteobacteria	Campylobacterales	Campylobacteraceae	Arcobacter	unknown_species	0	0	0	0	0	0	0	0	0	0	0	0	0	0	0	0	2	118	80	14	19	273	24	0	57	22	0	0	36	31	0	73	1	334	1	4	44	156	51	21	9	12
bCluster_313	Bacteria	Bacteroidetes	Flavobacteriia	Flavobacteriales	NS9_marine_group	unknown_genus	unknown_species	1	0	0	0	0	0	0	0	0	0	0	0	0	0	0	0	187	48	67	99	37	123	7	37	78	58	74	38	52	19	166	32	11	1	0	0	12	9	0	2	1	0
bCluster_314	Bacteria	Cyanobacteria	Cyanobacteria	SubsectionI	FamilyI	Synechococcus	NA	2	0	0	0	0	0	0	0	0	0	0	0	0	0	0	0	0	0	0	0	0	0	0	0	0	0	0	0	0	0	0	0	19	25	33	67	38	49	9	11	83	60
bCluster_315	Bacteria	Proteobacteria	Alphaproteobacteria	DB1-14	unknown_family	unknown_genus	unknown_species	337	43	149	47	42	200	33	5	84	39	64	23	31	9	44	1	0	0	0	0	0	17	2	0	0	0	0	0	0	0	0	0	0	1	0	0	0	0	0	0	0	9
bCluster_317	Bacteria	Proteobacteria	Alphaproteobacteria	SAR11_clade	NA	NA	NA	37	0	22	5	1	7	3	13	98	44	1	3	0	15	11	0	349	31	34	40	25	116	66	109	10	36	33	22	3	18	6	36	138	1	43	33	89	114	37	49	20	21
bCluster_318	Bacteria	Proteobacteria	Gammaproteobacteria	Cellvibrionales	Halieaceae	Haliea	unknown_species	0	0	0	0	0	0	0	0	0	0	0	0	0	0	0	0	0	0	0	26	2	45	0	0	44	0	2	0	0	4	7	8	0	7	28	37	37	23	14	11	129	59
bCluster_319	Bacteria	Proteobacteria	Alphaproteobacteria	Rhizobiales	Rhodobiaceae	Methyloceanibacter	unknown_species	0	0	0	0	0	0	0	0	0	0	0	0	0	0	0	0	0	0	0	0	0	0	0	0	0	0	0	0	0	0	0	0	1	0	1	0	0	5	0	0	0	0
bCluster_320	Bacteria	Proteobacteria	Alphaproteobacteria	Sphingomonadales	Erythrobacteraceae	Erythrobacter	Erythrobacter_longus	4	0	0	0	10	51	0	17	5	84	136	102	34	28	103	11	0	0	0	0	19	0	0	0	0	0	8	0	0	0	0	0	0	1	0	11	1	0	0	5	4	32
bCluster_321	Bacteria	Bacteroidetes	Bacteroidia	Bacteroidia_Incertae_Sedis	Prolixibacteraceae	Prolixibacter	unknown_species	0	0	0	0	0	0	0	0	0	0	0	0	0	0	0	0	0	0	0	0	0	0	0	0	0	0	0	0	0	0	0	0	6	1	45	55	87	41	7	4	53	23
bCluster_322	Bacteria	Bacteroidetes	Flavobacteriia	Flavobacteriales	Flavobacteriaceae	unknown_genus	unknown_species	1	0	0	0	0	0	0	0	0	0	0	0	0	0	0	0	59	0	0	204	9	34	0	0	6	0	1	6	5	2	27	21	162	11	11	54	93	66	57	44	9	41
bCluster_323	Bacteria	Proteobacteria	Alphaproteobacteria	Rhodospirillales	Rhodospirillaceae	Defluviicoccus	unknown_species	11	0	0	14	0	2	0	0	0	10	21	14	6	0	0	0	0	3	0	0	0	0	2	0	12	0	0	2	0	56	5	44	10	7	18	50	83	16	25	35	21	30
bCluster_324	Bacteria	Proteobacteria	Alphaproteobacteria	Rhodobacterales	Rhodobacteraceae	Pelagimonas	NA	119	8	0	1	21	100	0	14	56	33	12	22	50	39	0	0	0	0	51	56	32	0	16	0	72	81	24	108	76	10	64	28	0	0	0	0	0	1	0	0	0	2
bCluster_325	Bacteria	Bacteroidetes	Flavobacteriia	Flavobacteriales	Flavobacteriaceae	Aquimarina	Flavobacteriaceae_bacterium_SW084	0	5	0	3	46	41	1	14	3	8	0	13	1	24	29	3	0	0	0	0	0	0	0	0	0	0	0	0	0	0	0	0	0	7	21	43	13	8	1	0	0	1
bCluster_326	Bacteria	Proteobacteria	Alphaproteobacteria	Rhodobacterales	Rhodobacteraceae	Labrenzia	NA	24	20	126	5	0	0	0	0	0	0	0	11	0	1	2	10	0	0	0	0	0	49	0	0	17	0	0	39	3	0	0	56	0	0	0	12	1	21	5	0	3	10
bCluster_327	Bacteria	Proteobacteria	Alphaproteobacteria	DB1-14	unknown_family	unknown_genus	unknown_species	26	0	0	0	0	21	45	0	66	14	0	28	0	3	0	0	2	20	14	46	24	2	0	0	48	46	104	52	18	7	186	44	0	0	0	6	23	0	7	4	3	8
bCluster_328	Bacteria	Proteobacteria	Alphaproteobacteria	Rickettsiales	Rickettsiaceae	unknown_genus	unknown_species	3	0	0	14	0	3	36	0	33	0	31	3	0	1	2	5	1	42	46	54	9	73	0	0	0	28	0	0	61	16	74	45	0	4	10	41	0	0	7	14	27	13
bCluster_329	Bacteria	Proteobacteria	Gammaproteobacteria	Oceanospirillales	Alcanivoracaceae	Kangiella	NA	11	5	0	0	8	55	0	2	5	6	19	15	3	18	18	0	0	0	0	0	26	0	0	0	0	0	0	9	0	49	0	0	0	8	15	13	12	23	9	10	2	24
bCluster_330	Bacteria	Proteobacteria	Gammaproteobacteria	KI89A_clade	unknown_family	unknown_genus	unknown_species	6	0	905	0	0	0	0	0	0	0	0	0	0	0	0	0	0	14	0	0	3	0	0	0	0	0	0	0	0	0	0	0	0	1	3	34	0	17	0	0	19	8
bCluster_331	Bacteria	Gracilibacteria	unknown_class	unknown_order	unknown_family	unknown_genus	unknown_species	1	0	0	0	0	0	0	0	0	0	0	12	0	0	0	0	0	27	14	2	2	47	10	0	18	205	58	82	310	46	65	99	0	0	16	2	0	22	32	0	0	0
bCluster_332	Bacteria	Bacteroidetes	Flavobacteriia	Flavobacteriales	Flavobacteriaceae	Pseudofulvibacter	unknown_species	135	6	0	0	11	0	5	22	0	3	5	0	16	0	3	13	0	0	5	28	0	68	8	2	11	20	3	3	8	23	4	7	0	1	0	0	0	0	0	1	2	4
bCluster_333	Bacteria	Gracilibacteria	unknown_class	unknown_order	unknown_family	unknown_genus	unknown_species	2	0	0	0	0	0	0	0	7	0	0	0	0	0	0	0	0	0	0	0	11	0	50	150	19	30	81	104	175	52	36	61	0	3	6	61	2	16	0	15	3	7
bCluster_334	Bacteria	Proteobacteria	Deltaproteobacteria	Myxococcales	Nannocystaceae	unknown_genus	unknown_species	0	0	0	0	0	11	0	0	190	3	0	3	0	0	0	0	0	0	0	0	11	0	0	0	8	74	0	2	0	0	0	3	0	0	0	59	14	3	1	0	15	22
bCluster_336	Bacteria	Planctomycetes	Planctomycetacia	Planctomycetales	Planctomycetaceae	Pir4_lineage	unknown_species	62	0	0	6	0	40	0	0	0	0	0	0	0	0	0	0	0	0	0	0	0	0	0	0	0	0	0	0	0	0	0	6	0	0	0	0	0	0	0	0	8	0
bCluster_337	Bacteria	Proteobacteria	Alphaproteobacteria	Rhodobacterales	Rhodobacteraceae	Planktomarina	unknown_species	56	0	0	0	0	0	21	0	0	0	8	0	2	0	0	0	548	3	1	1	6	3	1	0	15	1	0	4	4	3	0	21	419	0	3	7	5	7	4	4	8	0
bCluster_338	Bacteria	Planctomycetes	Planctomycetacia	Planctomycetales	Planctomycetaceae	Blastopirellula	unknown_species	14	0	0	0	0	0	0	0	0	163	0	3	20	0	0	0	0	0	0	0	14	3	1	0	0	92	0	25	93	103	18	3	0	20	0	33	0	0	0	0	0	2
bCluster_339	Bacteria	Proteobacteria	Epsilonproteobacteria	Campylobacterales	Helicobacteraceae	Sulfurovum	unknown_species	1	0	0	0	0	0	0	0	0	0	0	0	0	0	0	0	0	33	0	2	8	44	0	31	0	0	0	0	0	35	56	11	2	3	3	17	44	11	13	4	17	10
bCluster_340	Bacteria	Proteobacteria	Alphaproteobacteria	Rhodobacterales	Rhodobacteraceae	NA	NA	10	23	0	4	0	165	0	0	0	100	51	44	36	0	0	0	0	0	14	0	6	1	0	0	11	0	44	0	7	8	4	8	0	7	0	68	0	22	0	5	4	4
bCluster_341	Bacteria	Proteobacteria	Alphaproteobacteria	Kordiimonadales	Kordiimonadaceae	Kordiimonas	unknown_species	0	61	59	0	42	1	73	10	0	0	0	0	0	0	0	21	0	42	64	98	12	49	15	43	23	63	23	0	0	13	3	38	0	3	20	38	30	32	21	11	20	51
bCluster_342	Bacteria	Proteobacteria	Epsilonproteobacteria	Campylobacterales	Campylobacteraceae	Arcobacter	unknown_species	3	0	0	0	0	0	0	96	33	0	0	7	0	0	0	0	3	3	11	83	0	0	12	0	0	12	1	5	12	0	3	15	1	99	0	3	0	19	0	9	10	10
bCluster_343	Bacteria	Bacteroidetes	Flavobacteriia	Flavobacteriales	Flavobacteriaceae	NS4_marine_group	NA	23	0	0	1	0	0	9	0	42	0	0	0	0	0	0	0	55	0	13	5	21	16	0	1	6	0	7	0	62	1	1	75	144	13	7	67	108	68	31	33	7	13
bCluster_344	Bacteria	Chloroflexi	Caldilineae	Caldilineales	Caldilineaceae	unknown_genus	unknown_species	0	0	0	0	0	18	170	0	0	11	12	42	1	13	0	0	0	0	0	0	0	3	0	0	0	0	0	41	0	0	0	0	0	0	0	3	0	3	0	1	0	3
bCluster_345	Bacteria	Proteobacteria	Alphaproteobacteria	Rhodobacterales	Rhodobacteraceae	unknown_genus	unknown_species	3	0	0	0	0	0	9	52	0	19	0	0	0	0	0	0	0	14	9	0	23	155	0	28	11	2	36	48	45	30	5	42	0	0	0	1	2	2	0	0	0	6
bCluster_346	Bacteria	Planctomycetes	Planctomycetacia	Planctomycetales	Planctomycetaceae	Pir4_lineage	planctomycete_DDSe3016	0	0	0	0	0	0	0	0	0	0	0	0	0	0	0	23	0	0	0	0	0	0	0	0	0	0	0	0	0	0	0	0	0	0	0	0	0	0	0	0	0	0
bCluster_347	Bacteria	Proteobacteria	Alphaproteobacteria	Rhodobacterales	Rhodobacteraceae	unknown_genus	unknown_species	75	1	0	10	5	78	0	11	27	0	19	53	6	57	80	1	0	0	4	0	0	0	4	45	0	0	0	14	38	0	0	10	0	0	0	7	0	0	14	3	3	0
bCluster_348	Bacteria	Proteobacteria	Alphaproteobacteria	NA	NA	NA	NA	5	0	0	0	0	0	0	0	0	0	0	0	0	0	0	0	110	61	27	0	5	0	36	0	0	0	24	0	0	0	0	0	276	5	20	6	31	52	66	22	26	4
bCluster_349	Bacteria	Proteobacteria	Gammaproteobacteria	Chromatiales	Ectothiorhodospiraceae	Thiogranum	unknown_species	0	0	0	0	0	0	0	0	0	0	0	0	0	0	0	0	0	0	0	0	0	0	0	0	0	0	0	0	1	0	0	0	0	0	0	0	0	10	0	0	0	0
bCluster_350	Bacteria	Proteobacteria	Gammaproteobacteria	Cellvibrionales	Halieaceae	Haliea	unknown_species	0	0	0	0	0	0	0	0	0	0	0	0	0	0	0	0	0	4	0	14	0	0	0	41	0	0	0	13	163	0	11	0	0	4	10	8	9	13	0	2	52	22
bCluster_351	Bacteria	Bacteroidetes	Flavobacteriia	Flavobacteriales	Flavobacteriaceae	Winogradskyella	Winogradskyella_sp.	12	2	0	5	5	115	48	24	0	135	122	38	17	23	29	0	0	0	0	0	0	0	0	5	0	0	0	6	0	0	0	28	0	7	2	0	38	3	1	4	2	7
bCluster_352	Bacteria	Proteobacteria	Gammaproteobacteria	KI89A_clade	unknown_family	unknown_genus	unknown_species	6	0	0	0	0	0	0	0	0	0	0	0	0	0	0	0	0	82	185	94	2	1	0	22	50	49	14	0	0	111	190	41	0	1	0	57	0	9	5	8	0	32
bCluster_353	Bacteria	Bacteroidetes	Flavobacteriia	Flavobacteriales	Cryomorphaceae	NS10_marine_group	unknown_species	0	8	0	0	12	0	10	0	0	0	0	1	5	0	0	3	0	197	34	91	24	75	24	0	21	53	96	36	141	43	81	56	0	0	0	1	0	5	15	1	4	3
bCluster_355	Bacteria	Proteobacteria	Alphaproteobacteria	Rhodobacterales	Rhodobacteraceae	NA	NA	28	48	5	12	11	43	0	0	0	49	26	47	1	23	0	16	0	1	0	0	3	24	0	0	4	0	0	0	0	0	0	0	1	0	13	4	0	11	0	0	0	0
bCluster_356	Bacteria	Proteobacteria	Alphaproteobacteria	Rhodobacterales	Rhodobacteraceae	unknown_genus	unknown_species	1	0	0	0	0	27	0	0	0	0	0	2	0	0	0	27	0	0	17	0	13	0	0	0	0	33	0	0	0	0	0	0	0	1	0	33	9	2	12	7	11	10
bCluster_357	Bacteria	Proteobacteria	Gammaproteobacteria	Sva0071	unknown_family	unknown_genus	unknown_species	0	0	0	0	0	0	0	0	0	0	0	0	0	0	0	0	0	30	0	25	0	157	0	0	0	0	7	16	52	0	5	3	0	7	36	1	18	4	7	7	32	17
bCluster_358	Bacteria	Proteobacteria	Alphaproteobacteria	Rhodobacterales	Rhodobacteraceae	Marivita	unknown_species	114	21	0	43	0	39	0	0	2	0	27	16	24	19	27	16	0	6	6	0	10	249	21	0	59	0	5	85	24	0	58	27	0	0	0	0	0	0	0	0	0	6
bCluster_359	Bacteria	Proteobacteria	Alphaproteobacteria	Rhodobacterales	Rhodobacteraceae	Sulfitobacter	unknown_species	361	240	0	29	9	133	3	21	43	18	9	35	22	21	0	0	0	0	0	0	0	0	0	0	0	0	0	0	0	0	0	0	0	0	0	0	0	0	0	0	0	5
bCluster_360	Bacteria	Proteobacteria	Alphaproteobacteria	Rhodobacterales	Rhodobacteraceae	Loktanella	unknown_species	0	7	0	0	0	58	1	8	236	82	66	133	24	16	72	0	0	0	23	0	0	0	0	0	0	0	0	0	0	0	0	0	0	0	0	5	31	0	0	1	0	2
bCluster_361	Bacteria	Proteobacteria	Gammaproteobacteria	Alteromonadales	Colwelliaceae	Colwellia	unknown_species	2	0	0	0	0	0	16	0	0	0	0	0	0	0	0	0	0	77	17	30	72	5	50	210	3	77	24	15	69	115	114	117	0	0	3	6	0	0	0	3	0	5
bCluster_362	Bacteria	Proteobacteria	NA	NA	NA	NA	NA	11	0	0	1	0	0	0	0	0	0	0	0	0	0	0	0	524	7	0	1	3	4	1	0	33	3	1	3	4	2	4	10	348	1	0	6	4	14	5	2	2	1
bCluster_363	Bacteria	Proteobacteria	AEGEAN-245	unknown_order	unknown_family	unknown_genus	unknown_species	1	0	0	0	0	0	0	1	2	51	0	0	1	8	22	17	0	6	0	1	2	46	46	0	0	164	64	17	78	14	0	2	0	18	2	112	18	17	0	22	9	63
bCluster_364	Bacteria	Proteobacteria	Alphaproteobacteria	Sphingomonadales	Erythrobacteraceae	Erythrobacter	Arctic_sea_ice_bacterium_ARK10031	0	0	0	0	0	0	0	0	0	0	0	0	0	0	0	0	17	0	16	0	20	56	0	224	44	0	0	0	30	10	1	9	0	6	19	30	52	12	14	36	6	23
bCluster_365	Bacteria	Planctomycetes	Planctomycetacia	Planctomycetales	Planctomycetaceae	Bythopirellula	unknown_species	2	0	0	0	0	0	0	0	0	0	0	0	0	0	0	0	0	0	0	27	34	0	0	0	0	0	80	0	0	0	0	38	1	0	0	25	4	0	0	0	0	19
bCluster_366	Bacteria	Proteobacteria	Alphaproteobacteria	Sphingomonadales	Erythrobacteraceae	Erythrobacter	Altererythrobacter_namhicola	11	37	0	56	66	54	0	24	2	123	77	36	44	6	70	92	0	16	0	10	0	0	0	0	1	0	0	0	46	0	2	0	0	13	2	51	2	0	0	0	1	4
bCluster_367	Bacteria	Proteobacteria	Alphaproteobacteria	Rickettsiales	SAR116_clade	Candidatus_Puniceispirillum	unknown_species	16	0	0	37	0	0	0	0	25	4	0	31	0	3	40	0	108	0	0	10	12	0	0	0	16	0	0	31	0	26	14	0	231	4	7	32	8	75	60	7	8	12
bCluster_368	Bacteria	Bacteroidetes	Flavobacteriia	Flavobacteriales	Flavobacteriaceae	NA	NA	2	0	0	6	3	21	0	0	0	17	22	5	7	10	0	0	0	0	24	0	0	0	27	0	16	30	5	0	55	5	63	157	0	3	7	28	37	1	23	22	10	12
bCluster_369	Bacteria	Proteobacteria	Gammaproteobacteria	Cellvibrionales	Cellvibrionaceae	unknown_genus	unknown_species	15	35	36	102	186	27	18	20	0	0	12	9	6	20	1	0	0	254	0	114	0	0	0	0	1	0	0	13	38	0	0	0	0	8	0	0	0	0	0	0	0	1
bCluster_370	Bacteria	Proteobacteria	Gammaproteobacteria	Cellvibrionales	Spongiibacteraceae	BD1-7_clade	unknown_species	0	0	0	5	6	0	0	0	0	0	0	0	17	0	0	2	0	0	0	0	0	0	0	0	0	0	2	0	3	3	0	0	0	16	6	17	34	21	9	5	105	16
bCluster_371	Bacteria	Proteobacteria	Gammaproteobacteria	Cellvibrionales	Halieaceae	Haliea	unknown_species	0	0	0	0	0	0	0	0	0	0	0	0	0	1	0	0	0	0	0	0	0	0	0	0	0	0	0	0	0	0	0	0	0	0	0	0	0	6	0	0	3	2
bCluster_372	Bacteria	Chloroflexi	Caldilineae	Caldilineales	Caldilineaceae	unknown_genus	unknown_species	0	0	0	0	0	3	0	0	141	0	22	77	1	43	0	83	0	0	0	0	0	0	0	0	0	0	0	0	0	0	0	0	0	7	0	25	0	1	0	0	0	0
bCluster_373	Bacteria	Acidobacteria	Holophagae	Subgroup_10	CA002	unknown_genus	unknown_species	0	0	0	0	0	0	0	0	0	0	0	0	0	0	0	0	0	0	0	0	0	0	0	0	0	0	0	0	0	0	0	0	0	0	0	0	0	0	0	0	0	0
bCluster_374	Bacteria	Planctomycetes	Planctomycetacia	Planctomycetales	Planctomycetaceae	Blastopirellula	unknown_species	58	0	0	0	3	0	0	0	0	0	0	0	0	6	0	7	1	0	0	0	0	0	0	0	20	0	0	0	0	0	0	0	0	4	0	22	0	5	0	0	39	16
bCluster_375	Bacteria	Proteobacteria	Alphaproteobacteria	Sphingomonadales	Sphingomonadaceae	Sphingorhabdus	Sphingopyxis_sp.	4	7	0	0	0	7	0	58	0	20	0	4	7	11	0	29	0	5	0	24	12	35	0	75	31	59	48	2	21	0	55	41	0	0	0	121	13	0	0	7	2	7
bCluster_376	Bacteria	Proteobacteria	Alphaproteobacteria	Rickettsiales	Rickettsiales_Incertae_Sedis	Candidatus_Lariskella	unknown_species	0	0	0	0	0	0	0	0	0	0	0	3	0	0	0	0	3	37	0	22	0	110	0	0	0	1	4	0	0	0	0	1	2	0	1	0	0	3	7	0	25	5
bCluster_377	Bacteria	Proteobacteria	Deltaproteobacteria	Oligoflexales	Oligoflexaceae	unknown_genus	unknown_species	22	8	82	6	16	13	12	173	47	42	22	22	10	24	19	7	0	9	0	9	12	0	8	0	20	0	5	5	13	7	1	1	0	1	1	12	7	8	17	9	8	7
bCluster_378	Bacteria	Bacteroidetes	Flavobacteriia	Flavobacteriales	Flavobacteriaceae	Muricauda	Spongiibacterium_pacificum	0	0	0	0	0	0	0	0	0	0	0	0	0	0	0	0	0	0	0	0	0	0	0	0	0	0	0	0	0	0	0	0	0	0	0	0	0	0	3	0	0	0
bCluster_379	Bacteria	Proteobacteria	Alphaproteobacteria	Rhodobacterales	Rhodobacteraceae	unknown_genus	unknown_species	2	0	0	0	0	0	0	0	0	0	0	0	0	0	0	0	2	1	0	0	0	0	0	0	0	0	0	0	0	0	0	0	1	0	0	0	0	0	0	0	0	0
bCluster_380	Bacteria	Proteobacteria	Alphaproteobacteria	Rhodobacterales	Rhodobacteraceae	Breoghania	unknown_species	0	0	0	0	0	0	0	0	0	0	0	0	0	0	0	0	0	0	0	0	0	0	0	0	0	0	0	0	0	0	0	0	0	0	0	0	0	0	0	2	0	0
bCluster_382	Bacteria	Bacteroidetes	Flavobacteriia	Flavobacteriales	Cryomorphaceae	Fluviicola	Cryomorphaceae_bacterium_JNU-L074	0	1	0	0	0	0	0	0	0	0	0	0	0	0	0	0	147	86	125	148	14	5	6	58	54	50	31	54	70	8	60	43	3	0	0	0	0	0	14	0	0	0
bCluster_383	Bacteria	Proteobacteria	Alphaproteobacteria	Rhodobacterales	Rhodobacteraceae	Loktanella	NA	4	8	0	41	0	107	0	106	17	19	51	79	29	13	125	0	0	0	0	0	0	0	0	0	0	0	0	26	0	0	0	0	0	3	11	20	6	18	0	0	1	0
bCluster_384	Bacteria	Proteobacteria	Gammaproteobacteria	NA	NA	NA	NA	0	0	0	0	0	0	0	0	0	0	0	0	0	0	0	0	0	0	0	0	0	137	0	0	0	0	0	0	0	0	0	0	0	0	18	0	0	0	0	0	0	0
bCluster_385	Bacteria	Proteobacteria	Deltaproteobacteria	Bdellovibrionales	Bdellovibrionaceae	Bdellovibrio	unknown_species	18	40	384	1	23	184	0	6	47	22	20	29	19	32	19	27	0	0	0	3	0	0	0	0	0	0	0	0	0	19	0	8	0	6	0	5	0	0	0	0	0	1
bCluster_386	Bacteria	Bacteroidetes	Flavobacteriia	Flavobacteriales	Flavobacteriaceae	Tenacibaculum	Tenacibaculum_sp.	8	43	187	25	23	13	0	29	9	10	44	12	4	91	121	170	0	0	0	0	0	0	0	0	0	0	8	0	0	3	0	3	0	6	17	1	3	8	12	1	8	20
bCluster_387	Bacteria	Proteobacteria	Gammaproteobacteria	Vibrionales	Vibrionaceae	Vibrio	unknown_species	136	6	0	0	5	5	248	13	91	8	0	48	0	76	19	0	2	0	0	0	6	0	0	0	0	0	0	1	0	0	0	19	1	15	5	11	13	11	4	21	70	40
bCluster_388	Bacteria	Proteobacteria	Gammaproteobacteria	NA	NA	NA	NA	0	0	0	0	0	0	0	0	0	0	0	0	0	0	0	0	0	39	0	112	0	4	0	0	92	0	0	0	22	43	14	15	0	2	2	101	38	10	51	13	10	5
bCluster_389	Bacteria	Bacteroidetes	Bacteroidia	Bacteroidales	Marinilabiaceae	unknown_genus	unknown_species	11	0	0	0	0	0	0	3	0	0	0	0	0	0	0	0	1	2	0	0	0	0	0	0	0	0	0	0	0	142	0	0	6	54	3	31	7	0	0	0	30	10
bCluster_390	Bacteria	Proteobacteria	Alphaproteobacteria	Caulobacterales	Hyphomonadaceae	unknown_genus	unknown_species	24	0	0	0	11	11	0	0	108	0	10	81	6	42	0	0	0	165	0	0	12	3	0	0	32	113	5	56	0	1	0	0	0	3	0	18	2	2	0	2	2	0
bCluster_391	Bacteria	Proteobacteria	Gammaproteobacteria	Alteromonadales	Shewanellaceae	Shewanella	unknown_species	0	0	0	0	0	0	0	0	0	0	0	0	0	0	0	0	0	0	0	6	0	0	0	0	11	770	0	0	0	138	23	44	0	1	0	0	0	0	0	0	0	0
bCluster_392	Bacteria	Proteobacteria	Deltaproteobacteria	Desulfobacterales	Nitrospinaceae	Nitrospina	Nitrospina_sp.	0	0	0	0	0	0	0	0	0	0	0	0	0	0	0	0	0	0	0	0	0	0	0	0	0	0	0	0	0	0	0	31	0	0	0	4	0	34	13	4	0	20
bCluster_393	Bacteria	Bacteroidetes	Flavobacteriia	Flavobacteriales	Flavobacteriaceae	Aquimarina	Aquimarina_mytili	1	0	0	0	0	0	0	0	0	0	0	0	1	0	0	0	0	0	0	0	0	0	0	0	0	0	0	0	7	1	0	0	0	0	1	0	2	0	0	1	0	2
bCluster_394	Bacteria	Proteobacteria	Alphaproteobacteria	Rickettsiales	Anaplasmataceae	unknown_genus	unknown_species	0	0	0	0	0	0	0	0	0	0	0	0	0	0	0	0	0	0	0	0	0	0	0	0	0	0	0	0	0	0	0	0	0	1	0	0	0	0	0	2	0	0
bCluster_395	Bacteria	Saccharibacteria	unknown_class	unknown_order	unknown_family	unknown_genus	unknown_species	0	22	0	0	0	0	37	0	0	0	1	0	0	0	0	0	0	0	0	2	0	0	0	0	0	0	9	0	0	0	1	13	0	23	7	122	86	31	11	20	2	35
bCluster_396	Bacteria	Bacteroidetes	Flavobacteriia	Flavobacteriales	Flavobacteriaceae	Kordia	marine_bacterium_ALUS253_6	20	15	0	21	10	70	55	18	113	110	13	46	3	32	27	10	0	0	10	15	0	0	0	0	4	15	0	11	0	7	3	0	0	0	0	27	0	6	0	4	6	17
bCluster_397	Bacteria	Gracilibacteria	unknown_class	unknown_order	unknown_family	unknown_genus	marine_metagenome	27	0	0	0	0	2	0	0	0	0	40	0	1	0	0	0	0	0	0	0	0	0	0	0	0	0	0	0	0	0	0	0	0	3	27	5	21	16	66	40	39	19
bCluster_398	Bacteria	Proteobacteria	Betaproteobacteria	Nitrosomonadales	Nitrosomonadaceae	Nitrosomonas	NA	0	0	0	0	0	10	1	0	3	11	4	0	0	0	0	0	0	0	0	0	0	0	0	0	0	0	0	0	0	3	0	0	0	0	0	0	0	0	0	0	0	0
bCluster_399	Bacteria	Parcubacteria	unknown_class	unknown_order	unknown_family	unknown_genus	unknown_species	0	0	0	0	0	0	0	8	0	0	0	0	0	0	0	0	0	0	0	0	0	0	0	246	25	8	0	0	0	0	64	61	0	5	0	9	39	0	0	74	62	31
bCluster_400	Bacteria	Proteobacteria	Alphaproteobacteria	Parvularculales	Parvularculaceae	Parvularcula	unknown_species	5	0	0	0	6	0	0	36	0	0	0	2	0	18	0	0	0	0	130	15	2	0	0	0	30	147	0	4	0	115	23	70	0	0	20	14	0	23	1	2	18	4
bCluster_401	Bacteria	Bacteroidetes	Flavobacteriia	Flavobacteriales	Flavobacteriaceae	Maribacter	Maribacter_sp.	2	19	19	12	13	76	0	29	82	85	61	86	25	33	53	11	0	0	0	0	8	17	1	46	47	0	0	0	0	0	0	0	0	2	2	56	0	4	0	0	0	19
bCluster_402	Bacteria	Bacteroidetes	Flavobacteriia	Flavobacteriales	Flavobacteriaceae	Spongiibacterium	unknown_species	1	0	0	0	0	0	0	0	0	0	0	3	0	0	0	0	0	0	0	0	0	0	0	0	0	0	0	0	0	0	0	0	0	1	0	0	0	1	0	1	0	0
bCluster_403	Bacteria	Proteobacteria	Gammaproteobacteria	Cellvibrionales	Cellvibrionaceae	unknown_genus	unknown_species	7	2	0	58	472	25	152	0	0	0	17	47	14	1	9	0	0	0	0	0	0	0	0	0	13	0	0	0	0	8	0	0	0	0	0	0	0	0	0	0	0	0
bCluster_404	Bacteria	Proteobacteria	Gammaproteobacteria	Order_Incertae_Sedis	Family_Incertae_Sedis	Marinicella	unknown_species	2	0	0	0	0	0	0	0	0	0	0	0	0	0	0	0	0	0	0	0	0	0	0	0	8	0	0	0	0	0	0	0	0	0	0	4	0	0	0	3	1	0
bCluster_405	Bacteria	Proteobacteria	Gammaproteobacteria	Order_Incertae_Sedis	Family_Incertae_Sedis	Marinicella	unknown_species	19	0	0	0	0	0	0	0	0	2	20	0	0	6	0	0	0	0	0	0	0	0	0	0	0	0	0	0	0	0	0	0	0	0	0	33	0	0	0	0	0	0
bCluster_406	Bacteria	Proteobacteria	Alphaproteobacteria	Rhodobacterales	Rhodobacteraceae	Sulfitobacter	Sulfitobacter_sp.	2	66	0	17	0	24	128	64	0	59	42	69	90	79	0	91	0	0	1	0	1	86	0	37	7	0	0	42	0	53	0	0	0	3	0	45	5	0	0	2	3	26
bCluster_407	Bacteria	Planctomycetes	Planctomycetacia	Planctomycetales	Planctomycetaceae	Blastopirellula	unknown_species	70	0	0	3	0	0	0	6	0	0	0	21	0	0	0	2	0	0	67	0	5	0	0	0	5	0	0	0	98	0	31	0	0	1	0	18	33	7	16	2	14	39
bCluster_408	Bacteria	Proteobacteria	Alphaproteobacteria	DB1-14	unknown_family	unknown_genus	unknown_species	91	0	0	18	27	39	0	0	22	4	17	21	22	75	0	0	0	0	0	0	7	0	0	0	0	63	0	75	0	0	60	29	0	1	0	36	0	0	24	10	0	3
bCluster_409	Bacteria	Proteobacteria	Alphaproteobacteria	Rhodobacterales	Rhodobacteraceae	NA	NA	42	0	0	0	0	0	7	0	0	0	0	0	0	0	0	0	100	126	62	15	0	110	13	0	22	0	14	37	14	15	18	1	72	0	1	9	40	19	10	10	0	5
bCluster_410	Bacteria	Proteobacteria	Alphaproteobacteria	Sphingomonadales	Erythrobacteraceae	Altererythrobacter	unknown_species	14	30	23	19	5	185	0	20	0	75	54	5	55	14	55	0	1	1	7	32	17	30	4	0	19	8	55	0	29	29	56	29	0	10	0	7	0	7	0	8	13	5
bCluster_411	Bacteria	Firmicutes	Clostridia	Clostridiales	Family_XII	Fusibacter	unknown_species	0	0	0	0	0	45	18	0	0	0	0	0	1	0	0	0	0	0	0	0	29	16	45	0	0	0	135	0	0	0	0	0	0	4	0	0	4	3	22	0	0	5
bCluster_412	Bacteria	Proteobacteria	Gammaproteobacteria	Order_Incertae_Sedis	Family_Incertae_Sedis	Marinicella	Marinicella_litoralis	0	0	0	0	0	0	10	66	0	0	0	0	0	0	0	0	0	0	0	0	0	0	0	0	0	0	0	0	0	0	0	0	0	1	0	0	0	0	0	0	0	0
bCluster_413	Bacteria	Cyanobacteria	Cyanobacteria	SubsectionIII	FamilyI	Phormidium	Oscillatoriales_cyanobacterium_LEGE_10370	0	0	0	64	0	26	0	92	199	30	22	15	0	91	58	24	0	0	0	0	0	0	0	0	0	0	0	0	0	0	0	10	0	4	0	6	0	1	0	3	5	7
bCluster_415	Bacteria	Parcubacteria	unknown_class	unknown_order	unknown_family	unknown_genus	unknown_species	1	0	0	1	22	43	0	22	70	134	0	18	24	0	41	9	0	0	112	0	8	41	7	0	62	0	0	2	0	18	29	77	0	0	0	18	18	0	3	2	16	1
bCluster_416	Bacteria	Proteobacteria	Alphaproteobacteria	Rhizobiales	Phyllobacteriaceae	Aminobacter	NA	6	64	0	3	7	60	10	0	0	21	88	54	4	0	12	0	0	18	13	29	3	0	0	0	0	0	46	59	146	0	1	0	0	0	0	9	2	0	0	1	0	15
bCluster_417	Bacteria	Planctomycetes	Planctomycetacia	Planctomycetales	Planctomycetaceae	Planctomyces	unknown_species	34	0	0	1	67	12	48	0	70	18	45	22	37	31	0	54	0	0	0	0	0	0	0	0	0	0	0	0	0	0	0	0	0	3	0	0	4	0	0	0	0	0
bCluster_418	Bacteria	Proteobacteria	Alphaproteobacteria	OCS116_clade	unknown_family	unknown_genus	unknown_species	0	0	0	0	0	0	0	0	0	5	0	0	0	0	0	0	0	0	0	0	0	0	1	0	0	4	5	0	153	0	1	0	0	0	0	0	0	3	0	0	0	16
bCluster_419	Bacteria	Chlorobi	Chlorobia	Chlorobiales	OPB56	unknown_genus	unknown_species	92	0	0	0	31	78	0	10	57	105	23	68	9	0	12	6	0	48	0	51	1	54	29	0	0	0	12	0	0	3	0	14	0	2	0	82	25	34	7	3	4	19
bCluster_420	Bacteria	Proteobacteria	Alphaproteobacteria	Rhodobacterales	Rhodobacteraceae	unknown_genus	unknown_species	42	1	0	2	0	65	0	0	0	2	32	17	20	37	0	34	0	0	49	30	17	0	31	43	39	97	50	0	34	20	138	69	0	2	21	78	14	47	20	9	55	27
bCluster_421	Bacteria	Proteobacteria	Alphaproteobacteria	Rhodobacterales	Rhodobacteraceae	NA	NA	0	0	0	13	64	78	59	0	17	39	80	60	30	19	52	0	0	0	0	0	2	0	0	0	5	0	0	0	0	0	16	4	0	16	24	45	0	4	0	10	36	4
bCluster_422	Bacteria	Actinobacteria	Acidimicrobiia	Acidimicrobiales	OM1_clade	unknown_genus	unknown_species	0	0	0	0	0	0	0	0	0	0	0	0	0	0	0	0	0	0	0	0	0	0	0	0	0	0	0	0	0	0	0	0	2	0	0	2	0	0	0	0	2	0
bCluster_423	Bacteria	Proteobacteria	Alphaproteobacteria	Sphingomonadales	Sphingomonadaceae	Sphingorhabdus	Sphingorhabdus_marina	1	15	0	22	5	4	0	4	6	6	7	0	3	0	12	0	0	36	21	274	0	0	0	0	54	71	4	11	0	48	90	28	0	18	0	23	0	0	0	0	1	9
bCluster_424	Bacteria	Bacteroidetes	Flavobacteriia	Flavobacteriales	Flavobacteriaceae	Tenacibaculum	Tenacibaculum_sp.	0	0	0	0	0	0	0	0	0	0	0	0	0	0	0	0	1	16	0	46	0	0	116	0	7	59	0	6	53	0	29	7	0	0	0	0	0	0	0	0	0	0
bCluster_425	Bacteria	Proteobacteria	Proteobacteria_Incertae_Sedis	unknown_order	unknown_family	Candidatus_Thiobios	unknown_species	0	0	0	0	0	0	0	0	0	0	0	0	0	0	0	0	0	0	0	0	0	0	0	0	0	0	0	0	0	0	0	0	0	0	0	0	0	0	0	0	0	0
bCluster_426	Bacteria	Proteobacteria	Gammaproteobacteria	Oceanospirillales	Oleiphilaceae	Oleiphilus	unknown_species	16	115	68	8	24	36	0	0	13	45	20	18	0	61	106	0	0	0	0	0	0	0	0	57	0	0	0	0	0	0	0	0	0	0	0	16	1	0	0	1	19	9
bCluster_427	Bacteria	Planctomycetes	Planctomycetacia	Planctomycetales	Planctomycetaceae	Bythopirellula	unknown_species	9	0	0	0	0	0	0	0	0	0	2	0	0	0	0	0	0	0	0	0	0	0	0	0	188	0	0	0	0	0	0	0	0	2	0	0	7	0	0	1	0	0
bCluster_428	Bacteria	Proteobacteria	Alphaproteobacteria	Kordiimonadales	Kordiimonadaceae	Kordiimonas	unknown_species	0	6	0	0	0	33	0	0	0	0	0	2	4	74	2	0	0	0	52	0	0	0	0	0	79	0	0	0	0	0	11	13	0	0	0	0	0	0	0	0	0	8
bCluster_429	Bacteria	Proteobacteria	Gammaproteobacteria	Oceanospirillales	SAR86_clade	unknown_genus	unknown_species	3	0	0	0	0	0	0	0	0	0	0	0	0	0	0	0	0	0	0	0	0	0	0	0	0	0	0	0	0	0	1	2	257	7	15	40	53	105	66	43	20	17
bCluster_430	Bacteria	Saccharibacteria	unknown_class	unknown_order	unknown_family	unknown_genus	unknown_species	4	0	0	0	0	0	0	0	0	0	0	0	0	0	0	0	0	170	20	50	128	45	31	0	32	59	9	0	0	10	139	126	0	0	4	3	0	0	0	0	0	0
bCluster_431	Bacteria	Actinobacteria	Acidimicrobiia	Acidimicrobiales	Acidimicrobiaceae	Illumatobacter	Ilumatobacter_nonamiensis_YM16-303	0	0	0	0	0	3	0	0	2	0	0	4	5	0	0	0	0	16	128	0	23	1	0	0	12	0	17	25	0	66	11	4	0	2	0	3	0	0	0	2	8	0
bCluster_432	Bacteria	Proteobacteria	Alphaproteobacteria	Caulobacterales	Hyphomonadaceae	Hirschia	NA	4	0	0	0	0	0	0	23	0	0	9	45	0	18	0	0	6	0	0	0	0	0	0	0	42	0	0	0	0	0	0	0	3	0	9	0	0	0	2	0	1	1
bCluster_433	Bacteria	Planctomycetes	Planctomycetacia	Planctomycetales	Planctomycetaceae	Pir4_lineage	planctomycete_MS1399	4	0	0	0	0	37	0	0	0	0	9	6	6	0	0	0	0	0	23	0	0	0	0	1	0	0	2	31	0	11	6	0	0	13	59	28	0	12	0	14	3	19
bCluster_434	Bacteria	Planctomycetes	Planctomycetacia	Planctomycetales	Planctomycetaceae	Blastopirellula	unknown_species	32	0	0	154	0	2	0	34	0	0	0	96	0	0	0	0	0	0	0	0	0	0	0	0	0	0	0	0	0	0	0	15	0	0	0	0	0	0	0	1	0	0
bCluster_435	Bacteria	Gracilibacteria	unknown_class	unknown_order	unknown_family	unknown_genus	unknown_species	0	0	0	0	0	0	0	0	0	0	0	0	0	0	0	0	0	68	0	19	1	0	13	55	2	0	0	8	28	107	318	182	0	0	0	0	0	0	0	0	0	0
bCluster_436	Bacteria	Proteobacteria	Alphaproteobacteria	DB1-14	unknown_family	unknown_genus	unknown_species	27	0	0	0	0	87	13	0	0	12	24	0	6	16	0	0	0	53	75	0	13	12	0	97	21	104	12	26	20	31	4	6	2	0	0	0	0	9	0	0	0	2
bCluster_437	Bacteria	Chloroflexi	KD4-96	unknown_order	unknown_family	unknown_genus	unknown_species	0	0	0	0	0	0	0	0	0	0	0	0	0	0	0	0	1	0	0	0	0	0	0	0	0	0	0	0	0	0	0	0	0	0	0	0	0	0	0	0	0	0
bCluster_438	Bacteria	Bacteroidetes	Flavobacteriia	Flavobacteriales	Flavobacteriaceae	Spongiibacterium	unknown_species	0	0	0	0	0	0	0	0	0	0	0	0	0	0	0	0	0	0	0	0	0	13	1	0	0	0	0	0	0	0	0	0	0	0	0	0	0	0	0	0	0	0
bCluster_439	Bacteria	Saccharibacteria	unknown_class	unknown_order	unknown_family	unknown_genus	unknown_species	1	0	0	0	0	0	0	0	0	0	0	0	0	0	0	39	0	0	174	0	0	0	0	167	114	16	13	0	0	36	119	46	0	9	0	15	0	0	0	2	0	11
bCluster_440	Bacteria	Proteobacteria	Gammaproteobacteria	Oceanospirillales	SS1-B-06-26	unknown_genus	unknown_species	11	45	0	30	121	92	25	36	3	0	23	19	37	0	10	15	0	0	0	25	1	95	0	0	9	0	8	0	0	21	34	62	0	0	0	1	0	0	0	0	0	0
bCluster_441	Bacteria	Actinobacteria	Acidimicrobiia	Acidimicrobiales	Acidimicrobiaceae	Illumatobacter	unknown_species	0	0	0	0	0	0	0	0	0	0	0	0	0	0	0	0	0	0	0	0	0	0	0	0	0	0	0	0	0	0	0	0	0	0	0	0	0	0	0	4	0	0
bCluster_442	Bacteria	Bacteroidetes	Flavobacteriia	Flavobacteriales	Flavobacteriaceae	Croceitalea	Croceitalea_sp.	0	3	123	4	30	58	0	87	48	40	18	17	7	1	0	70	0	0	37	23	7	0	4	0	0	19	9	20	0	0	24	2	0	5	0	22	18	11	0	5	0	23
bCluster_443	Bacteria	Proteobacteria	Alphaproteobacteria	Rhodospirillales	Rhodospirillaceae	unknown_genus	unknown_species	1	0	0	0	0	0	0	0	0	0	0	0	0	0	0	0	0	0	0	0	2	0	0	0	0	0	0	0	0	0	32	36	0	10	9	96	18	13	60	24	77	30
bCluster_444	Bacteria	Proteobacteria	Alphaproteobacteria	Rhodobacterales	Rhodobacteraceae	Pseudorhodobacter	unknown_species	31	27	0	6	0	116	30	6	0	10	13	16	5	5	7	0	0	0	28	24	0	6	0	8	9	0	0	1	0	3	92	2	0	0	3	37	3	0	5	7	19	0
bCluster_445	Bacteria	Proteobacteria	Deltaproteobacteria	Bdellovibrionales	Bdellovibrionaceae	Bdellovibrio	unknown_species	151	14	138	6	0	26	0	56	10	7	92	162	64	1	0	0	0	21	35	0	0	0	0	0	0	0	4	0	0	0	0	0	0	0	0	0	0	0	0	0	0	0
bCluster_446	Bacteria	Proteobacteria	Alphaproteobacteria	Rhodobacterales	Rhodobacteraceae	Ketogulonicigenium	unknown_species	4	2	0	0	0	61	0	0	0	148	14	19	2	32	0	9	0	18	23	42	0	10	0	0	14	0	6	21	0	4	65	0	0	8	1	26	34	6	0	7	3	30
bCluster_447	Bacteria	Proteobacteria	Alphaproteobacteria	Rickettsiales	SM2D12	unknown_genus	unknown_species	0	0	0	0	0	0	0	0	0	0	0	0	0	0	0	0	0	0	0	0	0	0	0	0	209	0	72	105	374	24	0	0	0	0	0	3	0	0	0	0	1	0
bCluster_448	Bacteria	Proteobacteria	Alphaproteobacteria	Rhodobacterales	Rhodobacteraceae	Tateyamaria	unknown_species	0	0	0	0	0	0	0	0	0	0	0	0	0	0	0	5	0	0	0	0	0	1	0	1	0	0	0	1	0	0	0	0	0	0	2	20	0	0	0	2	0	8
bCluster_449	Bacteria	Proteobacteria	Gammaproteobacteria	Thiotrichales	Piscirickettsiaceae	Cycloclasticus	NA	0	0	0	0	0	0	0	0	0	0	0	0	0	0	0	0	188	115	29	0	24	178	35	27	17	35	0	9	23	127	26	13	0	0	0	0	0	0	0	0	0	0
bCluster_450	Bacteria	Parcubacteria	unknown_class	unknown_order	unknown_family	unknown_genus	unknown_species	9	0	471	0	0	12	0	0	0	22	4	54	0	0	0	1	0	0	0	0	0	0	1	59	15	0	72	0	0	11	0	24	0	1	2	14	3	8	11	17	11	21
bCluster_451	Bacteria	Bacteroidetes	Sphingobacteriia	Sphingobacteriales	Saprospiraceae	unknown_genus	unknown_species	4	0	0	30	0	1	5	0	0	0	2	0	0	0	0	0	0	6	0	0	0	1	0	0	0	0	0	0	0	0	2	2	0	0	0	0	0	0	0	0	0	0
bCluster_452	Bacteria	Proteobacteria	Alphaproteobacteria	Rhodobacterales	Rhodobacteraceae	NA	NA	5	0	0	15	0	0	0	4	122	39	11	1	0	9	0	4	1	0	172	0	1	199	210	0	310	0	0	16	0	0	96	2	1	3	3	4	0	0	7	1	1	22
bCluster_453	Bacteria	Proteobacteria	Alphaproteobacteria	Caulobacterales	Hyphomonadaceae	Maricaulis	Maricaulis_maris	3	0	0	60	0	7	35	31	115	0	53	4	0	51	2	0	0	0	0	0	0	0	0	0	0	0	5	0	0	0	7	0	0	0	0	10	34	242	105	2	46	6
bCluster_454	Bacteria	Proteobacteria	Epsilonproteobacteria	Campylobacterales	Campylobacteraceae	Arcobacter	unknown_species	1	0	0	0	0	0	0	18	25	2	37	11	5	0	0	0	0	96	86	0	0	0	39	0	12	0	16	0	44	0	14	12	0	0	0	0	0	0	0	5	3	0
bCluster_455	Bacteria	Proteobacteria	Alphaproteobacteria	Rhodobacterales	Rhodobacteraceae	NA	NA	15	0	0	0	0	0	0	0	0	0	0	0	4	0	0	0	133	114	16	81	15	161	27	0	68	2	4	67	59	12	0	0	2	0	3	9	2	0	6	0	1	0
bCluster_456	Bacteria	Bacteroidetes	Flavobacteriia	Flavobacteriales	Cryomorphaceae	Owenweeksia	unknown_species	0	0	0	0	0	0	0	0	0	0	0	0	0	0	0	0	51	15	18	0	34	0	37	0	35	0	34	6	9	5	0	25	127	5	2	10	67	67	14	15	20	33
bCluster_457	Bacteria	Bacteroidetes	Flavobacteriia	Flavobacteriales	Cryomorphaceae	Owenweeksia	unknown_species	17	87	0	280	23	0	87	47	62	53	64	1	10	0	2	34	0	0	0	0	6	0	0	29	0	0	0	0	0	0	0	0	0	0	0	0	0	0	0	0	0	0
bCluster_458	Bacteria	Bacteroidetes	Flavobacteriia	Flavobacteriales	Flavobacteriaceae	Polaribacter	Polaribacter_sp.	0	0	0	0	0	0	0	0	0	0	0	0	0	0	0	0	83	8	69	40	4	75	10	3	89	60	7	33	137	42	67	38	0	0	0	0	0	0	0	0	0	0
bCluster_459	Bacteria	Proteobacteria	Alphaproteobacteria	Rhodobacterales	Rhodobacteraceae	unknown_genus	unknown_species	2	0	0	0	5	153	34	0	23	0	37	0	1	0	68	31	0	0	0	0	0	0	0	0	0	0	28	0	0	0	0	0	0	0	0	0	0	1	0	0	4	0
bCluster_460	Bacteria	Saccharibacteria	unknown_class	unknown_order	unknown_family	unknown_genus	unknown_species	20	12	0	11	22	19	0	19	0	0	14	3	14	28	40	47	0	138	120	0	78	12	20	0	25	0	3	9	2	1	13	111	0	1	0	2	0	0	0	0	0	3
bCluster_461	Bacteria	Bacteroidetes	Flavobacteriia	Flavobacteriales	NS9_marine_group	unknown_genus	unknown_species	1	0	0	0	0	0	0	0	0	0	0	0	0	0	0	0	76	0	8	61	15	52	16	38	28	9	4	60	20	3	11	21	46	2	5	15	52	20	35	15	8	11
bCluster_462	Bacteria	Planctomycetes	Planctomycetacia	Planctomycetales	Planctomycetaceae	Rhodopirellula	NA	7	0	0	0	0	5	0	0	0	0	15	0	6	17	0	21	0	0	105	0	17	0	1	28	0	1	0	0	0	0	42	43	1	6	0	16	1	4	0	0	2	21
bCluster_463	Bacteria	Acidobacteria	Holophagae	Acanthopleuribacterales	Acanthopleuribacteraceae	Acanthopleuribacter	unknown_species	0	0	0	4	0	0	0	0	45	132	0	0	1	0	0	45	0	0	14	6	0	0	13	0	23	4	20	28	54	0	6	13	0	0	0	1	3	2	0	6	0	15
bCluster_464	Bacteria	Proteobacteria	Alphaproteobacteria	Sphingomonadales	Sphingomonadaceae	Sphingomicrobium	NA	1	0	0	0	0	31	0	0	5	6	61	24	0	18	3	77	0	0	2	0	0	0	0	0	0	0	0	0	0	0	0	43	0	3	0	42	0	0	0	3	0	9
bCluster_465	Bacteria	Firmicutes	Clostridia	Clostridiales	Family_XII	Fusibacter	unknown_species	0	0	0	0	0	17	0	100	0	3	0	0	0	0	0	67	0	0	0	20	1	58	0	0	0	0	18	21	5	0	22	87	1	47	31	38	0	13	13	14	35	1
bCluster_466	Bacteria	Proteobacteria	Betaproteobacteria	Burkholderiales	Burkholderiaceae	Cupriavidus	NA	0	19	0	0	6	0	0	18	24	0	0	210	0	122	378	0	5	0	23	0	0	0	1	0	0	0	0	0	0	0	0	0	0	0	0	0	0	0	0	0	0	0
bCluster_467	Bacteria	Proteobacteria	Alphaproteobacteria	Rhodobacterales	Rhodobacteraceae	unknown_genus	unknown_species	2	0	0	0	0	8	0	0	4	1	0	8	1	0	0	13	0	42	49	54	21	62	0	0	7	70	59	0	0	12	102	105	1	8	0	22	10	2	19	1	0	24
bCluster_468	Bacteria	Proteobacteria	Deltaproteobacteria	Bdellovibrionales	Bdellovibrionaceae	Bdellovibrio	unknown_species	15	16	0	7	0	14	0	9	0	42	0	3	10	0	0	0	0	10	18	151	0	0	0	0	30	4	78	1	0	15	75	153	0	5	0	0	0	0	7	0	0	0
bCluster_469	Bacteria	Proteobacteria	Alphaproteobacteria	Rickettsiales	AKIW1012	unknown_genus	unknown_species	2	49	177	21	0	0	0	0	0	23	0	0	0	26	0	82	2	23	0	28	13	34	23	0	0	30	17	35	0	5	0	109	0	4	0	24	2	27	1	9	14	24
bCluster_470	Bacteria	Bacteroidetes	Sphingobacteriia	Sphingobacteriales	Saprospiraceae	Portibacter	unknown_species	2	0	0	0	0	0	9	0	0	0	13	22	0	1	0	0	0	0	0	0	0	0	0	0	0	0	2	0	0	0	0	0	0	2	0	5	0	0	0	0	0	6
bCluster_471	Bacteria	Proteobacteria	Gammaproteobacteria	Oceanospirillales	Oceanospirillaceae	Pseudospirillum	unknown_species	7	0	61	0	0	1	0	9	0	38	1	0	0	1	0	46	0	0	0	0	10	0	8	0	0	0	21	0	0	10	16	1	0	2	26	102	39	9	42	23	9	9
bCluster_472	Bacteria	Proteobacteria	AEGEAN-245	unknown_order	unknown_family	unknown_genus	unknown_species	15	0	0	0	0	22	81	0	0	19	0	0	5	0	0	0	0	0	79	35	9	5	0	37	21	17	23	0	0	28	65	19	0	8	0	45	4	7	17	20	0	24
bCluster_473	Bacteria	Proteobacteria	Deltaproteobacteria	Bdellovibrionales	Bacteriovoracaceae	Peredibacter	unknown_species	0	0	0	21	43	0	68	0	0	43	0	0	10	0	0	0	2	0	0	7	0	0	0	0	0	0	0	0	0	0	0	9	0	15	4	28	11	31	6	8	62	17
bCluster_474	Bacteria	Proteobacteria	Alphaproteobacteria	Rickettsiales	Anaplasmataceae	unknown_genus	Anaplasmataceae_bacterium_IS136	0	0	0	9	0	0	0	0	0	0	0	0	0	0	0	0	1	0	0	0	0	0	0	0	0	0	0	0	0	0	0	0	0	0	0	4	0	0	0	0	5	0
bCluster_475	Bacteria	Proteobacteria	Betaproteobacteria	Methylophilales	Methylophilaceae	OM43_clade	unknown_species	1	0	0	0	0	0	0	0	2	0	0	0	0	0	0	0	47	2	25	50	7	0	0	54	3	4	7	41	0	11	0	7	114	8	9	39	22	66	25	30	9	9
bCluster_476	Bacteria	Planctomycetes	Planctomycetacia	Planctomycetales	Planctomycetaceae	Blastopirellula	unknown_species	3	0	0	0	0	77	0	92	0	0	0	19	0	0	0	0	0	0	0	0	16	119	177	0	27	0	0	0	0	0	45	35	0	11	0	0	0	0	0	18	0	5
bCluster_477	Bacteria	Proteobacteria	Deltaproteobacteria	Myxococcales	Nannocystaceae	NA	NA	0	0	0	0	0	0	0	0	0	0	0	0	0	0	0	0	0	0	0	0	0	0	0	0	0	0	0	0	0	0	0	0	0	4	0	8	0	1	0	0	1	0
bCluster_478	Bacteria	Proteobacteria	Gammaproteobacteria	Alteromonadales	Colwelliaceae	Colwellia	NA	3	0	0	0	0	0	0	0	0	0	0	0	0	0	0	0	0	0	122	0	3	0	9	0	43	0	10	66	111	148	96	112	0	0	0	0	0	0	0	0	0	0
bCluster_479	Bacteria	Proteobacteria	Alphaproteobacteria	4-Org1-14	unknown_family	unknown_genus	unknown_species	2	0	0	18	0	0	0	31	0	12	3	14	7	0	0	0	0	0	0	83	2	0	0	0	0	0	14	0	16	4	14	2	0	20	38	53	14	14	6	15	2	42
bCluster_480	Bacteria	Bacteroidetes	Flavobacteriia	Flavobacteriales	Flavobacteriaceae	Sufflavibacter	unknown_species	1	0	0	0	4	12	0	1	8	6	0	0	0	8	0	3	0	7	16	64	0	27	0	2	49	0	2	4	50	38	21	29	0	0	0	0	5	0	0	0	0	1
bCluster_481	Bacteria	Proteobacteria	Alphaproteobacteria	Rhodobacterales	Rhodobacteraceae	unknown_genus	unknown_species	0	0	0	0	0	0	0	0	0	0	0	0	0	0	0	0	0	0	0	0	0	0	0	0	0	0	0	0	0	0	0	0	1	0	0	0	0	0	7	0	0	0
bCluster_482	Bacteria	Proteobacteria	Gammaproteobacteria	Oceanospirillales	Oceanospirillaceae	Pseudospirillum	unknown_species	6	7	6	2	111	12	0	26	19	37	0	5	5	15	4	0	0	0	0	35	6	4	22	0	0	0	0	0	20	5	55	48	0	7	31	49	19	0	0	18	4	12
bCluster_483	Bacteria	Proteobacteria	Gammaproteobacteria	Alteromonadales	Shewanellaceae	Shewanella	NA	3	0	0	0	0	0	0	0	0	0	0	0	0	0	0	0	0	0	6	5	13	0	11	176	8	42	4	40	73	0	8	9	0	85	0	6	13	3	0	7	9	0
bCluster_485	Bacteria	Acidobacteria	Holophagae	Subgroup_10	CA002	unknown_genus	unknown_species	0	0	0	0	0	0	0	0	0	0	0	0	0	0	0	0	0	0	0	0	0	0	0	0	0	0	0	0	0	0	0	10	0	0	0	0	0	0	0	0	0	0
bCluster_486	Bacteria	Planctomycetes	OM190	unknown_order	unknown_family	unknown_genus	unknown_species	0	0	0	0	0	0	0	19	0	0	0	0	0	0	0	0	0	0	0	0	0	0	0	0	0	0	0	13	0	0	0	5	0	0	0	16	0	0	0	1	0	0
bCluster_487	Bacteria	Parcubacteria	unknown_class	unknown_order	unknown_family	unknown_genus	NA	8	0	0	0	0	0	0	0	0	0	0	0	0	0	0	0	0	0	0	14	1	0	10	0	160	36	0	23	0	23	26	18	0	6	5	30	36	22	3	7	4	6
bCluster_490	Bacteria	Parcubacteria	unknown_class	unknown_order	unknown_family	unknown_genus	unknown_species	108	0	0	0	12	76	0	0	0	0	3	0	0	0	22	0	0	0	0	67	1	0	0	105	28	6	0	36	35	114	0	43	0	0	0	0	0	0	31	3	0	8
bCluster_491	Bacteria	Proteobacteria	Alphaproteobacteria	Rhodobacterales	Rhodobacteraceae	Pseudoruegeria	Pseudoruegeria_haliotis	0	0	0	0	0	0	0	0	0	0	0	0	0	0	0	0	0	0	0	0	0	0	0	0	0	0	0	0	0	0	0	0	0	1	1	0	0	0	0	0	14	1
bCluster_492	Bacteria	Proteobacteria	Alphaproteobacteria	Rhodobacterales	Rhodobacteraceae	unknown_genus	unknown_species	21	0	0	15	0	39	0	6	35	11	0	18	16	0	9	16	0	9	0	0	0	25	0	0	17	0	0	0	0	0	0	5	1	16	0	7	12	4	8	6	13	1
bCluster_493	Bacteria	Cyanobacteria	Cyanobacteria	SubsectionIII	FamilyI	Phormidium	unknown_species	0	19	0	17	27	19	0	82	90	163	95	55	3	22	90	24	0	0	0	0	0	0	0	0	0	0	0	10	0	15	0	0	0	1	8	1	0	1	0	8	2	17
bCluster_494	Bacteria	Proteobacteria	Gammaproteobacteria	Order_Incertae_Sedis	Family_Incertae_Sedis	Marinicella	unknown_species	0	0	0	0	0	0	0	0	0	0	0	0	0	0	0	0	0	0	0	6	0	0	12	0	0	0	0	0	0	0	0	0	0	0	0	0	0	0	0	0	0	0
bCluster_495	Bacteria	Planctomycetes	Planctomycetacia	Planctomycetales	Planctomycetaceae	Blastopirellula	unknown_species	2	0	0	0	0	0	6	0	0	0	0	30	0	23	0	0	0	0	0	0	0	96	0	0	39	0	0	0	0	0	0	0	0	0	0	63	0	27	0	14	21	7
bCluster_496	Bacteria	Bacteroidetes	Flavobacteriia	Flavobacteriales	Flavobacteriaceae	Flaviramulus	NA	1	1	0	1	0	2	0	0	0	0	1	5	3	0	1	0	0	0	19	25	18	22	4	0	0	0	5	4	4	10	17	7	0	3	0	11	15	7	2	3	2	0
bCluster_497	Bacteria	Proteobacteria	Alphaproteobacteria	Rickettsiales	SAR116_clade	unknown_genus	unknown_species	30	0	0	0	0	0	0	0	5	0	0	0	0	0	0	0	27	15	0	0	0	0	0	0	0	0	0	0	0	0	0	0	268	5	2	35	154	39	21	19	29	34
bCluster_498	Bacteria	Proteobacteria	Gammaproteobacteria	Alteromonadales	Shewanellaceae	Shewanella	NA	4	0	0	0	0	0	0	0	0	0	0	0	0	0	0	0	2	0	0	0	23	0	0	0	0	0	0	0	0	0	0	0	1	7	0	25	29	4	21	5	27	16
bCluster_499	Bacteria	Proteobacteria	Gammaproteobacteria	Cellvibrionales	Halieaceae	Haliea	unknown_species	0	0	0	0	0	0	0	0	0	0	0	0	0	0	8	0	0	9	0	0	0	0	0	0	0	0	0	0	0	0	0	0	0	0	0	0	0	0	0	0	0	1
bCluster_500	Bacteria	Proteobacteria	Epsilonproteobacteria	Campylobacterales	Helicobacteraceae	Sulfurovum	unknown_species	156	14	0	41	0	66	0	14	0	181	33	10	14	10	21	25	0	0	52	0	0	0	32	0	0	0	31	51	0	0	0	3	0	0	0	0	0	0	0	0	0	0
bCluster_501	Bacteria	Chloroflexi	KD4-96	unknown_order	unknown_family	unknown_genus	unknown_species	0	0	0	0	0	0	0	0	0	0	0	0	0	0	0	0	2	0	0	0	0	0	0	0	0	0	0	0	0	0	0	0	0	0	0	0	0	0	0	0	12	4
bCluster_502	Bacteria	Proteobacteria	Alphaproteobacteria	Rhizobiales	Hyphomicrobiaceae	unknown_genus	unknown_species	0	0	0	0	0	0	0	44	0	0	0	0	6	0	0	1	0	0	0	0	12	29	18	4	7	25	0	0	2	0	44	28	0	0	1	20	0	1	10	2	0	10
bCluster_503	Bacteria	Chloroflexi	Caldilineae	Caldilineales	Caldilineaceae	unknown_genus	unknown_species	0	0	0	0	0	0	0	10	0	0	4	0	0	0	17	0	0	0	0	0	0	0	0	0	0	0	0	0	0	10	0	0	0	2	0	0	12	0	0	1	7	1
bCluster_504	Bacteria	Proteobacteria	Alphaproteobacteria	Rhodospirillales	Rhodospirillaceae	unknown_genus	unknown_species	0	0	0	0	0	1	0	3	0	0	0	0	0	0	0	0	0	0	0	0	6	0	0	0	20	0	0	0	0	2	0	5	0	0	0	11	14	1	2	12	2	0
bCluster_505	Bacteria	Proteobacteria	Alphaproteobacteria	Rhodobacterales	Rhodobacteraceae	Octadecabacter	NA	0	0	0	1	14	71	41	34	3	13	45	71	40	87	78	0	0	0	0	0	0	0	0	0	0	0	0	0	0	0	0	18	0	0	0	32	0	0	0	0	0	34
bCluster_506	Bacteria	Proteobacteria	Gammaproteobacteria	Chromatiales	Granulosicoccaceae	Granulosicoccus	unknown_species	3	0	0	0	0	11	0	0	0	0	1	0	9	6	0	0	0	0	105	0	60	17	0	30	11	56	7	3	101	50	70	43	0	3	0	7	0	16	14	7	10	35
bCluster_507	Bacteria	Bacteroidetes	Flavobacteriia	Flavobacteriales	Flavobacteriaceae	Hyunsoonleella	Flavococcus_chejuensis	0	0	0	0	0	0	0	0	0	0	0	0	0	0	0	0	77	0	11	35	0	186	4	0	11	0	19	22	35	34	24	2	59	5	7	33	25	27	25	12	8	3
bCluster_508	Bacteria	Bacteroidetes	Flavobacteriia	Flavobacteriales	Flavobacteriaceae	Psychroserpens	unknown_species	10	5	0	10	21	31	7	5	5	2	7	45	2	23	3	61	0	0	0	0	7	0	0	0	0	0	0	0	0	5	0	1	0	4	2	3	35	0	0	1	0	7
bCluster_509	Bacteria	Proteobacteria	Alphaproteobacteria	Rhodobacterales	Rhodobacteraceae	Sulfitobacter	unknown_species	13	0	1	0	7	41	5	56	55	32	11	84	38	37	18	17	19	1	0	62	22	1	0	0	1	0	0	0	22	0	0	49	0	5	0	0	5	0	0	2	4	8
bCluster_510	Bacteria	Bacteroidetes	Flavobacteriia	Flavobacteriales	Flavobacteriaceae	Polaribacter	Flavobacteriaceae_bacterium_AM2	1	2	2	0	0	0	0	0	63	0	0	0	0	0	4	0	0	0	32	48	7	24	14	6	4	0	109	49	63	28	8	140	0	3	0	0	0	14	7	0	5	0
bCluster_511	Bacteria	Proteobacteria	Gammaproteobacteria	Cellvibrionales	Halieaceae	Halioglobus	unknown_species	2	0	0	0	0	0	0	0	0	0	0	0	0	0	0	0	0	0	0	105	0	0	0	0	0	0	0	0	216	0	0	9	1	6	16	37	0	6	4	12	78	41
bCluster_512	Bacteria	Cyanobacteria	Cyanobacteria	SubsectionII	FamilyII	Pleurocapsa	NA	0	54	0	1	77	10	0	11	72	2	104	112	8	27	112	0	0	0	0	0	0	0	0	0	0	0	0	0	0	0	0	0	0	1	0	11	0	12	0	0	0	0
bCluster_514	Bacteria	Spirochaetae	Spirochaetes	Spirochaetales	Spirochaetaceae	Borrelia	unknown_species	1	0	0	8	0	0	0	0	28	0	0	3	2	0	13	1	0	0	0	0	0	0	0	0	0	0	0	0	0	0	0	0	0	0	5	7	0	0	6	0	3	1
bCluster_515	Bacteria	Proteobacteria	Alphaproteobacteria	Sphingomonadales	Erythrobacteraceae	Altererythrobacter	Altererythrobacter_sp.	2	5	0	6	6	96	110	0	21	57	47	10	33	89	52	51	0	14	29	0	0	50	0	0	0	0	0	0	0	0	0	0	0	0	0	31	0	0	0	0	1	0
bCluster_516	Bacteria	Proteobacteria	Gammaproteobacteria	Alteromonadales	Alteromonadaceae	Paraglaciecola	unknown_species	26	7	8	20	0	36	0	0	0	0	3	27	0	0	17	0	0	8	0	0	0	0	0	0	0	0	7	0	58	0	15	8	0	1	2	36	0	0	1	4	0	17
bCluster_517	Bacteria	Parcubacteria	unknown_class	unknown_order	unknown_family	unknown_genus	unknown_species	8	0	0	0	0	0	0	11	5	0	10	0	0	0	22	0	0	0	0	0	26	181	0	0	38	39	0	62	60	10	76	118	0	0	0	15	0	0	0	11	1	0
bCluster_518	Bacteria	Proteobacteria	Alphaproteobacteria	Rickettsiales	LWSR-14	unknown_genus	unknown_species	1	0	88	0	0	0	0	0	0	0	0	0	0	0	0	0	0	2	0	5	0	0	0	0	24	0	0	0	0	50	9	0	1	2	40	46	17	12	0	17	49	4
bCluster_519	Bacteria	Planctomycetes	Planctomycetacia	Planctomycetales	Planctomycetaceae	Rhodopirellula	unknown_species	11	14	0	19	8	64	0	7	0	44	34	46	13	50	39	172	0	0	0	0	0	0	0	0	0	0	0	0	0	0	0	0	0	0	0	19	0	0	0	8	0	0
bCluster_520	Bacteria	Parcubacteria	unknown_class	unknown_order	unknown_family	unknown_genus	unknown_species	10	0	0	0	0	0	0	0	0	57	0	0	0	0	0	0	0	0	8	0	8	0	0	2	102	141	0	14	43	78	14	207	0	0	0	8	0	0	8	8	0	5
bCluster_521	Bacteria	Planctomycetes	Planctomycetacia	Planctomycetales	Planctomycetaceae	Rhodopirellula	NA	7	2	0	0	0	0	0	0	0	0	0	0	0	0	3	152	0	0	0	0	4	0	0	0	0	0	0	0	0	0	0	0	0	0	0	47	57	4	0	9	7	11
bCluster_522	Bacteria	Gemmatimonadetes	Gemmatimonadetes	BD2-11_terrestrial_group	unknown_family	unknown_genus	unknown_species	2	7	89	2	50	0	38	35	6	36	8	57	8	38	83	13	0	0	0	0	0	0	0	0	0	139	0	0	0	0	0	0	0	0	15	35	14	12	3	3	0	13
bCluster_523	Bacteria	Proteobacteria	Betaproteobacteria	Methylophilales	Methylophilaceae	Methylotenera	bacterium_WH2-1	47	31	0	11	1	60	0	45	43	91	30	23	27	10	93	0	0	0	7	0	0	20	0	0	1	0	0	0	7	0	0	41	0	2	0	0	0	0	0	0	0	2
bCluster_524	Bacteria	Proteobacteria	Deltaproteobacteria	Desulfobacterales	Desulfobulbaceae	unknown_genus	unknown_species	0	0	0	0	0	0	0	0	0	0	0	0	0	0	0	0	2	27	0	7	0	0	0	0	0	45	11	0	0	0	0	0	0	0	0	0	3	0	6	4	21	12
bCluster_525	Bacteria	Proteobacteria	Gammaproteobacteria	Chromatiales	Ectothiorhodospiraceae	unknown_genus	unknown_species	0	0	0	0	0	0	0	0	0	0	0	0	0	0	0	0	0	0	0	0	0	0	0	0	0	0	0	0	0	0	0	0	0	0	0	0	0	0	0	0	0	9
bCluster_526	Bacteria	Proteobacteria	Alphaproteobacteria	Rickettsiales	LWSR-14	unknown_genus	Sinorickettsia_chlamys	3	2	0	0	0	1	0	0	0	0	0	0	2	0	4	2	1	0	17	16	29	118	0	71	0	3	14	74	113	25	26	64	1	2	0	8	0	6	0	8	11	53
bCluster_527	Bacteria	Planctomycetes	Planctomycetacia	Planctomycetales	Planctomycetaceae	Planctomyces	unknown_species	1	0	0	30	0	12	0	94	77	58	12	60	3	60	26	0	0	0	0	0	0	0	0	0	0	0	0	0	0	0	0	0	0	0	23	0	103	0	0	0	0	0
bCluster_529	Bacteria	Proteobacteria	Gammaproteobacteria	Cellvibrionales	Spongiibacteraceae	BD1-7_clade	unknown_species	0	0	0	0	0	0	0	0	0	0	1	0	0	0	0	0	0	0	0	0	0	0	0	0	0	0	0	0	0	0	0	0	0	28	18	14	29	9	32	11	87	22
bCluster_531	Bacteria	Planctomycetes	Phycisphaerae	Phycisphaerales	Phycisphaeraceae	SM1A02	unknown_species	66	30	60	0	0	11	0	46	47	17	9	0	13	70	0	0	0	0	0	71	0	0	0	0	74	0	0	0	0	0	0	0	0	0	3	7	0	40	12	0	14	1
bCluster_532	Bacteria	Proteobacteria	Alphaproteobacteria	4-Org1-14	unknown_family	unknown_genus	unknown_species	3	0	0	0	0	18	0	0	0	55	0	0	0	0	0	61	0	0	0	0	0	0	3	0	38	0	0	0	0	0	0	17	0	2	3	20	11	0	7	16	0	24
bCluster_533	Bacteria	Planctomycetes	Phycisphaerae	Phycisphaerales	Phycisphaeraceae	Phycisphaera	unknown_species	13	0	0	0	0	0	0	0	0	0	0	0	3	0	0	0	2	2	0	0	0	0	0	0	0	0	0	0	49	0	18	3	0	0	0	0	0	0	0	0	0	7
bCluster_534	Bacteria	Proteobacteria	Alphaproteobacteria	Rhizobiales	Phyllobacteriaceae	Pseudahrensia	Pseudahrensia_sp.	0	0	0	0	5	205	47	5	52	12	92	193	67	117	102	14	0	0	0	0	0	0	0	0	0	0	0	7	0	25	0	0	0	0	0	41	1	11	0	1	0	8
bCluster_535	Bacteria	Proteobacteria	Alphaproteobacteria	Rhodospirillales	Rhodospirillaceae	unknown_genus	unknown_species	2	0	0	0	0	0	0	0	0	0	0	6	0	0	5	20	0	2	0	2	5	0	0	0	14	0	5	0	0	0	5	40	0	126	1	0	0	9	13	285	4	4
bCluster_536	Bacteria	Proteobacteria	Alphaproteobacteria	OCS116_clade	unknown_family	unknown_genus	unknown_species	8	0	0	0	0	0	0	0	21	0	0	0	7	0	0	4	0	6	67	0	8	45	0	0	0	0	0	9	0	1	15	16	0	0	0	30	0	7	1	4	0	1
bCluster_537	Bacteria	Verrucomicrobia	Verrucomicrobiae	Verrucomicrobiales	Verrucomicrobiaceae	Roseibacillus	unknown_species	13	0	0	0	0	5	63	0	27	84	14	18	3	32	22	1	0	0	0	0	0	0	0	0	0	0	0	0	0	0	0	8	0	0	0	26	0	0	0	0	0	0
bCluster_538	Bacteria	Bacteroidetes	Flavobacteriia	Flavobacteriales	Flavobacteriaceae	Tenacibaculum	Tenacibaculum_adriaticum	1	2	215	17	6	59	7	50	18	10	20	17	9	39	85	27	0	41	0	0	0	0	0	0	0	0	0	0	0	0	36	1	0	0	13	8	3	16	0	2	3	0
bCluster_539	Bacteria	Proteobacteria	Gammaproteobacteria	Vibrionales	Vibrionaceae	Photobacterium	unknown_species	0	0	0	0	0	0	0	0	0	0	0	0	0	0	0	0	0	0	0	0	0	0	0	0	0	0	0	0	0	0	0	0	0	0	0	0	0	0	0	0	0	6
bCluster_540	Bacteria	Proteobacteria	Alphaproteobacteria	Rhizobiales	Hyphomicrobiaceae	Maritalea	Maritalea_sp.	56	0	0	0	17	30	19	2	0	3	2	0	5	0	0	27	0	0	13	34	21	0	0	27	33	0	0	0	17	27	17	161	0	0	4	21	18	8	0	1	11	1
bCluster_541	Bacteria	Proteobacteria	Gammaproteobacteria	Cellvibrionales	Spongiibacteraceae	BD1-7_clade	unknown_species	2	0	0	33	101	26	109	0	0	0	21	0	41	0	0	0	0	27	0	38	0	0	0	0	0	0	0	0	0	1	0	0	0	23	0	15	3	1	0	0	17	26
bCluster_542	Bacteria	Proteobacteria	Alphaproteobacteria	Rickettsiales	unknown_family	unknown_genus	unknown_species	0	0	0	0	0	13	0	0	0	0	0	0	0	0	0	0	0	0	0	89	21	0	0	0	20	9	45	0	22	0	37	19	0	1	4	28	16	11	9	23	0	20
bCluster_543	Bacteria	Tenericutes	Mollicutes	Mycoplasmatales	Mycoplasmataceae	Mycoplasma	unknown_species	0	0	0	0	5	0	30	45	32	0	0	0	3	17	1	96	0	0	0	0	1	0	5	0	0	128	0	0	0	25	0	0	0	0	0	0	0	0	0	5	8	5
bCluster_544	Bacteria	Bacteroidetes	Flavobacteriia	Flavobacteriales	Flavobacteriaceae	Tenacibaculum	NA	4	0	0	0	0	8	0	0	0	32	0	0	0	0	0	0	1	0	0	0	0	5	8	0	49	23	14	30	48	15	16	24	1	11	15	1	4	2	5	2	5	21
bCluster_545	Bacteria	Proteobacteria	Alphaproteobacteria	Rhizobiales	Phyllobacteriaceae	Hoeflea	unknown_species	1	0	0	0	7	0	0	0	0	4	9	0	3	11	7	1	0	84	27	0	37	12	30	0	12	0	24	0	108	0	0	0	0	9	0	0	0	9	0	1	0	3
bCluster_546	Bacteria	Proteobacteria	Alphaproteobacteria	Rhodobacterales	Rhodobacteraceae	Octadecabacter	NA	14	1	0	0	0	0	0	0	0	26	7	4	1	0	0	0	293	12	101	7	44	105	7	0	33	0	13	0	15	2	14	37	23	1	0	0	1	1	0	3	0	0
bCluster_547	Bacteria	Proteobacteria	Alphaproteobacteria	Rhodobacterales	Rhodobacteraceae	unknown_genus	unknown_species	8	0	0	0	0	0	0	0	0	0	0	0	0	0	0	0	0	0	0	0	10	0	0	0	0	0	0	0	0	0	0	0	1	0	0	53	2	0	0	4	0	0
bCluster_548	Bacteria	Proteobacteria	Alphaproteobacteria	OCS116_clade	unknown_family	unknown_genus	unknown_species	10	0	0	0	0	45	0	0	0	0	24	48	3	0	0	18	0	0	0	9	0	8	0	0	0	0	0	0	76	0	3	1	0	3	0	0	16	0	5	0	12	7
bCluster_549	Bacteria	Proteobacteria	Gammaproteobacteria	Cellvibrionales	Spongiibacteraceae	BD1-7_clade	unknown_species	0	0	0	7	23	35	34	0	0	0	0	0	0	0	0	0	0	15	0	9	0	0	0	0	0	1	0	0	0	0	0	0	3	37	10	17	8	23	22	26	57	54
bCluster_550	Bacteria	Proteobacteria	Gammaproteobacteria	Oceanospirillales	Oceanospirillaceae	Oleispira	unknown_species	0	0	0	0	0	1	0	0	0	0	0	0	0	1	0	0	0	0	0	1	1	0	2	0	0	0	0	0	0	0	0	0	0	4	0	0	0	0	2	8	0	12
bCluster_551	Bacteria	Parcubacteria	unknown_class	unknown_order	unknown_family	unknown_genus	unknown_species	2	0	0	0	0	0	0	0	0	0	0	0	0	0	1	0	0	0	0	0	0	0	0	0	35	1	0	0	49	0	52	43	0	0	14	16	21	5	10	14	0	55
bCluster_552	Bacteria	Proteobacteria	Alphaproteobacteria	Rhizobiales	Hyphomicrobiaceae	Filomicrobium	unknown_species	1	0	0	0	0	0	0	0	0	0	0	0	0	0	0	0	0	0	17	10	0	12	33	97	86	37	0	84	77	1	134	24	0	0	0	0	0	0	0	0	0	0
bCluster_553	Bacteria	Planctomycetes	Planctomycetacia	Planctomycetales	Planctomycetaceae	Blastopirellula	unknown_species	113	33	0	26	0	0	0	0	0	99	38	0	0	14	3	0	0	0	0	0	0	0	0	0	0	0	0	10	0	0	0	0	0	0	0	61	0	5	0	1	19	9
bCluster_554	Bacteria	Cyanobacteria	ML635J-21	unknown_order	unknown_family	unknown_genus	unknown_species	20	0	0	0	34	5	0	5	0	0	0	0	9	16	0	0	1	0	0	0	0	0	0	0	9	0	0	46	0	0	0	0	0	0	0	0	0	0	1	0	0	0
bCluster_555	Bacteria	Tenericutes	Mollicutes	Entomoplasmatales	Spiroplasmataceae	Spiroplasma	unknown_species	0	0	0	0	0	0	0	0	0	0	0	0	0	0	0	0	0	0	0	0	0	0	0	0	0	0	0	0	0	0	0	0	0	0	40	1	4	9	17	10	6	2
bCluster_556	Bacteria	Actinobacteria	Acidimicrobiia	Acidimicrobiales	Acidimicrobiaceae	Illumatobacter	Ilumatobacter_coccineus_YM16-304	97	84	0	6	0	0	10	0	7	0	3	20	2	0	7	0	0	12	0	0	15	0	6	0	36	2	1	0	55	0	9	2	0	0	0	0	29	0	0	1	0	0
bCluster_557	Bacteria	Proteobacteria	Alphaproteobacteria	Rhizobiales	Phyllobacteriaceae	Cohaesibacter	NA	0	0	0	0	0	0	32	0	0	0	0	0	0	0	0	0	0	0	0	0	15	0	0	0	0	0	0	0	0	0	0	0	0	0	0	0	4	16	0	0	0	0
bCluster_558	Bacteria	Saccharibacteria	unknown_class	unknown_order	unknown_family	unknown_genus	unknown_species	15	0	0	0	0	23	0	0	30	13	6	5	8	13	6	1	0	9	12	43	25	0	0	0	46	2	16	16	0	22	110	120	0	0	4	14	0	0	0	0	0	0
bCluster_559	Bacteria	Bacteroidetes	Flavobacteriia	Flavobacteriales	Cryomorphaceae	Owenweeksia	unknown_species	197	27	0	65	178	51	71	0	20	16	0	5	2	0	0	19	0	5	0	0	0	0	0	0	0	0	0	0	0	0	0	0	0	0	0	0	0	0	0	0	0	0
bCluster_560	Bacteria	Planctomycetes	Planctomycetacia	Planctomycetales	Planctomycetaceae	Rhodopirellula	unknown_species	1	0	0	0	0	0	0	22	0	0	0	0	6	20	39	0	0	0	0	0	0	0	0	0	0	0	0	0	0	0	0	0	0	0	0	0	0	0	0	0	0	0
bCluster_561	Bacteria	Proteobacteria	Betaproteobacteria	Neisseriales	Neisseriaceae	Neisseria	NA	0	0	0	0	0	0	0	0	0	0	0	20	0	0	0	0	0	0	0	0	0	0	0	0	0	0	0	0	0	0	0	0	0	0	0	0	0	0	0	0	0	0
bCluster_562	Bacteria	Bacteroidetes	Sphingobacteriia	Sphingobacteriales	NS11-12_marine_group	unknown_genus	unknown_species	0	0	0	0	0	0	0	0	0	0	0	0	0	0	0	0	0	0	0	0	0	0	0	0	0	0	0	0	0	0	0	0	236	3	26	26	106	19	68	34	16	8
bCluster_563	Bacteria	Proteobacteria	Alphaproteobacteria	OCS116_clade	unknown_family	unknown_genus	unknown_species	15	1	36	2	0	0	0	0	0	0	15	0	5	9	0	0	0	0	0	0	0	0	0	0	0	0	0	0	30	0	0	0	0	3	0	16	0	11	0	3	0	5
bCluster_564	Bacteria	Proteobacteria	Deltaproteobacteria	Oligoflexales	Oligoflexaceae	unknown_genus	unknown_species	0	0	0	0	0	0	0	0	0	0	0	0	0	0	0	0	0	0	0	0	0	0	0	0	0	0	0	0	0	0	0	0	2	27	15	57	16	9	35	30	33	25
bCluster_565	Bacteria	Proteobacteria	Alphaproteobacteria	4-Org1-14	unknown_family	unknown_genus	unknown_species	5	0	0	25	5	19	4	1	0	0	0	33	0	26	0	0	0	0	0	26	22	0	0	0	0	0	4	6	0	61	0	34	0	3	0	102	0	1	6	20	1	22
bCluster_567	Bacteria	Proteobacteria	Alphaproteobacteria	OCS116_clade	unknown_family	unknown_genus	unknown_species	69	20	0	0	25	0	44	0	28	0	0	0	0	0	0	22	0	7	0	0	0	0	0	78	15	27	0	0	0	0	25	0	0	2	0	21	53	0	3	0	0	8
bCluster_568	Bacteria	Proteobacteria	Gammaproteobacteria	Thiotrichales	Thiotrichaceae	Thiothrix	unknown_species	2	0	0	0	0	0	0	0	0	0	0	0	0	0	0	0	40	0	0	0	19	6	0	0	0	0	0	0	0	5	0	37	118	5	17	79	62	18	28	25	7	15
bCluster_569	Bacteria	Parcubacteria	unknown_class	unknown_order	unknown_family	unknown_genus	unknown_species	3	20	0	2	0	73	0	15	2	0	38	0	69	20	46	0	0	0	82	0	0	0	0	0	0	175	0	0	37	0	44	1	0	0	0	0	0	0	0	0	0	0
bCluster_570	Bacteria	Planctomycetes	Planctomycetacia	Planctomycetales	Planctomycetaceae	Bythopirellula	unknown_species	14	0	0	0	0	76	0	0	0	0	0	0	0	0	0	0	0	0	0	0	0	0	0	0	0	0	0	51	86	0	0	0	0	6	0	33	86	0	0	0	0	20
bCluster_571	Bacteria	Actinobacteria	Acidimicrobiia	Acidimicrobiales	OM1_clade	Candidatus_Actinomarina	NA	84	0	0	0	0	0	0	0	0	12	0	0	0	0	7	0	4	0	0	0	0	0	0	0	0	0	0	0	0	0	0	0	357	2	18	6	78	50	40	12	16	14
bCluster_572	Bacteria	Bacteroidetes	Cytophagia	Cytophagales	Flammeovirgaceae	Flammeovirga	Flammeovirga_arenaria	0	0	0	0	0	0	0	0	0	0	0	0	0	1	0	0	0	39	0	0	0	0	0	0	0	13	0	0	0	0	0	0	0	20	2	9	0	18	0	4	53	20
bCluster_573	Bacteria	Actinobacteria	Coriobacteriia	Coriobacteriales	Coriobacteriaceae	unknown_genus	unknown_species	0	0	0	0	0	0	0	0	0	0	0	0	0	0	0	0	0	0	0	0	0	0	2	0	0	0	0	0	0	0	0	0	0	0	0	0	0	0	0	0	4	0
bCluster_574	Bacteria	TM6	unknown_class	unknown_order	unknown_family	unknown_genus	unknown_species	9	19	431	28	52	26	39	30	0	8	17	4	15	0	14	65	0	0	0	0	0	0	0	0	0	0	0	0	0	0	0	0	0	0	0	0	0	0	0	0	1	1
bCluster_575	Bacteria	Proteobacteria	Alphaproteobacteria	Rhodobacterales	Rhodobacteraceae	Loktanella	unknown_species	16	0	31	9	0	12	0	0	0	2	0	91	6	31	22	36	0	11	0	0	8	219	0	0	0	0	0	0	0	0	0	0	0	0	0	0	0	1	0	0	0	0
bCluster_576	Bacteria	Proteobacteria	Alphaproteobacteria	Rhizobiales	Hyphomicrobiaceae	Filomicrobium	unknown_species	5	0	0	8	0	52	0	0	0	0	0	0	1	10	0	0	0	0	0	0	3	21	35	0	22	0	0	0	0	0	3	2	0	12	1	36	29	5	0	12	13	38
bCluster_578	Bacteria	Proteobacteria	Alphaproteobacteria	Rhodobacterales	Rhodobacteraceae	Sulfitobacter	unknown_species	4	0	0	0	0	45	0	26	0	13	15	12	8	0	16	28	0	0	0	0	10	0	0	287	24	17	0	6	0	11	0	0	0	2	0	16	0	0	0	4	0	7
bCluster_579	Bacteria	Proteobacteria	Gammaproteobacteria	Alteromonadales	Colwelliaceae	Colwellia	unknown_species	0	0	0	0	0	0	0	0	0	0	0	0	0	0	0	0	0	0	0	0	9	24	0	0	0	0	0	0	0	0	10	11	0	13	0	6	26	40	12	5	63	40
bCluster_580	Bacteria	Planctomycetes	Planctomycetacia	Planctomycetales	Planctomycetaceae	Rhodopirellula	Tigriopus_californicus	80	0	0	40	5	55	35	0	0	0	36	0	33	28	16	86	0	0	31	0	12	0	0	0	0	0	0	81	0	0	3	0	0	0	0	0	0	0	0	0	0	2
bCluster_581	Bacteria	Proteobacteria	Alphaproteobacteria	Rhodobacterales	Rhodobacteraceae	unknown_genus	unknown_species	0	0	0	0	0	17	0	0	12	21	1	17	15	0	0	0	0	0	1	0	0	0	0	0	4	56	0	0	0	19	69	0	0	0	0	38	11	9	0	1	1	8
bCluster_582	Bacteria	Proteobacteria	Alphaproteobacteria	Rhodobacterales	Rhodobacteraceae	Phaeobacter	unknown_species	2	21	0	0	1	33	0	1	0	0	0	1	9	8	4	5	0	0	0	0	8	0	0	0	0	32	0	0	25	0	0	1	0	0	0	4	0	0	0	1	2	9
bCluster_583	Bacteria	Proteobacteria	Alphaproteobacteria	OCS116_clade	unknown_family	unknown_genus	unknown_species	4	3	0	0	0	0	44	0	25	0	0	0	0	0	3	0	1	1	200	0	9	93	0	20	0	0	7	56	0	0	0	19	0	0	0	13	15	0	0	2	1	5
bCluster_584	Bacteria	Actinobacteria	Thermoleophilia	Solirubrobacterales	480-2	unknown_genus	unknown_species	0	0	0	0	0	0	0	0	0	0	0	0	0	0	0	0	0	0	0	0	0	0	0	0	0	0	0	0	0	0	0	0	0	2	1	0	0	0	0	0	9	0
bCluster_585	Bacteria	Parcubacteria	unknown_class	unknown_order	unknown_family	unknown_genus	unknown_species	2	134	0	0	19	39	0	147	0	0	123	3	27	41	0	0	0	0	0	0	0	0	0	0	0	0	0	0	0	0	0	0	0	0	1	40	6	0	0	0	0	2
bCluster_586	Bacteria	Planctomycetes	Planctomycetacia	Planctomycetales	Planctomycetaceae	Planctomyces	unknown_species	1	0	0	0	0	0	0	0	0	0	0	0	0	0	0	0	0	0	0	0	11	0	0	0	0	0	0	0	0	0	0	17	0	0	0	14	100	0	0	7	5	9
bCluster_587	Bacteria	Bacteroidetes	Flavobacteriia	Flavobacteriales	Flavobacteriaceae	Lutimonas	Lutimonas_saemankumensis	0	0	0	0	0	0	0	0	0	0	0	0	0	0	0	0	0	106	0	0	0	0	0	0	0	0	0	0	0	0	0	0	0	0	0	0	0	0	0	0	0	0
bCluster_588	Bacteria	Proteobacteria	Gammaproteobacteria	Oceanospirillales	Oleiphilaceae	Oleiphilus	unknown_species	0	0	0	11	0	0	0	0	0	0	0	0	0	0	0	0	0	0	0	0	0	0	0	0	0	0	0	0	0	0	1	0	0	2	4	1	3	19	0	2	35	18
bCluster_589	Bacteria	Bacteroidetes	Cytophagia	Order_II	Rhodothermaceae	Rubrivirga	unknown_species	0	0	0	9	8	61	0	3	126	59	49	59	18	39	46	23	0	0	0	0	0	0	0	0	0	0	53	0	0	0	0	6	0	0	0	3	0	1	0	0	0	0
bCluster_590	Bacteria	Proteobacteria	Betaproteobacteria	Burkholderiales	Comamonadaceae	BAL58_marine_group	NA	129	32	0	28	0	0	5	0	1	5	0	6	21	27	0	49	167	3	0	2	15	0	1	0	3	40	0	0	0	0	6	1	23	0	0	0	10	1	0	3	0	0
bCluster_591	Bacteria	Planctomycetes	Planctomycetacia	Planctomycetales	Planctomycetaceae	Rhodopirellula	unknown_species	8	0	0	0	0	0	0	0	0	0	0	0	0	0	0	23	0	0	0	0	0	0	0	0	0	24	0	0	0	0	0	0	0	3	0	9	0	0	0	1	0	0
bCluster_592	Bacteria	Proteobacteria	Alphaproteobacteria	Rhodobacterales	Rhodobacteraceae	NA	NA	8	4	0	0	2	87	5	0	25	17	12	51	10	144	0	4	0	0	23	0	0	0	0	0	0	0	0	2	0	18	0	31	0	0	0	5	0	0	0	0	0	0
bCluster_593	Bacteria	Proteobacteria	Alphaproteobacteria	Rickettsiales	mitochondria	unknown_genus	unknown_species	0	0	0	0	0	0	0	0	0	0	0	0	0	0	0	0	0	0	0	0	0	0	0	0	0	0	0	0	0	0	0	0	0	0	0	0	0	0	0	0	0	0
bCluster_594	Bacteria	Planctomycetes	Phycisphaerae	Phycisphaerales	Phycisphaeraceae	SM1A02	unknown_species	41	0	0	0	0	33	1	0	0	0	0	0	0	0	0	0	0	0	0	0	12	0	0	0	4	0	0	0	0	0	0	0	0	1	0	14	0	0	32	6	3	16
bCluster_595	Bacteria	Proteobacteria	Alphaproteobacteria	Rhodobacterales	Rhodobacteraceae	Sulfitobacter	alpha_proteobacterium_Fuc4	0	0	0	0	0	0	0	0	12	20	0	0	0	35	0	0	0	0	0	0	0	0	0	0	0	0	0	0	0	0	0	12	0	0	0	0	0	0	0	0	0	0
bCluster_596	Bacteria	Proteobacteria	Alphaproteobacteria	Rhodobacterales	Rhodobacteraceae	unknown_genus	unknown_species	2	0	0	47	1	17	0	0	195	0	20	56	0	11	25	0	0	0	0	0	0	0	0	0	0	0	29	0	1	0	10	0	0	0	0	9	0	25	0	5	6	6
bCluster_597	Bacteria	Proteobacteria	Alphaproteobacteria	Sphingomonadales	Sphingomonadaceae	Sphingomonas	NA	0	0	0	0	0	0	0	0	0	0	0	2	0	0	46	0	0	75	0	0	0	0	0	0	0	40	0	0	0	0	22	0	0	0	0	0	0	13	0	0	9	3
bCluster_598	Bacteria	Proteobacteria	Alphaproteobacteria	Rhodobacterales	Rhodobacteraceae	NA	NA	5	74	0	0	0	17	12	0	0	0	11	9	0	0	0	0	0	0	16	0	2	0	0	16	34	0	27	0	74	0	0	0	0	1	0	1	0	0	4	0	0	5
bCluster_599	Bacteria	Proteobacteria	Alphaproteobacteria	Caulobacterales	Hyphomonadaceae	Robiginitomaculum	unknown_species	0	0	0	14	0	38	0	4	0	26	0	26	8	0	6	0	0	38	11	0	11	0	0	0	0	1	43	0	0	0	47	30	0	4	40	31	11	0	0	15	2	10
bCluster_600	Bacteria	Proteobacteria	Gammaproteobacteria	Thiotrichales	Piscirickettsiaceae	endosymbionts	unknown_species	0	0	0	0	0	0	0	0	0	0	0	0	0	0	0	0	0	0	0	0	0	0	0	0	0	0	0	0	0	0	0	0	1	0	0	0	0	0	0	0	0	1
bCluster_601	Bacteria	Proteobacteria	Alphaproteobacteria	Rhodospirillales	Rhodospirillaceae	Defluviicoccus	unknown_species	35	0	0	23	0	0	0	1	0	0	9	1	18	0	3	0	0	0	0	0	0	0	0	0	0	0	0	0	0	17	0	0	0	15	14	17	6	26	6	27	28	18
bCluster_602	Bacteria	Proteobacteria	Alphaproteobacteria	DB1-14	unknown_family	unknown_genus	unknown_species	165	127	0	6	0	22	2	50	0	15	17	9	0	19	31	38	3	0	0	0	12	0	0	0	0	0	4	0	132	7	0	6	0	0	0	2	1	0	9	11	0	1
bCluster_603	Bacteria	Bacteroidetes	Flavobacteriia	Flavobacteriales	Flavobacteriaceae	NS5_marine_group	unknown_species	26	0	0	0	0	10	0	0	0	0	0	0	0	0	0	0	84	183	0	0	25	3	0	28	35	0	1	0	132	5	0	59	1	0	20	0	0	4	10	0	0	1
bCluster_604	Bacteria	Proteobacteria	Alphaproteobacteria	Rickettsiales	SHWN-night2	unknown_genus	unknown_species	5	0	0	0	18	18	0	0	0	0	0	8	0	20	0	0	0	0	0	0	2	0	0	0	0	0	0	0	0	0	0	8	0	0	0	109	0	0	11	9	9	3
bCluster_605	Bacteria	Proteobacteria	Alphaproteobacteria	Rhodobacterales	Rhodobacteraceae	unknown_genus	unknown_species	5	0	0	0	0	12	0	0	0	0	0	0	0	0	0	0	0	0	0	0	0	0	0	0	85	0	2	0	4	9	0	73	0	7	0	0	0	14	0	2	11	5
bCluster_606	Bacteria	Proteobacteria	Alphaproteobacteria	Rhodobacterales	Rhodobacteraceae	Jannaschia	NA	0	9	0	0	12	45	0	0	57	5	2	0	0	0	25	0	0	0	7	5	0	0	0	0	66	7	31	105	2	8	1	0	0	0	0	0	4	0	0	0	0	12
bCluster_607	Bacteria	Planctomycetes	OM190	unknown_order	unknown_family	unknown_genus	unknown_species	2	0	0	0	0	0	0	0	3	0	0	0	2	0	0	0	0	0	47	58	8	76	6	0	11	0	9	4	56	54	15	74	0	3	27	29	14	9	4	2	4	13
bCluster_608	Bacteria	Proteobacteria	Gammaproteobacteria	Thiotrichales	Thiotrichaceae	unknown_genus	unknown_species	0	0	0	0	0	0	0	0	0	0	0	0	0	0	0	0	0	0	0	29	0	0	0	0	0	0	0	0	0	0	0	0	0	5	17	1	0	2	6	0	10	3
bCluster_609	Bacteria	Proteobacteria	Alphaproteobacteria	DB1-14	unknown_family	unknown_genus	unknown_species	1	0	0	0	0	0	0	0	0	0	0	0	0	0	0	0	0	3	35	7	5	0	0	19	299	0	26	113	8	0	0	2	0	0	0	5	0	0	0	0	0	3
bCluster_610	Bacteria	Proteobacteria	Alphaproteobacteria	Rhodobacterales	Rhodobacteraceae	unknown_genus	unknown_species	0	0	0	0	0	6	122	61	0	0	0	5	0	0	29	0	0	0	9	0	0	17	3	0	34	0	6	13	14	55	42	0	0	4	0	37	14	0	1	2	0	0
bCluster_611	Bacteria	Proteobacteria	Alphaproteobacteria	Rickettsiales	SM2D12	unknown_genus	unknown_species	31	8	0	0	0	0	0	113	66	156	0	0	0	0	0	0	0	0	1	0	0	66	0	0	10	0	0	0	0	0	31	3	0	3	0	3	0	0	0	0	3	3
bCluster_612	Bacteria	Proteobacteria	Betaproteobacteria	Methylophilales	Methylophilaceae	OM43_clade	unknown_species	0	0	0	0	0	0	0	0	0	0	0	0	0	0	0	0	144	84	32	49	33	4	83	0	67	60	31	9	2	2	1	32	0	0	0	0	0	0	0	0	0	0
bCluster_613	Bacteria	Proteobacteria	Alphaproteobacteria	Rhodobacterales	Rhodobacteraceae	Jannaschia	Jannaschia_sp.	53	83	0	45	0	22	47	111	105	27	0	18	9	26	0	0	0	0	0	0	0	0	0	0	0	0	0	0	0	0	0	0	0	0	0	0	0	0	0	0	0	0
bCluster_614	Bacteria	Parcubacteria	unknown_class	unknown_order	unknown_family	unknown_genus	unknown_species	42	11	396	0	0	0	0	0	0	0	0	2	0	6	3	0	0	119	0	15	0	0	0	0	0	0	0	0	65	0	21	8	0	6	0	16	0	0	8	0	0	1
bCluster_615	Bacteria	Firmicutes	Bacilli	Bacillales	NA	NA	NA	0	0	2	1	30	0	0	0	0	9	6	0	0	67	21	0	0	0	391	85	9	0	24	0	0	0	0	0	0	0	0	15	1	8	0	0	0	9	11	4	0	2
bCluster_616	Bacteria	Bacteroidetes	Flavobacteriia	Flavobacteriales	Flavobacteriaceae	Winogradskyella	NA	4	0	97	0	0	9	0	0	41	30	1	1	16	3	2	6	12	0	0	0	0	0	0	0	15	0	0	0	34	0	0	0	107	5	0	31	60	12	7	23	20	20
bCluster_618	Bacteria	Proteobacteria	Alphaproteobacteria	Sphingomonadales	NA	NA	NA	0	0	0	0	0	0	0	0	0	0	0	0	0	0	0	0	0	0	4	146	7	5	45	0	78	0	0	0	0	8	98	134	0	0	0	0	0	0	4	0	0	0
bCluster_619	Bacteria	Proteobacteria	Alphaproteobacteria	Rhodobacterales	Rhodobacteraceae	Roseobacter	NA	1	0	0	0	0	0	15	0	1	0	4	4	0	1	0	0	0	0	81	0	7	165	22	28	0	0	186	49	13	0	95	0	0	0	0	0	1	0	0	0	0	0
bCluster_620	Bacteria	Proteobacteria	Deltaproteobacteria	Bdellovibrionales	Bacteriovoracaceae	Halobacteriovorax	unknown_species	0	0	0	0	0	0	0	0	0	0	0	0	0	0	0	0	1	0	0	0	0	28	0	0	0	0	0	0	11	10	0	1	1	5	19	16	11	32	22	4	42	22
bCluster_621	Bacteria	Proteobacteria	Alphaproteobacteria	Rickettsiales	Rickettsiaceae	unknown_genus	unknown_species	0	0	0	0	0	0	0	0	0	0	0	0	0	0	0	0	0	0	0	0	0	0	0	0	5	0	0	0	0	0	0	16	0	10	0	7	0	0	0	41	47	87
bCluster_622	Bacteria	Proteobacteria	Alphaproteobacteria	Sphingomonadales	Erythrobacteraceae	Altererythrobacter	NA	7	15	188	2	0	15	0	43	87	16	17	25	18	7	36	106	0	0	0	0	0	0	0	0	0	0	0	5	0	0	0	0	0	0	11	16	0	0	0	1	0	0
bCluster_623	Bacteria	Proteobacteria	TA18	unknown_order	unknown_family	unknown_genus	unknown_species	0	0	0	0	0	0	0	0	0	0	0	0	0	0	0	0	0	0	11	29	5	2	0	0	32	3	26	33	0	0	22	56	0	7	12	28	87	30	32	22	9	23
bCluster_624	Bacteria	Proteobacteria	Gammaproteobacteria	Oceanospirillales	Oceanospirillaceae	Balneatrix	unknown_species	0	0	0	0	0	0	0	0	0	0	0	0	0	0	0	0	0	0	103	0	0	0	272	0	215	0	0	22	0	0	24	0	0	0	0	0	0	0	0	0	0	0
bCluster_625	Bacteria	Planctomycetes	Planctomycetacia	Planctomycetales	Planctomycetaceae	Blastopirellula	unknown_species	7	1	0	0	0	3	0	0	0	1	0	60	14	7	82	0	1	0	0	0	0	0	0	0	0	0	0	0	0	0	0	7	0	3	0	0	0	0	0	0	8	0
bCluster_626	Bacteria	Bacteroidetes	Flavobacteriia	Flavobacteriales	Flavobacteriaceae	unknown_genus	Flavobacteriaceae_bacterium_E8	12	0	0	0	0	0	0	0	7	0	4	0	0	5	6	22	1	0	0	0	0	0	0	0	0	0	0	0	0	0	0	0	0	0	0	5	0	0	0	1	0	0
bCluster_627	Bacteria	Proteobacteria	Alphaproteobacteria	Caulobacterales	Caulobacteraceae	Phenylobacterium	NA	0	0	0	0	0	0	0	0	11	0	0	64	0	178	314	0	0	0	0	0	0	0	0	0	0	0	0	0	0	0	0	0	0	0	0	0	0	0	0	0	0	0
bCluster_628	Bacteria	Bacteroidetes	Flavobacteriia	Flavobacteriales	Flavobacteriaceae	Tenacibaculum	NA	5	0	0	0	0	0	0	0	0	0	0	0	0	0	0	0	0	0	23	37	4	1	0	0	2	0	8	111	107	2	78	16	0	0	0	0	0	0	0	0	0	118
bCluster_629	Bacteria	Proteobacteria	Gammaproteobacteria	Pseudomonadales	Moraxellaceae	Acinetobacter	NA	1	0	0	0	0	0	0	16	0	0	0	0	0	0	0	0	0	13	28	0	0	0	0	29	0	0	0	0	0	30	15	0	0	0	0	6	0	40	14	0	12	0
bCluster_630	Bacteria	Proteobacteria	Epsilonproteobacteria	Campylobacterales	Campylobacteraceae	Arcobacter	unknown_species	4	0	0	0	0	0	101	0	3	0	0	3	2	0	0	0	0	0	0	2	0	17	0	48	0	0	0	0	23	0	0	0	0	15	2	15	50	10	0	10	15	1
bCluster_631	Bacteria	Proteobacteria	Alphaproteobacteria	Rhodobacterales	Rhodobacteraceae	unknown_genus	unknown_species	0	15	0	6	0	60	10	25	14	0	16	53	3	35	4	0	0	0	0	0	0	0	0	0	0	0	0	0	0	0	1	0	0	4	0	16	17	1	0	11	6	0
bCluster_632	Bacteria	Proteobacteria	Gammaproteobacteria	Alteromonadales	Colwelliaceae	Thalassomonas	Thalassomonas_actiniarum	0	0	0	0	0	0	0	0	0	0	0	0	0	0	0	0	1	0	0	0	0	0	0	0	0	0	0	0	0	0	0	18	0	0	10	0	5	5	22	0	61	0
bCluster_633	Bacteria	Proteobacteria	Alphaproteobacteria	Caulobacterales	Caulobacteraceae	NA	NA	0	0	0	0	0	0	0	0	0	0	0	0	0	0	0	0	1	0	0	0	2	0	0	0	1	0	0	0	0	9	16	30	0	0	0	29	22	136	25	0	8	1
bCluster_634	Bacteria	Proteobacteria	Gammaproteobacteria	Alteromonadales	Pseudoalteromonadaceae	Algicola	unknown_species	0	0	0	0	0	0	0	0	0	0	0	0	0	0	0	0	0	0	0	0	0	0	0	0	0	0	0	0	0	0	0	0	0	259	1	10	37	104	1	10	12	1
bCluster_635	Bacteria	Bacteroidetes	Sphingobacteriia	Sphingobacteriales	NS11-12_marine_group	unknown_genus	unknown_species	0	0	0	0	0	0	0	0	0	0	0	0	0	0	0	0	85	53	9	16	11	21	0	0	55	55	17	27	0	4	16	12	30	0	17	37	0	5	12	8	9	7
bCluster_636	Bacteria	Proteobacteria	Deltaproteobacteria	Bdellovibrionales	Bdellovibrionaceae	Bdellovibrio	unknown_species	8	12	0	1	0	11	0	0	143	0	0	18	3	0	0	0	0	0	66	0	12	11	0	0	0	0	0	8	0	25	0	17	0	0	0	0	0	0	0	11	3	0
bCluster_637	Bacteria	Actinobacteria	Acidimicrobiia	Acidimicrobiales	unknown_family	unknown_genus	unknown_species	0	19	0	0	5	33	43	0	25	0	2	36	1	0	0	0	0	0	0	0	0	0	0	0	60	0	0	0	0	27	0	18	0	0	0	44	0	0	0	8	0	2
bCluster_638	Bacteria	Proteobacteria	Deltaproteobacteria	Desulfobacterales	Nitrospinaceae	Nitrospina	unknown_species	0	0	0	0	0	10	8	0	0	152	0	0	0	0	0	0	0	14	0	0	55	0	12	0	0	0	3	0	0	53	49	1	0	10	23	13	83	6	10	21	7	32
bCluster_639	Bacteria	Bacteroidetes	Flavobacteriia	Flavobacteriales	Flavobacteriaceae	Ulvibacter	Ulvibacter_antarcticus	98	25	0	5	0	17	0	0	6	116	14	15	3	17	29	31	0	0	50	0	0	0	0	0	12	0	0	0	0	1	0	0	0	0	0	0	0	4	0	1	0	0
bCluster_640	Bacteria	Bacteroidetes	Cytophagia	Cytophagales	Flammeovirgaceae	Fabibacter	unknown_species	0	0	0	0	0	0	0	0	0	0	0	0	0	0	0	0	0	191	101	2	0	36	13	0	0	0	0	46	58	0	23	0	0	4	0	43	0	1	8	2	0	0
bCluster_641	Bacteria	Proteobacteria	Gammaproteobacteria	Cellvibrionales	Halieaceae	OM60(NOR5)_clade	unknown_species	0	0	0	0	0	0	0	0	0	0	0	0	0	0	0	0	9	0	0	0	0	0	0	0	0	0	0	0	0	0	50	0	104	11	39	58	30	23	37	17	17	7
bCluster_642	Bacteria	Proteobacteria	Alphaproteobacteria	DB1-14	unknown_family	unknown_genus	unknown_species	25	2	0	0	0	0	0	0	0	4	37	15	7	27	40	115	1	37	0	0	1	0	0	7	70	244	2	0	0	12	30	103	0	7	14	13	0	1	1	17	18	0
bCluster_643	Bacteria	Proteobacteria	Alphaproteobacteria	Kordiimonadales	Kordiimonadaceae	Kordiimonas	unknown_species	0	0	81	13	0	43	39	0	0	1	5	9	5	21	2	12	0	0	3	0	0	0	16	45	22	59	0	35	0	2	103	33	0	3	0	27	5	39	0	14	12	9
bCluster_644	Bacteria	Firmicutes	Bacilli	Bacillales	Paenibacillaceae	Paenibacillus	NA	0	0	0	0	0	0	0	0	0	0	0	210	0	91	180	0	0	0	0	0	0	0	0	0	0	0	0	0	0	0	0	0	0	0	0	0	0	0	0	0	0	0
bCluster_645	Bacteria	Proteobacteria	Alphaproteobacteria	Sphingomonadales	Erythrobacteraceae	Erythrobacter	unknown_species	34	8	0	20	21	31	0	0	146	78	36	19	22	9	14	8	0	0	0	0	0	0	0	0	0	0	0	0	0	0	105	0	0	2	1	22	0	0	0	3	0	3
bCluster_647	Bacteria	Chloroflexi	Caldilineae	Caldilineales	Caldilineaceae	unknown_genus	unknown_species	0	0	0	0	0	0	1	40	0	0	0	11	0	13	17	0	0	0	0	0	0	0	1	0	0	0	0	0	0	0	0	0	0	0	6	11	0	0	0	4	9	0
bCluster_648	Bacteria	Proteobacteria	Gammaproteobacteria	Vibrionales	Vibrionaceae	Aliivibrio	Vibrio_sp.	0	0	0	0	0	0	0	0	0	0	0	0	0	0	0	0	0	0	5	0	0	0	0	0	0	0	0	0	0	0	0	14	2	0	14	31	0	9	0	2	43	27
bCluster_649	Bacteria	Gracilibacteria	unknown_class	unknown_order	unknown_family	unknown_genus	unknown_species	139	0	0	0	0	32	24	0	4	7	5	20	1	77	17	13	0	0	0	0	0	0	0	0	20	96	0	0	0	19	11	26	0	0	0	0	0	0	0	0	0	0
bCluster_650	Bacteria	Proteobacteria	Gammaproteobacteria	Xanthomonadales	JTB255_marine_benthic_group	unknown_genus	unknown_species	10	3	0	0	0	1	0	26	0	0	0	0	0	0	0	13	0	0	2	0	8	40	0	0	39	0	0	0	2	0	0	12	0	5	5	16	0	19	12	0	6	3
bCluster_651	Bacteria	Proteobacteria	Alphaproteobacteria	Rhodobacterales	Rhodobacteraceae	Profundibacterium	unknown_species	2	0	0	2	0	10	0	0	46	0	0	34	27	0	0	0	0	0	0	0	0	0	0	0	0	0	0	0	0	0	0	0	0	0	4	50	0	4	2	2	1	11
bCluster_652	Bacteria	Firmicutes	Clostridia	Clostridiales	Clostridiaceae_1	unknown_genus	unknown_species	0	0	0	0	1	0	0	0	0	0	0	0	0	0	0	0	0	60	0	0	0	0	0	0	14	0	0	0	0	0	0	0	0	2	0	0	0	0	17	5	22	17
bCluster_653	Bacteria	Proteobacteria	Alphaproteobacteria	Rhodobacterales	Rhodobacteraceae	unknown_genus	unknown_species	2	0	0	2	0	0	0	0	0	0	0	0	0	0	0	57	0	0	0	0	0	0	0	0	0	0	0	0	0	0	0	0	0	0	0	22	0	0	1	2	5	0
bCluster_654	Bacteria	Actinobacteria	Acidimicrobiia	Acidimicrobiales	unknown_family	unknown_genus	unknown_species	0	0	0	0	22	43	0	35	6	0	5	5	36	10	94	0	0	0	11	45	0	0	0	0	0	0	0	0	63	0	0	0	0	1	0	39	40	5	0	6	0	6
bCluster_655	Bacteria	Proteobacteria	Alphaproteobacteria	OCS116_clade	unknown_family	unknown_genus	marine_metagenome	0	0	0	0	0	0	0	0	0	0	0	0	0	0	0	0	473	37	0	23	14	80	50	0	16	114	5	5	0	18	30	17	11	0	0	7	0	0	10	21	0	0
bCluster_656	Bacteria	Proteobacteria	Epsilonproteobacteria	Campylobacterales	Helicobacteraceae	Sulfurovum	unknown_species	0	0	0	0	0	0	0	0	0	0	0	0	0	0	0	0	0	0	0	0	0	6	0	0	0	5	0	0	0	0	25	49	0	1	3	27	12	7	0	2	33	12
bCluster_657	Bacteria	Proteobacteria	Alphaproteobacteria	Rickettsiales	SM2D12	unknown_genus	unknown_species	0	0	0	0	0	0	0	0	0	0	0	0	0	0	0	0	0	0	0	0	0	0	2	0	0	0	8	0	0	0	0	9	0	24	10	115	25	30	23	14	22	18
bCluster_658	Bacteria	Bacteroidetes	Flavobacteriia	Flavobacteriales	Flavobacteriaceae	Ulvibacter	unknown_species	1	0	0	0	0	0	0	0	0	0	0	0	6	0	0	0	57	55	73	54	16	57	4	0	83	2	55	30	33	9	9	79	11	2	1	15	0	2	3	5	2	4
bCluster_659	Bacteria	Proteobacteria	Alphaproteobacteria	Rhodobacterales	Rhodobacteraceae	Roseobacter_clade_NAC11-7_lineage	unknown_species	0	0	0	0	0	0	0	0	0	0	0	0	0	0	0	0	0	0	0	0	0	16	31	19	0	0	0	0	0	0	0	0	0	0	0	0	95	0	0	0	0	1
bCluster_660	Bacteria	Proteobacteria	Alphaproteobacteria	DB1-14	unknown_family	unknown_genus	unknown_species	138	2	0	0	0	130	0	27	0	0	40	2	38	0	0	19	0	0	39	0	0	0	0	0	0	0	3	5	0	1	28	13	0	0	0	0	0	0	0	1	0	0
bCluster_661	Bacteria	Bacteroidetes	Flavobacteriia	Flavobacteriales	Flavobacteriaceae	Ulvibacter	unknown_species	3	0	79	0	4	0	0	5	0	0	0	12	1	0	0	10	0	0	35	0	6	9	16	15	0	0	1	31	0	21	0	0	0	3	0	11	1	0	0	0	0	1
bCluster_662	Bacteria	Proteobacteria	Gammaproteobacteria	Vibrionales	Vibrionaceae	Vibrio	NA	0	0	0	0	0	0	0	0	0	0	0	0	0	0	0	0	0	0	2	0	0	0	0	0	0	0	0	0	176	122	2	3	0	3	0	0	0	2	0	0	12	0
bCluster_663	Bacteria	Bacteroidetes	Flavobacteriia	Flavobacteriales	Flavobacteriaceae	Winogradskyella	Arctic_sea_ice_associated_bacterium_ARK10007	1	0	0	18	8	42	0	0	2	30	7	30	8	76	31	29	0	0	0	0	0	0	4	0	0	0	0	0	0	0	0	0	0	1	2	4	0	12	0	0	0	4
bCluster_664	Bacteria	Fusobacteria	Fusobacteriia	Fusobacteriales	Fusobacteriaceae	Propionigenium	unknown_species	0	0	0	0	0	0	0	0	1	0	0	0	0	0	0	0	0	0	0	0	0	0	0	0	0	0	0	0	0	0	0	0	3	17	5	5	0	0	0	0	7	2
bCluster_665	Bacteria	Proteobacteria	Alphaproteobacteria	Rhodobacterales	Rhodobacteraceae	NA	NA	1	0	0	0	5	7	0	0	87	61	2	45	6	9	17	23	4	0	0	0	0	0	1	0	9	0	0	0	0	0	0	0	0	0	0	0	0	0	0	0	0	0
bCluster_666	Bacteria	Bacteroidetes	Flavobacteriia	Flavobacteriales	Flavobacteriaceae	Wenyingzhuangia	unknown_species	0	0	0	0	0	0	0	0	0	0	0	0	0	0	0	0	0	12	0	49	0	36	0	0	6	0	7	75	93	8	9	2	0	0	10	0	0	0	0	0	6	6
bCluster_667	Bacteria	Proteobacteria	Gammaproteobacteria	Vibrionales	Vibrionaceae	Vibrio	unknown_species	0	0	0	0	0	0	0	0	0	0	0	15	0	0	0	0	2	0	43	0	0	0	0	0	51	0	13	0	0	21	34	0	0	19	0	0	0	7	0	6	1	9
bCluster_668	Bacteria	Proteobacteria	Gammaproteobacteria	Vibrionales	Vibrionaceae	Enterovibrio	Photobacterium_sp.	0	1	0	0	0	0	0	0	0	0	0	0	0	0	0	0	0	0	0	0	0	0	0	0	0	0	0	0	0	0	0	0	0	10	0	13	0	12	5	0	76	19
bCluster_669	Bacteria	Bacteroidetes	Flavobacteriia	Flavobacteriales	Flavobacteriaceae	Meridianimaribacter	NA	0	0	0	0	0	0	0	0	0	0	0	0	0	0	0	0	0	0	0	0	0	0	0	0	0	0	0	0	34	6	0	0	0	0	0	0	2	0	0	0	0	2
bCluster_671	Bacteria	Bacteroidetes	Sphingobacteriia	Sphingobacteriales	Saprospiraceae	Portibacter	unknown_species	3	0	0	5	1	12	0	18	19	9	10	23	5	32	12	0	0	0	0	0	0	0	0	0	0	0	0	0	0	0	0	0	0	0	0	77	0	0	0	9	0	0
bCluster_672	Bacteria	Proteobacteria	Alphaproteobacteria	DB1-14	unknown_family	unknown_genus	unknown_species	0	0	0	0	0	0	0	67	0	31	0	0	0	0	0	0	0	0	18	25	0	0	0	0	6	90	66	0	21	0	84	20	0	8	0	4	0	1	21	1	0	0
bCluster_673	Bacteria	Bacteroidetes	Sphingobacteriia	Sphingobacteriales	Saprospiraceae	Lewinella	unknown_species	0	0	0	0	0	0	0	4	0	0	3	6	0	3	0	0	0	0	0	0	10	0	0	0	0	0	2	0	0	0	0	0	0	2	6	23	0	0	0	1	4	0
bCluster_676	Bacteria	Proteobacteria	Alphaproteobacteria	Rhodospirillales	Rhodospirillaceae	unknown_genus	unknown_species	7	7	0	10	0	10	19	0	19	52	14	25	0	0	0	16	0	0	0	0	0	0	10	20	15	0	55	3	150	0	1	12	1	6	0	16	3	0	0	8	7	16
bCluster_677	Bacteria	Proteobacteria	Gammaproteobacteria	Legionellales	Legionellaceae	unknown_genus	unknown_species	0	0	0	0	0	0	0	0	0	0	0	0	0	0	0	0	1	42	9	9	4	18	0	22	75	28	7	2	84	51	47	56	0	0	0	1	0	2	1	0	0	0
bCluster_678	Bacteria	Proteobacteria	Deltaproteobacteria	Myxococcales	Nannocystaceae	Enhygromyxa	Enhygromyxa_salina	0	0	0	0	0	42	0	0	52	90	0	18	0	0	8	0	0	0	0	0	0	0	0	0	0	0	0	0	0	0	0	0	0	6	0	0	0	0	0	0	0	10
bCluster_679	Bacteria	Cyanobacteria	Cyanobacteria	SubsectionI	FamilyI	unknown_genus	cyanobacterium_endosymbiont_of_Braarudosphaera_bigelowii	0	0	0	0	0	0	0	0	0	0	0	0	0	0	0	0	0	0	0	0	0	0	0	0	0	0	0	0	0	0	0	0	12	0	0	0	1	10	0	0	0	0
bCluster_680	Bacteria	Parcubacteria	unknown_class	unknown_order	unknown_family	unknown_genus	unknown_species	14	29	0	27	0	0	0	0	0	0	21	0	12	0	0	16	0	52	0	112	0	0	0	0	30	0	0	137	0	0	15	35	0	0	0	0	0	0	0	0	0	0
bCluster_681	Bacteria	Proteobacteria	Deltaproteobacteria	Desulfobacterales	Desulfobacteraceae	Sva0081_sediment_group	unknown_species	0	0	0	0	0	0	0	0	0	0	0	0	0	0	26	0	0	0	0	0	0	0	0	0	0	0	0	0	0	0	0	0	0	0	0	0	0	0	0	0	0	0
bCluster_682	Bacteria	Proteobacteria	Gammaproteobacteria	CS-B046	unknown_family	unknown_genus	unknown_species	0	0	0	0	0	0	0	0	0	0	0	0	0	0	0	0	0	0	0	0	0	0	0	0	0	0	0	0	0	0	0	0	0	0	1	0	0	0	0	0	7	0
bCluster_683	Bacteria	Planctomycetes	Planctomycetacia	Planctomycetales	Planctomycetaceae	Bythopirellula	unknown_species	0	0	0	0	0	0	0	0	0	0	0	34	0	0	0	0	0	0	0	0	0	0	0	0	0	0	0	0	0	0	0	61	0	0	0	29	59	51	12	1	0	10
bCluster_684	Bacteria	Proteobacteria	Alphaproteobacteria	Rhodobacterales	Rhodobacteraceae	Tateyamaria	unknown_species	2	0	0	10	11	88	36	0	0	0	78	9	28	15	0	3	0	0	0	0	33	0	0	0	0	0	0	0	0	2	7	0	0	0	0	0	1	0	0	0	0	0
bCluster_685	Bacteria	Proteobacteria	Gammaproteobacteria	Cellvibrionales	Halieaceae	OM60(NOR5)_clade	unidentified_marine_bacterioplankton	0	0	0	0	0	0	0	0	0	0	0	0	0	0	0	0	2	0	0	0	0	0	0	0	0	0	0	0	0	0	0	0	113	1	36	52	15	36	49	17	27	13
bCluster_686	Bacteria	Proteobacteria	Alphaproteobacteria	Sphingomonadales	Sphingomonadaceae	NA	NA	5	0	0	24	0	0	0	0	2	0	0	0	2	0	0	0	0	0	0	0	0	0	0	0	31	0	13	0	0	0	0	38	0	0	0	4	4	0	8	0	12	8
bCluster_687	Bacteria	Firmicutes	Clostridia	Clostridiales	Clostridiales_vadinBB60_group	unknown_genus	unknown_species	0	0	0	0	0	0	0	0	0	0	0	0	0	0	0	0	0	1	21	0	0	8	3	0	0	29	0	0	28	0	0	5	0	0	1	0	0	0	0	0	0	2
bCluster_688	Bacteria	Proteobacteria	Gammaproteobacteria	Legionellales	Coxiellaceae	Coxiella	unknown_species	65	22	0	0	0	9	0	53	0	0	5	0	2	35	29	18	0	28	48	40	0	0	0	1	34	0	0	6	0	36	0	11	0	0	0	0	0	0	0	2	0	0
bCluster_690	Bacteria	Proteobacteria	Deltaproteobacteria	Desulfobacterales	Desulfobulbaceae	Desulfotalea	unknown_species	0	0	0	0	0	0	0	0	0	0	0	0	0	0	0	0	0	0	0	0	0	0	0	0	0	0	0	0	0	0	0	8	0	4	1	28	14	0	1	1	90	19
bCluster_691	Bacteria	Proteobacteria	Gammaproteobacteria	Alteromonadales	Colwelliaceae	Colwellia	Thalassomonas_sp.	18	0	0	1	0	2	25	0	0	0	9	26	2	0	11	19	1	0	0	0	0	0	0	0	0	0	0	0	0	0	0	10	0	19	8	22	0	11	10	7	7	38
bCluster_692	Bacteria	Proteobacteria	Alphaproteobacteria	Rhodospirillales	Rhodospirillaceae	unknown_genus	unknown_species	0	0	0	0	0	0	0	0	0	5	5	0	0	0	0	0	0	0	0	0	11	0	0	0	0	0	0	0	0	0	0	2	0	9	0	5	0	0	0	5	0	6
bCluster_693	Bacteria	Proteobacteria	Alphaproteobacteria	Rhizobiales	Phyllobacteriaceae	Aminobacter	unknown_species	0	0	0	0	0	0	0	15	0	0	0	2	0	0	25	0	0	59	0	0	0	0	0	0	0	0	0	0	0	22	18	80	0	0	0	0	0	0	0	5	0	35
bCluster_694	Bacteria	Proteobacteria	Alphaproteobacteria	Caulobacterales	Hyphomonadaceae	Hyphomonas	unknown_species	20	0	38	0	0	19	0	5	0	158	4	22	34	25	0	0	0	0	0	49	0	0	0	0	33	0	0	0	0	0	0	0	0	0	0	0	0	0	0	0	4	0
bCluster_695	Bacteria	Proteobacteria	Gammaproteobacteria	Thiotrichales	Piscirickettsiaceae	endosymbionts	unknown_species	0	0	0	0	0	0	0	0	0	0	0	0	0	0	0	0	1	0	45	0	0	9	0	5	0	0	9	0	0	5	0	25	0	3	0	1	0	0	0	0	23	4
bCluster_696	Bacteria	Planctomycetes	Planctomycetacia	Planctomycetales	Planctomycetaceae	Planctomyces	unknown_species	0	0	0	0	0	0	0	0	0	0	0	0	0	0	0	0	0	0	0	0	0	0	0	0	0	0	0	0	0	0	0	0	0	0	0	12	0	0	0	0	0	3
bCluster_697	Bacteria	Bacteroidetes	Flavobacteriia	Flavobacteriales	Flavobacteriaceae	Maribacter	Maribacter_aestuarii	0	5	0	3	0	33	0	6	17	20	47	12	1	14	4	18	0	129	0	0	0	0	0	130	0	0	0	0	0	0	0	1	0	2	0	26	1	3	4	1	1	4
bCluster_698	Bacteria	Proteobacteria	Alphaproteobacteria	NA	NA	NA	NA	4	0	0	0	0	0	0	0	0	0	0	0	0	0	0	0	0	0	0	0	0	0	0	0	0	0	0	6	0	0	0	0	235	6	33	2	7	35	12	24	39	0
bCluster_699	Bacteria	Bacteroidetes	Flavobacteriia	Flavobacteriales	Flavobacteriaceae	Tenacibaculum	Tenacibaculum_sp.	0	0	0	0	0	0	0	29	28	0	0	1	0	9	11	0	0	0	8	16	0	7	0	0	18	0	0	15	28	23	0	21	0	0	6	1	3	0	4	13	8	18
bCluster_700	Bacteria	Gracilibacteria	unknown_class	unknown_order	unknown_family	unknown_genus	unknown_species	7	0	0	0	0	0	0	0	0	0	0	0	15	0	16	66	0	0	0	0	0	0	0	0	0	76	49	30	175	24	22	17	0	5	0	5	0	0	5	7	0	0
bCluster_701	Bacteria	Proteobacteria	Gammaproteobacteria	Alteromonadales	Pseudoalteromonadaceae	unknown_genus	unknown_species	0	0	0	0	0	0	0	0	0	26	0	0	0	0	0	0	0	0	1	269	0	0	0	0	44	0	0	0	0	47	21	68	0	0	0	0	0	0	0	0	0	0
bCluster_702	Bacteria	Saccharibacteria	unknown_class	unknown_order	unknown_family	unknown_genus	unknown_species	24	0	0	0	24	0	0	0	0	0	0	0	0	4	5	23	0	16	71	10	7	0	0	0	21	11	18	13	21	6	72	72	0	0	0	3	0	0	0	0	0	0
bCluster_704	Bacteria	Proteobacteria	Deltaproteobacteria	Bdellovibrionales	Bacteriovoracaceae	Peredibacter	unknown_species	66	6	262	14	0	24	0	27	41	16	0	4	0	19	41	34	0	0	0	0	0	0	0	10	0	0	0	0	0	4	0	0	0	0	0	0	0	0	0	0	0	0
bCluster_705	Bacteria	Bacteroidetes	Flavobacteriia	Flavobacteriales	Flavobacteriaceae	NS5_marine_group	unknown_species	127	0	0	5	0	10	27	0	0	2	3	3	1	2	56	0	44	0	37	7	0	58	0	0	26	48	0	36	0	6	0	31	72	3	40	10	38	61	26	12	6	16
bCluster_707	Bacteria	Proteobacteria	Alphaproteobacteria	Rhodobacterales	Rhodobacteraceae	Ruegeria	NA	0	0	0	0	11	0	0	0	0	0	0	0	0	0	0	30	1	0	0	0	45	0	0	0	17	0	0	0	0	0	0	0	0	0	48	2	1	7	3	0	12	15
bCluster_709	Bacteria	Proteobacteria	Alphaproteobacteria	Rhodospirillales	Rhodospirillaceae	unknown_genus	unknown_species	4	0	0	0	0	0	0	0	0	0	0	3	0	3	0	1	0	0	0	0	0	0	0	0	0	0	7	0	0	0	0	0	0	1	0	51	0	0	6	0	20	11
bCluster_710	Bacteria	Proteobacteria	Gammaproteobacteria	Order_Incertae_Sedis	Family_Incertae_Sedis	Marinicella	unknown_species	0	0	0	0	0	0	0	0	0	0	0	0	0	0	0	0	0	0	0	19	0	0	0	0	4	5	0	0	26	0	0	6	0	2	6	33	56	11	0	0	39	8
bCluster_711	Bacteria	Deinococcus-Thermus	Deinococci	Thermales	Thermaceae	Meiothermus	Meiothermus_silvanus	0	0	0	0	30	0	0	0	0	0	0	66	0	62	235	0	0	0	0	0	0	0	0	0	0	0	0	0	0	0	0	0	0	0	65	0	0	0	0	0	0	0
bCluster_712	Bacteria	Bacteroidetes	Sphingobacteriia	Sphingobacteriales	Saprospiraceae	unknown_genus	unknown_species	1	0	0	0	0	0	0	4	4	0	0	7	0	0	3	0	0	0	0	39	0	0	0	0	0	0	0	0	0	0	9	0	0	0	0	1	0	0	0	4	0	8
bCluster_713	Bacteria	Proteobacteria	Alphaproteobacteria	Rhodospirillales	Rhodospirillaceae	Defluviicoccus	unknown_species	1	0	0	0	0	0	16	38	0	0	0	0	0	0	0	0	0	0	10	0	11	0	0	0	90	0	0	0	0	29	12	89	0	0	0	10	4	6	0	2	5	5
bCluster_714	Bacteria	Proteobacteria	Gammaproteobacteria	NKB5	unknown_family	unknown_genus	unknown_species	102	0	350	0	0	16	93	4	0	13	1	0	1	0	9	3	0	0	0	0	0	0	0	0	0	0	0	0	0	0	0	0	0	0	0	0	0	0	0	0	0	0
bCluster_715	Bacteria	Proteobacteria	Deltaproteobacteria	Bdellovibrionales	Bacteriovoracaceae	Peredibacter	unknown_species	204	44	0	4	45	6	0	20	21	0	88	0	19	5	7	0	0	0	11	0	0	0	0	0	6	0	0	0	0	0	0	0	0	0	0	0	1	0	0	0	0	0
bCluster_716	Bacteria	Proteobacteria	Alphaproteobacteria	Rhodobacterales	Rhodobacteraceae	Jannaschia	NA	2	43	0	0	0	48	0	0	1	9	1	26	9	37	72	12	0	0	0	0	0	0	0	0	0	0	0	0	0	0	0	0	0	0	4	38	0	0	0	0	0	0
bCluster_717	Bacteria	Proteobacteria	Alphaproteobacteria	DB1-14	unknown_family	unknown_genus	unknown_species	6	0	0	0	0	10	0	0	0	155	2	0	0	8	2	16	0	101	1	9	0	2	0	0	40	29	0	0	0	5	20	15	0	0	0	7	0	0	9	0	0	0
bCluster_718	Bacteria	Parcubacteria	unknown_class	unknown_order	unknown_family	unknown_genus	unknown_species	0	0	0	0	0	0	0	0	0	0	0	0	0	0	0	0	0	0	0	0	0	0	0	0	0	0	0	0	0	0	0	0	0	3	0	0	0	10	22	97	22	19
bCluster_719	Bacteria	Proteobacteria	Alphaproteobacteria	Rhodobacterales	Rhodobacteraceae	unknown_genus	unknown_species	0	3	0	21	22	46	0	73	98	0	5	23	6	25	62	8	0	0	0	0	0	40	0	0	0	29	0	0	0	2	41	117	0	6	0	13	7	10	0	10	10	9
bCluster_720	Bacteria	Proteobacteria	Alphaproteobacteria	Rhodobacterales	Rhodobacteraceae	Boseongicola	Rhodobacteraceae_bacterium_BS-W15	0	0	0	0	0	0	0	0	0	0	0	0	0	0	0	0	0	0	37	10	0	0	0	0	1	0	0	30	0	0	0	18	0	0	0	0	0	0	0	0	0	0
bCluster_721	Bacteria	Proteobacteria	Gammaproteobacteria	Thiotrichales	Francisellaceae	Francisella	unknown_species	0	0	0	0	0	0	0	0	0	0	0	0	0	0	0	0	0	0	0	0	0	0	0	0	0	0	0	0	0	0	1	0	1	1	5	1	3	17	2	3	42	24
bCluster_722	Bacteria	Proteobacteria	Alphaproteobacteria	Rhodobacterales	Rhodobacteraceae	unknown_genus	unknown_species	7	17	0	0	23	51	51	0	24	33	2	55	4	3	22	0	0	0	0	0	0	0	0	9	0	0	0	0	0	20	0	0	0	0	0	8	22	0	0	5	4	3
bCluster_723	Bacteria	Parcubacteria	unknown_class	unknown_order	unknown_family	unknown_genus	unknown_species	5	0	0	26	0	54	0	0	0	188	16	16	17	7	78	0	0	0	19	0	0	0	0	0	0	0	0	0	0	0	0	0	1	0	0	0	0	0	0	0	0	0
bCluster_724	Bacteria	Proteobacteria	Alphaproteobacteria	Rhodobacterales	Rhodobacteraceae	unknown_genus	unknown_species	12	0	0	0	0	6	0	62	0	6	55	19	0	0	0	0	0	32	94	0	0	0	0	0	0	0	0	7	0	2	0	13	0	0	0	15	0	11	0	5	0	0
bCluster_725	Bacteria	Bacteroidetes	Cytophagia	Order_II	Rhodothermaceae	Rubrivirga	unknown_species	1	0	0	0	0	24	0	3	38	47	0	0	0	0	13	0	0	18	0	0	0	0	0	0	3	0	0	0	0	0	0	0	0	0	0	0	0	0	0	1	0	0
bCluster_726	Bacteria	Bacteroidetes	Cytophagia	Cytophagales	Flammeovirgaceae	Roseivirga	NA	0	0	0	0	0	0	0	0	0	0	0	0	0	0	0	0	0	0	76	30	9	0	0	135	0	0	19	2	150	0	49	10	0	0	0	0	0	9	0	0	6	0
bCluster_727	Bacteria	Planctomycetes	Planctomycetacia	Planctomycetales	Planctomycetaceae	Blastopirellula	unknown_species	5	0	0	0	0	0	0	0	0	0	0	0	1	0	0	0	0	0	0	0	0	0	0	0	0	0	0	0	0	0	0	0	0	0	0	0	0	0	0	0	0	0
bCluster_728	Bacteria	Proteobacteria	Gammaproteobacteria	Cellvibrionales	Cellvibrionaceae	Umboniibacter	Umboniibacter_marinipuniceus	0	0	0	0	0	0	0	0	0	0	0	0	0	0	0	0	0	0	0	0	0	0	0	52	18	0	0	0	0	0	29	0	0	7	12	21	15	41	3	2	22	10
bCluster_730	Bacteria	Planctomycetes	Phycisphaerae	Phycisphaerales	Phycisphaeraceae	unknown_genus	unknown_species	3	0	0	0	0	0	0	0	0	0	0	0	0	0	0	0	0	0	0	0	0	0	0	0	0	0	0	0	0	0	0	0	0	0	0	0	0	0	0	0	0	0
bCluster_731	Bacteria	Proteobacteria	NA	NA	NA	NA	NA	2	0	0	0	0	0	0	0	0	0	0	0	0	0	0	0	74	0	12	0	0	0	87	0	0	0	0	0	0	0	0	0	84	8	14	23	20	53	49	6	0	18
bCluster_732	Bacteria	Proteobacteria	Gammaproteobacteria	Oceanospirillales	Oleiphilaceae	Oleiphilus	unknown_species	22	40	0	2	0	0	0	0	0	14	0	0	0	0	24	0	0	23	0	46	37	0	5	104	44	0	0	0	36	0	2	13	0	0	0	0	0	0	4	0	1	3
bCluster_733	Bacteria	Proteobacteria	SPOTSOCT00m83	unknown_order	unknown_family	unknown_genus	unknown_species	0	0	0	0	0	0	0	0	0	0	0	0	0	0	0	0	0	0	0	0	0	0	16	0	0	0	0	0	0	0	0	5	0	0	0	0	0	0	0	0	3	0
bCluster_734	Bacteria	Proteobacteria	Alphaproteobacteria	DB1-14	unknown_family	unknown_genus	unknown_species	14	0	0	0	0	8	0	0	2	21	24	57	0	0	0	0	0	53	23	0	2	0	0	0	29	0	0	0	0	3	56	46	0	2	6	49	0	1	1	3	2	0
bCluster_735	Bacteria	Proteobacteria	Alphaproteobacteria	OCS116_clade	unknown_family	unknown_genus	alpha_proteobacterium_RS24	82	0	0	115	0	0	0	0	0	0	0	0	0	1	0	0	7	0	0	0	0	0	0	0	0	0	42	0	0	0	0	0	85	2	1	17	0	19	15	13	8	11
bCluster_736	Bacteria	Bacteroidetes	Flavobacteriia	Flavobacteriales	Flavobacteriaceae	Polaribacter	NA	5	34	0	16	9	63	19	9	0	12	23	19	31	40	24	86	0	0	56	0	0	0	0	0	0	0	0	0	0	0	1	1	0	0	0	0	2	0	1	0	0	0
bCluster_737	Bacteria	Proteobacteria	Gammaproteobacteria	Thiotrichales	Francisellaceae	Francisella	unknown_species	0	0	0	0	0	0	0	0	0	0	0	0	0	0	0	0	0	0	0	0	0	0	0	0	0	0	0	0	0	0	0	2	0	2	24	24	17	13	15	18	42	20
bCluster_738	Bacteria	Proteobacteria	Alphaproteobacteria	Rhodobacterales	Rhodobacteraceae	Phaeobacter	Phaeobacter_gallaeciensis	143	14	0	14	5	31	0	39	101	82	17	5	1	3	0	0	0	0	0	0	0	0	0	0	0	0	0	0	0	0	0	5	0	2	0	1	0	0	0	0	0	0
bCluster_739	Bacteria	Proteobacteria	Alphaproteobacteria	Rickettsiales	SM2D12	unknown_genus	unknown_species	0	0	0	0	0	12	0	0	0	12	0	0	0	0	0	0	0	41	28	43	27	0	23	0	50	0	0	23	0	60	76	90	0	0	0	0	0	0	0	0	0	3
bCluster_740	Bacteria	Proteobacteria	Alphaproteobacteria	Rhodobacterales	Rhodobacteraceae	NA	NA	1	0	0	0	0	21	0	0	0	0	0	21	0	0	0	0	0	0	32	23	16	159	6	0	0	0	0	6	0	28	16	82	0	0	0	0	0	0	0	0	3	0
bCluster_741	Bacteria	Proteobacteria	Deltaproteobacteria	Myxococcales	P3OB-42	unknown_genus	unknown_species	0	16	0	0	0	1	0	7	49	129	1	84	6	14	9	1	0	0	0	0	0	0	0	0	0	0	0	0	0	0	0	0	0	5	0	2	0	0	0	3	0	10
bCluster_742	Bacteria	Proteobacteria	Gammaproteobacteria	KI89A_clade	unknown_family	unknown_genus	NA	17	0	0	82	0	0	0	0	0	0	0	0	0	0	0	0	63	0	0	77	1	0	49	0	2	171	0	0	0	1	0	0	26	0	0	0	3	5	4	0	6	0
bCluster_743	Bacteria	Proteobacteria	Alphaproteobacteria	Rhodobacterales	Rhodobacteraceae	Roseovarius	unknown_species	0	0	0	0	0	0	0	0	0	1	0	42	0	0	0	0	0	0	0	0	0	0	10	0	4	0	0	0	0	0	0	0	1	0	0	0	0	0	0	3	0	9
bCluster_744	Bacteria	Proteobacteria	Gammaproteobacteria	KI89A_clade	unknown_family	unknown_genus	unknown_species	3	0	0	0	0	24	0	23	60	12	0	0	0	40	15	0	0	0	0	0	0	0	6	0	0	0	0	0	0	29	16	2	0	0	0	19	0	0	11	9	0	8
bCluster_745	Bacteria	Chlorobi	Chlorobia	Chlorobiales	OPB56	unknown_genus	unknown_species	48	25	0	39	0	12	19	0	0	127	19	19	22	0	1	0	0	65	0	0	2	31	28	31	20	0	25	28	0	0	74	16	1	16	3	56	13	15	2	7	7	25
bCluster_746	Bacteria	Planctomycetes	Planctomycetacia	Planctomycetales	Planctomycetaceae	Blastopirellula	unknown_species	2	0	0	0	0	0	26	0	0	0	0	0	0	0	0	0	0	0	0	0	0	52	0	0	7	0	0	0	0	7	0	0	0	0	0	0	3	18	0	0	0	8
bCluster_747	Bacteria	Planctomycetes	OM190	unknown_order	unknown_family	unknown_genus	unknown_species	13	0	0	0	0	4	0	0	0	15	0	0	0	0	17	0	0	0	0	0	18	0	0	6	0	0	0	0	0	0	0	0	0	0	0	3	0	0	0	8	0	20
bCluster_748	Bacteria	Proteobacteria	Deltaproteobacteria	Bdellovibrionales	Bacteriovoracaceae	Peredibacter	unknown_species	8	0	0	6	2	0	0	27	3	59	16	0	0	64	0	1	0	0	0	18	1	0	2	0	0	0	6	0	0	13	0	16	0	5	0	0	0	0	3	0	0	0
bCluster_749	Bacteria	Firmicutes	Clostridia	Clostridiales	Family_XII	Fusibacter	unknown_species	0	0	0	0	0	0	0	0	0	0	0	0	0	0	0	0	1	0	0	0	0	1	0	0	0	0	0	0	0	0	0	0	6	61	5	1	45	4	0	0	1	0
bCluster_750	Bacteria	Planctomycetes	Planctomycetacia	Planctomycetales	Planctomycetaceae	Rhodopirellula	NA	25	0	0	0	0	19	0	0	0	0	8	0	7	0	0	0	0	0	0	0	0	0	0	0	0	0	0	0	0	0	0	0	0	4	0	50	0	0	13	0	29	18
bCluster_751	Bacteria	Proteobacteria	Gammaproteobacteria	Vibrionales	Vibrionaceae	Vibrio	Vibrio_sp.	0	0	0	0	0	0	0	0	0	0	0	0	0	0	0	0	0	0	0	0	0	0	0	0	0	0	0	0	0	0	0	0	0	311	4	0	0	0	2	1	23	11
bCluster_752	Bacteria	Actinobacteria	Acidimicrobiia	Acidimicrobiales	unknown_family	unknown_genus	unknown_species	4	0	0	0	0	13	11	15	8	52	0	20	7	5	8	8	0	73	59	22	20	39	0	0	1	0	3	5	0	44	1	80	1	12	7	23	1	13	1	14	23	5
bCluster_753	Bacteria	Proteobacteria	Alphaproteobacteria	Rhizobiales	Phyllobacteriaceae	Pseudahrensia	Ahrensia_sp.	2	45	0	3	20	86	0	0	17	24	4	50	54	43	70	0	0	0	0	0	0	0	0	0	0	0	0	0	0	0	0	0	0	0	0	10	18	25	0	3	0	0
bCluster_754	Bacteria	Proteobacteria	Gammaproteobacteria	Chromatiales	Granulosicoccaceae	Granulosicoccus	unknown_species	13	9	0	0	0	0	0	0	0	0	0	5	0	0	0	0	0	80	16	0	9	0	0	0	0	5	19	0	0	0	22	12	0	7	1	4	0	0	0	0	8	5
bCluster_755	Bacteria	Planctomycetes	Planctomycetacia	Planctomycetales	Planctomycetaceae	Blastopirellula	unknown_species	46	0	0	0	0	8	0	0	0	0	15	27	32	79	0	0	0	15	58	0	0	11	0	0	0	0	0	0	32	0	0	0	0	15	8	19	38	47	0	7	1	25
bCluster_756	Bacteria	Proteobacteria	Alphaproteobacteria	Caulobacterales	Hyphomonadaceae	unknown_genus	unknown_species	6	0	0	1	25	56	0	28	30	57	36	43	16	17	14	3	0	0	0	0	0	0	0	0	14	13	0	0	0	27	19	11	0	6	0	0	0	1	0	0	7	2
bCluster_757	Bacteria	Proteobacteria	Gammaproteobacteria	Cellvibrionales	Halieaceae	Haliea	unknown_species	0	0	0	0	0	0	0	0	0	0	0	0	0	0	0	0	0	0	0	0	0	0	0	0	0	0	0	0	0	0	0	0	0	0	4	1	0	11	0	0	16	1
bCluster_758	Bacteria	Planctomycetes	Planctomycetacia	Planctomycetales	Planctomycetaceae	Blastopirellula	unknown_species	0	0	0	0	0	17	0	0	0	0	0	0	0	0	0	0	0	0	0	0	34	0	0	0	0	0	0	0	0	2	35	0	0	0	0	0	0	2	0	0	1	10
bCluster_759	Bacteria	Bacteroidetes	Flavobacteriia	Flavobacteriales	Flavobacteriaceae	Robiginitalea	unknown_species	0	0	0	0	0	0	0	0	0	0	0	0	0	0	0	0	0	0	0	0	0	0	0	0	0	0	0	0	0	0	0	0	0	0	0	0	0	0	1	0	0	1
bCluster_760	Bacteria	Planctomycetes	Planctomycetacia	Planctomycetales	Planctomycetaceae	Planctomyces	unknown_species	15	2	0	68	43	56	31	0	48	4	43	69	23	21	49	152	0	0	0	0	0	76	0	0	0	0	0	0	0	0	0	14	0	0	7	16	24	9	1	0	0	0
bCluster_762	Bacteria	Proteobacteria	Alphaproteobacteria	Rhodospirillales	Rhodospirillaceae	Nisaea	NA	0	19	0	51	18	0	0	87	41	0	24	0	0	41	5	0	1	0	0	0	0	0	0	0	0	3	10	0	0	0	10	29	0	1	2	10	0	0	16	0	0	1
bCluster_763	Bacteria	Actinobacteria	Actinobacteria	Micrococcales	Micrococcaceae	NA	NA	0	0	0	0	0	4	0	0	0	0	0	0	2	0	0	0	0	0	0	0	0	0	0	0	0	0	0	0	0	0	0	0	0	0	0	0	22	15	6	0	0	0
bCluster_764	Bacteria	Proteobacteria	Gammaproteobacteria	Order_Incertae_Sedis	Family_Incertae_Sedis	Marinicella	unknown_species	1	9	0	0	0	0	0	0	0	3	0	0	0	0	0	0	0	0	0	0	0	0	0	0	0	0	0	0	0	0	0	0	0	0	0	0	0	0	5	1	0	1
bCluster_765	Bacteria	Proteobacteria	Alphaproteobacteria	Rhodobacterales	Rhodobacteraceae	NA	NA	1	0	0	0	0	0	0	0	0	0	4	0	0	0	0	0	0	0	84	0	0	17	40	0	55	7	0	0	87	6	4	16	0	0	0	1	0	0	0	9	0	8
bCluster_768	Bacteria	Planctomycetes	Planctomycetacia	Planctomycetales	Planctomycetaceae	Blastopirellula	unknown_species	21	0	0	12	0	0	0	0	0	57	0	0	0	3	0	0	0	0	0	0	0	0	0	0	0	0	0	0	0	0	0	0	0	0	0	57	5	0	0	10	0	5
bCluster_769	Bacteria	Firmicutes	Bacilli	Lactobacillales	Streptococcaceae	Streptococcus	NA	372	0	0	0	0	0	0	0	0	2	0	23	0	7	0	0	0	0	0	0	0	0	0	0	0	0	5	0	0	0	3	0	0	0	0	11	0	0	0	0	0	0
bCluster_770	Bacteria	Proteobacteria	Gammaproteobacteria	Alteromonadales	Moritellaceae	Moritella	Moritella_viscosa	1	0	0	0	0	0	0	0	0	0	0	0	7	0	0	0	0	0	0	0	0	0	0	75	7	0	0	0	0	6	0	0	0	0	0	0	0	1	0	0	0	0
bCluster_771	Bacteria	Proteobacteria	Alphaproteobacteria	Rhodobacterales	Rhodobacteraceae	unknown_genus	unknown_species	8	0	0	0	0	0	0	0	45	1	0	0	0	7	0	0	1	0	17	51	7	0	0	0	29	0	6	30	0	0	4	18	0	0	0	0	0	0	0	0	4	0
bCluster_772	Bacteria	Proteobacteria	Deltaproteobacteria	Desulfobacterales	Desulfobacteraceae	Sva0081_sediment_group	unknown_species	0	0	0	0	0	0	0	0	0	0	0	0	0	0	0	0	0	0	0	0	0	0	0	0	0	0	0	0	1	0	0	0	0	0	0	0	0	0	0	0	0	0
bCluster_773	Bacteria	Proteobacteria	Alphaproteobacteria	NA	NA	NA	NA	1	0	0	0	0	0	0	11	0	0	12	0	0	0	0	0	4	0	0	0	0	0	0	0	0	0	0	0	0	0	0	10	78	2	8	7	8	24	19	10	9	3
bCluster_774	Bacteria	Acidobacteria	Holophagae	Subgroup_10	TK85	unknown_genus	unknown_species	0	0	0	0	0	0	0	0	0	0	0	3	0	0	0	0	0	0	0	0	3	0	0	0	30	0	0	0	0	0	0	0	0	0	0	0	0	0	0	0	0	0
bCluster_775	Bacteria	Proteobacteria	Deltaproteobacteria	Sh765B-TzT-29	unknown_family	unknown_genus	unknown_species	6	23	0	0	0	3	0	19	81	34	13	8	0	52	13	0	0	0	0	52	0	0	0	0	0	0	0	0	0	0	0	0	0	0	0	14	0	0	0	7	0	2
bCluster_776	Bacteria	Bacteroidetes	Cytophagia	Cytophagales	Flammeovirgaceae	Flammeovirga	Flammeovirga_kamogawensis	0	0	0	0	0	0	0	0	0	0	0	0	0	0	0	0	0	62	0	1	0	0	0	0	2	0	0	0	0	21	0	0	0	13	11	3	3	4	3	2	28	13
bCluster_777	Bacteria	Proteobacteria	Gammaproteobacteria	Alteromonadales	Colwelliaceae	Colwellia	unknown_species	0	0	0	0	0	0	0	0	0	0	0	0	0	0	0	0	0	14	0	18	0	0	0	0	0	0	14	0	0	25	0	0	0	0	0	0	0	0	0	0	0	0
bCluster_778	Bacteria	Planctomycetes	Planctomycetacia	Planctomycetales	Planctomycetaceae	Planctomyces	unknown_species	2	0	0	0	0	87	9	0	0	0	0	0	0	0	0	0	0	0	0	0	0	0	0	0	0	0	0	0	0	0	75	0	0	1	0	48	0	0	13	0	0	1
bCluster_779	Bacteria	Proteobacteria	Alphaproteobacteria	Rhodobacterales	Rhodobacteraceae	Ruegeria	NA	1	0	0	0	0	0	0	0	0	0	0	0	0	0	0	0	0	0	0	0	0	0	0	0	2	0	0	0	0	1	0	0	1	0	3	0	141	1	0	61	11	0
bCluster_780	Bacteria	Proteobacteria	Deltaproteobacteria	Bdellovibrionales	Bacteriovoracaceae	unknown_genus	unknown_species	18	0	223	0	12	77	0	0	0	6	23	19	2	24	51	5	0	0	18	0	0	0	0	0	2	0	10	0	0	0	0	8	0	0	0	0	0	0	3	0	0	0
bCluster_781	Bacteria	Proteobacteria	Gammaproteobacteria	Oceanospirillales	Oceanospirillaceae	Pseudospirillum	unknown_species	11	0	0	0	0	0	0	0	4	22	0	0	0	0	8	7	0	19	0	0	0	82	7	0	21	22	0	0	0	65	4	2	0	0	2	6	33	0	0	1	16	12
bCluster_782	Bacteria	Planctomycetes	Planctomycetacia	Planctomycetales	Planctomycetaceae	unknown_genus	unknown_species	7	0	0	0	0	0	0	0	0	0	0	0	0	0	0	0	0	0	26	0	0	0	0	0	0	0	0	0	0	0	46	0	0	4	0	0	0	0	0	0	0	0
bCluster_783	Bacteria	Gracilibacteria	unknown_class	unknown_order	unknown_family	unknown_genus	unknown_species	0	0	0	0	0	24	0	0	0	0	0	0	0	0	0	0	2	54	82	28	4	0	12	0	34	82	31	65	88	13	0	24	0	1	0	0	4	4	23	0	2	0
bCluster_785	Bacteria	Planctomycetes	Phycisphaerae	Phycisphaerales	Phycisphaeraceae	SM1A02	unknown_species	4	0	0	0	0	0	0	0	0	0	0	0	0	0	0	0	0	0	0	0	1	0	0	0	0	0	0	0	0	0	0	0	0	0	0	0	0	0	0	0	0	0
bCluster_786	Bacteria	Proteobacteria	Alphaproteobacteria	Rhizobiales	Hyphomicrobiaceae	Filomicrobium	unknown_species	1	0	0	0	0	0	0	0	0	2	14	15	8	0	0	12	0	0	23	0	0	0	1	0	15	0	12	18	37	0	0	0	0	12	0	12	51	7	0	1	0	6
bCluster_787	Bacteria	Proteobacteria	Alphaproteobacteria	Rhodobacterales	Rhodobacteraceae	Actibacterium	unknown_species	0	0	0	13	0	0	0	0	0	0	0	0	0	0	0	0	0	0	0	0	0	0	0	0	0	0	0	0	0	0	0	0	0	0	0	0	0	0	0	0	1	1
bCluster_788	Bacteria	Proteobacteria	Alphaproteobacteria	Rickettsiales	SM2D12	unknown_genus	unknown_species	13	19	109	1	0	39	0	0	10	45	0	0	0	0	0	0	0	0	25	0	0	0	0	22	5	0	0	0	0	41	14	6	0	0	7	0	0	0	0	15	0	0
bCluster_789	Bacteria	Actinobacteria	Acidimicrobiia	Acidimicrobiales	OM1_clade	unknown_genus	unknown_species	0	0	0	0	0	0	0	0	0	0	0	0	0	0	0	0	0	0	1	0	0	0	0	0	0	0	0	0	0	0	0	0	0	0	0	0	0	0	10	1	17	22
bCluster_790	Bacteria	Bacteroidetes	Sphingobacteriia	Sphingobacteriales	Chitinophagaceae	unknown_genus	unknown_species	0	0	0	0	0	2	0	0	0	0	3	0	0	0	2	0	0	13	3	2	0	37	0	77	6	0	0	26	76	13	2	10	0	9	0	69	3	0	0	6	1	3
bCluster_791	Bacteria	Proteobacteria	Gammaproteobacteria	Cellvibrionales	Halieaceae	OM60(NOR5)_clade	unknown_species	0	0	0	0	0	0	0	0	0	0	0	0	0	0	0	0	0	0	0	0	0	0	0	0	0	0	0	0	0	0	0	0	0	0	0	0	0	0	1	0	0	0
bCluster_792	Bacteria	Actinobacteria	Acidimicrobiia	Acidimicrobiales	unknown_family	unknown_genus	unknown_species	0	0	0	0	0	0	0	0	0	0	0	0	0	0	0	0	0	0	0	0	0	0	0	0	0	0	0	0	0	0	0	0	0	0	0	0	0	0	0	0	0	0
bCluster_793	Bacteria	Proteobacteria	Alphaproteobacteria	Rhodobacterales	Rhodobacteraceae	NA	NA	1	0	0	0	0	15	40	0	2	0	35	41	24	0	0	36	0	13	0	0	0	0	0	0	0	0	0	0	0	0	0	18	0	0	0	41	9	0	6	20	0	1
bCluster_794	Bacteria	Proteobacteria	Alphaproteobacteria	Rhodobacterales	Rhodobacteraceae	Roseobacter	unknown_species	0	0	0	0	0	0	0	0	0	16	0	0	12	0	8	3	0	55	1	0	7	0	0	0	3	41	11	29	5	26	27	0	0	2	0	0	0	0	0	0	0	12
bCluster_795	Bacteria	Proteobacteria	Gammaproteobacteria	Alteromonadales	Colwelliaceae	Thalassotalea	gamma_proteobacterium_WINTA511da	0	0	0	0	0	0	0	0	0	0	0	0	0	0	0	0	0	0	0	0	0	0	0	0	0	0	0	0	0	0	0	0	0	0	6	17	0	0	11	4	24	12
bCluster_796	Bacteria	Proteobacteria	Deltaproteobacteria	Desulfobacterales	Desulfobulbaceae	Desulfotalea	unknown_species	0	0	0	0	0	0	0	0	0	0	0	0	0	0	0	0	0	9	0	0	1	0	0	0	0	0	0	0	0	1	0	14	0	4	1	10	9	9	19	11	43	25
bCluster_797	Bacteria	Proteobacteria	Gammaproteobacteria	KI89A_clade	unknown_family	unknown_genus	unknown_species	0	0	0	0	0	0	0	0	0	0	0	0	0	0	0	0	59	54	0	31	0	106	17	0	12	0	0	0	0	0	0	0	72	0	6	3	13	5	32	9	7	5
bCluster_798	Bacteria	Proteobacteria	Gammaproteobacteria	Cellvibrionales	Porticoccaceae	Porticoccus	unknown_species	1	0	0	0	0	0	0	0	0	0	0	0	0	0	0	0	0	0	56	0	2	0	6	126	0	187	5	63	9	41	0	36	0	0	0	0	0	0	0	0	0	0
bCluster_799	Bacteria	Proteobacteria	Alphaproteobacteria	Rhodobacterales	Rhodobacteraceae	unknown_genus	unknown_species	1	0	0	0	0	22	0	0	10	0	0	15	11	0	9	0	0	0	0	0	8	0	0	99	0	0	13	0	0	0	0	0	0	4	3	14	0	1	0	1	1	4
bCluster_800	Bacteria	Proteobacteria	Alphaproteobacteria	Rhizobiales	Phyllobacteriaceae	Pseudahrensia	unknown_species	0	10	0	0	0	155	10	14	0	56	15	73	0	11	110	0	0	0	0	0	0	0	0	0	0	0	0	0	0	0	0	0	0	0	0	5	2	0	0	3	1	0
bCluster_801	Bacteria	Saccharibacteria	unknown_class	unknown_order	unknown_family	unknown_genus	unknown_species	21	0	0	34	0	0	0	0	0	0	0	0	0	2	0	0	0	0	16	8	0	0	22	23	51	10	17	13	109	0	0	58	0	12	0	0	0	0	0	0	0	0
bCluster_802	Bacteria	Bacteroidetes	Flavobacteriia	Flavobacteriales	Flavobacteriaceae	Actibacter	unknown_species	0	0	0	0	0	0	0	0	0	0	0	0	0	0	0	0	0	0	0	0	0	0	0	0	0	0	0	0	0	0	0	0	0	0	0	0	0	0	0	0	0	0
bCluster_803	Bacteria	Proteobacteria	Gammaproteobacteria	Cellvibrionales	Halieaceae	OM60(NOR5)_clade	unknown_species	0	0	0	0	0	0	0	0	0	0	0	0	0	0	0	0	0	0	0	8	0	0	0	0	0	0	0	0	0	0	0	0	0	0	0	0	0	6	4	0	14	0
bCluster_804	Bacteria	Proteobacteria	Gammaproteobacteria	Pseudomonadales	Moraxellaceae	Psychrobacter	NA	0	0	0	0	0	11	0	0	0	0	0	0	0	0	0	0	1	130	0	0	0	0	0	0	0	0	0	0	0	0	0	0	0	5	19	7	3	7	39	23	0	31
bCluster_806	Bacteria	Proteobacteria	Gammaproteobacteria	Thiotrichales	Francisellaceae	Francisella	unknown_species	0	0	0	0	0	0	0	0	0	0	0	0	0	0	0	0	0	0	0	0	1	0	0	0	0	0	0	0	0	0	0	0	0	1	2	13	22	16	21	3	48	11
bCluster_807	Bacteria	Planctomycetes	Planctomycetacia	Planctomycetales	Planctomycetaceae	Pirellula	unknown_species	64	6	0	20	15	16	0	0	0	47	0	0	0	37	49	0	0	0	0	0	14	0	0	0	0	0	0	0	0	0	0	0	0	8	0	0	0	0	11	0	0	4
bCluster_808	Bacteria	Acidobacteria	Holophagae	Subgroup_10	Sva0725	unknown_genus	unknown_species	0	0	0	0	0	0	0	0	0	0	0	0	0	0	0	0	0	0	0	0	0	0	0	0	0	0	0	0	0	0	0	0	0	0	0	0	0	0	0	0	0	0
bCluster_809	Bacteria	Planctomycetes	Planctomycetacia	Planctomycetales	Planctomycetaceae	Blastopirellula	unknown_species	22	0	0	0	0	1	0	0	0	70	5	10	0	0	0	0	2	12	0	0	16	0	0	0	27	13	0	14	1	22	0	0	2	4	0	10	17	2	0	0	0	4
bCluster_810	Bacteria	Planctomycetes	Planctomycetacia	Planctomycetales	Planctomycetaceae	Planctomyces	unknown_species	0	0	0	0	0	0	0	0	0	0	0	0	0	0	0	0	0	0	0	0	0	0	0	0	0	0	0	0	0	0	0	0	0	0	48	0	0	0	0	0	0	0
bCluster_811	Bacteria	Planctomycetes	Planctomycetacia	Planctomycetales	Planctomycetaceae	Rhodopirellula	unknown_species	6	0	0	0	0	82	0	0	2	0	16	12	0	0	1	0	0	0	0	0	0	0	0	0	0	0	0	0	80	6	2	0	0	1	0	0	19	0	0	0	0	0
bCluster_812	Bacteria	Proteobacteria	Epsilonproteobacteria	Campylobacterales	Campylobacteraceae	Arcobacter	unknown_species	0	0	0	0	0	0	0	0	0	0	0	0	0	0	0	0	0	0	29	71	0	0	146	0	65	33	0	0	0	3	84	8	0	0	0	0	0	0	0	0	0	0
bCluster_813	Bacteria	Verrucomicrobia	Opitutae	Puniceicoccales	Puniceicoccaceae	Cerasicoccus	unknown_species	8	0	0	0	0	0	0	0	0	0	0	0	0	0	0	0	0	0	0	0	0	0	0	0	0	0	0	0	0	34	0	0	0	1	0	2	9	0	0	1	0	10
bCluster_814	Bacteria	Proteobacteria	Gammaproteobacteria	Cellvibrionales	Cellvibrionaceae	unknown_genus	unknown_species	0	0	0	0	0	1	0	0	0	0	0	0	0	0	0	0	0	0	0	93	0	0	0	0	0	10	0	0	0	0	20	7	0	0	0	0	0	1	0	3	0	1
bCluster_815	Bacteria	Proteobacteria	Gammaproteobacteria	Order_Incertae_Sedis	Family_Incertae_Sedis	Marinicella	unknown_species	0	0	0	0	0	0	0	0	0	0	1	0	0	0	0	0	0	0	0	0	0	0	0	0	0	0	0	31	0	0	0	0	0	0	0	0	0	3	0	0	0	0
bCluster_816	Bacteria	Proteobacteria	Alphaproteobacteria	Sphingomonadales	Erythrobacteraceae	Erythrobacter	unknown_species	0	0	0	0	0	0	0	0	0	0	0	8	0	0	0	0	0	0	0	0	0	0	0	14	49	166	0	0	0	0	0	87	0	0	0	0	0	9	0	5	0	14
bCluster_817	Bacteria	Planctomycetes	Planctomycetacia	Planctomycetales	Planctomycetaceae	Pir4_lineage	Symbiodinium_sp.	1	0	0	0	0	0	0	0	0	0	0	0	0	0	0	0	0	0	0	0	0	0	0	0	0	0	0	0	0	0	0	0	0	0	0	0	0	0	0	0	0	0
bCluster_818	Bacteria	Actinobacteria	Acidimicrobiia	Acidimicrobiales	unknown_family	unknown_genus	unknown_species	1	0	0	0	0	0	0	0	0	0	0	17	0	0	0	1	0	0	0	0	0	17	0	0	0	0	0	0	0	0	0	12	0	7	0	35	11	9	4	10	12	9
bCluster_819	Bacteria	Actinobacteria	Acidimicrobiia	Acidimicrobiales	Acidimicrobiaceae	Illumatobacter	unknown_species	0	0	0	0	0	0	0	0	0	0	0	0	0	0	0	0	0	0	0	0	0	0	0	0	0	0	0	0	0	0	43	0	0	0	0	0	0	0	0	3	0	0
bCluster_820	Bacteria	Proteobacteria	Gammaproteobacteria	Cellvibrionales	Halieaceae	Haliea	unknown_species	0	0	0	0	0	0	0	0	0	0	0	0	0	0	0	0	0	0	0	0	0	0	0	0	0	0	0	0	0	0	0	0	0	0	0	0	0	0	0	0	1	0
bCluster_821	Bacteria	Gracilibacteria	unknown_class	unknown_order	unknown_family	unknown_genus	unknown_species	6	0	0	0	0	0	0	0	0	0	0	0	0	0	0	21	0	188	8	8	3	0	14	35	0	0	3	0	0	68	3	63	0	0	0	0	0	0	0	0	0	0
bCluster_822	Bacteria	Proteobacteria	Gammaproteobacteria	Xanthomonadales	JTB255_marine_benthic_group	unknown_genus	unknown_species	5	0	0	11	0	3	0	0	0	0	0	0	0	0	0	0	0	0	1	0	2	0	0	0	0	0	26	0	0	0	45	7	0	8	0	0	0	1	2	2	0	9
bCluster_823	Bacteria	Actinobacteria	Actinobacteria	Propionibacteriales	Propionibacteriaceae	unknown_genus	Gram-positive_bacterium_SOGA22	0	0	0	0	0	0	0	0	0	0	0	0	0	0	0	0	0	0	0	0	0	0	0	0	0	0	0	0	0	0	0	0	0	0	0	0	0	0	0	0	0	0
bCluster_824	Bacteria	Proteobacteria	Alphaproteobacteria	Rhodobacterales	Rhodobacteraceae	unknown_genus	unknown_species	0	0	0	0	0	0	0	0	0	47	0	0	0	13	0	0	0	0	0	0	0	13	0	0	0	0	62	0	0	0	35	2	0	2	0	5	7	0	4	0	0	2
bCluster_825	Bacteria	Proteobacteria	Alphaproteobacteria	Sphingomonadales	Erythrobacteraceae	Erythrobacter	Erythrobacter_longus	0	0	0	0	0	189	0	0	5	9	10	57	1	15	0	23	0	0	0	0	0	0	0	0	0	0	0	0	0	0	0	0	0	0	0	1	2	0	0	1	0	0
bCluster_826	Bacteria	Proteobacteria	Alphaproteobacteria	Caulobacterales	Hyphomonadaceae	Algimonas	Algimonas_ampicilliniresistens	35	8	89	18	0	13	0	0	46	24	22	10	5	19	5	100	0	0	0	0	0	0	0	0	0	0	0	5	0	0	15	46	0	1	0	20	0	2	21	7	0	4
bCluster_827	Bacteria	Proteobacteria	NA	NA	NA	NA	NA	294	0	29	60	0	76	112	40	48	1	22	5	0	11	14	1	0	0	0	0	0	0	0	0	0	0	0	0	0	0	0	0	0	0	0	0	0	0	0	0	0	0
bCluster_828	Bacteria	Planctomycetes	Pla3_lineage	unknown_order	unknown_family	unknown_genus	unknown_species	3	0	0	0	0	0	0	9	0	33	6	0	0	0	19	0	0	0	0	0	6	0	0	0	0	0	0	0	0	0	0	0	0	1	0	25	0	0	0	6	1	2
bCluster_829	Bacteria	Gracilibacteria	unknown_class	unknown_order	unknown_family	unknown_genus	unknown_species	26	34	0	50	45	40	46	0	12	16	0	0	3	0	0	0	0	0	1	0	0	0	2	0	0	0	12	0	0	3	20	0	0	2	0	45	10	2	10	1	2	4
bCluster_830	Bacteria	Proteobacteria	Deltaproteobacteria	Oligoflexales	Oligoflexaceae	unknown_genus	unknown_species	12	0	169	0	0	0	0	36	0	0	0	0	0	5	0	0	0	152	31	0	8	0	0	0	0	0	0	0	0	0	0	0	0	0	5	3	0	1	3	3	0	0
bCluster_831	Bacteria	Proteobacteria	Gammaproteobacteria	Alteromonadales	Colwelliaceae	Colwellia	unknown_species	0	0	0	0	0	0	0	0	0	0	0	0	0	0	0	0	0	0	9	37	12	1	0	0	0	0	0	2	0	132	27	52	0	0	0	0	0	0	0	0	0	0
bCluster_833	Bacteria	Bacteroidetes	Flavobacteriia	Flavobacteriales	Flavobacteriaceae	Flavobacterium	NA	0	0	0	0	0	0	0	0	0	0	0	7	0	0	0	0	0	0	0	0	0	0	0	0	0	0	0	0	0	0	0	0	0	0	0	0	0	0	0	0	0	0
bCluster_834	Bacteria	Proteobacteria	Alphaproteobacteria	Rhizobiales	Phyllobacteriaceae	unknown_genus	unknown_species	2	0	0	12	0	0	0	0	0	0	1	0	0	9	0	22	0	0	0	0	12	0	0	0	29	0	0	0	25	0	0	60	0	0	0	0	0	0	0	0	7	0
bCluster_835	Bacteria	Proteobacteria	Gammaproteobacteria	34P16	unknown_family	unknown_genus	unknown_species	5	0	0	31	0	0	24	3	0	109	0	0	13	0	23	0	0	0	0	0	0	0	0	0	0	0	0	0	0	0	0	0	0	0	18	28	0	0	67	0	0	18
bCluster_836	Bacteria	Planctomycetes	Planctomycetacia	Planctomycetales	Planctomycetaceae	Blastopirellula	unknown_species	20	0	0	0	0	24	0	0	0	111	0	0	5	56	0	79	0	0	0	0	0	0	0	0	0	0	0	0	0	0	0	0	0	0	0	0	0	0	0	0	0	3
bCluster_837	Bacteria	Parcubacteria	unknown_class	unknown_order	unknown_family	unknown_genus	unknown_species	3	0	0	0	0	0	0	0	0	0	0	0	0	0	0	0	2	0	29	0	15	0	0	0	0	0	0	0	0	14	3	13	0	14	0	35	0	11	20	18	0	9
bCluster_839	Bacteria	Planctomycetes	OM190	unknown_order	unknown_family	unknown_genus	unknown_species	0	0	0	0	0	0	0	0	0	0	0	0	0	0	0	0	0	0	0	0	0	14	0	0	4	0	0	0	0	0	0	21	0	1	0	19	0	0	6	0	4	0
bCluster_840	Bacteria	Parcubacteria	unknown_class	unknown_order	unknown_family	unknown_genus	unknown_species	3	0	0	0	0	0	0	18	0	0	0	0	0	0	0	0	0	0	0	0	0	12	1	0	11	0	0	0	0	0	0	6	0	10	0	65	21	9	0	20	48	10
bCluster_841	Bacteria	Actinobacteria	Thermoleophilia	Solirubrobacterales	480-2	unknown_genus	unknown_species	0	0	0	0	0	0	0	0	0	0	0	0	0	0	0	0	0	0	0	0	0	0	0	0	0	0	0	0	0	0	0	0	1	0	0	0	0	0	0	0	0	0
bCluster_842	Bacteria	Planctomycetes	OM190	unknown_order	unknown_family	unknown_genus	unknown_species	113	1	0	31	0	47	77	65	64	42	22	12	0	57	39	12	0	0	0	0	0	0	0	0	0	0	0	0	0	0	0	0	0	0	0	0	0	0	0	0	0	0
bCluster_843	Bacteria	Proteobacteria	Alphaproteobacteria	Rhodobacterales	Rhodobacteraceae	Oceanicola	Oceanicola_sp.	3	0	0	35	1	89	0	0	0	2	25	99	24	34	40	0	0	0	0	1	0	0	0	0	0	0	0	0	0	0	0	0	0	0	0	25	0	0	0	1	0	0
bCluster_844	Bacteria	Planctomycetes	Planctomycetacia	Planctomycetales	Planctomycetaceae	Rhodopirellula	NA	7	0	0	67	0	31	0	0	0	96	73	41	5	60	154	12	0	0	0	0	0	0	0	0	0	0	0	0	0	0	0	0	0	0	0	6	41	26	0	12	0	2
bCluster_845	Bacteria	Proteobacteria	Alphaproteobacteria	Rhodobacterales	Rhodobacteraceae	NA	NA	2	0	0	13	0	2	0	0	62	0	11	0	0	2	13	0	0	7	90	0	0	0	33	0	39	0	0	27	0	0	7	0	0	5	0	0	0	0	27	0	0	2
bCluster_846	Bacteria	Aerophobetes	unknown_class	unknown_order	unknown_family	unknown_genus	unknown_species	0	0	0	0	0	0	0	0	0	0	0	0	0	0	0	0	0	131	38	0	19	36	91	0	2	0	0	0	0	0	16	0	0	3	0	0	0	7	0	0	1	13
bCluster_848	Bacteria	Proteobacteria	Gammaproteobacteria	Oceanospirillales	Oceanospirillaceae	Pseudospirillum	unknown_species	13	0	0	1	0	13	0	0	13	25	0	1	0	36	6	9	0	12	8	0	16	0	0	0	6	0	0	0	0	0	47	85	0	10	0	50	31	4	17	24	18	20
bCluster_849	Bacteria	Proteobacteria	Gammaproteobacteria	Vibrionales	Vibrionaceae	Vibrio	unknown_species	1	0	0	0	0	0	0	0	0	13	0	0	0	0	0	0	1	0	0	0	0	0	0	0	0	0	0	0	0	0	0	0	1	0	0	0	0	0	5	0	7	0
bCluster_851	Bacteria	Proteobacteria	Alphaproteobacteria	Rhizobiales	Rhodobiaceae	Tepidamorphus	unknown_species	0	0	0	0	0	0	0	0	0	0	0	0	0	0	0	0	0	0	0	0	0	0	0	0	31	0	0	18	18	0	15	0	0	0	8	17	0	0	0	0	15	1
bCluster_852	Bacteria	Proteobacteria	Betaproteobacteria	Burkholderiales	Oxalobacteraceae	Undibacterium	unknown_species	0	25	0	1	0	0	0	7	0	1	5	0	0	22	13	0	0	0	16	72	0	0	0	84	30	0	3	0	123	0	0	14	0	0	0	1	0	0	0	0	0	0
bCluster_853	Bacteria	Bacteroidetes	Flavobacteriia	Flavobacteriales	Flavobacteriaceae	Aquibacter	unknown_species	16	0	0	0	0	0	16	0	32	0	5	0	0	0	1	0	0	10	0	0	4	4	4	0	0	0	12	0	0	0	10	9	0	1	0	9	5	4	0	0	1	2
bCluster_854	Bacteria	Proteobacteria	Deltaproteobacteria	Bdellovibrionales	Bacteriovoracaceae	Peredibacter	unknown_species	56	23	0	0	0	23	28	0	0	0	11	31	3	28	22	38	0	0	0	0	0	0	0	0	0	0	0	0	1	0	0	2	0	0	0	0	0	0	0	0	0	0
bCluster_855	Bacteria	Proteobacteria	Gammaproteobacteria	Pseudomonadales	Pseudomonadaceae	Pseudomonas	NA	0	0	0	0	0	0	0	0	0	0	0	0	0	0	0	0	6	0	4	121	0	19	39	26	78	20	33	0	0	0	0	25	0	0	0	0	0	0	9	0	5	0
bCluster_856	Bacteria	Bacteroidetes	Cytophagia	Order_II	Rhodothermaceae	Rubrivirga	NA	2	34	0	3	3	37	0	29	4	37	5	69	17	51	44	5	0	0	0	0	0	0	0	0	0	0	0	0	0	0	12	0	0	0	0	22	0	0	0	0	0	0
bCluster_857	Bacteria	Planctomycetes	Planctomycetacia	Planctomycetales	Planctomycetaceae	Blastopirellula	unknown_species	0	0	0	0	0	0	0	0	0	0	0	0	0	0	0	0	0	0	0	0	0	0	0	0	0	0	0	3	32	71	0	0	3	0	0	0	0	0	0	0	10	0
bCluster_858	Bacteria	Proteobacteria	Gammaproteobacteria	Pseudomonadales	Moraxellaceae	Psychrobacter	NA	5	0	0	0	0	0	0	0	0	0	0	0	0	0	0	0	0	0	55	20	32	0	0	0	9	2	4	0	5	23	30	5	0	0	5	5	12	3	12	7	4	17
bCluster_859	Bacteria	Proteobacteria	Alphaproteobacteria	Rhodobacterales	Rhodobacteraceae	Jannaschia	NA	0	4	0	0	0	30	0	40	27	21	1	36	40	42	14	56	0	0	0	0	0	0	0	0	0	0	0	2	0	8	0	0	0	0	0	1	0	0	0	0	0	0
bCluster_860	Bacteria	Gracilibacteria	unknown_class	unknown_order	unknown_family	unknown_genus	unknown_species	31	0	0	0	0	31	0	1	19	74	0	34	2	0	0	23	1	0	0	0	0	0	1	0	4	0	0	0	0	0	0	2	0	3	0	31	0	0	29	5	9	11
bCluster_861	Bacteria	Planctomycetes	Planctomycetacia	Planctomycetales	Planctomycetaceae	Planctomyces	unknown_species	1	73	0	0	0	8	0	0	0	0	0	0	0	0	0	0	0	0	0	0	0	0	0	0	0	0	0	0	0	0	0	4	0	0	12	26	0	0	0	0	0	6
bCluster_862	Bacteria	Bacteroidetes	Flavobacteriia	Flavobacteriales	Cryomorphaceae	Owenweeksia	unknown_species	0	22	0	0	0	0	0	0	0	0	0	0	7	0	0	0	0	19	0	0	1	0	0	0	15	57	0	27	96	33	18	11	0	0	0	5	17	0	0	6	3	3
bCluster_864	Bacteria	Verrucomicrobia	Opitutae	Puniceicoccales	Puniceicoccaceae	Pelagicoccus	unknown_species	12	0	0	0	0	0	0	0	33	0	0	0	0	0	11	0	0	0	22	0	0	0	0	0	0	0	0	0	0	0	0	0	0	6	7	3	18	0	3	0	4	13
bCluster_865	Bacteria	Saccharibacteria	unknown_class	unknown_order	unknown_family	unknown_genus	unknown_species	11	0	0	0	0	25	0	0	0	0	4	0	0	17	0	0	0	0	14	0	0	10	33	63	0	0	10	29	170	0	0	0	0	0	0	13	0	0	0	0	0	0
bCluster_866	Bacteria	Proteobacteria	Alphaproteobacteria	Rhodobacterales	Rhodobacteraceae	unknown_genus	unknown_species	3	0	0	0	2	1	0	0	0	13	0	0	0	0	0	0	0	0	0	0	1	0	0	0	2	13	0	0	0	0	7	16	0	1	0	16	6	3	0	2	0	7
bCluster_867	Bacteria	Planctomycetes	Planctomycetacia	Planctomycetales	Planctomycetaceae	Pir4_lineage	unknown_species	11	0	0	0	0	9	0	0	0	0	0	0	0	0	0	0	0	0	18	0	1	0	0	0	0	0	0	0	0	0	0	39	0	1	13	0	16	10	7	24	0	15
bCluster_868	Bacteria	Proteobacteria	Alphaproteobacteria	Rhodobacterales	Rhodobacteraceae	NA	NA	0	0	0	5	0	4	13	0	0	0	4	0	36	0	0	89	0	0	0	0	5	0	0	0	127	0	0	0	0	0	0	2	0	0	27	0	0	0	5	0	0	0
bCluster_869	Bacteria	Bacteroidetes	Flavobacteriia	Flavobacteriales	Cryomorphaceae	Owenweeksia	marine_metagenome	0	0	0	0	0	0	0	0	0	0	0	0	0	0	0	0	32	26	31	78	0	0	2	85	13	53	24	3	0	29	15	0	0	0	0	0	0	0	0	0	0	0
bCluster_870	Bacteria	Bacteroidetes	Flavobacteriia	Flavobacteriales	NS9_marine_group	unknown_genus	unknown_species	0	0	0	0	0	6	0	0	1	32	3	0	1	0	0	0	0	0	21	47	1	13	0	0	9	104	3	13	82	27	12	31	0	2	4	3	1	1	0	3	0	5
bCluster_871	Bacteria	Proteobacteria	Alphaproteobacteria	Rhodobacterales	Rhodobacteraceae	NA	NA	0	13	0	20	0	29	0	0	0	20	10	4	21	15	17	37	0	0	0	0	0	32	0	0	0	0	0	0	0	0	0	0	0	0	12	0	0	1	11	1	0	0
bCluster_872	Bacteria	Chlorobi	Chlorobia	Chlorobiales	OPB56	unknown_genus	unknown_species	0	0	0	0	0	5	0	0	0	2	0	0	0	0	0	0	0	0	17	0	0	36	0	0	0	0	0	0	0	0	18	0	0	0	0	0	0	0	0	0	0	10
bCluster_873	Bacteria	Proteobacteria	Gammaproteobacteria	Vibrionales	Vibrionaceae	Vibrio	unknown_species	0	0	0	0	0	13	0	0	0	0	0	0	0	0	0	0	0	0	0	0	0	0	0	0	0	0	0	0	0	0	0	0	0	58	0	0	0	0	9	1	36	5
bCluster_874	Bacteria	Proteobacteria	Gammaproteobacteria	Alteromonadales	Alteromonadaceae	Glaciecola	Glaciecola_sp.	0	0	0	0	0	0	0	0	0	0	0	0	0	0	0	0	3	0	107	0	0	0	100	0	190	0	0	0	0	0	7	1	0	0	0	0	0	0	0	0	0	0
bCluster_875	Bacteria	Proteobacteria	Gammaproteobacteria	Chromatiales	Granulosicoccaceae	Granulosicoccus	NA	0	0	0	0	0	0	0	0	0	0	0	4	0	0	0	0	0	0	0	0	0	0	0	0	0	0	0	0	0	0	0	0	0	0	0	0	0	0	0	0	0	0
bCluster_876	Bacteria	Saccharibacteria	unknown_class	unknown_order	unknown_family	unknown_genus	unknown_species	2	0	0	0	0	0	0	0	15	0	0	0	0	0	0	0	0	103	0	17	0	0	7	87	33	0	5	1	0	17	48	8	0	0	0	0	0	0	0	11	0	2
bCluster_877	Bacteria	Actinobacteria	Actinobacteria	PeM15	unknown_family	unknown_genus	unknown_species	2	0	0	9	0	0	0	0	0	0	0	0	0	0	0	0	2	0	0	0	0	61	0	0	0	0	0	0	0	0	0	0	4	0	2	10	13	34	41	0	8	5
bCluster_878	Bacteria	Proteobacteria	Deltaproteobacteria	Desulfobacterales	Desulfobacteraceae	Desulfosarcina	unknown_species	0	0	0	0	0	0	0	0	0	0	0	0	0	0	0	0	0	0	0	0	0	0	0	0	0	0	0	0	0	0	0	0	0	0	0	0	0	0	0	0	0	2
bCluster_879	Bacteria	Proteobacteria	Gammaproteobacteria	CS-B046	unknown_family	unknown_genus	unknown_species	1	0	0	0	0	0	0	0	0	0	0	0	0	0	0	0	0	0	0	0	13	0	0	0	0	0	0	0	0	0	5	0	0	2	0	23	21	27	21	3	3	13
bCluster_880	Bacteria	Proteobacteria	Alphaproteobacteria	Rickettsiales	Rickettsiales_Incertae_Sedis	Candidatus_Captivus	unknown_species	5	6	0	0	0	0	50	23	0	0	0	0	0	2	3	0	1	0	0	0	9	9	0	8	0	0	67	0	9	34	6	16	0	12	0	18	23	15	27	4	14	9
bCluster_882	Bacteria	Gracilibacteria	unknown_class	unknown_order	unknown_family	unknown_genus	unknown_species	60	97	26	99	0	0	0	0	0	0	0	0	2	0	27	0	0	0	0	0	17	0	4	0	0	0	0	4	0	0	0	15	0	0	0	0	0	0	0	0	0	0
bCluster_883	Bacteria	Acidobacteria	Holophagae	Subgroup_10	CA002	unknown_genus	unknown_species	0	0	0	0	0	0	0	0	0	0	0	0	0	0	0	0	0	0	0	0	0	0	0	0	0	0	0	0	0	0	0	0	0	0	0	0	1	0	0	0	0	0
bCluster_884	Bacteria	Proteobacteria	Alphaproteobacteria	Rickettsiales	SM2D12	unknown_genus	unknown_species	4	0	0	0	0	0	0	0	0	0	0	0	1	0	0	0	0	0	46	99	15	0	0	0	0	0	0	0	225	0	0	11	0	0	0	0	0	0	0	5	0	0
bCluster_885	Bacteria	Proteobacteria	Alphaproteobacteria	Rhodobacterales	Rhodobacteraceae	unknown_genus	unknown_species	0	0	0	0	0	29	0	17	0	0	0	0	0	0	0	37	0	0	0	7	0	0	0	0	0	0	52	0	85	0	0	31	0	7	0	0	0	0	0	0	0	10
bCluster_887	Bacteria	Gemmatimonadetes	Gemmatimonadetes	BD2-11_terrestrial_group	unknown_family	unknown_genus	unknown_species	0	0	0	0	0	0	0	0	0	0	0	0	0	0	0	0	0	0	0	0	0	0	0	0	0	0	0	0	0	0	0	0	0	1	0	10	14	0	0	15	0	2
bCluster_888	Bacteria	Proteobacteria	Alphaproteobacteria	Rickettsiales	Holosporaceae	unknown_genus	Hydroptila_sp.	0	0	0	0	0	0	0	0	0	0	0	0	0	0	0	0	0	0	0	0	0	0	0	0	28	0	0	0	0	16	0	0	0	0	24	8	0	2	0	0	43	17
bCluster_889	Bacteria	Actinobacteria	Actinobacteria	Corynebacteriales	Mycobacteriaceae	Mycobacterium	NA	0	0	0	0	0	0	0	0	0	0	0	0	0	0	0	0	1	0	1	1	0	21	0	61	0	0	0	15	110	0	0	0	0	0	0	0	0	0	0	0	0	0
bCluster_890	Bacteria	Proteobacteria	Gammaproteobacteria	Cellvibrionales	Halieaceae	Haliea	unknown_species	0	0	0	0	0	0	0	0	0	0	0	0	0	0	0	0	0	0	0	0	0	0	0	0	0	0	0	0	0	0	0	0	0	0	1	0	0	0	2	0	0	0
bCluster_891	Bacteria	Proteobacteria	Alphaproteobacteria	Rhodobacterales	Rhodobacteraceae	NA	NA	0	0	0	0	0	26	0	0	0	0	0	0	0	0	0	43	0	43	2	0	43	28	0	5	0	19	0	0	0	6	0	7	0	0	0	0	0	10	0	0	0	10
bCluster_892	Bacteria	Proteobacteria	Gammaproteobacteria	Legionellales	Legionellaceae	unknown_genus	unknown_species	0	0	0	0	0	0	0	0	0	0	0	0	0	0	0	0	0	6	64	17	0	0	5	0	0	8	0	0	94	31	93	36	0	0	0	0	0	0	0	0	0	0
bCluster_893	Bacteria	Proteobacteria	Gammaproteobacteria	Pseudomonadales	Pseudomonadaceae	Pseudomonas	NA	0	0	0	0	0	0	0	0	0	0	0	0	0	0	0	0	0	44	73	1	22	9	0	6	35	0	0	29	16	50	45	34	0	0	10	0	0	0	0	0	0	0
bCluster_894	Bacteria	Proteobacteria	Gammaproteobacteria	Thiotrichales	Thiotrichales_Incertae_Sedis	Caedibacter	unknown_species	0	0	0	0	0	0	0	0	0	0	0	0	0	0	0	0	0	0	0	4	0	0	0	0	0	0	0	0	0	0	0	0	0	3	0	3	0	5	0	0	52	35
bCluster_895	Bacteria	Bacteroidetes	Cytophagia	Cytophagales	Flammeovirgaceae	Reichenbachiella	unknown_species	0	0	0	0	0	1	0	0	0	0	0	0	0	0	0	0	0	6	7	0	0	0	0	0	5	0	0	0	0	0	0	0	0	1	2	3	3	20	1	2	30	7
bCluster_896	Bacteria	Proteobacteria	Alphaproteobacteria	Rickettsiales	SM2D12	unknown_genus	unknown_species	0	0	0	0	0	5	0	0	0	0	0	0	0	0	0	0	0	0	145	0	27	106	0	0	7	0	0	99	0	0	7	18	0	0	0	0	0	0	0	0	0	0
bCluster_897	Bacteria	Bacteroidetes	Flavobacteriia	Flavobacteriales	Flavobacteriaceae	Psychroserpens	Psychroserpens_sp.	0	2	0	0	7	0	0	0	0	11	0	5	0	0	0	0	0	0	0	3	0	0	0	0	0	0	0	0	0	4	4	0	0	0	0	24	0	0	0	1	1	6
bCluster_899	Bacteria	Proteobacteria	Deltaproteobacteria	Desulfobacterales	Desulfobacteraceae	Desulfosarcina	unknown_species	0	0	0	0	0	0	0	0	0	0	0	0	0	0	0	0	0	0	0	0	0	0	0	0	0	0	0	0	0	0	0	0	0	0	0	0	0	1	0	0	0	0
bCluster_900	Bacteria	Verrucomicrobia	Opitutae	Puniceicoccales	Puniceicoccaceae	Lentimonas	unknown_species	0	0	0	0	0	0	0	0	0	0	0	0	0	0	0	0	0	0	0	0	0	0	0	0	0	0	0	0	0	0	0	0	0	0	0	14	19	0	13	5	57	16
bCluster_901	Bacteria	Proteobacteria	Alphaproteobacteria	Rhodobacterales	Rhodobacteraceae	unknown_genus	unknown_species	13	0	0	6	0	49	0	0	0	11	0	2	4	0	19	0	0	0	0	0	5	0	0	0	0	0	0	0	39	0	30	2	0	0	0	0	0	0	0	8	3	0
bCluster_902	Bacteria	Proteobacteria	Alphaproteobacteria	DB1-14	unknown_family	unknown_genus	unknown_species	37	8	0	2	0	51	22	3	66	34	25	0	16	80	55	0	0	0	0	0	0	0	0	0	0	1	0	0	0	6	3	2	0	3	0	10	0	0	0	0	0	0
bCluster_903	Bacteria	Bacteroidetes	Sphingobacteriia	Sphingobacteriales	Saprospiraceae	Lewinella	unknown_species	0	0	0	0	0	9	0	0	0	0	4	33	19	0	0	0	0	0	0	0	0	0	0	0	0	0	0	0	0	0	0	0	0	0	16	1	0	2	0	0	1	0
bCluster_904	Bacteria	Proteobacteria	Alphaproteobacteria	Rhodobacterales	Rhodobacteraceae	Tateyamaria	unknown_species	3	0	0	0	0	0	0	0	1	41	0	7	11	0	0	4	0	0	0	0	15	0	0	0	2	0	0	0	0	0	0	10	0	14	0	9	0	0	0	0	0	5
bCluster_906	Bacteria	Actinobacteria	Thermoleophilia	Gaiellales	unknown_family	unknown_genus	unknown_species	0	0	0	0	0	0	0	0	0	0	0	0	0	0	0	0	0	0	0	0	0	0	0	0	0	0	0	0	0	0	0	0	0	0	0	0	0	0	0	0	0	0
bCluster_907	Bacteria	Proteobacteria	Gammaproteobacteria	Thiotrichales	Piscirickettsiaceae	unknown_genus	unknown_species	2	0	28	0	0	0	0	0	0	0	28	0	0	0	0	0	0	0	0	0	0	0	0	0	0	0	5	2	0	0	6	7	0	0	0	0	0	4	0	0	0	0
bCluster_908	Bacteria	Proteobacteria	Alphaproteobacteria	Rickettsiales	SHWN-night2	unknown_genus	unknown_species	8	0	0	0	0	0	0	0	0	0	0	0	0	0	0	0	0	0	0	0	0	0	0	0	0	0	0	0	0	0	0	0	0	3	6	41	10	2	47	36	20	10
bCluster_909	Bacteria	Proteobacteria	Alphaproteobacteria	Rhodobacterales	Rhodobacteraceae	Octadecabacter	NA	6	21	0	12	0	12	0	79	0	3	1	87	6	40	8	16	6	0	0	1	1	0	2	0	18	0	0	1	0	0	0	1	0	2	0	1	0	5	0	0	0	1
bCluster_910	Bacteria	Proteobacteria	SPOTSOCT00m83	unknown_order	unknown_family	unknown_genus	unknown_species	0	0	0	0	0	0	0	0	0	0	3	12	3	0	5	0	0	0	0	0	7	0	0	0	0	0	0	0	0	0	0	0	0	18	1	24	16	5	24	6	0	21
bCluster_911	Bacteria	Proteobacteria	Gammaproteobacteria	Oceanospirillales	SS1-B-06-26	unknown_genus	unknown_species	0	0	0	0	0	0	0	0	0	0	0	0	0	0	0	0	0	0	4	0	5	0	0	0	0	0	0	0	0	0	4	0	0	2	4	0	16	19	49	5	13	42
bCluster_912	Bacteria	Cyanobacteria	Melainabacteria	Vampirovibrionales	unknown_family	unknown_genus	unknown_species	0	0	0	0	0	0	0	0	0	0	0	0	0	0	0	0	0	0	149	0	0	0	0	0	0	0	0	0	138	25	11	36	0	0	0	3	0	0	0	0	0	0
bCluster_913	Bacteria	Proteobacteria	Alphaproteobacteria	Rhodobacterales	Rhodobacteraceae	Roseovarius	unknown_species	0	0	0	0	0	0	0	0	0	0	0	0	0	0	0	0	0	0	0	0	0	0	0	0	0	0	0	0	0	0	0	0	0	3	0	7	0	0	0	0	11	5
bCluster_914	Bacteria	Proteobacteria	Gammaproteobacteria	Chromatiales	Ectothiorhodospiraceae	Thioalkalispira	unknown_species	11	0	0	0	0	0	0	0	0	0	0	0	0	0	0	0	0	0	0	0	0	0	0	0	0	0	0	0	0	0	0	0	0	1	0	15	2	1	0	6	0	0
bCluster_916	Bacteria	Proteobacteria	Gammaproteobacteria	KI89A_clade	unknown_family	unknown_genus	unknown_species	1	0	0	0	0	0	0	7	0	7	0	11	1	0	0	0	0	0	0	38	0	0	0	0	14	0	0	28	0	0	0	4	0	0	0	28	0	0	0	0	0	5
bCluster_917	Bacteria	Proteobacteria	Deltaproteobacteria	Desulfobacterales	Desulfobacteraceae	Desulfosarcina	unknown_species	0	0	0	0	0	0	0	0	1	0	0	0	0	0	0	0	0	0	0	0	0	10	0	0	0	0	0	0	0	0	0	0	0	0	0	0	0	0	0	0	0	0
bCluster_918	Bacteria	Proteobacteria	Alphaproteobacteria	4-Org1-14	unknown_family	unknown_genus	NA	2	0	0	24	0	10	0	57	2	0	59	0	0	0	0	0	0	0	0	0	0	0	0	0	4	0	0	0	0	0	0	0	0	2	0	5	0	5	0	0	5	0
bCluster_919	Bacteria	Proteobacteria	Alphaproteobacteria	Rhodospirillales	Rhodospirillaceae	Thalassospira	unknown_species	0	0	0	0	0	0	0	0	0	0	0	0	0	0	0	0	0	0	0	0	0	0	0	0	0	0	0	0	0	0	0	0	4	7	0	46	0	10	13	26	21	23
bCluster_920	Bacteria	Verrucomicrobia	Opitutae	Opitutales	Opitutaceae	Diplosphaera	unknown_species	4	0	0	0	0	0	0	0	0	0	0	0	0	0	0	0	5	0	0	0	0	0	0	1	0	0	12	29	0	0	0	0	82	5	0	5	0	8	9	3	13	17
bCluster_921	Bacteria	Proteobacteria	Gammaproteobacteria	Xanthomonadales	Xanthomonadaceae	Stenotrophomonas	NA	0	0	0	0	0	0	0	0	0	0	0	0	0	0	0	0	0	0	0	0	0	0	0	0	0	0	0	0	0	0	75	254	0	0	0	0	0	0	0	0	0	0
bCluster_922	Bacteria	Proteobacteria	Gammaproteobacteria	Chromatiales	Ectothiorhodospiraceae	unknown_genus	unknown_species	0	0	0	0	0	0	0	0	0	0	0	0	0	0	0	0	0	0	0	0	0	45	0	0	0	0	0	0	0	0	0	0	0	0	0	7	0	0	0	0	3	4
bCluster_924	Bacteria	Proteobacteria	Alphaproteobacteria	Kordiimonadales	Kordiimonadaceae	Kordiimonas	NA	0	0	0	9	0	0	0	0	16	0	3	26	7	0	26	7	0	59	0	0	0	0	0	0	0	0	0	0	46	2	0	14	0	2	0	6	11	11	0	0	5	6
bCluster_925	Bacteria	Bacteroidetes	Sphingobacteriia	Sphingobacteriales	Saprospiraceae	Lewinella	unknown_species	0	4	0	0	0	1	0	0	119	57	6	24	2	15	28	0	0	0	0	0	0	0	0	0	0	0	0	0	0	0	0	0	0	0	0	0	0	0	0	0	7	0
bCluster_926	Bacteria	Planctomycetes	Phycisphaerae	Phycisphaerales	Phycisphaeraceae	Phycisphaera	NA	0	0	0	0	0	0	0	0	0	0	0	0	0	0	0	0	0	0	0	0	0	0	0	0	0	0	0	13	0	0	0	0	0	0	0	0	0	0	0	0	0	0
bCluster_927	Bacteria	Proteobacteria	Gammaproteobacteria	Xanthomonadales	Xanthomonadaceae	NA	NA	0	0	0	0	0	0	0	0	0	0	0	0	0	0	0	0	0	0	59	92	0	0	9	0	18	66	5	0	3	26	11	44	0	0	0	4	0	0	2	1	1	0
bCluster_928	Bacteria	Bacteroidetes	Bacteroidia	Bacteroidia_Incertae_Sedis	Prolixibacteraceae	Prolixibacter	unknown_species	0	0	0	0	0	0	0	0	0	0	0	0	0	0	0	0	0	0	0	0	0	0	4	4	0	0	0	0	0	0	0	0	0	0	12	0	14	5	0	1	11	1
bCluster_929	Bacteria	Proteobacteria	Alphaproteobacteria	Rhodospirillales	Rhodospirillaceae	unknown_genus	unknown_species	1	5	0	0	0	7	0	0	0	0	3	10	0	43	0	0	0	0	0	64	0	0	0	0	0	0	0	0	0	1	31	0	0	22	0	47	0	0	0	0	19	2
bCluster_931	Bacteria	Proteobacteria	Alphaproteobacteria	Rhodobacterales	Rhodobacteraceae	Sulfitobacter	Sulfitobacter_sp.	0	0	0	0	0	3	0	0	1	0	1	2	0	2	2	0	0	0	11	0	0	0	0	1	0	0	0	0	0	0	0	0	122	0	5	1	36	17	11	20	4	6
bCluster_932	Bacteria	Verrucomicrobia	Verrucomicrobiae	Verrucomicrobiales	Rubritaleaceae	Rubritalea	unknown_species	0	0	0	0	0	0	0	0	0	0	0	0	0	0	0	0	0	0	0	0	0	0	0	0	0	0	0	0	0	0	0	0	0	0	0	0	3	0	0	5	17	3
bCluster_933	Bacteria	Proteobacteria	Alphaproteobacteria	Rhodobacterales	Rhodobacteraceae	NA	NA	4	0	0	0	0	0	0	0	0	0	0	4	0	0	0	0	0	0	16	0	0	0	0	0	36	0	0	0	0	0	1	7	0	0	0	0	0	9	0	0	0	0
bCluster_934	Bacteria	Proteobacteria	Gammaproteobacteria	Cellvibrionales	Halieaceae	Haliea	unknown_species	0	0	0	0	0	0	0	13	6	0	0	1	0	0	0	0	0	0	0	0	0	0	0	0	0	0	0	0	0	0	0	0	0	0	1	0	0	3	0	0	0	8
bCluster_935	Bacteria	Proteobacteria	Gammaproteobacteria	Cellvibrionales	Halieaceae	NA	NA	0	0	0	0	0	22	0	0	0	0	0	0	0	0	10	21	0	0	0	0	27	0	0	0	0	18	5	6	0	0	0	4	0	0	0	0	9	0	0	0	0	0
bCluster_936	Bacteria	Planctomycetes	OM190	unknown_order	unknown_family	unknown_genus	unknown_species	37	0	0	0	0	4	0	6	0	3	0	0	0	0	0	0	0	0	69	0	0	16	0	0	0	0	0	0	0	0	0	0	0	0	0	1	0	0	0	0	1	1
bCluster_937	Bacteria	Cyanobacteria	Cyanobacteria	SubsectionIII	FamilyI	Phormidium	Plectonema_sp.	0	0	0	0	57	5	0	8	32	3	12	10	3	130	19	0	0	0	0	0	0	0	0	0	0	0	0	0	0	0	0	0	0	0	8	0	0	4	0	0	0	0
bCluster_938	Bacteria	Bacteroidetes	Flavobacteriia	Flavobacteriales	Cryomorphaceae	Owenweeksia	unknown_species	15	0	0	0	0	28	0	0	0	10	0	0	2	0	0	0	43	10	26	85	0	29	7	0	45	0	7	0	0	0	2	0	1	0	0	20	0	0	0	0	1	2
bCluster_939	Bacteria	Planctomycetes	Planctomycetacia	Planctomycetales	Planctomycetaceae	Planctomyces	unknown_species	17	0	0	0	0	0	0	0	0	3	0	0	0	0	0	0	0	0	0	0	13	0	0	0	0	0	0	0	0	0	0	1	1	9	0	11	0	0	10	2	0	30
bCluster_940	Bacteria	Gracilibacteria	unknown_class	unknown_order	unknown_family	unknown_genus	unknown_species	15	0	0	0	17	102	0	0	0	0	31	18	9	47	31	11	0	0	0	0	47	53	0	0	34	0	15	25	56	0	0	0	0	1	0	0	0	0	0	0	0	2
bCluster_941	Bacteria	Planctomycetes	Planctomycetacia	Planctomycetales	Planctomycetaceae	Pir4_lineage	unknown_species	9	0	0	0	0	77	0	0	0	27	0	0	0	0	0	0	0	0	0	0	0	0	0	0	0	0	0	0	0	0	0	0	0	0	0	24	0	0	0	0	5	7
bCluster_942	Bacteria	Proteobacteria	Alphaproteobacteria	Rickettsiales	SM2D12	unknown_genus	unknown_species	0	0	0	0	0	0	0	0	0	0	0	0	0	0	0	0	0	52	0	0	20	0	14	95	12	0	1	1	34	51	62	4	0	0	0	0	2	0	0	0	1	1
bCluster_943	Bacteria	Verrucomicrobia	Verrucomicrobiae	Verrucomicrobiales	Verrucomicrobiaceae	Roseibacillus	Verrucomicrobia_bacterium_SCGC_AAA164-O14	0	0	0	0	0	0	0	0	0	0	0	0	0	0	0	0	0	0	0	0	0	0	0	0	0	0	0	0	73	0	0	0	0	0	0	0	16	0	0	0	0	7
bCluster_944	Bacteria	Bacteroidetes	Flavobacteriia	Flavobacteriales	Cryomorphaceae	Crocinitomix	unknown_species	4	0	0	0	0	8	0	0	24	0	0	0	0	0	0	0	0	0	0	0	0	0	32	31	18	0	0	0	0	0	0	0	0	0	0	0	0	0	0	0	0	0
bCluster_945	Bacteria	Proteobacteria	Gammaproteobacteria	Arenicellales	Arenicellaceae	Arenicella	unknown_species	7	0	0	0	0	0	0	0	0	0	0	6	0	0	0	0	0	0	0	0	0	0	0	0	4	0	0	0	0	0	0	0	0	0	0	0	0	0	0	0	0	0
bCluster_946	Bacteria	Planctomycetes	Planctomycetacia	Planctomycetales	Planctomycetaceae	Bythopirellula	unknown_species	0	0	0	0	0	0	0	0	0	0	0	0	0	0	0	0	0	0	0	0	0	0	0	0	0	19	45	0	0	0	14	12	0	1	0	0	7	3	0	9	0	14
bCluster_948	Bacteria	Proteobacteria	Alphaproteobacteria	DB1-14	unknown_family	unknown_genus	unknown_species	0	26	2	14	6	4	1	24	21	2	12	4	12	25	18	20	0	0	4	0	33	0	26	17	17	8	10	18	0	34	10	0	0	70	31	17	21	36	34	61	59	46
bCluster_949	Bacteria	Planctomycetes	Planctomycetacia	Planctomycetales	Planctomycetaceae	Planctomyces	unknown_species	0	0	0	0	0	0	0	0	0	0	0	0	0	0	0	0	0	0	0	0	0	0	0	0	0	0	0	0	0	0	0	0	0	0	0	0	7	0	0	0	8	0
bCluster_950	Bacteria	Proteobacteria	Gammaproteobacteria	Arenicellales	Arenicellaceae	Arenicella	unknown_species	5	0	0	2	0	38	0	30	0	0	11	22	5	0	0	13	0	0	2	6	0	0	0	0	15	0	0	0	0	2	0	0	0	2	0	17	6	6	0	0	14	2
bCluster_951	Bacteria	Planctomycetes	Phycisphaerae	Phycisphaerales	Phycisphaeraceae	SM1A02	unknown_species	17	0	0	0	0	0	0	0	0	0	0	0	0	0	0	0	0	0	0	0	0	0	0	0	0	0	0	0	0	0	0	0	0	1	4	22	0	0	14	0	0	2
bCluster_952	Bacteria	Proteobacteria	Gammaproteobacteria	Thiotrichales	Piscirickettsiaceae	endosymbionts	unknown_species	0	0	0	0	0	0	0	0	0	0	0	0	0	0	0	0	0	0	0	0	1	0	0	0	0	0	2	0	0	0	0	3	0	0	0	10	0	3	3	4	15	3
bCluster_954	Bacteria	Gemmatimonadetes	Gemmatimonadetes	BD2-11_terrestrial_group	unknown_family	unknown_genus	unknown_species	10	0	0	0	0	0	0	0	0	0	1	0	0	0	0	0	0	0	0	0	0	0	0	0	0	0	0	0	0	0	0	0	1	1	0	20	10	0	8	4	12	9
bCluster_955	Bacteria	Planctomycetes	OM190	unknown_order	unknown_family	unknown_genus	unknown_species	1	0	0	0	0	0	0	0	0	0	0	0	0	0	0	0	0	0	10	20	7	0	0	0	0	0	0	27	0	0	0	0	0	3	0	34	10	1	0	0	0	6
bCluster_956	Bacteria	Proteobacteria	Alphaproteobacteria	Rhodobacterales	Rhodobacteraceae	Amylibacter	unknown_species	2	0	0	0	0	10	0	1	65	0	4	14	0	0	0	1	0	0	0	0	0	0	0	0	0	0	0	0	0	0	0	9	0	0	0	0	0	0	0	0	0	0
bCluster_958	Bacteria	Proteobacteria	Alphaproteobacteria	Rhodobacterales	Rhodobacteraceae	Roseicyclus	Roseicyclus_mahoneyensis	42	0	0	39	5	25	0	0	0	0	13	8	0	0	0	74	0	0	5	12	0	0	0	8	0	0	0	0	6	33	18	0	0	0	0	0	0	0	0	0	0	0
bCluster_959	Bacteria	Proteobacteria	Gammaproteobacteria	Vibrionales	Vibrionaceae	Vibrio	Vibrio_gallaecicus	1	1	0	80	6	0	0	0	0	0	0	0	0	0	0	9	0	0	0	6	0	0	0	0	0	0	0	0	0	0	0	0	0	101	4	7	0	15	0	6	5	0
bCluster_960	Bacteria	Bacteroidetes	Cytophagia	Cytophagales	Flammeovirgaceae	Ekhidna	Ekhidna_sp.	8	0	0	32	0	0	0	0	0	14	1	0	0	5	0	4	0	0	0	13	0	87	0	0	0	0	0	0	0	0	0	0	0	2	0	12	0	0	0	4	0	7
bCluster_961	Bacteria	Proteobacteria	Alphaproteobacteria	Rhodobacterales	Rhodobacteraceae	Litorimicrobium	unknown_species	0	0	0	0	0	0	0	0	0	0	0	0	0	0	0	0	0	0	0	0	0	0	0	0	0	0	0	0	0	0	0	0	0	0	0	0	0	0	0	0	0	0
bCluster_962	Bacteria	Proteobacteria	Alphaproteobacteria	DB1-14	unknown_family	unknown_genus	unknown_species	0	0	0	0	0	0	0	0	0	0	0	0	0	0	0	0	0	0	0	0	0	0	0	0	0	63	0	0	0	11	255	94	0	0	0	0	5	0	0	0	0	3
bCluster_963	Bacteria	Proteobacteria	Alphaproteobacteria	Rhodobacterales	Rhodobacteraceae	Antarctobacter	NA	15	0	0	0	0	20	0	0	5	23	13	1	9	0	6	5	0	0	0	0	5	0	12	0	0	0	0	0	0	34	0	0	0	0	0	0	2	0	0	0	0	0
bCluster_964	Bacteria	Bacteroidetes	Flavobacteriia	Flavobacteriales	Flavobacteriaceae	Maribacter	Maribacter_sp.	5	0	0	4	0	15	0	81	10	13	1	18	2	2	7	0	0	0	0	0	0	0	0	0	0	0	0	0	0	2	0	0	0	1	0	0	0	1	0	1	8	5
bCluster_966	Bacteria	Actinobacteria	Acidimicrobiia	Acidimicrobiales	Acidimicrobiales_Incertae_Sedis	Candidatus_Microthrix	unknown_species	0	0	0	0	0	0	0	0	0	0	0	0	0	0	0	0	0	0	0	0	0	0	0	0	0	0	0	0	0	0	0	0	0	0	0	0	0	0	0	0	5	3
bCluster_967	Bacteria	Parcubacteria	unknown_class	unknown_order	unknown_family	unknown_genus	unknown_species	6	0	0	0	0	0	0	0	0	6	0	0	0	0	0	0	0	0	0	0	0	0	0	0	0	0	0	0	0	0	0	0	0	4	0	38	0	5	12	14	12	51
bCluster_968	Bacteria	Proteobacteria	Alphaproteobacteria	DB1-14	unknown_family	unknown_genus	unknown_species	17	0	0	0	0	0	0	0	0	0	0	0	0	0	0	137	0	0	0	0	0	0	0	0	0	0	0	0	0	0	0	0	0	2	14	3	0	10	0	2	0	13
bCluster_969	Bacteria	Proteobacteria	Gammaproteobacteria	Legionellales	Legionellaceae	unknown_genus	unknown_species	0	0	0	0	0	0	0	0	0	0	0	0	0	0	0	0	0	0	42	0	0	0	0	0	0	0	1	0	6	0	0	2	0	0	0	0	0	0	0	0	0	0
bCluster_970	Bacteria	Proteobacteria	Alphaproteobacteria	Rhodobacterales	Rhodobacteraceae	Marivita	unknown_species	0	77	0	11	0	17	0	0	0	31	39	0	21	0	7	24	0	0	0	0	0	0	0	0	0	0	0	0	0	0	0	0	0	0	0	0	0	22	0	5	0	6
bCluster_971	Bacteria	Proteobacteria	Alphaproteobacteria	Rickettsiales	LWSR-14	unknown_genus	unknown_species	69	0	0	5	0	0	0	0	0	56	8	12	8	2	0	0	0	24	25	1	0	1	2	28	3	19	0	15	25	0	9	23	0	12	0	30	0	0	0	0	0	0
bCluster_972	Bacteria	Bacteroidetes	Flavobacteriia	Flavobacteriales	NS9_marine_group	unknown_genus	unknown_species	0	0	0	0	0	0	0	0	0	0	0	0	0	0	0	0	0	15	8	0	15	0	0	0	2	39	0	0	0	0	0	2	0	0	0	4	0	5	0	3	0	5
bCluster_973	Bacteria	Chloroflexi	KD4-96	unknown_order	unknown_family	unknown_genus	unknown_species	0	0	0	0	0	0	0	0	0	0	0	0	0	0	3	0	0	0	0	0	0	0	0	0	0	0	0	0	0	0	0	0	0	0	0	0	0	0	0	1	0	6
bCluster_974	Bacteria	Proteobacteria	Alphaproteobacteria	Rhodobacterales	Rhodobacteraceae	unknown_genus	unknown_species	15	0	0	2	0	60	1	6	53	0	11	16	0	0	10	0	0	0	6	0	3	0	0	0	13	0	0	6	0	0	0	0	0	0	0	0	0	0	0	0	0	0
bCluster_975	Bacteria	Proteobacteria	Gammaproteobacteria	Alteromonadales	Colwelliaceae	Colwellia	NA	0	0	43	0	0	0	0	0	0	0	0	2	0	0	0	0	0	0	0	113	0	0	0	0	0	44	2	0	0	0	1	11	0	0	0	0	0	0	0	0	1	0
bCluster_976	Bacteria	Planctomycetes	Planctomycetacia	Planctomycetales	Planctomycetaceae	Rhodopirellula	unknown_species	9	0	0	28	0	0	0	0	0	0	0	0	0	0	0	0	0	0	0	0	0	0	0	0	0	0	0	0	0	0	0	0	0	0	0	0	0	3	0	11	0	1
bCluster_977	Bacteria	Saccharibacteria	unknown_class	unknown_order	unknown_family	unknown_genus	unknown_species	0	0	0	0	2	0	0	0	0	0	0	0	0	0	0	0	0	0	0	14	2	0	0	0	0	0	0	0	0	0	0	6	0	3	11	32	0	0	11	0	0	12
bCluster_978	Bacteria	Planctomycetes	Planctomycetacia	Planctomycetales	Planctomycetaceae	Planctomyces	unknown_species	32	18	0	0	4	0	0	22	0	8	3	5	3	25	0	20	0	0	6	0	0	0	0	0	0	0	0	0	7	0	11	5	0	0	1	4	2	0	0	2	0	0
bCluster_979	Bacteria	Verrucomicrobia	Opitutae	Puniceicoccales	Puniceicoccaceae	Cerasicoccus	unknown_species	8	0	0	0	0	45	0	0	0	220	8	0	4	8	21	0	0	0	0	0	0	0	0	0	0	0	0	0	0	43	0	0	0	0	0	0	0	0	0	0	0	0
bCluster_980	Bacteria	Proteobacteria	Alphaproteobacteria	Sphingomonadales	Sphingomonadaceae	Zymomonas	NA	0	0	0	0	0	0	0	0	0	0	0	0	0	0	0	0	0	62	0	0	0	22	0	106	0	9	0	0	0	0	0	0	0	0	0	0	0	0	0	0	0	2
bCluster_981	Bacteria	Proteobacteria	Betaproteobacteria	Burkholderiales	Oxalobacteraceae	Massilia	NA	0	10	43	0	0	0	0	17	0	0	21	0	0	7	13	0	0	50	26	0	1	0	4	0	72	4	0	0	5	2	25	3	0	2	0	0	0	0	4	0	0	0
bCluster_982	Bacteria	Bacteroidetes	Flavobacteriia	Flavobacteriales	Flavobacteriaceae	Gilvibacter	unknown_species	0	2	0	0	0	29	0	0	1	0	5	3	0	6	0	0	0	0	6	0	0	0	0	0	0	0	0	0	0	0	0	8	0	0	0	3	0	2	0	0	2	0
bCluster_983	Bacteria	Bacteroidetes	Flavobacteriia	Flavobacteriales	Cryomorphaceae	Owenweeksia	unknown_species	0	0	0	0	0	0	0	0	0	0	0	0	0	0	0	0	0	0	0	0	0	0	0	0	0	0	0	0	0	0	0	0	0	0	11	7	0	35	73	0	5	15
bCluster_984	Bacteria	Proteobacteria	Alphaproteobacteria	Rhodospirillales	Rhodospirillaceae	Thalassospira	unknown_species	0	0	0	0	0	32	0	0	0	0	0	21	0	0	0	0	0	0	0	0	17	0	22	0	0	0	116	0	0	0	0	10	0	2	0	2	0	9	0	0	0	0
bCluster_986	Bacteria	Proteobacteria	Alphaproteobacteria	Rickettsiales	SM2D12	unknown_genus	unknown_species	0	0	0	0	0	0	0	0	0	0	0	0	0	0	0	0	0	0	0	0	0	0	42	0	0	0	0	0	1	0	0	0	0	2	12	82	0	0	2	6	10	15
bCluster_987	Bacteria	Bacteroidetes	Bacteroidetes_VC2.1_Bac22	unknown_order	unknown_family	unknown_genus	unknown_species	0	0	0	0	0	0	0	0	0	0	0	0	0	0	0	0	0	0	0	0	0	0	0	37	0	0	0	0	0	3	0	0	0	0	1	6	25	4	0	0	13	9
bCluster_988	Bacteria	Proteobacteria	Alphaproteobacteria	Rhodospirillales	Rhodospirillaceae	Defluviicoccus	unknown_species	0	0	0	0	0	0	0	0	0	0	0	0	0	0	0	0	0	0	16	0	3	0	0	0	0	0	4	0	24	50	0	20	0	2	8	36	16	1	0	8	9	28
bCluster_989	Bacteria	Proteobacteria	Gammaproteobacteria	Cellvibrionales	Cellvibrionaceae	Pseudomaricurvus	Proteobacteria	1	0	0	0	0	0	0	0	0	0	0	0	0	0	0	0	0	0	0	46	0	0	0	0	134	57	0	0	0	39	0	0	0	0	0	0	0	0	0	0	0	0
bCluster_990	Bacteria	Planctomycetes	Planctomycetacia	Planctomycetales	Planctomycetaceae	Rhodopirellula	unknown_species	0	0	0	0	0	0	0	0	0	0	0	0	0	0	0	0	0	0	1	0	0	0	0	0	0	0	0	0	0	0	0	0	0	0	0	0	0	0	0	0	0	0
bCluster_991	Bacteria	Proteobacteria	Alphaproteobacteria	Rhodobacterales	Rhodobacteraceae	Octadecabacter	Octadecabacter_sp.	21	0	0	0	3	43	0	0	0	0	35	20	12	0	6	0	0	0	0	0	0	15	12	0	0	0	0	0	0	0	0	0	0	0	0	6	2	0	0	0	0	0
bCluster_992	Bacteria	Parcubacteria	unknown_class	unknown_order	unknown_family	unknown_genus	unknown_species	1	0	0	0	0	1	0	0	0	0	0	0	0	0	0	0	0	0	0	0	13	0	52	0	0	0	0	0	0	0	65	7	0	15	0	70	3	3	24	23	9	14
bCluster_993	Bacteria	Proteobacteria	Alphaproteobacteria	Rhodobacterales	Rhodobacteraceae	Roseobacter	NA	29	0	0	0	7	42	2	8	0	0	35	28	21	3	67	0	0	0	0	0	0	0	0	0	0	0	31	0	0	0	0	0	0	0	0	0	0	0	0	0	0	3
bCluster_995	Bacteria	Proteobacteria	Gammaproteobacteria	Cellvibrionales	Halieaceae	Haliea	unknown_species	0	0	0	0	0	0	0	0	0	0	0	0	0	0	0	0	0	0	0	0	0	0	0	0	0	0	0	0	188	0	0	0	0	0	0	0	0	0	0	0	7	1
bCluster_996	Bacteria	Proteobacteria	Alphaproteobacteria	Rhodobacterales	Rhodobacteraceae	unknown_genus	unknown_species	22	73	19	0	0	24	0	31	48	0	0	0	0	0	0	0	0	0	0	0	0	61	0	0	5	0	0	0	0	0	1	0	0	2	0	10	0	0	0	0	0	15
bCluster_998	Bacteria	Planctomycetes	Planctomycetacia	Planctomycetales	Planctomycetaceae	Blastopirellula	unknown_species	8	0	0	0	4	12	20	0	0	0	0	25	0	0	0	0	0	0	0	0	0	0	0	0	0	0	0	0	0	0	0	0	0	0	0	17	9	29	0	14	0	11
bCluster_999	Bacteria	Proteobacteria	Alphaproteobacteria	Caulobacterales	Hyphomonadaceae	Hellea	NA	4	12	0	0	0	6	0	0	0	0	0	4	0	0	6	0	3	18	17	0	0	0	0	0	90	0	0	0	0	0	15	2	9	0	3	1	2	3	0	13	1	0
bCluster_1000	Bacteria	Proteobacteria	Alphaproteobacteria	Rhodospirillales	Rhodospirillaceae	unknown_genus	unknown_species	0	0	0	0	0	0	0	0	0	0	0	0	0	0	0	0	0	1	112	0	4	0	5	0	75	0	0	0	37	41	0	3	0	1	15	11	1	0	0	1	0	1
bCluster_1001	Bacteria	Planctomycetes	Phycisphaerae	Phycisphaerales	Phycisphaeraceae	SM1A02	unknown_species	14	0	0	0	0	0	0	0	0	21	1	0	0	1	0	114	0	0	0	3	0	42	0	0	11	0	0	36	0	58	4	8	0	0	0	0	0	0	0	0	0	20
bCluster_1002	Bacteria	Proteobacteria	Alphaproteobacteria	Rhodobacterales	Rhodobacteraceae	Marivita	unknown_species	0	0	0	0	0	0	0	0	0	0	0	0	0	0	0	0	0	181	0	36	0	0	0	0	0	0	0	21	0	1	57	0	0	0	0	0	0	0	0	0	0	1
bCluster_1003	Bacteria	Proteobacteria	Alphaproteobacteria	Caulobacterales	Hyphomonadaceae	Algimonas	unknown_species	20	14	0	2	0	19	5	0	9	23	15	1	10	4	1	0	0	0	0	0	0	0	16	0	0	0	0	9	0	0	32	15	0	1	0	4	35	4	4	0	0	0
bCluster_1005	Bacteria	Bacteroidetes	Flavobacteriia	Flavobacteriales	Flavobacteriaceae	Dokdonia	unknown_species	0	3	0	0	1	62	0	3	17	7	35	9	7	17	10	1	0	0	0	0	0	0	0	0	0	0	0	0	0	0	15	0	0	0	0	2	0	7	3	0	0	10
bCluster_1006	Bacteria	Bacteroidetes	Bacteroidia	Bacteroidales	Marinilabiaceae	Marinifilum	unknown_species	0	0	0	0	0	1	0	0	0	4	0	0	0	0	0	2	0	4	44	0	38	140	0	0	0	0	0	0	0	0	0	11	0	19	1	15	0	7	0	0	6	0
bCluster_1007	Bacteria	Verrucomicrobia	Verrucomicrobiae	Verrucomicrobiales	Verrucomicrobiaceae	Roseibacillus	unknown_species	0	0	0	0	0	0	83	0	0	0	0	0	0	46	0	43	0	0	0	2	0	0	19	0	0	0	0	0	79	0	0	0	0	0	3	5	0	0	0	0	13	5
bCluster_1008	Bacteria	Bacteroidetes	Flavobacteriia	Flavobacteriales	Flavobacteriaceae	Gilvibacter	unknown_species	0	23	0	0	0	5	83	0	0	0	0	1	0	0	7	0	0	3	8	51	4	24	26	18	0	0	0	0	0	0	24	0	0	0	0	8	5	6	0	0	0	0
bCluster_1010	Bacteria	Proteobacteria	SC3-20	unknown_order	unknown_family	unknown_genus	unknown_species	40	0	0	3	0	1	0	0	0	0	21	0	0	0	5	0	0	0	0	0	0	0	0	0	0	0	0	0	0	0	0	0	0	0	0	11	1	0	0	0	9	0
bCluster_1012	Bacteria	Firmicutes	Bacilli	Bacillales	Paenibacillaceae	Paenibacillus	unknown_species	0	0	0	0	0	0	0	0	0	0	0	74	0	70	152	0	0	0	0	0	0	0	0	0	0	0	0	0	0	0	0	0	0	0	0	0	0	0	0	0	0	0
bCluster_1013	Bacteria	Proteobacteria	Alphaproteobacteria	Sphingomonadales	Sphingomonadaceae	Parasphingopyxis	unknown_species	0	0	0	0	0	31	35	3	0	21	1	15	0	3	7	0	0	0	0	0	1	0	0	0	0	0	0	0	0	0	11	23	0	3	0	31	0	0	16	2	0	2
bCluster_1014	Bacteria	Proteobacteria	Alphaproteobacteria	Caulobacterales	Caulobacteraceae	NA	NA	0	8	0	0	0	0	0	0	0	0	0	0	0	0	0	0	0	0	0	0	0	0	0	27	0	0	0	0	0	31	0	63	0	0	0	0	0	0	0	0	0	0
bCluster_1015	Bacteria	Bacteroidetes	NA	NA	NA	NA	NA	3	0	0	0	0	0	0	0	0	0	0	0	0	0	0	0	0	0	0	3	0	0	0	0	0	0	14	0	0	0	0	3	0	0	0	10	2	0	2	11	6	1
bCluster_1016	Bacteria	Proteobacteria	Alphaproteobacteria	Rhodobacterales	Rhodobacteraceae	Roseobacter_clade_CHAB-I-5_lineage	unknown_species	0	0	0	0	0	0	0	0	0	0	0	0	0	0	0	0	0	0	0	0	0	0	0	0	0	0	0	0	0	0	0	0	0	0	0	0	0	0	0	0	0	3
bCluster_1017	Bacteria	Parcubacteria	unknown_class	unknown_order	unknown_family	unknown_genus	unknown_species	53	0	0	22	0	65	0	0	82	10	5	7	0	30	0	0	0	0	0	0	0	0	0	0	0	0	20	0	0	0	0	0	0	0	0	0	0	7	0	2	0	1
bCluster_1018	Bacteria	Gracilibacteria	unknown_class	unknown_order	unknown_family	unknown_genus	unknown_species	0	0	0	0	0	0	0	0	0	0	0	0	0	0	0	0	0	0	0	0	39	0	0	0	53	0	0	0	25	0	14	6	0	5	0	25	11	0	16	0	0	0
bCluster_1020	Bacteria	Proteobacteria	Deltaproteobacteria	Desulfuromonadales	GR-WP33-58	unknown_genus	unknown_species	0	0	0	0	0	0	0	32	0	0	0	59	0	0	28	10	0	16	0	0	0	41	0	0	0	0	7	0	0	0	0	0	0	0	0	0	0	0	0	0	0	0
bCluster_1021	Bacteria	Proteobacteria	Betaproteobacteria	Burkholderiales	Comamonadaceae	NA	NA	0	0	397	0	4	0	0	0	0	0	4	0	0	0	0	0	0	0	0	0	0	0	0	0	0	0	0	0	0	0	3	0	0	0	0	4	0	0	0	0	0	0
bCluster_1023	Bacteria	Proteobacteria	Milano-WF1B-44	unknown_order	unknown_family	unknown_genus	unknown_species	0	0	0	0	0	0	0	0	0	0	0	0	0	0	0	0	0	3	0	11	1	12	0	0	0	0	0	0	0	0	0	0	0	2	2	2	41	2	0	6	8	10
bCluster_1024	Bacteria	Proteobacteria	Alphaproteobacteria	Rickettsiales	Rickettsiales_Incertae_Sedis	Candidatus_Captivus	unknown_species	0	0	0	0	0	0	0	0	0	0	0	0	0	0	0	0	0	0	0	0	0	0	0	0	0	0	0	0	0	0	0	0	0	0	0	0	0	0	0	0	0	0
bCluster_1025	Bacteria	Proteobacteria	Gammaproteobacteria	Oceanospirillales	Oceanospirillaceae	Pseudospirillum	unknown_species	119	0	0	1	0	23	9	1	0	0	14	7	0	0	17	0	15	0	0	0	0	0	0	0	0	0	0	0	0	0	0	0	15	0	0	20	25	3	30	2	0	0
bCluster_1027	Bacteria	Proteobacteria	Gammaproteobacteria	Arenicellales	Arenicellaceae	Arenicella	unknown_species	1	0	0	0	0	37	0	3	43	0	0	1	0	0	0	0	0	0	0	0	0	6	0	0	0	0	0	0	0	0	0	3	0	0	0	0	0	0	0	0	0	0
bCluster_1028	Bacteria	Proteobacteria	Alphaproteobacteria	Rhodobacterales	Rhodobacteraceae	unknown_genus	unknown_species	5	0	0	0	0	1	0	0	0	0	0	27	0	0	0	0	0	0	0	0	0	11	0	0	0	0	0	0	0	0	15	8	0	1	0	16	0	32	0	0	0	2
bCluster_1029	Bacteria	Proteobacteria	Gammaproteobacteria	Chromatiales	Granulosicoccaceae	Granulosicoccus	unknown_species	2	0	0	0	0	11	0	0	0	24	0	5	0	0	0	0	0	0	0	0	1	0	0	0	0	0	0	0	0	0	0	0	0	5	0	7	14	4	1	0	5	7
bCluster_1030	Bacteria	Proteobacteria	Gammaproteobacteria	Order_Incertae_Sedis	Family_Incertae_Sedis	Marinicella	unknown_species	0	0	0	0	0	0	0	0	0	0	0	0	0	0	0	0	6	0	0	0	0	0	0	0	0	0	0	0	0	0	0	0	27	2	9	28	13	52	33	15	4	4
bCluster_1031	Bacteria	Planctomycetes	Planctomycetacia	Planctomycetales	Planctomycetaceae	Planctomyces	unknown_species	5	38	0	33	14	0	0	0	0	35	0	2	3	0	13	46	0	0	0	0	0	0	0	0	0	0	0	0	0	0	0	0	0	0	0	0	0	1	0	0	0	0
bCluster_1032	Bacteria	Planctomycetes	Planctomycetacia	Planctomycetales	Planctomycetaceae	Blastopirellula	unknown_species	14	7	0	0	0	0	89	0	1	0	0	2	0	0	0	0	0	0	0	0	0	0	0	24	0	0	0	0	0	0	0	0	0	3	15	12	0	3	0	6	0	14
bCluster_1033	Bacteria	Proteobacteria	Alphaproteobacteria	Parvularculales	Parvularculaceae	Parvularcula	unknown_species	2	0	0	0	0	0	0	0	0	0	0	0	0	0	0	0	0	0	65	0	8	7	0	0	0	35	0	0	3	0	36	23	0	0	0	0	0	0	0	0	0	0
bCluster_1034	Bacteria	Proteobacteria	Gammaproteobacteria	Chromatiales	Granulosicoccaceae	Granulosicoccus	unknown_species	0	0	0	1	1	9	0	13	9	4	13	27	0	65	6	2	0	0	14	0	0	0	0	0	0	0	0	0	0	0	0	0	0	0	0	46	1	0	0	0	0	0
bCluster_1035	Bacteria	Proteobacteria	Alphaproteobacteria	NA	NA	NA	NA	16	0	0	10	0	4	321	32	2	3	1	7	0	0	0	0	0	8	0	0	0	0	0	0	0	0	0	0	0	0	0	0	0	0	0	10	0	0	6	1	0	0
bCluster_1036	Bacteria	Planctomycetes	Planctomycetacia	Planctomycetales	Planctomycetaceae	Blastopirellula	unknown_species	11	0	0	0	0	0	0	0	0	0	0	0	0	0	0	0	0	0	8	0	33	0	0	0	0	0	0	0	0	0	0	0	0	1	0	0	0	0	0	0	0	10
bCluster_1037	Bacteria	Verrucomicrobia	Verrucomicrobiae	Verrucomicrobiales	DEV007	unknown_genus	unknown_species	0	0	0	0	0	0	0	0	0	0	0	24	0	0	0	0	0	0	0	0	0	16	0	0	7	2	0	0	0	0	0	5	0	0	0	83	2	0	11	15	2	3
bCluster_1038	Bacteria	Parcubacteria	unknown_class	unknown_order	unknown_family	unknown_genus	unknown_species	14	0	0	0	0	0	0	0	0	0	0	0	3	0	0	0	0	85	0	0	0	0	0	0	2	0	31	0	0	0	16	0	2	6	27	8	0	0	0	5	3	4
bCluster_1039	Bacteria	Proteobacteria	Gammaproteobacteria	Oceanospirillales	Oceanospirillaceae	unknown_genus	unknown_species	0	0	0	0	0	0	0	0	0	0	0	0	0	0	0	0	0	0	0	3	0	20	2	0	0	0	0	0	0	1	0	0	0	1	146	0	0	5	0	1	1	4
bCluster_1040	Bacteria	Proteobacteria	Gammaproteobacteria	Alteromonadales	Pseudoalteromonadaceae	Psychrosphaera	NA	0	0	0	0	0	0	0	0	0	0	0	0	0	0	0	0	0	0	6	0	3	6	8	3	19	6	4	2	0	34	19	4	3	5	0	11	0	9	6	4	1	3
bCluster_1041	Bacteria	Parcubacteria	unknown_class	unknown_order	unknown_family	unknown_genus	unknown_species	0	10	0	0	0	0	0	0	0	0	0	0	0	0	0	0	0	11	0	0	0	85	14	0	32	0	0	0	0	0	36	1	0	7	0	21	4	0	0	6	9	26
bCluster_1042	Bacteria	Bacteroidetes	Sphingobacteriia	Sphingobacteriales	Chitinophagaceae	unknown_genus	unknown_species	1	0	0	0	0	6	0	0	0	0	0	3	0	0	0	0	0	0	0	0	0	67	1	0	0	0	0	2	0	5	0	0	0	0	20	2	0	2	2	0	0	0
bCluster_1044	Bacteria	Planctomycetes	Planctomycetacia	Planctomycetales	Planctomycetaceae	Blastopirellula	unknown_species	2	0	0	8	0	0	0	14	0	0	0	3	14	0	0	0	0	0	0	0	0	0	0	0	0	0	0	0	0	0	0	0	0	0	0	90	0	0	0	0	0	0
bCluster_1045	Bacteria	Proteobacteria	Alphaproteobacteria	OCS116_clade	unknown_family	unknown_genus	unknown_species	0	0	0	0	0	0	0	0	0	65	0	0	0	0	0	0	0	0	0	0	0	0	0	0	5	0	0	2	0	0	0	0	0	0	0	0	0	0	8	5	9	8
bCluster_1046	Bacteria	Proteobacteria	Alphaproteobacteria	DB1-14	unknown_family	unknown_genus	unknown_species	24	0	0	0	0	30	50	7	0	35	51	36	5	0	41	0	0	0	0	0	0	0	0	1	0	0	0	0	0	0	0	0	0	0	0	0	0	0	0	0	0	0
bCluster_1047	Bacteria	Proteobacteria	Gammaproteobacteria	Order_Incertae_Sedis	Family_Incertae_Sedis	Marinicella	unknown_species	0	0	0	0	0	0	0	0	0	0	0	0	0	0	0	0	0	0	1	0	0	0	0	0	0	0	0	0	0	0	3	0	0	0	8	2	1	1	0	0	10	21
bCluster_1048	Bacteria	Planctomycetes	Phycisphaerae	Phycisphaerales	Phycisphaeraceae	SM1A02	unknown_species	13	0	0	0	0	0	0	0	0	0	0	0	0	0	0	0	0	0	0	0	0	0	0	0	12	16	0	0	0	0	0	0	0	0	0	26	0	24	0	9	22	65
bCluster_1049	Bacteria	Bacteroidetes	Flavobacteriia	Flavobacteriales	Flavobacteriaceae	Dokdonia	NA	1	2	0	5	0	2	1	29	12	17	19	37	30	26	10	28	0	0	18	0	0	0	0	0	0	0	0	0	0	0	1	1	0	1	0	0	0	0	0	0	0	0
bCluster_1051	Bacteria	Proteobacteria	Alphaproteobacteria	Rhodobacterales	Rhodobacteraceae	Planktomarina	unknown_species	61	2	0	12	0	30	0	14	5	90	12	22	3	0	0	4	0	0	0	0	1	0	0	0	0	0	0	0	0	0	0	0	0	0	16	0	10	0	0	0	0	2
bCluster_1052	Bacteria	Bacteroidetes	Flavobacteriia	Flavobacteriales	NS9_marine_group	unknown_genus	unknown_species	0	0	0	0	0	0	0	0	0	0	0	0	0	0	0	0	0	0	0	0	0	0	0	0	0	0	0	0	0	0	0	0	79	9	6	8	33	30	21	15	2	12
bCluster_1054	Bacteria	Proteobacteria	Alphaproteobacteria	DB1-14	unknown_family	unknown_genus	unknown_species	0	0	0	0	0	0	0	0	0	0	0	0	0	0	0	0	2	19	0	0	0	33	39	0	0	90	0	0	122	17	0	0	0	0	0	0	0	0	0	0	0	0
bCluster_1055	Bacteria	Actinobacteria	Acidimicrobiia	Acidimicrobiales	Acidimicrobiaceae	Illumatobacter	unknown_species	1	2	0	0	11	4	0	0	0	71	0	48	0	0	36	0	0	0	0	0	0	0	0	0	0	0	0	0	0	0	0	12	0	2	35	0	0	0	0	0	0	0
bCluster_1057	Bacteria	Proteobacteria	Alphaproteobacteria	Rhizobiales	Hyphomicrobiaceae	Devosia	NA	5	0	0	0	0	0	0	0	0	0	3	0	0	0	0	0	0	0	0	22	0	0	0	0	0	0	0	0	0	0	0	23	0	0	0	0	0	0	0	0	0	6
bCluster_1058	Bacteria	Proteobacteria	Alphaproteobacteria	Rhodobacterales	Rhodobacteraceae	Sulfitobacter	NA	11	0	0	20	0	11	6	0	0	0	0	0	0	0	0	0	12	0	10	0	25	0	0	0	8	0	12	0	21	36	18	7	0	1	4	14	0	0	14	0	1	0
bCluster_1060	Bacteria	Planctomycetes	Planctomycetacia	Planctomycetales	Planctomycetaceae	Bythopirellula	unknown_species	0	0	0	0	0	0	0	0	0	0	0	0	0	0	0	0	0	0	21	0	0	0	67	0	0	0	0	0	0	0	0	0	0	2	0	29	0	0	16	0	0	8
bCluster_1061	Bacteria	Planctomycetes	Planctomycetacia	Planctomycetales	Planctomycetaceae	Blastopirellula	unknown_species	0	0	0	0	0	10	0	0	0	0	0	0	0	0	0	0	0	23	0	0	19	0	8	0	0	0	0	0	2	0	0	0	0	0	0	0	0	0	0	0	0	0
bCluster_1062	Bacteria	Proteobacteria	Alphaproteobacteria	Rhodobacterales	Rhodobacteraceae	NA	NA	15	0	0	0	0	16	0	0	9	0	0	0	0	0	2	0	0	1	0	0	16	0	0	147	6	1	21	1	1	0	2	0	1	1	0	1	2	0	0	6	0	11
bCluster_1064	Bacteria	Proteobacteria	Alphaproteobacteria	Rhodospirillales	Rhodospirillaceae	unknown_genus	unknown_species	38	0	0	0	0	0	0	0	0	0	0	0	0	0	0	0	0	0	0	0	0	6	0	0	0	0	0	0	0	0	0	0	0	0	8	6	39	4	43	5	22	2
bCluster_1065	Bacteria	Proteobacteria	Deltaproteobacteria	Myxococcales	Nannocystaceae	unknown_genus	unknown_species	0	0	0	34	1	28	32	27	0	0	2	57	0	18	16	0	0	0	0	0	0	0	0	0	0	0	0	0	0	0	0	0	0	0	0	11	0	2	0	0	0	6
bCluster_1066	Bacteria	Proteobacteria	Alphaproteobacteria	Caulobacterales	Hyphomonadaceae	unknown_genus	unknown_species	5	0	0	0	0	0	0	0	0	3	0	1	0	0	0	0	0	0	0	0	0	35	0	0	111	0	8	0	23	5	13	10	1	0	6	0	0	0	0	1	2	0
bCluster_1067	Bacteria	Bacteroidetes	Flavobacteriia	Flavobacteriales	Cryomorphaceae	Fluviicola	Cryomorphaceae_bacterium_JNU-L074	0	0	0	0	0	0	0	0	0	0	0	0	0	0	0	0	16	16	0	0	0	12	3	2	73	0	0	2	33	2	57	17	5	0	0	0	2	0	0	0	0	0
bCluster_1068	Bacteria	Proteobacteria	Gammaproteobacteria	Vibrionales	Vibrionaceae	Aliivibrio	NA	1	0	0	0	0	0	0	0	0	0	0	0	0	0	0	0	0	0	0	0	0	0	0	0	0	0	0	0	0	0	0	0	0	5	0	2	0	1	0	0	22	8
bCluster_1069	Bacteria	Proteobacteria	Gammaproteobacteria	Cellvibrionales	Halieaceae	Congregibacter	Congregibacter_litoralis_KT71	0	0	0	0	0	0	0	0	0	0	0	0	0	0	0	0	1	0	0	4	0	0	0	0	0	0	0	0	0	0	0	0	0	3	6	19	29	0	5	9	10	22
bCluster_1070	Bacteria	Proteobacteria	Deltaproteobacteria	Myxococcales	Sandaracinaceae	unknown_genus	unknown_species	0	0	0	0	0	0	0	0	0	0	0	0	0	0	0	11	0	0	0	0	0	0	0	0	0	0	0	0	0	40	0	0	0	0	0	0	0	0	0	0	0	0
bCluster_1071	Bacteria	Parcubacteria	unknown_class	unknown_order	unknown_family	unknown_genus	unknown_species	0	0	0	0	0	0	0	0	0	0	0	0	0	0	0	0	0	0	0	0	0	0	0	0	0	0	0	0	0	0	0	0	0	18	12	13	9	29	14	22	6	12
bCluster_1072	Bacteria	Saccharibacteria	unknown_class	unknown_order	unknown_family	unknown_genus	unknown_species	0	0	0	0	0	0	0	0	0	0	0	0	0	15	0	0	0	0	0	0	29	0	43	0	0	0	41	0	0	5	4	8	0	0	0	0	0	0	6	0	4	0
bCluster_1073	Bacteria	Planctomycetes	OM190	unknown_order	unknown_family	unknown_genus	unknown_species	9	0	0	0	30	33	48	0	0	27	2	3	0	0	2	50	0	0	0	0	4	0	0	0	0	0	0	0	0	0	0	0	0	0	0	0	0	6	0	0	0	0
bCluster_1074	Bacteria	Planctomycetes	OM190	unknown_order	unknown_family	unknown_genus	unknown_species	20	0	0	1	0	36	0	26	0	0	6	16	7	0	26	0	0	0	0	0	0	0	0	0	0	0	0	0	0	0	0	0	0	0	0	0	0	0	0	0	0	0
bCluster_1075	Bacteria	Planctomycetes	Planctomycetacia	Planctomycetales	Planctomycetaceae	Planctomyces	unknown_species	3	0	0	0	0	0	0	0	0	0	0	0	0	0	0	0	0	0	0	0	0	0	0	0	0	2	0	0	0	6	0	0	0	0	0	0	3	0	2	0	10	0
bCluster_1076	Bacteria	Proteobacteria	Alphaproteobacteria	Rickettsiales	SM2D12	unknown_genus	unknown_species	0	0	0	0	0	20	0	0	0	0	0	0	0	0	0	0	0	0	0	0	0	273	0	0	0	0	0	0	0	0	0	0	0	0	0	0	0	0	0	0	2	6
bCluster_1077	Bacteria	Proteobacteria	Gammaproteobacteria	Thiotrichales	Thiotrichaceae	Thiothrix	NA	1	0	0	0	0	0	8	0	0	13	0	8	0	5	0	0	0	0	0	0	0	0	0	0	0	0	0	0	0	0	0	0	2	0	0	0	0	0	0	0	0	0
bCluster_1078	Bacteria	Acidobacteria	Acidobacteria	Subgroup_4	unknown_family	Blastocatella	unknown_species	0	1	0	0	0	56	44	0	0	0	0	64	2	29	74	0	0	0	0	0	0	0	0	0	0	0	0	0	0	0	0	0	0	0	17	0	0	0	0	3	0	0
bCluster_1079	Bacteria	Proteobacteria	Deltaproteobacteria	Desulfobacterales	Desulfobulbaceae	unknown_genus	unknown_species	0	0	0	0	0	0	0	0	0	0	0	0	0	0	0	0	0	0	0	32	0	34	0	0	0	0	0	0	0	0	0	0	0	0	0	5	12	0	0	3	3	10
bCluster_1080	Bacteria	Proteobacteria	Alphaproteobacteria	Sneathiellales	Sneathiellaceae	Sneathiella	unknown_species	4	12	0	0	0	0	0	44	0	0	0	0	0	0	0	0	0	0	0	79	5	0	5	0	5	0	0	0	0	0	23	19	0	2	0	0	0	0	0	0	3	0
bCluster_1081	Bacteria	Proteobacteria	Alphaproteobacteria	Rhodobacterales	Rhodobacteraceae	NA	NA	5	0	0	0	0	0	0	0	0	0	0	0	0	0	0	0	0	0	9	0	0	0	0	0	0	0	5	0	0	0	0	0	0	0	0	1	0	1	0	2	0	1
bCluster_1082	Bacteria	Proteobacteria	Gammaproteobacteria	Alteromonadales	Alteromonadaceae	Aliiglaciecola	NA	39	0	0	0	0	18	0	0	0	0	11	14	0	7	0	1	0	6	0	37	15	1	0	0	0	13	0	5	0	8	0	12	0	9	0	0	0	5	7	1	0	8
bCluster_1084	Bacteria	Cyanobacteria	Cyanobacteria	SubsectionIII	FamilyI	Phormidium	NA	0	0	0	0	1	0	0	131	10	35	0	0	0	68	0	0	0	0	0	0	0	0	0	0	0	0	0	0	0	0	0	0	0	0	0	4	0	0	0	0	3	0
bCluster_1085	Bacteria	Verrucomicrobia	Verrucomicrobiae	Verrucomicrobiales	Rubritaleaceae	Rubritalea	unknown_species	0	0	0	0	0	0	0	0	0	0	0	0	0	0	0	0	0	0	0	0	0	0	0	0	0	0	0	0	0	0	0	0	0	3	4	6	41	0	0	0	7	4
bCluster_1086	Bacteria	Proteobacteria	Gammaproteobacteria	CS-B046	unknown_family	unknown_genus	unknown_species	0	0	0	0	0	0	0	0	0	0	0	0	0	0	0	0	0	0	0	0	0	2	0	0	0	0	0	0	0	1	0	3	0	0	0	0	0	3	0	0	11	8
bCluster_1087	Bacteria	Parcubacteria	unknown_class	unknown_order	unknown_family	unknown_genus	unknown_species	1	0	0	0	0	0	0	0	0	6	0	0	0	29	0	0	0	0	0	0	4	0	0	0	0	0	0	0	0	64	0	22	0	0	0	15	0	5	3	7	6	9
bCluster_1088	Bacteria	Bacteroidetes	Sphingobacteriia	Sphingobacteriales	Saprospiraceae	Aureispira	Saprospira_sp.	6	0	0	0	0	0	0	0	2	17	1	8	6	0	0	0	0	0	0	0	0	0	0	0	0	0	0	0	0	2	0	0	0	0	0	0	0	0	0	4	0	0
bCluster_1089	Bacteria	Bacteroidetes	Flavobacteriia	Flavobacteriales	Flavobacteriaceae	Kriegella	Kriegella_aquimaris	0	0	0	0	0	12	1	0	9	5	29	21	4	21	10	0	1	0	5	6	0	0	0	0	0	0	0	0	0	23	0	1	0	1	0	12	5	0	1	0	2	2
bCluster_1090	Bacteria	Proteobacteria	Gammaproteobacteria	Chromatiales	Ectothiorhodospiraceae	unknown_genus	unknown_species	8	0	0	0	0	32	0	53	12	50	21	12	10	0	9	64	0	0	0	0	0	0	0	0	0	0	0	0	0	0	0	0	0	0	0	8	0	2	0	0	0	0
bCluster_1091	Bacteria	Proteobacteria	Epsilonproteobacteria	Campylobacterales	Campylobacteraceae	Arcobacter	unknown_species	0	0	0	0	0	0	0	0	0	0	0	0	0	0	0	0	0	0	0	0	0	0	0	0	0	18	0	0	2	0	39	10	0	0	0	0	0	0	0	0	0	0
bCluster_1092	Bacteria	Proteobacteria	Gammaproteobacteria	Pseudomonadales	Pseudomonadaceae	Pseudomonas	NA	0	0	0	0	0	0	0	4	0	0	0	0	3	0	0	0	0	0	0	0	0	0	0	0	0	0	2	0	0	0	25	28	0	0	0	0	0	0	0	0	0	0
bCluster_1093	Bacteria	Planctomycetes	Planctomycetacia	Planctomycetales	Planctomycetaceae	Blastopirellula	unknown_species	6	0	0	0	0	0	0	0	0	0	0	0	0	0	172	0	0	59	0	0	0	0	0	0	0	0	23	0	0	0	0	0	0	11	0	44	23	2	0	1	0	0
bCluster_1094	Bacteria	Proteobacteria	Alphaproteobacteria	Sphingomonadales	Erythrobacteraceae	Erythrobacter	unknown_species	0	0	0	0	0	0	0	0	0	0	16	0	4	0	0	0	0	0	0	0	5	0	0	0	26	0	0	15	0	0	54	27	0	2	0	4	0	4	0	0	0	14
bCluster_1095	Bacteria	Proteobacteria	Gammaproteobacteria	Oceanospirillales	Oceanospirillaceae	Pseudospirillum	unknown_species	0	0	0	41	0	4	0	0	37	6	4	11	10	13	1	68	0	0	5	0	0	0	0	0	0	0	0	45	0	7	0	36	0	0	0	18	0	11	44	12	2	10
bCluster_1096	Bacteria	Bacteroidetes	Sphingobacteriia	Sphingobacteriales	Saprospiraceae	unknown_genus	unknown_species	0	0	0	0	0	0	0	0	10	0	0	0	0	0	7	0	0	0	0	0	0	0	0	0	0	0	0	0	0	0	0	0	0	0	0	0	0	0	0	0	1	14
bCluster_1099	Bacteria	Proteobacteria	Gammaproteobacteria	Chromatiales	Ectothiorhodospiraceae	unknown_genus	unknown_species	0	0	0	0	0	0	0	0	0	0	0	0	0	0	0	0	0	0	0	0	0	0	0	0	0	0	0	0	0	0	0	1	0	0	0	0	0	0	1	0	2	0
bCluster_1100	Bacteria	Bacteroidetes	Cytophagia	Cytophagales	Flammeovirgaceae	unknown_genus	unknown_species	0	0	0	0	0	0	0	0	0	0	0	0	0	0	0	0	0	53	0	0	0	0	5	0	2	0	0	0	0	4	0	18	0	0	0	4	9	10	1	8	36	18
bCluster_1101	Bacteria	Chlamydiae	Chlamydiae	Chlamydiales	Parachlamydiaceae	Neochlamydia	unknown_species	0	0	0	0	0	0	0	0	0	0	0	0	0	0	0	0	0	0	0	0	0	0	0	0	0	0	0	0	0	0	0	0	0	3	9	42	6	31	12	6	25	31
bCluster_1102	Bacteria	Parcubacteria	unknown_class	unknown_order	unknown_family	unknown_genus	unknown_species	27	0	0	0	0	0	0	0	1	1	13	5	0	7	0	0	0	0	0	0	0	0	0	0	43	18	34	0	1	6	0	9	0	0	0	0	96	5	5	5	0	3
bCluster_1103	Bacteria	Proteobacteria	Deltaproteobacteria	Desulfobacterales	Desulfobacteraceae	Desulfosarcina	unknown_species	0	0	0	0	0	0	0	0	0	0	0	0	0	0	0	0	0	0	0	0	0	0	0	0	0	0	0	0	0	0	0	0	0	0	0	0	0	0	0	0	0	1
bCluster_1104	Bacteria	Proteobacteria	Alphaproteobacteria	Caulobacterales	Caulobacteraceae	NA	NA	1	0	0	0	0	0	0	0	0	0	0	0	0	2	0	0	0	0	0	0	6	0	0	20	0	0	0	0	0	45	41	0	0	0	0	0	0	29	0	1	0	0
bCluster_1105	Bacteria	Proteobacteria	Gammaproteobacteria	Vibrionales	Vibrionaceae	Vibrio	NA	0	0	0	0	0	0	0	0	0	0	0	0	0	0	0	0	0	0	0	0	0	0	0	0	0	1	0	0	0	0	0	0	0	0	0	12	0	0	0	0	22	1
bCluster_1106	Bacteria	Proteobacteria	Deltaproteobacteria	Desulfuromonadales	GR-WP33-58	unknown_genus	unknown_species	0	0	0	0	0	0	0	0	0	0	0	0	0	0	0	0	0	0	0	0	0	0	0	0	0	0	0	0	0	0	0	0	0	0	0	0	0	0	0	7	0	0
bCluster_1107	Bacteria	Bacteroidetes	Flavobacteriia	Flavobacteriales	Cryomorphaceae	Fluviicola	marine_metagenome	0	0	0	0	0	0	0	0	0	0	0	0	0	0	0	0	1	0	0	0	0	0	0	0	0	0	0	0	0	0	0	0	88	3	12	10	74	0	23	23	7	5
bCluster_1108	Bacteria	Saccharibacteria	unknown_class	unknown_order	unknown_family	unknown_genus	unknown_species	4	0	0	0	0	0	0	0	0	0	0	0	0	0	0	0	0	3	27	0	3	62	0	0	0	19	0	22	148	0	8	27	0	0	0	0	0	0	0	0	0	0
bCluster_1109	Bacteria	Proteobacteria	Gammaproteobacteria	Cellvibrionales	Halieaceae	OM60(NOR5)_clade	unknown_species	0	0	0	0	0	0	0	0	0	0	0	0	0	0	0	0	1	0	0	0	0	0	0	0	0	0	0	0	0	0	0	0	0	0	0	0	0	0	0	0	0	0
bCluster_1110	Bacteria	Proteobacteria	Alphaproteobacteria	Caulobacterales	Hyphomonadaceae	Algimonas	Litorimonas_sp.	11	0	0	3	0	13	0	0	0	23	16	7	7	20	31	0	0	0	0	0	0	0	0	0	4	0	9	0	0	0	0	0	1	0	0	0	0	0	0	4	0	0
bCluster_1111	Bacteria	Proteobacteria	Alphaproteobacteria	Rhodospirillales	Acetobacteraceae	Asaia	NA	0	0	0	0	0	0	0	0	0	0	0	0	0	0	0	0	0	0	0	0	0	0	0	0	0	0	0	0	0	0	0	0	0	0	0	0	43	0	12	3	10	2
bCluster_1112	Bacteria	Proteobacteria	Gammaproteobacteria	Oceanospirillales	Oceanospirillaceae	Oceanospirillum	Oceanospirillum_linum	1	0	0	0	0	0	0	20	0	0	2	0	0	0	0	0	0	0	0	0	0	0	0	0	0	0	0	0	0	0	0	0	0	0	0	0	0	2	0	0	0	0
bCluster_1113	Bacteria	Planctomycetes	Pla4_lineage	unknown_order	unknown_family	unknown_genus	unknown_species	2	0	0	0	0	0	0	0	0	0	0	0	0	0	0	0	0	0	0	4	0	0	0	0	0	0	0	4	0	0	0	0	0	7	25	56	0	0	0	10	0	0
bCluster_1114	Bacteria	Proteobacteria	Gammaproteobacteria	KI89A_clade	unknown_family	unknown_genus	unknown_species	15	0	0	0	0	0	13	0	6	18	3	15	0	0	0	0	0	0	0	0	0	0	0	0	4	0	0	0	0	8	0	0	0	4	0	19	0	0	0	0	0	0
bCluster_1115	Bacteria	Proteobacteria	Alphaproteobacteria	Rickettsiales	mitochondria	unknown_genus	unknown_species	0	0	0	22	0	0	0	0	0	0	0	0	0	0	0	0	0	0	0	0	0	1	0	0	0	0	0	0	0	0	0	0	2	0	0	1	0	22	28	0	30	12
bCluster_1117	Bacteria	Proteobacteria	Alphaproteobacteria	Rickettsiales	Rickettsiaceae	unknown_genus	unknown_species	0	0	0	0	0	0	0	0	0	0	0	0	0	0	0	0	1	0	0	0	0	0	0	0	0	0	0	0	0	0	0	0	1	0	0	0	0	9	22	12	32	21
bCluster_1118	Bacteria	Proteobacteria	Gammaproteobacteria	Thiotrichales	Francisellaceae	Francisella	unknown_species	1	0	0	0	0	0	0	0	0	0	0	0	0	0	0	0	0	0	0	0	0	0	0	0	0	0	0	0	0	0	0	0	0	6	7	25	12	14	7	4	22	14
bCluster_1120	Bacteria	Proteobacteria	Alphaproteobacteria	Rhodobacterales	Rhodobacteraceae	Stappia	NA	0	0	0	0	12	0	0	0	27	0	0	0	0	0	0	0	0	0	0	0	0	0	0	0	0	0	0	0	0	0	0	0	0	1	7	0	0	14	20	0	3	8
bCluster_1121	Bacteria	Planctomycetes	Phycisphaerae	Phycisphaerales	Phycisphaeraceae	SM1A02	unknown_species	38	0	0	0	0	70	0	0	0	0	164	20	3	0	2	0	0	0	0	0	0	0	0	0	60	0	0	0	8	0	1	16	0	9	0	0	0	0	0	0	0	0
bCluster_1122	Bacteria	Proteobacteria	Gammaproteobacteria	Cellvibrionales	Halieaceae	OM60(NOR5)_clade	unknown_species	11	0	0	0	62	0	131	11	0	68	4	2	0	1	0	0	0	0	0	11	9	0	0	0	0	0	0	0	0	0	0	0	0	0	0	0	0	0	0	4	1	0
bCluster_1123	Bacteria	Parcubacteria	unknown_class	unknown_order	unknown_family	unknown_genus	unknown_species	2	0	0	0	0	0	0	0	0	0	0	0	0	0	0	0	0	0	0	0	0	0	0	0	39	67	0	14	0	1	5	0	0	0	6	46	0	7	10	21	2	11
bCluster_1125	Bacteria	Proteobacteria	Gammaproteobacteria	Legionellales	Coxiellaceae	Coxiella	unknown_species	1	0	0	0	0	0	0	0	0	0	0	0	0	0	0	0	0	0	0	0	4	0	0	192	0	0	0	0	38	65	0	2	0	0	0	0	0	0	0	0	0	0
bCluster_1126	Bacteria	Proteobacteria	Epsilonproteobacteria	Campylobacterales	Campylobacteraceae	Arcobacter	unknown_species	0	0	0	0	0	0	0	0	0	0	0	0	0	0	0	0	2	0	0	0	0	0	0	62	0	0	0	27	0	0	0	0	1	0	0	0	0	0	0	0	1	5
bCluster_1127	Bacteria	Proteobacteria	Gammaproteobacteria	Thiotrichales	Piscirickettsiaceae	Methylophaga	unknown_species	0	0	0	0	0	0	0	0	0	0	0	0	0	0	0	0	33	0	0	0	21	8	0	0	12	0	0	0	0	0	0	0	33	2	1	13	0	39	50	5	10	9
bCluster_1128	Bacteria	Proteobacteria	Alphaproteobacteria	Rhodobacterales	Rhodobacteraceae	Roseobacter	NA	3	1	0	0	0	0	0	0	7	4	0	25	3	6	6	4	0	0	0	0	0	0	0	0	0	0	0	0	0	5	23	21	0	0	0	0	0	0	0	0	0	0
bCluster_1129	Bacteria	Proteobacteria	Gammaproteobacteria	Oceanospirillales	Oceanospirillaceae	Marinomonas	NA	1	0	0	0	0	0	0	0	1	0	0	0	0	0	0	0	0	0	0	0	0	0	0	0	0	0	0	0	0	32	3	10	3	95	0	24	91	215	9	11	2	1
bCluster_1130	Bacteria	Candidate_division_SR1	unknown_class	unknown_order	unknown_family	unknown_genus	unknown_species	3	11	0	22	0	0	0	23	0	98	7	19	43	27	0	12	0	0	0	0	0	0	0	0	0	0	0	0	0	0	0	0	0	0	0	2	0	0	0	0	0	0
bCluster_1131	Bacteria	Proteobacteria	Deltaproteobacteria	Bdellovibrionales	Bdellovibrionaceae	Bdellovibrio	unknown_species	0	0	0	0	0	0	0	0	0	0	0	0	0	0	0	0	0	0	0	0	0	0	0	48	14	0	10	0	0	0	0	0	0	0	0	0	0	0	0	16	1	19
bCluster_1132	Bacteria	Proteobacteria	Alphaproteobacteria	Rhodobacterales	Rhodobacteraceae	Paracocccus	NA	0	0	0	0	0	0	0	21	0	0	0	0	0	0	0	0	1	0	0	0	29	0	0	0	0	0	0	0	0	0	0	0	0	0	0	10	0	0	4	0	3	8
bCluster_1133	Bacteria	Bacteroidetes	Flavobacteriia	Flavobacteriales	Flavobacteriaceae	Maribacter	Maribacter_sp.	0	0	44	15	0	22	0	60	10	22	0	18	0	0	0	20	0	0	0	0	0	0	0	0	13	0	0	0	0	21	0	0	0	12	0	6	1	4	2	4	0	5
bCluster_1134	Bacteria	Proteobacteria	Gammaproteobacteria	Oceanospirillales	Oceanospirillaceae	Oceanospirillum	Oceanospirillum_nioense	1	0	24	0	0	0	0	13	0	0	2	0	0	0	0	0	0	0	0	0	0	0	0	0	0	0	12	17	0	0	0	0	0	12	0	10	0	0	0	2	0	0
bCluster_1135	Bacteria	Proteobacteria	Deltaproteobacteria	Desulfobacterales	Nitrospinaceae	Nitrospina	Nitrospina_sp.	0	0	0	0	0	0	0	0	298	0	0	0	0	0	0	0	0	0	0	0	0	0	0	0	0	0	0	0	0	0	0	0	0	0	0	0	0	0	0	0	0	0
bCluster_1136	Bacteria	Bacteroidetes	Sphingobacteriia	Sphingobacteriales	NS11-12_marine_group	unknown_genus	unidentified_marine_bacterioplankton	0	0	0	0	0	0	0	0	0	0	0	0	0	0	0	0	0	0	0	0	0	0	0	0	0	0	0	0	0	0	0	0	36	10	4	28	93	34	5	7	1	5
bCluster_1137	Bacteria	Chloroflexi	Ardenticatenia	Ardenticatenales	unknown_family	unknown_genus	unknown_species	0	0	0	0	0	0	0	0	13	0	0	0	0	0	0	0	0	0	0	0	0	0	0	0	0	0	0	0	0	0	0	0	0	0	0	0	0	0	0	12	2	1
bCluster_1138	Bacteria	Proteobacteria	Gammaproteobacteria	Legionellales	Coxiellaceae	Coxiella	unknown_species	0	0	0	0	0	0	0	0	0	0	0	0	0	0	0	0	17	10	0	18	13	39	23	4	20	25	0	0	2	0	0	30	0	0	0	0	0	0	0	0	0	0
bCluster_1140	Bacteria	Proteobacteria	Gammaproteobacteria	Cellvibrionales	Halieaceae	Haliea	unknown_species	0	0	0	0	0	0	0	0	0	0	0	0	0	0	0	0	0	0	77	0	0	0	0	26	0	0	0	0	21	0	0	0	0	0	0	7	35	11	0	2	18	6
bCluster_1141	Bacteria	Acidobacteria	Holophagae	Subgroup_10	CA002	unknown_genus	unknown_species	1	0	0	0	0	0	0	0	0	0	0	0	0	0	0	0	0	0	10	0	0	0	15	0	0	0	0	4	0	0	0	0	0	0	0	5	0	0	0	0	0	0
bCluster_1142	Bacteria	Actinobacteria	Acidimicrobiia	Acidimicrobiales	Acidimicrobiaceae	NA	NA	2	0	0	0	5	0	0	2	0	6	4	0	0	5	0	0	0	0	5	0	0	0	0	0	0	0	0	0	54	0	62	0	0	0	0	0	0	6	0	4	4	2
bCluster_1143	Bacteria	Cyanobacteria	Cyanobacteria	SubsectionII	FamilyII	Pleurocapsa	unknown_species	0	0	0	0	0	18	0	8	55	53	4	29	0	42	22	0	0	0	0	0	0	0	0	0	0	0	0	0	0	0	0	0	1	0	0	0	0	0	0	0	0	0
bCluster_1144	Bacteria	Proteobacteria	Alphaproteobacteria	Rhodobacterales	Rhodobacteraceae	unknown_genus	unknown_species	0	0	0	0	0	0	0	0	0	1	0	0	6	0	0	0	0	0	0	0	0	0	0	0	0	0	0	0	11	0	0	0	0	4	0	0	0	0	0	0	0	2
bCluster_1145	Bacteria	Proteobacteria	Gammaproteobacteria	Alteromonadales	Pseudoalteromonadaceae	unknown_genus	unknown_species	0	67	0	0	0	0	0	0	0	0	0	0	0	0	0	0	0	0	0	152	0	0	0	0	0	0	0	87	0	0	0	0	0	0	0	0	0	0	0	0	0	0
bCluster_1147	Bacteria	Proteobacteria	Gammaproteobacteria	Alteromonadales	Psychromonadaceae	Psychromonas	unknown_species	0	0	0	0	0	0	0	0	0	0	0	0	0	0	0	0	0	0	0	0	0	0	0	0	0	0	0	0	0	0	0	0	0	21	0	0	0	0	1	0	5	0
bCluster_1148	Bacteria	Proteobacteria	Alphaproteobacteria	Rhodobacterales	Rhodobacteraceae	NA	NA	17	0	0	0	0	10	0	0	9	0	0	3	33	0	14	0	0	0	94	0	0	0	9	0	0	0	0	0	60	8	1	0	0	0	0	0	0	0	0	0	0	0
bCluster_1149	Bacteria	Verrucomicrobia	Verrucomicrobiae	Verrucomicrobiales	DEV007	unknown_genus	unknown_species	4	0	0	0	0	18	55	0	0	0	0	9	0	19	0	0	0	0	0	0	3	0	0	0	0	0	0	0	0	0	0	0	0	3	0	4	23	2	0	4	0	3
bCluster_1150	Bacteria	Proteobacteria	Gammaproteobacteria	Cellvibrionales	Halieaceae	Haliea	unknown_species	0	0	0	0	0	0	0	0	0	0	0	0	0	0	0	0	0	0	0	0	0	0	0	0	0	0	0	0	0	0	0	0	0	0	0	0	0	0	0	0	0	0
bCluster_1151	Bacteria	Proteobacteria	Alphaproteobacteria	Sphingomonadales	Sphingomonadaceae	NA	NA	0	36	0	6	33	4	0	0	4	51	34	5	0	0	16	0	0	0	0	0	0	0	0	0	0	0	2	0	0	0	0	0	0	0	0	0	4	0	13	2	5	5
bCluster_1152	Bacteria	Proteobacteria	Alphaproteobacteria	Rickettsiales	RB446	unknown_genus	unknown_species	0	0	0	0	0	0	0	0	0	0	0	0	0	0	0	0	0	0	0	0	2	0	0	0	0	173	0	0	0	0	0	0	0	7	0	6	0	0	0	0	0	1
bCluster_1153	Bacteria	Bacteroidetes	Flavobacteriia	Flavobacteriales	Flavobacteriaceae	Kordia	Kordia_sp.	4	5	0	20	0	16	0	6	0	0	5	4	0	16	16	20	0	0	0	23	0	0	0	0	0	0	0	0	0	0	0	0	0	1	0	0	0	0	1	0	0	1
bCluster_1157	Bacteria	Proteobacteria	Gammaproteobacteria	KI89A_clade	unknown_family	unknown_genus	unknown_species	0	0	0	0	0	0	0	0	0	0	0	0	0	0	0	0	137	0	55	0	0	0	0	0	3	21	8	0	0	0	6	50	8	0	0	0	0	0	0	3	0	0
bCluster_1158	Bacteria	Bacteroidetes	Cytophagia	Order_II	Rhodothermaceae	unknown_genus	unknown_species	8	0	0	0	0	0	0	0	5	17	0	0	0	0	0	0	0	0	0	0	0	0	0	0	0	0	0	0	0	0	0	0	0	0	0	0	0	0	0	2	0	0
bCluster_1159	Bacteria	Proteobacteria	Alphaproteobacteria	Rickettsiales	mitochondria	unknown_genus	unknown_species	0	0	0	0	0	0	0	0	0	0	0	0	0	0	0	0	1	0	0	83	2	0	102	0	32	47	0	0	0	0	0	4	0	0	0	0	0	0	0	1	5	0
bCluster_1160	Bacteria	Proteobacteria	Alphaproteobacteria	Rhodobacterales	Rhodobacteraceae	unknown_genus	unknown_species	0	0	0	0	0	0	0	0	0	0	0	1	0	0	14	0	0	130	56	0	3	0	11	0	0	0	0	0	0	0	0	0	0	0	0	0	4	0	0	0	0	0
bCluster_1161	Bacteria	Proteobacteria	Alphaproteobacteria	Rhizobiales	Phyllobacteriaceae	Ahrensia	marine_bacterium_ALUS253_28	0	0	0	0	0	0	0	0	0	0	0	0	0	0	0	0	0	0	0	0	0	0	0	0	0	277	0	0	0	0	0	0	0	0	0	0	0	0	0	0	0	0
bCluster_1163	Bacteria	Proteobacteria	TA18	unknown_order	unknown_family	unknown_genus	unknown_species	0	0	0	0	0	0	0	0	0	0	0	0	0	0	0	0	0	0	0	0	2	13	0	0	0	72	0	4	0	1	29	61	0	3	0	43	0	2	0	0	0	14
bCluster_1164	Bacteria	Proteobacteria	Gammaproteobacteria	Thiotrichales	Thiotrichales_Incertae_Sedis	Candidatus_Endoecteinascidia	marine_metagenome	1	0	0	0	0	0	0	0	0	0	0	0	0	0	0	0	0	0	0	0	0	0	0	0	0	0	0	0	0	0	0	0	0	0	1	18	1	9	33	29	14	10
bCluster_1165	Bacteria	Planctomycetes	Planctomycetacia	Planctomycetales	Planctomycetaceae	Blastopirellula	planctomycete_str._116	3	0	0	0	0	0	0	0	0	0	0	0	0	0	0	0	0	0	0	0	0	0	0	0	0	0	0	0	0	0	0	0	0	10	0	0	0	17	0	0	0	0
bCluster_1166	Bacteria	Proteobacteria	Alphaproteobacteria	Rhodobacterales	Rhodobacteraceae	unknown_genus	unknown_species	0	0	0	0	0	0	0	0	0	0	0	0	0	0	0	0	0	0	0	0	0	0	0	0	0	0	0	0	0	0	0	0	0	0	0	0	0	0	0	0	0	3
bCluster_1167	Bacteria	Proteobacteria	Alphaproteobacteria	Rhodobacterales	Rhodobacteraceae	Jannaschia	unknown_species	0	10	0	0	0	43	0	0	0	0	9	81	4	3	41	0	0	0	0	0	0	0	0	0	0	0	0	0	0	0	0	0	0	0	0	0	0	0	0	0	0	0
bCluster_1168	Bacteria	Gracilibacteria	unknown_class	unknown_order	unknown_family	unknown_genus	unknown_species	1	0	0	0	0	6	0	0	0	0	0	0	1	0	20	1	0	0	0	0	0	0	0	0	0	0	0	0	0	0	0	0	0	6	0	2	4	0	94	8	0	34
bCluster_1169	Bacteria	Bacteroidetes	Sphingobacteriia	Sphingobacteriales	Saprospiraceae	Portibacter	unknown_species	2	0	0	0	0	0	0	0	0	0	9	18	0	12	0	0	0	0	0	0	0	0	0	0	0	0	0	0	0	0	0	0	0	0	0	0	0	0	0	0	0	0
bCluster_1170	Bacteria	Proteobacteria	Gammaproteobacteria	Cellvibrionales	Cellvibrionaceae	unknown_genus	unknown_species	2	11	94	32	23	10	0	5	13	14	15	5	5	19	0	10	0	0	0	0	0	0	0	0	0	0	0	0	0	0	0	0	0	0	0	0	0	0	0	0	0	0
bCluster_1171	Bacteria	Planctomycetes	Planctomycetacia	Planctomycetales	Planctomycetaceae	Blastopirellula	unknown_species	16	0	0	140	0	0	0	0	0	0	0	0	12	1	0	12	0	0	0	0	0	0	0	0	0	0	0	0	0	0	0	0	0	0	0	0	0	0	0	4	0	0
bCluster_1172	Bacteria	Proteobacteria	Deltaproteobacteria	Bdellovibrionales	Bdellovibrionaceae	Bdellovibrio	unknown_species	9	22	0	0	0	0	0	0	0	0	0	2	0	0	0	0	0	0	0	1	0	0	0	0	11	0	1	0	0	0	31	20	0	0	0	0	0	0	0	0	0	0
bCluster_1173	Bacteria	Parcubacteria	unknown_class	unknown_order	unknown_family	unknown_genus	unknown_species	15	0	0	0	0	0	0	0	0	0	0	0	0	5	0	0	0	0	0	0	11	0	0	0	0	0	0	5	0	41	60	22	1	3	7	4	0	0	0	1	0	8
bCluster_1174	Bacteria	Proteobacteria	Deltaproteobacteria	Desulfobacterales	Desulfobacteraceae	unknown_genus	unknown_species	0	0	0	0	0	0	0	0	0	0	0	0	0	0	0	0	0	26	0	0	0	0	0	0	0	0	0	0	0	0	0	0	0	0	0	0	1	0	0	0	0	0
bCluster_1175	Bacteria	Proteobacteria	Gammaproteobacteria	unknown_order	unknown_family	unknown_genus	unknown_species	0	0	0	0	0	0	0	0	0	0	0	0	0	0	0	0	0	0	0	0	0	0	0	0	0	0	0	0	0	0	0	0	0	0	0	0	0	0	0	0	1	0
bCluster_1176	Bacteria	Bacteroidetes	Cytophagia	Cytophagales	Flammeovirgaceae	Fabibacter	Flexibacteraceae_bacterium_DG1392	0	20	0	0	0	2	56	0	0	52	0	0	0	1	0	9	0	0	0	0	0	0	0	0	21	0	0	0	0	1	0	0	0	0	1	1	0	4	0	0	0	0
bCluster_1178	Bacteria	Proteobacteria	Alphaproteobacteria	Rickettsiales	SM2D12	unknown_genus	unknown_species	5	0	0	0	0	32	4	0	0	42	4	0	21	1	26	0	0	0	10	0	10	0	0	0	0	0	0	3	0	25	0	68	0	0	0	0	0	0	0	0	0	0
bCluster_1179	Bacteria	Proteobacteria	Betaproteobacteria	Burkholderiales	Comamonadaceae	NA	NA	0	0	0	0	0	0	0	0	0	0	0	0	0	0	0	0	1	0	0	0	0	0	0	0	0	0	0	0	0	0	12	0	0	0	0	0	0	0	0	0	0	0
bCluster_1180	Bacteria	Planctomycetes	Planctomycetacia	Planctomycetales	Planctomycetaceae	Planctomyces	NA	0	0	0	0	0	0	0	0	0	0	0	0	0	0	0	0	0	1	0	0	0	0	0	0	0	0	0	0	0	0	0	0	0	0	0	0	0	0	0	3	0	0
bCluster_1181	Bacteria	Proteobacteria	Betaproteobacteria	Burkholderiales	Comamonadaceae	Alicycliphilus	unknown_species	0	0	309	0	0	0	11	0	0	0	0	1	0	0	0	0	0	0	0	0	0	0	0	0	0	0	0	4	0	0	18	0	0	0	0	0	0	0	0	0	0	0
bCluster_1182	Bacteria	Proteobacteria	Gammaproteobacteria	KI89A_clade	unknown_family	unknown_genus	unknown_species	2	0	0	0	0	0	0	13	7	0	0	0	0	0	0	0	0	0	0	10	0	0	0	0	0	0	0	0	0	0	0	0	0	0	0	40	0	1	0	0	0	0
bCluster_1183	Bacteria	Planctomycetes	Pla3_lineage	unknown_order	unknown_family	unknown_genus	unknown_species	6	0	0	0	0	16	0	0	0	4	6	37	0	0	0	0	0	77	0	0	0	0	0	0	0	0	0	0	0	0	0	0	0	0	0	0	0	0	0	0	0	0
bCluster_1185	Bacteria	Planctomycetes	Planctomycetacia	Planctomycetales	Planctomycetaceae	Planctomyces	unknown_species	0	0	0	0	0	0	0	0	0	0	0	0	0	4	0	0	0	0	0	0	0	0	0	0	4	0	0	0	0	0	0	0	0	0	0	3	0	0	4	5	0	1
bCluster_1187	Bacteria	Gemmatimonadetes	Gemmatimonadetes	BD2-11_terrestrial_group	unknown_family	unknown_genus	unknown_species	3	0	0	0	0	0	0	0	0	0	0	0	0	0	0	0	0	0	0	39	0	0	0	0	21	0	12	0	0	3	0	0	0	5	2	18	0	7	11	24	3	23
bCluster_1188	Bacteria	Proteobacteria	Alphaproteobacteria	Rhodobacterales	Rhodobacteraceae	Halocynthiibacter	NA	5	0	0	0	0	2	0	0	0	0	0	0	0	0	0	0	2	0	0	0	0	103	0	0	18	49	0	0	0	0	0	0	1	4	0	0	0	0	0	0	0	0
bCluster_1189	Bacteria	Firmicutes	Clostridia	Clostridiales	JTB215	unknown_genus	unknown_species	0	0	0	0	0	0	0	0	0	0	0	0	0	0	0	0	0	0	0	0	0	0	0	0	0	0	0	0	0	0	0	0	1	32	18	0	10	3	18	3	2	10
bCluster_1190	Bacteria	Proteobacteria	Deltaproteobacteria	Bdellovibrionales	Bacteriovoracaceae	Peredibacter	unknown_species	14	0	0	6	25	17	0	0	0	0	0	7	0	0	3	0	0	0	55	11	0	1	0	0	0	0	3	32	0	28	38	6	0	0	0	0	0	0	0	0	0	0
bCluster_1191	Bacteria	Planctomycetes	Planctomycetacia	Planctomycetales	Planctomycetaceae	Bythopirellula	unknown_species	0	0	0	0	0	0	0	0	0	0	0	0	0	0	0	0	0	0	0	0	0	0	0	0	0	0	0	0	41	0	0	0	0	0	0	0	0	0	0	0	0	0
bCluster_1192	Bacteria	Proteobacteria	Epsilonproteobacteria	Campylobacterales	Campylobacteraceae	Arcobacter	unknown_species	0	0	0	0	0	0	0	0	0	0	0	0	0	0	0	0	27	7	17	0	0	1	17	0	12	0	14	7	0	26	0	22	0	0	0	0	0	0	0	0	0	0
bCluster_1193	Bacteria	Planctomycetes	Planctomycetacia	Planctomycetales	Planctomycetaceae	Planctomyces	unknown_species	1	0	0	0	0	0	0	0	0	0	0	0	0	0	0	0	0	0	0	0	0	0	0	0	0	24	0	0	0	0	0	11	0	0	0	0	0	0	0	0	3	0
bCluster_1194	Bacteria	Proteobacteria	Alphaproteobacteria	Rhodobacterales	Rhodobacteraceae	Loktanella	unknown_species	2	0	0	0	0	0	0	0	0	0	0	0	2	1	0	0	0	0	0	0	0	0	0	0	18	0	0	0	0	0	0	0	0	0	0	0	0	0	0	0	0	0
bCluster_1195	Bacteria	Proteobacteria	Alphaproteobacteria	Rhodobacterales	Rhodobacteraceae	Sulfitobacter	NA	1	0	0	0	0	17	0	15	0	20	0	20	1	30	22	0	0	0	0	0	0	0	0	0	0	0	0	0	0	0	0	0	0	0	0	2	0	0	0	0	0	0
bCluster_1196	Bacteria	Planctomycetes	Phycisphaerae	Phycisphaerales	Phycisphaeraceae	SM1A02	unknown_species	29	0	0	0	0	4	0	0	0	0	0	15	0	0	4	0	0	0	0	0	19	0	0	0	0	0	0	0	0	0	0	27	0	0	0	7	0	1	31	5	0	5
bCluster_1197	Bacteria	Planctomycetes	Planctomycetacia	Planctomycetales	Planctomycetaceae	Rhodopirellula	unknown_species	2	0	0	0	0	0	0	0	0	0	0	0	0	0	0	0	0	0	0	0	0	0	0	0	0	0	0	0	0	0	0	0	0	8	0	12	0	0	0	2	0	12
bCluster_1198	Bacteria	Proteobacteria	Gammaproteobacteria	Thiotrichales	Piscirickettsiaceae	unknown_genus	unknown_species	5	0	0	0	0	7	0	0	0	0	0	0	5	10	13	50	0	30	0	0	2	0	0	0	6	0	0	38	0	4	0	0	0	0	0	0	0	0	3	0	0	0
bCluster_1199	Bacteria	Proteobacteria	Gammaproteobacteria	Vibrionales	Vibrionaceae	Aliivibrio	NA	1	0	0	0	0	0	0	0	0	0	0	0	0	0	0	0	0	0	0	0	0	0	0	0	0	0	0	0	0	0	0	0	2	5	0	18	0	3	0	5	7	7
bCluster_1200	Bacteria	Deferribacteres	Deferribacteres	Deferribacterales	Deferribacteraceae	Geovibrio	unknown_species	0	0	0	0	0	0	0	0	0	0	0	0	0	0	0	0	0	0	0	0	0	0	0	0	0	0	0	0	0	0	0	0	0	4	3	29	0	0	0	0	0	0
bCluster_1201	Bacteria	Planctomycetes	Planctomycetacia	Planctomycetales	Planctomycetaceae	Pir4_lineage	unknown_species	5	0	0	0	0	0	0	0	0	0	0	1	0	0	23	0	0	43	0	0	0	0	0	0	0	0	0	0	0	0	0	0	0	0	0	0	0	12	2	0	8	0
bCluster_1202	Bacteria	Planctomycetes	Phycisphaerae	Phycisphaerales	Phycisphaeraceae	SM1A02	unknown_species	0	0	0	0	0	0	0	0	0	0	0	0	0	0	42	0	0	0	0	0	0	0	0	0	0	0	0	0	0	0	0	0	0	0	0	0	0	0	0	0	0	0
bCluster_1204	Bacteria	Proteobacteria	Gammaproteobacteria	Alteromonadales	Alteromonadaceae	Marinobacter	NA	41	0	0	0	0	0	8	2	13	27	0	13	7	13	22	42	0	0	0	0	0	0	0	0	0	0	0	0	0	0	0	0	0	0	21	10	0	0	4	0	0	6
bCluster_1205	Bacteria	Proteobacteria	Gammaproteobacteria	Alteromonadales	Pseudoalteromonadaceae	Pseudoalteromonas	unknown_species	0	0	0	0	0	0	0	0	0	0	0	0	0	0	0	0	0	0	0	0	0	0	0	0	0	0	0	0	0	0	0	0	0	0	6	0	0	0	0	0	0	0
bCluster_1206	Bacteria	TM6	unknown_class	unknown_order	unknown_family	unknown_genus	unknown_species	3	0	0	0	0	0	0	2	0	0	0	0	0	0	0	0	0	0	0	0	0	0	0	0	0	0	0	0	0	0	0	0	2	9	14	28	4	18	31	14	14	2
bCluster_1207	Bacteria	Proteobacteria	Deltaproteobacteria	Bdellovibrionales	Bdellovibrionaceae	OM27_clade	unknown_species	50	0	0	0	0	41	0	0	0	0	15	14	4	18	35	0	0	0	0	0	0	0	0	0	0	0	0	0	0	0	0	0	0	0	0	0	0	0	0	0	0	0
bCluster_1208	Bacteria	Proteobacteria	Alphaproteobacteria	Caulobacterales	Hyphomonadaceae	Robiginitomaculum	unknown_species	0	0	0	0	0	0	51	61	0	0	0	9	0	0	0	0	0	0	4	0	0	0	0	0	0	69	0	42	0	0	3	0	0	2	0	0	18	0	0	3	0	0
bCluster_1209	Bacteria	Proteobacteria	Gammaproteobacteria	Thiotrichales	Francisellaceae	Francisella	NA	35	0	0	6	11	10	7	20	0	0	0	5	4	0	26	59	0	0	0	0	23	0	0	0	0	0	0	0	0	0	0	0	3	5	0	0	2	5	1	0	20	0
bCluster_1210	Bacteria	Proteobacteria	Deltaproteobacteria	Sh765B-TzT-29	unknown_family	unknown_genus	unknown_species	0	0	0	0	0	0	0	0	0	0	0	0	0	0	0	0	0	0	0	0	0	0	0	0	0	0	0	0	0	0	0	62	0	7	0	0	0	0	12	0	0	1
bCluster_1211	Bacteria	Proteobacteria	Gammaproteobacteria	Alteromonadales	Colwelliaceae	Thalassotalea	NA	0	0	0	0	0	0	0	0	0	0	0	0	0	0	0	0	0	0	0	0	0	0	0	0	0	0	0	0	0	0	0	1	1	28	0	7	1	16	6	1	9	15
bCluster_1212	Bacteria	Bacteroidetes	Flavobacteriia	Flavobacteriales	Flavobacteriaceae	Polaribacter	unknown_species	1	0	0	0	0	0	0	0	0	0	0	0	0	0	0	0	52	13	0	5	6	101	0	0	39	0	0	0	40	0	0	5	0	0	0	0	0	0	0	0	0	0
bCluster_1214	Bacteria	Planctomycetes	Planctomycetacia	Planctomycetales	Planctomycetaceae	Rhodopirellula	unknown_species	0	0	0	0	0	0	0	0	2	0	0	0	0	0	5	0	0	0	0	1	0	0	0	0	0	0	0	0	0	0	0	0	0	0	0	6	0	0	0	0	0	6
bCluster_1215	Bacteria	Planctomycetes	Planctomycetacia	Planctomycetales	Planctomycetaceae	Rubripirellula	unknown_species	0	0	0	0	0	0	0	0	0	0	1	0	0	0	0	0	0	0	0	0	0	0	0	0	0	0	0	0	0	0	0	0	0	0	0	0	0	0	0	0	0	11
bCluster_1216	Bacteria	Proteobacteria	Gammaproteobacteria	Arenicellales	Arenicellaceae	unknown_genus	unknown_species	0	0	0	0	0	0	0	0	0	0	0	0	0	0	0	0	0	0	0	7	0	0	0	0	0	0	0	0	0	0	0	0	0	0	0	2	3	0	0	0	12	0
bCluster_1217	Bacteria	Proteobacteria	Alphaproteobacteria	Rhodobacterales	Rhodobacteraceae	unknown_genus	unknown_species	1	0	0	0	0	0	0	0	0	0	0	0	3	0	0	34	0	0	18	0	0	9	12	0	0	0	0	0	0	0	43	48	0	0	0	2	3	0	0	0	0	0
bCluster_1218	Bacteria	Proteobacteria	Alphaproteobacteria	Rhodobacterales	Rhodobacteraceae	Ruegeria	unknown_species	0	0	0	0	0	0	0	0	0	0	0	0	0	0	0	0	0	0	0	0	2	0	0	0	0	0	0	0	0	0	0	0	0	0	0	0	0	0	0	3	6	0
bCluster_1219	Bacteria	Proteobacteria	Deltaproteobacteria	Desulfobacterales	Desulfobulbaceae	unknown_genus	unknown_species	0	0	0	0	0	0	0	0	0	0	0	0	0	0	0	0	0	18	0	0	0	0	0	0	0	0	0	0	0	0	0	0	0	0	0	0	0	0	0	0	0	0
bCluster_1220	Bacteria	Chlamydiae	Chlamydiae	Chlamydiales	Chlamydiaceae	unknown_genus	unknown_species	0	0	0	0	0	0	0	0	0	0	0	0	0	0	0	0	0	0	0	0	0	0	1	0	133	0	0	0	0	0	0	0	0	1	0	7	0	1	0	0	16	6
bCluster_1221	Bacteria	Proteobacteria	Deltaproteobacteria	Bdellovibrionales	Bdellovibrionaceae	Bdellovibrio	unknown_species	1	0	0	0	0	0	0	0	0	135	0	0	0	0	0	3	0	0	0	0	0	0	0	23	0	0	0	8	78	0	0	0	0	1	0	0	0	4	0	1	0	1
bCluster_1222	Bacteria	Bacteroidetes	Flavobacteriia	Flavobacteriales	Flavobacteriaceae	Winogradskyella	unknown_species	0	0	0	0	0	0	0	0	0	0	0	0	0	0	0	0	0	0	0	0	0	0	0	0	0	0	0	0	0	0	0	0	0	0	0	0	0	0	0	0	0	0
bCluster_1223	Bacteria	Planctomycetes	Planctomycetacia	Planctomycetales	Planctomycetaceae	Blastopirellula	unknown_species	0	0	0	0	0	0	0	0	0	0	0	0	0	0	0	0	0	0	0	0	0	94	0	0	0	0	0	0	0	34	0	0	0	0	0	0	0	0	0	0	0	0
bCluster_1224	Bacteria	Proteobacteria	Gammaproteobacteria	Xanthomonadales	JTB255_marine_benthic_group	unknown_genus	unknown_species	0	0	0	0	0	0	0	0	0	0	0	0	0	0	0	0	0	0	0	0	0	0	0	0	0	0	0	0	0	0	0	0	0	0	0	0	14	0	0	0	2	0
bCluster_1225	Bacteria	Proteobacteria	Betaproteobacteria	Methylophilales	Methylophilaceae	OM43_clade	Methylophilales_bacterium_HTCC2181	43	0	0	37	0	46	12	0	3	29	18	17	1	14	32	0	2	0	0	0	0	0	0	0	0	0	0	0	0	0	0	0	0	0	0	0	0	0	0	0	1	0
bCluster_1226	Bacteria	Proteobacteria	Gammaproteobacteria	Cellvibrionales	Halieaceae	Halioglobus	unknown_species	0	0	0	0	0	0	0	0	0	0	0	0	0	0	0	0	0	0	0	0	0	0	0	0	0	0	2	0	0	0	0	0	0	3	19	22	5	7	2	0	50	23
bCluster_1227	Bacteria	Proteobacteria	Gammaproteobacteria	Xanthomonadales	JTB255_marine_benthic_group	unknown_genus	unknown_species	0	0	0	0	0	0	0	0	0	0	0	1	0	0	0	0	0	0	0	0	0	180	0	0	2	0	0	0	34	0	0	1	0	0	0	8	0	0	0	0	0	0
bCluster_1228	Bacteria	Proteobacteria	Alphaproteobacteria	Rhodobacterales	Rhodobacteraceae	unknown_genus	unknown_species	0	0	0	0	0	0	5	0	0	0	0	1	0	0	2	0	0	0	0	0	0	0	0	0	0	0	0	0	0	0	0	0	0	0	0	0	2	0	0	0	2	0
bCluster_1230	Bacteria	Proteobacteria	Gammaproteobacteria	Vibrionales	Vibrionaceae	Vibrio	Vibrio_sinaloensis	0	0	0	0	0	0	1	0	0	0	0	0	0	0	0	0	0	0	0	0	2	0	0	18	0	0	0	0	0	0	0	0	0	0	0	0	0	0	0	0	2	1
bCluster_1231	Bacteria	Proteobacteria	Gammaproteobacteria	Cellvibrionales	Cellvibrionaceae	unknown_genus	unknown_species	0	0	0	0	0	0	0	0	0	0	0	0	0	0	0	0	0	0	0	0	0	0	0	0	0	0	0	0	0	0	0	0	0	11	7	0	0	2	0	1	31	9
bCluster_1233	Bacteria	Actinobacteria	Actinobacteria	Micrococcales	Sanguibacteraceae	Sanguibacter	NA	0	0	0	0	0	0	0	0	0	0	0	0	0	0	0	0	0	0	0	34	6	0	0	0	25	0	0	0	0	0	7	0	0	0	0	22	0	1	0	15	0	7
bCluster_1234	Bacteria	Proteobacteria	Alphaproteobacteria	Rhodobacterales	Rhodobacteraceae	unknown_genus	unknown_species	1	1	1	0	0	6	0	4	3	0	2	4	1	4	5	2	0	0	1	1	18	0	0	1	0	1	3	8	0	8	4	1	0	3	1	2	2	3	8	14	9	6
bCluster_1235	Bacteria	Bacteroidetes	Flavobacteriia	Flavobacteriales	Flavobacteriaceae	Formosa	unknown_species	0	0	0	0	0	0	0	0	0	0	0	0	0	0	0	0	6	0	0	0	0	0	0	0	0	0	0	0	0	0	0	0	75	4	19	4	7	16	11	17	9	5
bCluster_1236	Bacteria	Bacteroidetes	Sphingobacteriia	Sphingobacteriales	Saprospiraceae	Lewinella	unknown_species	2	0	0	0	0	0	2	0	0	7	1	19	0	0	0	5	0	2	0	0	0	0	7	0	0	0	0	0	0	0	0	6	0	0	0	0	0	0	0	0	0	1
bCluster_1237	Bacteria	Proteobacteria	Alphaproteobacteria	Rhodobacterales	Rhodobacteraceae	Loktanella	NA	0	12	0	11	49	3	175	21	107	4	10	0	12	7	6	102	8	0	0	0	0	0	0	0	0	0	0	0	0	0	0	0	0	0	0	0	0	0	23	0	0	0
bCluster_1238	Bacteria	Proteobacteria	Deltaproteobacteria	Desulfovibrionales	Desulfovibrionaceae	Desulfovibrio	NA	0	0	0	0	0	0	1	0	0	0	0	0	0	0	0	0	0	0	0	0	19	0	8	0	0	0	0	0	0	0	0	0	0	0	0	1	0	0	0	0	0	0
bCluster_1239	Bacteria	Proteobacteria	Alphaproteobacteria	Rhodobacterales	Rhodobacteraceae	unknown_genus	Roseobacter_sp.	2	0	0	0	0	0	0	0	0	0	0	0	0	0	0	5	0	0	0	0	0	0	0	0	0	0	0	0	0	0	0	0	0	0	0	0	0	0	0	0	0	0
bCluster_1240	Bacteria	Proteobacteria	Gammaproteobacteria	Legionellales	Coxiellaceae	Coxiella	unknown_species	0	0	0	0	0	0	0	0	0	0	0	0	0	0	0	0	0	0	0	0	0	0	0	0	0	0	0	10	0	0	0	0	0	0	0	13	12	2	16	3	0	9
bCluster_1241	Bacteria	Proteobacteria	Alphaproteobacteria	Rickettsiales	SM2D12	unknown_genus	unknown_species	26	0	0	4	0	0	0	0	0	0	0	8	0	6	0	0	0	0	0	0	0	0	7	0	33	15	32	6	0	0	9	4	0	0	0	0	0	0	6	0	11	0
bCluster_1242	Bacteria	Proteobacteria	Gammaproteobacteria	Order_Incertae_Sedis	Family_Incertae_Sedis	Marinicella	unknown_species	0	0	0	0	0	0	0	0	0	0	0	0	0	0	0	0	0	0	0	0	0	0	0	0	0	0	0	0	0	0	0	0	0	0	12	0	0	0	0	0	3	0
bCluster_1243	Bacteria	Acidobacteria	Holophagae	Subgroup_10	Sva0725	unknown_genus	unknown_species	0	0	0	0	0	0	0	0	0	0	0	0	0	0	0	0	0	0	0	0	0	0	0	0	0	0	0	0	0	0	0	0	0	0	0	0	0	0	0	0	2	0
bCluster_1244	Bacteria	Parcubacteria	unknown_class	unknown_order	unknown_family	unknown_genus	unknown_species	0	0	0	0	0	0	0	0	0	0	0	0	0	0	0	0	0	42	11	6	10	21	9	0	38	30	15	1	24	3	63	1	0	0	0	0	0	0	0	0	0	0
bCluster_1245	Bacteria	Actinobacteria	Acidimicrobiia	Acidimicrobiales	Sva0996_marine_group	unknown_genus	unknown_species	0	0	0	0	0	0	0	0	0	19	3	1	0	3	0	0	0	0	0	0	1	0	0	0	0	0	0	5	0	47	0	0	0	7	0	0	0	0	0	0	0	1
bCluster_1246	Bacteria	Proteobacteria	Gammaproteobacteria	Alteromonadales	Alteromonadaceae	Paraglaciecola	Paraglaciecola_aquimarina	3	0	0	0	0	1	0	5	0	0	0	0	0	0	15	0	0	0	0	0	0	0	0	0	0	0	18	0	0	0	40	11	0	2	0	6	19	0	0	0	0	2
bCluster_1247	Bacteria	Proteobacteria	Gammaproteobacteria	Arenicellales	Arenicellaceae	Arenicella	unknown_species	0	0	0	0	0	0	0	0	0	0	0	8	0	0	0	0	0	0	2	0	0	0	0	13	14	0	6	5	1	0	2	4	0	2	0	0	0	0	5	0	0	0
bCluster_1248	Bacteria	Actinobacteria	Acidimicrobiia	Acidimicrobiales	Acidimicrobiales_Incertae_Sedis	Candidatus_Microthrix	unknown_species	1	0	0	0	0	0	0	0	0	0	0	0	1	0	0	0	0	0	84	4	0	0	0	0	0	0	0	0	0	0	0	0	0	3	0	1	5	0	0	0	4	0
bCluster_1250	Bacteria	Planctomycetes	Planctomycetacia	Planctomycetales	Planctomycetaceae	Blastopirellula	unknown_species	4	0	0	0	66	0	0	0	0	0	0	0	15	0	0	41	0	0	0	0	0	0	0	0	0	0	0	0	0	0	0	0	0	0	0	0	0	0	0	0	0	0
bCluster_1251	Bacteria	Proteobacteria	TA18	unknown_order	unknown_family	unknown_genus	unknown_species	5	0	44	0	0	3	0	0	0	0	0	0	0	0	0	0	0	0	0	0	0	0	0	0	0	0	0	0	0	0	14	11	0	0	0	9	12	0	2	16	10	5
bCluster_1253	Bacteria	Proteobacteria	Alphaproteobacteria	Sphingomonadales	Sphingomonadaceae	Sphingomicrobium	Sphingomicrobium_sp.	0	7	0	0	0	0	122	0	0	0	0	8	0	0	0	0	0	0	47	0	0	0	0	0	0	0	0	0	0	0	0	0	0	6	0	7	0	0	0	0	0	0
bCluster_1255	Bacteria	Bacteroidetes	Flavobacteriia	Flavobacteriales	Flavobacteriaceae	Tenacibaculum	NA	6	0	0	0	0	0	0	0	0	0	0	0	0	0	0	0	1	0	5	0	6	0	31	0	9	0	0	0	17	0	0	16	1	0	0	1	0	0	6	21	0	3
bCluster_1256	Bacteria	Proteobacteria	Alphaproteobacteria	DB1-14	unknown_family	unknown_genus	unknown_species	22	0	0	0	22	0	0	20	0	35	0	0	2	0	0	0	0	17	125	0	0	0	0	17	0	0	0	0	0	0	0	0	0	0	0	0	0	0	0	0	0	0
bCluster_1258	Bacteria	Proteobacteria	Gammaproteobacteria	Alteromonadales	Pseudoalteromonadaceae	Algicola	unknown_species	0	0	0	0	0	0	0	0	0	0	0	0	0	0	0	0	0	0	0	0	0	0	0	1	0	0	0	0	0	3	0	0	0	12	0	14	0	10	0	2	1	4
bCluster_1259	Bacteria	Proteobacteria	Gammaproteobacteria	Chromatiales	Chromatiaceae	Rheinheimera	unknown_species	0	0	0	0	0	0	0	0	0	0	0	0	0	0	0	0	0	0	0	15	0	46	0	0	0	0	0	0	0	0	0	0	0	1	0	5	0	0	4	2	12	9
bCluster_1260	Bacteria	Actinobacteria	Acidimicrobiia	Acidimicrobiales	Iamiaceae	Iamia	Aciditerrimonas_sp.	0	0	0	0	0	11	0	0	0	0	0	0	0	0	0	0	0	0	0	0	0	0	0	0	0	0	0	0	0	0	0	0	0	0	0	0	0	0	0	0	15	0
bCluster_1261	Bacteria	Proteobacteria	Alphaproteobacteria	DB1-14	unknown_family	unknown_genus	unknown_species	0	0	0	0	0	0	0	0	0	0	0	0	0	0	0	0	0	0	0	0	0	0	0	24	8	175	0	0	0	0	18	14	0	0	0	2	0	0	0	0	0	0
bCluster_1262	Bacteria	Proteobacteria	Alphaproteobacteria	Caulobacterales	Hyphomonadaceae	unknown_genus	Maricaulis_sp.	0	0	0	0	0	0	0	0	0	0	0	0	0	0	0	0	0	0	0	0	0	0	0	0	0	0	0	0	52	0	12	5	0	0	0	0	0	0	0	0	0	0
bCluster_1263	Bacteria	Saccharibacteria	unknown_class	unknown_order	unknown_family	unknown_genus	unknown_species	2	0	0	0	0	0	0	0	0	0	0	0	0	0	0	0	0	0	0	0	0	51	0	0	0	0	0	0	93	21	32	16	1	0	0	0	0	0	0	0	0	0
bCluster_1264	Bacteria	Proteobacteria	Alphaproteobacteria	Caulobacterales	Hyphomonadaceae	Algimonas	NA	10	0	0	0	0	8	12	0	0	31	13	3	4	11	0	0	0	0	0	0	0	0	0	0	0	0	0	0	0	6	0	0	0	0	2	9	0	3	0	0	0	1
bCluster_1265	Bacteria	Proteobacteria	Alphaproteobacteria	Rickettsiales	SM2D12	unknown_genus	unknown_species	30	0	0	2	0	29	22	44	11	9	0	0	0	0	17	0	0	0	0	0	0	6	0	0	0	0	0	0	0	32	0	0	0	0	0	6	0	0	0	6	1	0
bCluster_1266	Bacteria	Proteobacteria	Alphaproteobacteria	Rhodobacterales	Rhodobacteraceae	NA	NA	0	0	0	0	0	28	0	32	0	14	4	9	13	48	11	2	0	0	0	0	0	0	0	0	0	0	0	0	0	0	0	0	0	0	0	8	0	0	0	0	0	6
bCluster_1267	Bacteria	Bacteroidetes	Flavobacteriia	Flavobacteriales	Flavobacteriaceae	NA	NA	0	0	0	0	0	0	0	0	0	0	0	16	0	0	0	0	0	0	0	0	0	0	0	0	0	0	0	10	0	0	0	0	0	0	0	3	0	0	0	0	2	9
bCluster_1268	Bacteria	Firmicutes	Bacilli	Bacillales	Planococcaceae	NA	NA	0	0	0	0	0	0	0	27	0	0	0	0	0	0	0	0	0	0	0	0	1	0	0	0	0	0	0	21	0	0	0	0	1	0	2	0	0	0	2	0	0	0
bCluster_1269	Bacteria	Proteobacteria	Alphaproteobacteria	Rickettsiales	SHWN-night2	unknown_genus	unknown_species	0	0	0	0	0	0	0	0	0	0	0	0	0	0	0	0	0	0	0	0	0	11	22	0	44	0	1	0	0	0	27	0	0	0	0	0	4	0	0	0	2	7
bCluster_1271	Bacteria	Proteobacteria	TA18	unknown_order	unknown_family	unknown_genus	unknown_species	61	0	0	0	0	12	0	54	0	41	0	0	0	16	0	0	0	0	0	0	0	0	0	0	0	0	0	0	0	0	0	0	0	0	0	0	13	0	8	0	4	2
bCluster_1272	Bacteria	Proteobacteria	Alphaproteobacteria	Rickettsiales	SM2D12	unknown_genus	unknown_species	5	0	0	0	0	0	0	0	0	0	0	0	0	0	0	0	0	0	0	0	14	144	0	0	4	17	0	0	21	2	0	33	0	1	0	5	0	0	0	0	0	0
bCluster_1273	Bacteria	Bacteroidetes	Sphingobacteriia	Sphingobacteriales	Saprospiraceae	Portibacter	Portibacter_lacus	0	0	0	0	0	0	0	1	0	16	1	0	0	0	0	0	0	0	0	0	0	0	0	0	0	0	0	0	0	0	0	0	0	0	0	0	0	0	0	0	0	0
bCluster_1275	Bacteria	Cyanobacteria	Cyanobacteria	SubsectionIII	FamilyI	Phormidium	Pseudophormidium_sp.	0	2	0	0	0	0	0	0	0	0	16	0	0	80	60	27	0	0	0	0	0	0	0	0	0	0	0	0	0	0	0	0	0	0	0	0	0	0	0	0	16	14
bCluster_1276	Bacteria	Proteobacteria	Alphaproteobacteria	Rhodobacterales	Rhodobacteraceae	Octadecabacter	unknown_species	0	0	0	0	0	0	0	3	0	0	0	4	0	0	0	0	39	0	0	56	4	0	57	0	6	0	2	25	0	14	7	39	0	0	0	0	0	0	0	0	0	0
bCluster_1277	Bacteria	Bacteroidetes	Flavobacteriia	Flavobacteriales	Flavobacteriaceae	Tenacibaculum	Tenacibaculum_sp.	0	0	0	0	0	0	0	0	0	0	0	0	0	0	0	0	0	0	0	40	0	0	0	0	0	0	2	0	0	0	0	0	0	0	0	0	0	0	0	0	0	0
bCluster_1278	Bacteria	Bacteroidetes	Sphingobacteriia	Sphingobacteriales	Saprospiraceae	Lewinella	unknown_species	2	1	0	0	0	15	8	31	2	25	6	24	0	0	5	3	0	0	0	0	0	0	0	0	0	0	0	0	0	0	9	0	0	0	0	0	0	0	0	0	0	0
bCluster_1279	Bacteria	Proteobacteria	Alphaproteobacteria	Rhodospirillales	Rhodospirillaceae	Thalassospira	unknown_species	0	0	0	0	0	0	0	0	0	0	0	0	0	0	0	0	0	0	0	0	0	0	0	0	0	0	0	0	0	0	0	0	0	2	0	2	0	4	3	0	0	0
bCluster_1280	Bacteria	Proteobacteria	Alphaproteobacteria	DB1-14	unknown_family	unknown_genus	unknown_species	17	0	0	0	0	65	0	9	0	0	0	0	0	0	0	0	0	0	2	6	0	0	25	0	33	0	42	0	0	0	27	0	0	0	0	0	0	0	0	1	0	0
bCluster_1281	Bacteria	Actinobacteria	Acidimicrobiia	Acidimicrobiales	OM1_clade	unknown_genus	unknown_species	0	0	0	0	0	0	0	0	0	0	0	0	0	0	0	0	1	0	0	0	0	0	0	0	0	0	0	0	0	0	0	0	0	0	0	0	0	0	0	0	0	4
bCluster_1282	Bacteria	Proteobacteria	Deltaproteobacteria	Bdellovibrionales	Bacteriovoracaceae	Peredibacter	unknown_species	9	0	0	0	0	6	71	0	13	0	0	0	0	0	0	0	0	0	0	0	0	145	0	0	0	0	0	0	0	0	0	0	0	0	0	0	0	0	0	2	0	0
bCluster_1284	Bacteria	Proteobacteria	Gammaproteobacteria	Xanthomonadales	unknown_family	unknown_genus	unknown_species	0	0	0	0	0	5	0	0	0	0	3	13	0	6	0	0	0	0	0	0	7	0	3	0	0	11	17	0	0	0	55	5	0	6	0	0	0	1	0	1	6	6
bCluster_1285	Bacteria	Bacteroidetes	Flavobacteriia	Flavobacteriales	Flavobacteriaceae	Formosa	unknown_species	0	0	0	0	0	0	0	0	0	0	0	0	0	0	0	0	59	32	56	0	13	0	1	15	2	9	0	1	20	7	3	1	13	0	0	0	8	10	27	2	2	0
bCluster_1286	Bacteria	Proteobacteria	Gammaproteobacteria	KI89A_clade	unknown_family	unknown_genus	unknown_species	8	0	0	0	0	0	0	21	0	26	0	0	0	0	0	0	0	0	0	0	0	0	0	0	0	0	0	0	0	0	0	0	0	0	0	10	9	14	0	0	18	9
bCluster_1287	Bacteria	Proteobacteria	Alphaproteobacteria	Rhodobacterales	Rhodobacteraceae	NA	NA	0	0	0	0	0	0	0	0	0	0	0	0	0	0	0	0	0	0	0	0	0	0	0	0	0	0	0	0	0	0	0	0	0	0	0	0	7	0	0	0	3	0
bCluster_1289	Bacteria	Proteobacteria	Alphaproteobacteria	Rickettsiales	LWSR-14	unknown_genus	unknown_species	11	0	0	0	0	0	0	0	0	0	5	17	0	0	2	1	0	0	0	0	0	0	0	0	0	0	0	0	0	0	0	0	0	3	1	41	6	3	7	10	1	9
bCluster_1290	Bacteria	Proteobacteria	Gammaproteobacteria	Vibrionales	Vibrionaceae	Vibrio	NA	0	0	0	0	0	0	0	0	0	0	0	0	0	0	0	0	0	0	0	0	0	0	0	0	0	0	0	0	0	0	0	0	1	0	0	0	0	12	9	0	27	2
bCluster_1291	Bacteria	Proteobacteria	Alphaproteobacteria	Rhodobacterales	Rhodobacteraceae	NA	NA	1	0	0	0	0	1	0	0	0	70	0	0	8	2	3	0	0	0	0	0	0	0	0	0	0	0	8	40	0	0	0	4	0	0	0	0	0	4	0	0	0	13
bCluster_1292	Bacteria	Proteobacteria	Epsilonproteobacteria	Campylobacterales	Helicobacteraceae	Sulfurovum	NA	0	0	0	0	0	0	0	0	0	0	0	0	0	0	0	0	0	0	14	0	0	0	0	0	0	0	0	0	0	0	0	0	0	0	0	0	0	0	0	0	1	4
bCluster_1294	Bacteria	Proteobacteria	Deltaproteobacteria	Bdellovibrionales	Bdellovibrionaceae	OM27_clade	unknown_species	3	0	0	0	12	1	0	1	49	0	23	81	9	0	14	0	0	0	0	0	1	0	0	0	0	2	0	0	0	0	0	0	0	0	0	0	0	0	0	7	0	2
bCluster_1295	Bacteria	Tenericutes	Mollicutes	Mycoplasmatales	Mycoplasmataceae	Candidatus_Bacilloplasma	unknown_species	0	0	0	0	0	0	0	0	0	0	0	0	0	0	0	0	0	0	0	0	0	0	0	0	29	43	0	0	0	5	0	0	0	0	3	3	0	5	0	0	0	0
bCluster_1296	Bacteria	Proteobacteria	Gammaproteobacteria	Alteromonadales	Pseudoalteromonadaceae	unknown_genus	unknown_species	0	58	0	0	0	0	0	0	0	0	0	0	7	5	8	0	0	0	0	0	0	0	0	0	0	0	9	63	0	0	10	9	0	3	0	0	0	0	0	0	3	0
bCluster_1297	Bacteria	Verrucomicrobia	Verrucomicrobiae	Verrucomicrobiales	Verrucomicrobiaceae	Haloferula	unknown_species	0	0	0	0	0	0	0	0	0	0	0	0	0	0	0	0	0	0	0	0	0	0	0	0	0	0	0	0	0	0	0	0	0	0	0	0	0	0	0	0	0	0
bCluster_1299	Bacteria	Proteobacteria	Alphaproteobacteria	Rhodobacterales	Rhodobacteraceae	Actibacterium	unknown_species	0	0	0	0	0	9	0	0	0	32	36	72	0	0	7	0	0	0	0	0	0	0	0	0	0	0	0	0	0	0	0	0	0	0	0	3	0	5	0	0	0	7
bCluster_1300	Bacteria	Bacteroidetes	Flavobacteriia	Flavobacteriales	Cryomorphaceae	Owenweeksia	unknown_species	0	0	0	0	0	0	0	0	0	0	0	0	0	0	0	0	0	0	0	0	0	0	5	45	0	0	0	0	0	0	0	8	0	3	0	6	7	4	0	1	26	13
bCluster_1301	Bacteria	Proteobacteria	Alphaproteobacteria	NA	NA	NA	NA	1	0	0	5	32	0	26	0	0	0	27	10	0	42	4	43	0	0	0	0	0	0	0	0	0	0	0	0	0	0	0	0	0	0	0	0	0	0	3	0	0	0
bCluster_1302	Bacteria	Proteobacteria	Alphaproteobacteria	Rhizobiales	Phyllobacteriaceae	unknown_genus	unknown_species	0	0	0	0	0	0	0	0	0	0	0	0	0	0	0	0	6	143	0	0	0	32	0	6	0	0	0	0	0	0	0	0	0	0	0	0	0	0	0	0	0	0
bCluster_1303	Bacteria	Proteobacteria	Alphaproteobacteria	Caulobacterales	Hyphomonadaceae	unknown_genus	Litorimonas_cladophorae	3	16	0	0	0	52	0	32	2	18	0	14	6	0	0	25	0	0	0	0	0	0	0	0	0	0	0	7	0	0	0	0	0	0	0	6	0	0	0	11	0	5
bCluster_1304	Bacteria	Verrucomicrobia	Verrucomicrobiae	Verrucomicrobiales	DEV007	unknown_genus	unknown_species	0	0	0	0	0	0	0	0	0	17	0	0	0	0	0	0	0	0	0	0	0	0	0	0	0	0	0	0	0	0	0	0	0	0	0	0	0	0	0	0	0	0
bCluster_1305	Bacteria	Proteobacteria	Gammaproteobacteria	Alteromonadales	Colwelliaceae	Colwellia	Thalassomonas_sp.	0	0	0	0	0	0	0	0	0	0	0	0	0	0	0	0	0	28	0	0	0	0	1	83	0	0	8	0	57	0	0	1	0	3	0	0	0	7	0	0	0	3
bCluster_1306	Bacteria	Proteobacteria	Gammaproteobacteria	Alteromonadales	Colwelliaceae	Thalassotalea	Thalassotalea_sp.	0	0	0	0	0	0	0	0	0	0	0	0	0	0	0	0	0	0	0	0	0	0	0	0	0	0	0	0	0	0	0	0	0	0	0	16	11	7	5	0	11	17
bCluster_1307	Bacteria	Planctomycetes	Planctomycetacia	Planctomycetales	Planctomycetaceae	Blastopirellula	unknown_species	0	0	0	0	0	13	0	0	0	0	0	0	0	0	0	0	0	0	0	0	0	0	0	0	0	0	0	0	0	0	0	0	0	0	0	0	0	0	0	0	0	0
bCluster_1308	Bacteria	Proteobacteria	Gammaproteobacteria	Oceanospirillales	NA	NA	NA	1	45	0	20	20	36	0	0	31	3	23	8	0	0	0	0	0	0	0	0	0	0	0	0	0	0	0	0	0	0	0	0	0	0	0	0	0	0	0	0	1	1
bCluster_1309	Bacteria	Proteobacteria	Alphaproteobacteria	Parvularculales	Parvularculaceae	Parvularcula	unknown_species	0	0	0	0	0	30	0	0	0	46	1	0	0	0	0	0	0	0	0	0	14	0	0	0	0	0	0	0	0	0	0	0	0	0	5	23	5	5	5	0	0	0
bCluster_1310	Bacteria	Bacteroidetes	Cytophagia	Order_II	Rhodothermaceae	Rubricoccus	unknown_species	0	0	0	0	0	7	0	0	0	0	0	0	5	2	0	0	0	0	0	0	0	0	0	0	0	0	0	0	0	0	0	0	0	0	0	3	0	0	0	0	0	0
bCluster_1311	Bacteria	Proteobacteria	Gammaproteobacteria	Cellvibrionales	Cellvibrionaceae	unknown_genus	unknown_species	0	0	0	0	0	0	0	0	0	0	0	0	0	0	0	0	0	0	0	0	1	0	0	0	0	0	0	0	0	0	0	0	0	1	7	39	1	7	19	6	14	9
bCluster_1312	Bacteria	Bacteroidetes	Flavobacteriia	Flavobacteriales	Flavobacteriaceae	Flavobacterium	unknown_species	10	0	28	4	0	0	0	4	14	3	0	16	5	58	26	36	0	0	0	0	0	0	0	0	0	0	0	0	0	0	0	8	0	0	0	0	0	0	0	0	0	0
bCluster_1313	Bacteria	Verrucomicrobia	Opitutae	Opitutales	Opitutaceae	Diplosphaera	unknown_species	0	0	0	0	0	0	0	0	0	0	0	0	0	0	0	0	0	0	0	0	4	0	0	0	0	0	0	0	0	17	0	0	0	7	0	1	47	12	0	0	15	25
bCluster_1314	Bacteria	Proteobacteria	Gammaproteobacteria	Oceanospirillales	Alcanivoracaceae	Kangiella	Kangiella_sp.	0	0	0	0	0	0	0	0	0	0	0	0	0	0	0	0	0	0	45	0	11	0	0	0	20	117	1	0	0	0	0	0	0	0	1	0	0	0	0	0	0	5
bCluster_1315	Bacteria	Bacteroidetes	Sphingobacteriia	Sphingobacteriales	Saprospiraceae	Aureispira	Saprospira_sp.	0	0	0	0	0	0	0	0	0	0	0	0	0	0	0	0	0	0	4	0	0	0	0	0	0	0	0	0	0	0	0	0	0	0	0	0	0	0	0	0	0	0
bCluster_1316	Bacteria	Gracilibacteria	unknown_class	unknown_order	unknown_family	unknown_genus	bacterium_RFB_D08	0	0	0	0	0	0	0	0	0	0	0	0	0	0	0	0	0	202	0	0	0	0	3	9	0	0	0	0	11	22	0	0	0	0	0	0	0	0	0	0	0	0
bCluster_1317	Bacteria	Planctomycetes	Phycisphaerae	Phycisphaerales	Phycisphaeraceae	SM1A02	unknown_species	12	0	0	4	0	0	0	0	43	0	3	0	0	0	25	0	0	0	1	0	0	0	0	0	21	0	9	0	0	0	6	14	0	0	0	10	0	0	0	3	0	0
bCluster_1318	Bacteria	Proteobacteria	Alphaproteobacteria	Rhodobacterales	Rhodobacteraceae	unknown_genus	unknown_species	0	0	0	0	0	0	0	0	0	0	0	0	0	0	0	0	47	0	26	0	0	0	0	0	26	0	13	0	2	0	0	38	16	0	0	1	0	1	0	0	1	4
bCluster_1319	Bacteria	Planctomycetes	OM190	unknown_order	unknown_family	unknown_genus	unknown_species	7	0	0	0	0	0	13	0	0	0	0	0	0	0	0	0	0	0	0	0	0	0	0	0	0	0	0	0	0	0	0	0	0	0	0	3	0	0	0	0	0	2
bCluster_1320	Bacteria	Proteobacteria	Alphaproteobacteria	Rhodobacterales	Rhodobacteraceae	unknown_genus	unknown_species	0	0	0	0	0	6	0	0	0	0	0	0	0	0	0	0	0	0	16	5	0	0	0	0	0	26	5	0	0	5	33	0	0	1	0	23	0	0	0	8	0	15
bCluster_1321	Bacteria	Cyanobacteria	Cyanobacteria	SubsectionII	FamilyII	Pleurocapsa	unknown_species	0	0	0	2	0	2	0	0	5	117	27	121	5	9	21	0	0	0	0	0	0	0	0	0	0	0	0	0	0	0	0	0	0	0	0	16	0	1	0	0	0	5
bCluster_1322	Bacteria	Proteobacteria	Gammaproteobacteria	Legionellales	Coxiellaceae	Rickettsiella	Candidatus_Rickettsiella_isopodorum	0	0	0	0	0	0	0	0	0	0	0	0	0	0	0	0	0	0	0	12	0	0	0	0	0	0	0	0	0	0	5	0	0	0	0	0	0	0	0	0	0	0
bCluster_1324	Bacteria	Proteobacteria	Alphaproteobacteria	Rhizobiales	Phyllobacteriaceae	NA	NA	0	0	305	0	0	2	0	0	0	0	3	0	0	0	0	0	0	0	0	0	0	0	0	0	0	0	0	0	0	0	0	0	0	0	0	0	0	0	0	0	0	0
bCluster_1325	Bacteria	Proteobacteria	Alphaproteobacteria	Rhizobiales	Rhizobiales_Incertae_Sedis	Bauldia	unknown_species	0	0	0	0	0	0	0	0	0	0	0	0	0	0	0	0	1	0	0	0	0	0	0	0	0	0	0	0	0	0	0	0	0	0	0	0	0	0	0	0	0	0
bCluster_1326	Bacteria	Saccharibacteria	unknown_class	unknown_order	unknown_family	unknown_genus	unknown_species	1	0	0	0	0	0	0	0	54	0	35	0	18	0	0	44	0	0	0	0	0	0	0	0	0	0	0	0	0	0	0	0	0	0	0	19	5	0	3	0	1	2
bCluster_1327	Bacteria	SHA-109	unknown_class	unknown_order	unknown_family	unknown_genus	unknown_species	0	0	0	0	0	0	0	0	0	0	0	0	0	0	0	0	0	0	0	0	0	0	0	0	0	0	0	0	0	0	0	0	0	0	0	0	0	0	0	0	0	0
bCluster_1328	Bacteria	Actinobacteria	Acidimicrobiia	Acidimicrobiales	Sva0996_marine_group	unknown_genus	unknown_species	0	0	0	0	0	0	0	0	0	0	0	0	0	0	0	0	1	0	0	0	0	0	0	0	0	0	0	0	0	0	0	0	0	0	0	0	0	0	0	0	0	0
bCluster_1329	Bacteria	Verrucomicrobia	Verrucomicrobiae	Verrucomicrobiales	DEV007	unknown_genus	unknown_species	0	0	0	0	0	0	0	0	0	0	0	0	0	0	0	0	0	0	0	0	0	0	0	0	0	0	0	0	0	0	0	0	0	0	0	24	0	0	0	2	0	0
bCluster_1331	Bacteria	Bacteroidetes	Cytophagia	Order_II	Rhodothermaceae	unknown_genus	unknown_species	0	0	0	0	0	0	0	0	0	0	16	0	3	0	0	0	0	0	0	0	0	0	0	0	5	0	0	0	0	0	0	0	0	0	0	0	0	0	0	0	0	0
bCluster_1332	Bacteria	Proteobacteria	Alphaproteobacteria	Rickettsiales	SM2D12	unknown_genus	unknown_species	93	2	0	0	0	40	35	0	0	0	6	22	24	0	0	0	0	0	0	0	0	0	0	0	0	0	0	0	0	0	0	0	0	0	0	0	0	0	0	0	0	0
bCluster_1333	Bacteria	Proteobacteria	Alphaproteobacteria	Rickettsiales	SM2D12	unknown_genus	unknown_species	0	0	0	0	0	0	0	0	0	0	1	0	0	0	0	0	0	0	0	0	0	0	0	0	0	0	2	0	142	0	0	0	0	0	31	0	0	0	0	9	0	0
bCluster_1334	Bacteria	Bacteroidetes	Sphingobacteriia	Sphingobacteriales	Saprospiraceae	unknown_genus	unknown_species	0	0	0	0	0	0	0	0	0	0	0	0	0	0	0	0	0	0	0	0	0	0	0	0	0	0	0	0	0	0	0	0	0	0	0	1	0	0	0	0	0	1
bCluster_1335	Bacteria	Planctomycetes	Planctomycetacia	Planctomycetales	Planctomycetaceae	Planctomyces	unknown_species	10	0	0	0	0	0	0	0	0	0	0	0	20	0	0	0	0	0	0	0	0	0	0	0	0	0	0	0	0	0	0	0	0	0	21	7	0	0	0	0	0	3
bCluster_1336	Bacteria	Proteobacteria	Alphaproteobacteria	Sphingomonadales	Sphingomonadaceae	Sphingomicrobium	Sphingomicrobium_astaxanthinifaciens	2	0	0	0	0	0	0	0	0	0	0	0	0	0	0	5	0	0	0	0	0	0	0	0	0	0	0	0	0	0	0	4	0	0	0	0	0	0	0	0	0	0
bCluster_1337	Bacteria	Proteobacteria	Deltaproteobacteria	Desulfuromonadales	GR-WP33-58	unknown_genus	unknown_species	1	0	0	0	0	20	0	0	0	43	0	2	0	7	0	0	0	0	4	0	1	0	0	0	0	0	0	0	0	0	0	0	0	0	0	0	0	12	0	0	0	0
bCluster_1338	Bacteria	Bacteroidetes	Flavobacteriia	Flavobacteriales	Flavobacteriaceae	Marixanthomonas	NA	4	0	0	2	1	16	19	0	17	13	37	14	5	1	0	10	0	0	0	0	0	0	0	0	0	0	0	0	0	8	0	0	0	0	0	6	14	1	1	0	0	0
bCluster_1340	Bacteria	Proteobacteria	Alphaproteobacteria	Caulobacterales	Hyphomonadaceae	Algimonas	Algimonas_ampicilliniresistens	6	0	0	0	0	0	0	2	0	0	0	1	0	6	0	0	0	0	113	0	9	0	9	0	34	0	0	0	0	0	0	2	0	0	0	0	0	0	6	0	0	0
bCluster_1341	Bacteria	Gracilibacteria	unknown_class	unknown_order	unknown_family	unknown_genus	unknown_species	0	0	0	0	0	0	0	0	0	0	0	0	0	0	0	0	0	54	0	0	0	0	4	0	108	17	2	6	0	0	12	11	0	0	0	0	0	0	0	0	0	0
bCluster_1342	Bacteria	Actinobacteria	Acidimicrobiia	Acidimicrobiales	unknown_family	unknown_genus	unknown_species	0	0	0	3	0	0	0	0	0	0	0	12	0	0	0	0	0	0	0	0	0	0	118	0	0	0	0	0	0	0	0	0	0	0	26	0	0	0	0	0	0	0
bCluster_1343	Bacteria	Cyanobacteria	Cyanobacteria	SubsectionIII	FamilyI	unknown_genus	unknown_species	0	0	0	0	0	0	0	0	0	0	0	0	0	0	0	0	0	0	0	0	0	0	0	0	0	0	0	0	0	0	0	0	0	0	0	0	0	0	0	0	0	4
bCluster_1344	Bacteria	Acidobacteria	Acidobacteria	Subgroup_4	unknown_family	Blastocatella	unknown_species	1	0	0	0	0	0	0	0	0	0	0	0	0	0	0	0	0	0	0	0	0	0	0	0	0	0	0	0	0	0	0	0	0	0	0	0	0	0	0	0	0	0
bCluster_1345	Bacteria	Proteobacteria	Gammaproteobacteria	Vibrionales	Vibrionaceae	Aliivibrio	Aliivibrio_wodanis	0	0	0	0	0	0	0	0	0	0	0	0	0	0	0	0	0	0	30	92	0	0	0	0	0	0	0	0	15	0	30	11	0	0	0	0	0	0	0	0	0	0
bCluster_1346	Bacteria	Proteobacteria	Alphaproteobacteria	DB1-14	unknown_family	unknown_genus	unknown_species	31	0	0	8	0	0	0	0	0	23	19	0	0	5	6	0	0	0	0	0	0	0	0	0	0	0	0	0	0	0	0	0	0	0	0	0	0	1	0	0	3	0
bCluster_1347	Bacteria	Planctomycetes	Planctomycetacia	Planctomycetales	Planctomycetaceae	Pirellula	unknown_species	7	0	0	0	0	0	0	0	70	0	0	0	0	0	0	18	0	0	0	0	0	0	0	0	0	0	0	0	0	0	0	0	0	4	0	0	0	0	1	0	10	0
bCluster_1348	Bacteria	Parcubacteria	unknown_class	unknown_order	unknown_family	unknown_genus	unknown_species	10	0	6	0	0	0	2	0	0	0	0	0	0	0	0	0	0	0	0	0	0	0	0	0	0	0	0	0	0	0	0	0	0	0	10	66	21	7	13	6	1	5
bCluster_1349	Bacteria	Planctomycetes	BD7-11	unknown_order	unknown_family	unknown_genus	unknown_species	1	36	0	2	0	0	0	0	0	0	3	0	0	4	0	0	0	0	0	0	0	0	0	76	0	0	0	0	0	0	69	4	0	0	0	0	0	0	5	0	0	0
bCluster_1350	Bacteria	Proteobacteria	Alphaproteobacteria	OCS116_clade	unknown_family	unknown_genus	marine_metagenome	9	0	0	0	0	0	0	13	0	0	0	11	0	0	5	0	56	0	0	0	8	11	0	0	43	0	0	0	0	0	0	1	8	0	32	0	0	0	0	6	0	0
bCluster_1351	Bacteria	Proteobacteria	Gammaproteobacteria	Alteromonadales	Moritellaceae	Moritella	Moritella_sp.	0	0	0	0	0	0	0	0	0	0	0	0	0	0	0	0	0	0	0	15	0	0	58	0	0	0	0	0	0	0	0	0	0	13	0	0	0	19	3	8	3	0
bCluster_1352	Bacteria	SHA-109	unknown_class	unknown_order	unknown_family	unknown_genus	unknown_species	2	0	0	0	0	0	0	0	0	0	0	0	0	0	0	0	0	0	0	0	0	0	0	0	0	0	0	0	0	0	0	0	0	0	0	0	0	0	0	0	0	0
bCluster_1353	Bacteria	Bacteroidetes	Flavobacteriia	Flavobacteriales	Flavobacteriaceae	Winogradskyella	NA	0	0	0	0	0	0	0	0	0	0	0	0	0	0	7	0	0	0	1	0	2	0	0	0	0	0	0	0	0	0	0	0	0	0	0	0	0	0	0	0	8	0
bCluster_1354	Bacteria	Gracilibacteria	unknown_class	unknown_order	unknown_family	unknown_genus	unknown_species	5	0	0	0	0	25	0	0	0	0	0	8	0	0	9	20	0	0	0	0	0	0	0	0	0	0	0	0	0	0	0	0	0	0	0	1	0	0	0	0	0	0
bCluster_1355	Bacteria	Proteobacteria	Alphaproteobacteria	Rickettsiales	SM2D12	unknown_genus	unknown_species	5	78	0	12	0	10	0	12	0	0	29	0	0	0	1	0	0	0	0	0	0	0	0	0	0	0	0	0	0	0	14	9	0	0	0	7	0	0	0	0	0	4
bCluster_1356	Bacteria	Proteobacteria	Gammaproteobacteria	Cellvibrionales	Porticoccaceae	SAR92_clade	unknown_species	0	0	0	0	0	0	0	0	0	0	0	0	0	0	0	0	60	0	36	0	0	7	12	0	6	0	4	0	40	0	0	19	11	0	0	1	0	0	0	1	0	0
bCluster_1357	Bacteria	Bacteroidetes	Sphingobacteriia	Sphingobacteriales	Saprospiraceae	Lewinella	unknown_species	0	0	0	0	0	0	0	0	0	0	0	0	0	3	4	0	0	0	0	0	0	0	0	0	0	0	0	0	0	0	0	0	0	0	0	0	43	0	0	0	0	1
bCluster_1360	Bacteria	Proteobacteria	Alphaproteobacteria	Rhodobacterales	Rhodobacteraceae	unknown_genus	unknown_species	0	0	0	8	25	5	0	0	0	1	0	0	0	0	0	0	0	0	2	0	0	0	0	0	0	0	0	0	0	0	0	0	0	0	40	0	0	0	0	0	0	0
bCluster_1361	Bacteria	Aerophobetes	unknown_class	unknown_order	unknown_family	unknown_genus	unknown_species	1	13	0	0	0	79	34	0	0	0	7	2	0	0	0	0	0	0	0	0	7	0	2	0	0	0	36	0	0	0	0	8	0	0	0	1	0	0	0	0	0	0
bCluster_1362	Bacteria	Proteobacteria	Gammaproteobacteria	Alteromonadales	Colwelliaceae	Thalassotalea	Thalassomonas_sp.	0	0	0	0	0	0	0	0	0	0	0	0	0	0	0	0	0	0	0	0	0	0	0	0	0	0	0	0	0	0	0	0	0	0	1	0	5	1	3	4	28	12
bCluster_1363	Bacteria	Bacteroidetes	Cytophagia	Order_II	Rhodothermaceae	Rubricoccus	unknown_species	1	0	0	0	0	29	0	55	0	3	0	19	9	0	0	0	0	0	0	0	0	0	0	0	0	0	0	0	0	0	0	0	0	0	0	8	0	0	0	0	0	0
bCluster_1364	Bacteria	Proteobacteria	Epsilonproteobacteria	Campylobacterales	Campylobacteraceae	Arcobacter	unknown_species	4	0	0	0	0	0	0	0	0	0	32	1	7	0	27	0	0	0	0	0	0	0	0	0	0	0	0	0	0	0	0	0	0	0	11	0	0	0	0	0	0	0
bCluster_1365	Bacteria	Proteobacteria	Gammaproteobacteria	Oceanospirillales	Alcanivoracaceae	Kangiella	unknown_species	21	0	0	0	0	0	0	0	0	0	2	8	0	29	0	0	0	0	3	0	0	0	0	13	17	24	0	0	0	0	0	0	0	4	0	13	0	4	7	4	19	3
bCluster_1366	Bacteria	Proteobacteria	Gammaproteobacteria	Alteromonadales	Pseudoalteromonadaceae	Algicola	unknown_species	0	0	0	0	0	0	0	0	0	0	0	0	0	0	0	0	0	0	0	0	0	0	0	0	0	0	0	0	0	0	0	0	3	59	1	1	0	21	0	5	10	9
bCluster_1367	Bacteria	Proteobacteria	Alphaproteobacteria	Rhizobiales	Beijerinckiaceae	unknown_genus	unknown_species	0	0	0	0	0	0	0	0	0	0	0	0	0	0	0	0	0	0	0	0	0	0	0	0	0	0	0	0	36	0	0	0	0	0	0	0	1	0	2	2	8	15
bCluster_1368	Bacteria	Bacteroidetes	Flavobacteriia	Flavobacteriales	Flavobacteriaceae	Lacinutrix	unknown_species	1	0	0	0	0	11	0	0	23	8	0	26	4	17	6	5	0	0	3	0	0	0	0	0	0	0	0	0	0	0	0	0	0	1	0	3	1	1	0	0	0	3
bCluster_1369	Bacteria	Proteobacteria	Gammaproteobacteria	Oceanospirillales	Oceanospirillaceae	Litoribacillus	unknown_species	0	0	0	0	0	0	0	0	0	0	0	0	0	0	0	0	0	0	0	0	0	0	0	0	0	0	0	0	0	0	0	0	0	20	0	0	4	13	0	0	0	0
bCluster_1370	Bacteria	Proteobacteria	Alphaproteobacteria	Sphingomonadales	Sphingomonadaceae	Sphingomonas	NA	0	0	0	0	0	0	0	0	0	0	0	0	0	0	0	0	0	0	0	0	0	0	0	2	0	0	0	0	0	0	29	0	0	0	0	0	0	21	0	0	18	3
bCluster_1371	Bacteria	Proteobacteria	Deltaproteobacteria	Myxococcales	Nannocystaceae	unknown_genus	unknown_species	23	0	0	0	0	0	0	0	0	6	0	11	4	0	0	0	0	0	84	0	0	0	0	0	0	0	0	0	0	0	0	0	3	0	0	0	0	0	8	0	0	0
bCluster_1372	Bacteria	Actinobacteria	Acidimicrobiia	Acidimicrobiales	Acidimicrobiaceae	Illumatobacter	unknown_species	0	0	0	0	0	0	0	0	0	0	0	11	1	1	0	0	0	0	0	0	0	0	0	5	0	0	0	0	0	0	32	0	0	0	0	14	2	0	1	1	5	3
bCluster_1373	Bacteria	Proteobacteria	Gammaproteobacteria	Chromatiales	Granulosicoccaceae	Granulosicoccus	unknown_species	2	0	0	1	7	0	0	34	0	2	1	10	0	19	25	4	0	0	0	0	0	0	0	0	12	0	0	0	0	0	0	0	0	2	0	0	0	0	0	0	1	0
bCluster_1374	Bacteria	Planctomycetes	Planctomycetacia	Planctomycetales	Planctomycetaceae	Blastopirellula	unknown_species	0	0	0	0	0	0	0	0	0	0	0	0	3	0	0	0	0	0	0	0	0	0	0	0	0	0	0	0	0	7	0	0	0	0	0	0	7	6	0	0	0	0
bCluster_1375	Bacteria	Proteobacteria	Deltaproteobacteria	Myxococcales	Sandaracinaceae	unknown_genus	unknown_species	0	0	0	0	0	0	0	0	0	0	0	0	0	0	0	0	0	0	0	0	0	0	0	0	0	0	0	0	0	0	0	0	0	0	0	0	0	0	0	0	0	0
bCluster_1376	Bacteria	Proteobacteria	Gammaproteobacteria	Chromatiales	Granulosicoccaceae	Granulosicoccus	unknown_species	0	0	0	0	0	0	0	0	0	0	0	0	0	0	0	0	0	0	93	73	2	0	0	0	25	0	35	0	0	0	0	9	0	2	0	0	1	0	0	0	0	3
bCluster_1377	Bacteria	Proteobacteria	Gammaproteobacteria	Order_Incertae_Sedis	Family_Incertae_Sedis	Marinicella	unknown_species	13	0	0	0	3	36	0	0	0	0	4	5	0	0	0	0	0	0	0	3	0	0	0	0	0	0	0	19	25	10	0	0	0	0	0	5	0	0	0	0	0	0
bCluster_1378	Bacteria	Bacteroidetes	Flavobacteriia	Flavobacteriales	Cryomorphaceae	Crocinitomix	unknown_species	0	0	0	0	0	0	0	0	0	0	0	0	0	0	0	0	0	0	0	0	0	8	0	0	0	0	0	0	0	0	0	0	0	0	7	0	0	4	0	0	0	10
bCluster_1379	Bacteria	Bacteroidetes	Sphingobacteriia	Sphingobacteriales	Saprospiraceae	Lewinella	Lewinella_persica	0	0	0	0	0	4	0	7	39	0	0	19	0	0	9	0	0	0	0	0	0	0	0	0	0	0	0	0	0	0	0	0	0	0	0	0	0	0	0	1	0	0
bCluster_1380	Bacteria	Verrucomicrobia	Verrucomicrobiae	Verrucomicrobiales	DEV007	unknown_genus	unknown_species	0	0	0	0	0	0	0	90	0	69	1	0	0	0	0	0	0	0	0	0	0	0	0	0	0	0	0	0	0	0	0	0	0	0	0	0	0	0	0	0	0	0
bCluster_1382	Bacteria	Bacteroidetes	Cytophagia	Order_II	Rhodothermaceae	unknown_genus	unknown_species	4	0	0	0	0	0	0	3	29	0	7	0	0	0	0	0	0	0	0	0	0	0	0	0	0	0	0	0	0	0	0	0	0	0	0	1	0	0	0	1	0	7
bCluster_1383	Bacteria	Proteobacteria	Alphaproteobacteria	DB1-14	unknown_family	unknown_genus	unknown_species	21	3	0	7	0	0	0	0	0	12	0	0	0	0	0	0	0	0	128	0	0	0	56	0	0	0	0	0	0	0	0	2	0	0	0	0	0	0	0	2	0	0
bCluster_1384	Bacteria	Bacteroidetes	Sphingobacteriia	Sphingobacteriales	Saprospiraceae	Lewinella	unknown_species	0	0	0	0	0	0	0	0	0	0	0	0	0	0	0	0	1	0	0	0	0	0	0	0	0	0	0	0	0	0	0	0	0	0	0	0	0	0	0	0	0	0
bCluster_1385	Bacteria	Proteobacteria	Deltaproteobacteria	Myxococcales	P3OB-42	unknown_genus	unknown_species	0	0	0	0	0	0	0	0	0	0	0	0	0	0	0	0	0	0	66	0	0	0	12	0	0	0	21	65	30	0	0	1	0	4	0	6	0	0	0	0	0	1
bCluster_1386	Bacteria	Gracilibacteria	unknown_class	unknown_order	unknown_family	unknown_genus	unknown_species	0	0	0	0	0	0	0	0	0	0	0	0	0	0	0	0	1	0	0	0	0	0	0	0	0	0	0	0	0	0	0	0	8	3	24	0	0	5	52	15	0	6
bCluster_1387	Bacteria	Planctomycetes	Planctomycetacia	Planctomycetales	Planctomycetaceae	Pir4_lineage	unknown_species	0	0	0	0	0	0	0	0	0	0	0	0	0	0	0	0	0	0	0	0	0	0	0	0	0	0	0	0	0	0	0	0	1	0	0	0	0	0	0	0	0	0
bCluster_1388	Bacteria	Planctomycetes	Phycisphaerae	Phycisphaerales	Phycisphaeraceae	SM1A02	unknown_species	5	0	0	0	0	0	0	0	0	0	0	0	0	0	0	0	0	0	0	0	0	0	0	0	0	0	0	0	0	0	0	0	0	14	0	0	0	0	0	0	0	2
bCluster_1389	Bacteria	Proteobacteria	Gammaproteobacteria	Thiotrichales	Thiotrichales_Incertae_Sedis	Caedibacter	unknown_species	0	0	0	0	0	0	0	0	0	0	0	0	0	0	0	0	0	0	0	0	0	0	0	0	0	0	0	0	0	0	22	0	0	3	35	7	0	9	4	21	18	15
bCluster_1390	Bacteria	Proteobacteria	Gammaproteobacteria	Xanthomonadales	Xanthomonadaceae	Lysobacter	Lysobacter_spongiicola	0	0	0	0	0	0	0	0	0	0	0	0	0	0	0	0	0	0	0	0	7	0	0	0	2	0	0	0	1	0	0	3	0	13	19	28	12	5	0	3	6	8
bCluster_1391	Bacteria	Proteobacteria	Gammaproteobacteria	Chromatiales	Granulosicoccaceae	Granulosicoccus	unknown_species	0	0	0	0	0	0	0	0	0	16	7	11	3	8	1	25	0	0	0	0	0	0	0	0	0	0	0	0	0	0	0	0	0	0	0	3	0	0	1	0	0	0
bCluster_1392	Bacteria	Proteobacteria	Gammaproteobacteria	Cellvibrionales	Halieaceae	Haliea	unknown_species	0	0	0	0	0	0	0	0	0	0	0	0	0	0	0	0	0	101	0	0	0	0	0	0	0	0	0	0	0	0	0	0	0	0	0	0	0	11	0	0	16	9
bCluster_1393	Bacteria	Planctomycetes	Planctomycetacia	Planctomycetales	Planctomycetaceae	Rhodopirellula	planctomycete_DDSe3004	49	0	0	0	0	0	0	0	0	0	35	5	0	0	0	0	0	0	0	0	0	0	0	0	0	0	0	0	0	0	0	4	0	0	0	0	0	0	0	0	4	0
bCluster_1394	Bacteria	Proteobacteria	Alphaproteobacteria	Rickettsiales	SHWN-night2	unknown_genus	unknown_species	3	0	0	0	0	0	0	0	0	0	0	0	0	0	0	0	0	0	0	0	0	0	0	0	0	0	0	0	0	0	0	0	0	0	0	7	0	0	1	0	0	1
bCluster_1395	Bacteria	Proteobacteria	Alphaproteobacteria	Sphingomonadales	Sphingomonadaceae	Novosphingobium	Altererythrobacter_sp.	0	0	0	0	0	0	0	0	0	0	0	0	0	0	0	0	3	0	0	0	0	0	0	0	111	0	0	0	0	0	0	0	0	1	3	8	3	0	0	12	0	0
bCluster_1396	Bacteria	Gracilibacteria	unknown_class	unknown_order	unknown_family	unknown_genus	unknown_species	3	0	0	0	0	0	0	0	0	0	0	0	1	0	0	0	0	0	0	0	0	0	0	0	0	0	0	0	130	0	45	19	0	0	0	0	0	0	0	0	0	0
bCluster_1397	Bacteria	Proteobacteria	Gammaproteobacteria	Legionellales	Legionellaceae	unknown_genus	unknown_species	1	0	0	0	0	0	0	0	0	0	0	0	0	0	0	0	0	0	2	0	0	0	0	0	0	0	17	10	146	0	0	0	1	3	0	6	8	3	2	6	0	7
bCluster_1400	Bacteria	Hydrogenedentes	unknown_class	unknown_order	unknown_family	unknown_genus	unknown_species	0	0	0	0	0	0	0	0	0	0	0	0	0	0	0	0	0	0	0	0	0	0	0	0	0	0	0	0	0	0	0	0	0	0	0	0	0	19	0	0	0	0
bCluster_1401	Bacteria	Verrucomicrobia	Verrucomicrobiae	Verrucomicrobiales	Verrucomicrobiaceae	Persicirhabdus	unknown_species	0	0	0	0	0	0	0	0	0	0	0	0	0	0	0	0	1	0	0	0	0	0	0	0	0	0	0	0	0	0	0	0	0	0	0	0	0	0	0	0	0	0
bCluster_1402	Bacteria	Planctomycetes	OM190	unknown_order	unknown_family	unknown_genus	unknown_species	0	0	0	0	0	0	0	0	0	0	0	10	0	7	0	70	0	50	0	0	0	0	24	0	6	0	0	0	0	0	0	0	0	0	0	0	0	0	0	0	0	4
bCluster_1403	Bacteria	Proteobacteria	Deltaproteobacteria	Myxococcales	Nannocystaceae	Nannocystis	unknown_species	0	0	0	0	0	0	0	0	0	38	0	0	0	0	0	0	0	0	0	0	0	21	0	0	0	0	0	0	0	0	0	0	0	0	0	0	0	0	4	1	0	1
bCluster_1404	Bacteria	Proteobacteria	Deltaproteobacteria	Desulfuromonadales	GR-WP33-58	unknown_genus	unknown_species	0	0	0	0	0	9	22	12	41	0	0	16	0	0	0	0	0	0	0	0	0	0	0	0	0	0	0	0	0	0	0	0	0	0	0	3	0	0	0	2	0	0
bCluster_1406	Bacteria	Chloroflexi	Caldilineae	Caldilineales	Caldilineaceae	unknown_genus	unknown_species	0	0	0	0	0	0	0	0	0	0	0	10	0	0	0	0	0	0	0	0	0	0	0	0	0	0	0	0	0	0	0	21	0	0	0	0	0	0	0	0	0	0
bCluster_1407	Bacteria	Gemmatimonadetes	Gemmatimonadetes	unknown_order	PAUC43f_marine_benthic_group	unknown_genus	unknown_species	0	0	0	0	0	0	0	0	0	0	0	0	0	0	0	0	0	0	0	0	0	0	0	0	0	0	0	0	0	0	0	0	1	0	0	0	0	0	0	0	0	0
bCluster_1408	Bacteria	Planctomycetes	Planctomycetacia	Planctomycetales	Planctomycetaceae	Blastopirellula	unknown_species	4	0	0	0	4	0	0	0	0	0	8	0	1	0	2	0	2	33	0	0	1	0	0	0	0	0	0	0	0	16	0	2	1	0	0	0	0	0	0	0	1	2
bCluster_1409	Bacteria	Firmicutes	Clostridia	Clostridiales	Family_XII	Fusibacter	unknown_species	0	0	0	0	0	0	0	0	0	0	0	0	0	0	0	0	0	0	0	0	0	0	0	0	0	0	0	0	0	0	0	0	0	30	0	0	0	0	0	3	0	0
bCluster_1410	Bacteria	Planctomycetes	Phycisphaerae	Phycisphaerales	Phycisphaeraceae	unknown_genus	unknown_species	2	0	0	0	0	0	0	0	0	0	0	0	0	0	0	0	0	0	11	0	0	0	0	0	0	0	0	0	0	55	0	0	0	0	0	0	0	0	0	0	0	2
bCluster_1411	Bacteria	Proteobacteria	Alphaproteobacteria	Rhodobacterales	Rhodobacteraceae	Maritimibacter	NA	0	0	0	0	0	0	0	0	0	0	0	0	0	0	0	0	0	0	0	0	14	0	0	0	0	0	0	0	0	0	0	0	0	15	15	0	0	2	5	68	0	3
bCluster_1412	Bacteria	Planctomycetes	Phycisphaerae	Phycisphaerales	Phycisphaeraceae	SM1A02	unknown_species	6	0	0	0	0	0	0	0	0	9	0	0	0	0	0	0	0	0	90	0	0	48	0	0	0	25	0	0	0	0	0	0	0	0	0	3	0	3	0	0	0	0
bCluster_1414	Bacteria	Proteobacteria	Deltaproteobacteria	Myxococcales	P3OB-42	unknown_genus	unknown_species	12	0	0	0	0	0	0	0	0	0	0	0	0	0	5	0	0	0	0	0	0	0	0	0	67	0	0	0	0	0	0	7	0	0	0	4	9	0	2	3	2	19
bCluster_1415	Bacteria	Planctomycetes	OM190	unknown_order	unknown_family	unknown_genus	unknown_species	0	0	0	0	0	0	0	0	0	0	0	0	1	0	0	0	0	0	0	0	0	0	0	0	0	0	0	0	0	0	0	0	0	0	0	0	0	0	0	0	0	0
bCluster_1416	Bacteria	Chlamydiae	Chlamydiae	Chlamydiales	Parachlamydiaceae	Parachlamydia	NA	0	0	0	0	1	0	0	0	0	3	0	8	0	0	0	0	0	0	0	0	0	0	0	0	3	2	0	50	0	10	0	5	0	0	2	7	5	0	0	2	0	9
bCluster_1417	Bacteria	Proteobacteria	Alphaproteobacteria	Rickettsiales	mitochondria	unknown_genus	unknown_species	0	0	0	0	0	0	0	0	0	0	0	0	0	0	0	0	0	0	0	0	0	0	0	0	0	0	0	0	0	0	0	0	1	2	0	0	19	19	35	2	10	3
bCluster_1418	Bacteria	Parcubacteria	unknown_class	unknown_order	unknown_family	unknown_genus	unknown_species	0	0	0	0	0	0	0	0	0	0	0	0	0	0	0	0	0	27	9	1	0	5	0	0	0	0	78	2	0	2	0	0	0	1	2	8	0	0	4	4	2	1
bCluster_1419	Bacteria	Proteobacteria	Alphaproteobacteria	NA	NA	NA	NA	0	0	0	0	0	0	0	0	0	0	0	0	0	0	0	0	0	0	0	0	8	0	0	28	30	0	0	0	0	13	1	10	1	3	0	0	2	2	0	4	0	2
bCluster_1420	Bacteria	Bacteroidetes	Flavobacteriia	Flavobacteriales	Flavobacteriaceae	Lutibacter	unknown_species	0	0	0	0	0	0	0	0	0	0	0	0	0	0	0	0	0	0	0	0	0	0	0	0	0	219	0	0	0	0	0	0	0	0	0	0	0	0	0	0	0	0
bCluster_1421	Bacteria	Actinobacteria	Acidimicrobiia	Acidimicrobiales	OM1_clade	unknown_genus	unknown_species	0	0	0	0	0	0	0	0	0	0	0	0	0	0	0	0	0	0	0	0	0	0	0	0	3	0	0	0	0	0	0	0	0	0	17	0	0	0	0	0	5	0
bCluster_1422	Bacteria	Actinobacteria	Acidimicrobiia	Acidimicrobiales	unknown_family	unknown_genus	unknown_species	0	0	0	0	0	0	0	0	0	0	0	21	0	0	0	0	0	0	0	0	0	0	0	0	0	0	0	0	0	0	0	0	0	0	0	0	0	0	0	0	0	0
bCluster_1423	Bacteria	Planctomycetes	OM190	unknown_order	unknown_family	unknown_genus	unknown_species	0	0	0	0	0	2	0	0	0	0	0	0	8	0	0	0	0	0	0	0	0	0	0	0	27	0	0	0	0	0	1	0	0	0	0	0	0	0	0	0	0	0
bCluster_1424	Bacteria	Proteobacteria	Alphaproteobacteria	Rhizobiales	Hyphomicrobiaceae	Pelagibacterium	NA	19	0	0	0	0	0	0	7	11	44	18	2	0	27	27	6	0	0	0	0	0	0	0	0	2	0	1	0	0	5	0	37	0	0	0	0	0	0	0	0	0	0
bCluster_1425	Bacteria	Firmicutes	Clostridia	Clostridiales	Lachnospiraceae	unknown_genus	NA	0	0	0	0	0	0	0	0	0	0	0	0	0	0	0	0	0	0	0	0	0	0	0	0	0	0	0	0	0	0	0	0	0	0	0	0	0	0	0	0	0	0
bCluster_1426	Bacteria	Proteobacteria	Deltaproteobacteria	Myxococcales	Sandaracinaceae	unknown_genus	unknown_species	0	0	0	0	0	0	0	0	0	0	0	0	0	0	0	0	0	0	0	0	0	0	0	0	0	22	0	0	0	0	0	0	0	0	0	0	0	0	0	0	0	0
bCluster_1427	Bacteria	Cyanobacteria	Cyanobacteria	SubsectionII	FamilyII	Pleurocapsa	Xenococcus_sp.	0	0	0	0	0	4	0	0	0	0	4	22	9	31	15	7	0	0	0	0	0	0	0	0	0	0	0	0	0	0	0	0	0	0	0	0	0	0	0	0	0	0
bCluster_1430	Bacteria	Bacteroidetes	Cytophagia	Cytophagales	Flammeovirgaceae	Fulvivirga	unknown_species	0	0	0	0	0	0	29	0	0	0	0	0	0	0	0	0	0	0	0	0	0	0	0	0	0	0	0	0	0	0	0	0	0	0	0	0	0	0	0	0	0	0
bCluster_1432	Bacteria	Proteobacteria	Betaproteobacteria	Hydrogenophilales	Hydrogenophilaceae	unknown_genus	unknown_species	0	0	0	0	0	0	0	0	0	0	0	0	0	0	0	0	56	0	1	26	0	0	2	0	0	0	26	0	0	0	0	0	52	0	20	1	0	3	6	2	5	4
bCluster_1433	Bacteria	Proteobacteria	Gammaproteobacteria	Order_Incertae_Sedis	Family_Incertae_Sedis	Marinicella	Marinicella_litoralis	27	1	0	0	7	17	0	9	0	3	5	46	8	50	19	47	0	0	0	0	2	0	0	0	0	0	0	2	0	0	0	0	0	0	0	0	0	0	0	0	0	0
bCluster_1435	Bacteria	Bacteroidetes	Flavobacteriia	Flavobacteriales	Flavobacteriaceae	Ulvibacter	Ulvibacter_sp.	1	12	0	4	19	41	0	1	2	0	10	58	16	0	0	2	0	0	0	0	0	0	0	0	0	0	0	0	0	0	0	1	0	0	0	0	0	8	0	1	0	1
bCluster_1437	Bacteria	Proteobacteria	Gammaproteobacteria	Order_Incertae_Sedis	Family_Incertae_Sedis	Marinicella	unknown_species	0	0	0	0	0	24	29	0	0	0	0	45	0	0	0	0	0	0	0	0	0	0	0	0	0	0	0	0	0	0	0	0	0	1	0	0	26	0	0	0	0	0
bCluster_1438	Bacteria	Proteobacteria	Gammaproteobacteria	Oceanospirillales	Oceanospirillaceae	Marinobacterium	unknown_species	0	0	0	0	0	0	0	0	0	0	0	0	0	0	0	0	0	0	0	0	0	0	0	0	0	0	0	0	0	0	0	0	0	39	0	21	14	123	0	0	0	0
bCluster_1439	Bacteria	Chlamydiae	Chlamydiae	Chlamydiales	Simkaniaceae	unknown_genus	unknown_species	2	0	0	0	0	0	14	11	0	5	0	0	0	0	46	0	0	23	0	4	0	0	0	0	2	0	0	0	0	15	24	24	0	0	0	12	0	0	0	0	0	0
bCluster_1440	Bacteria	Proteobacteria	Alphaproteobacteria	Parvularculales	Parvularculaceae	Parvularcula	unknown_species	0	0	0	0	0	12	0	0	0	0	0	4	0	0	0	0	0	22	11	0	2	0	0	0	7	0	6	0	0	0	0	6	0	0	0	0	26	0	0	0	0	1
bCluster_1441	Bacteria	Proteobacteria	TA18	unknown_order	unknown_family	unknown_genus	unknown_species	0	0	0	0	0	0	0	0	0	0	0	0	0	0	0	0	0	0	0	0	0	0	0	0	0	0	0	14	56	0	0	0	0	3	0	12	0	7	5	2	6	13
bCluster_1442	Bacteria	Cyanobacteria	Melainabacteria	Caenarcaniphilales	unknown_family	unknown_genus	unknown_species	45	0	0	64	0	0	12	0	0	0	3	0	0	19	11	7	0	0	0	0	0	0	0	0	0	0	0	0	0	0	0	0	0	0	0	0	0	0	12	2	14	0
bCluster_1443	Bacteria	Actinobacteria	Acidimicrobiia	Acidimicrobiales	OM1_clade	unknown_genus	unknown_species	0	0	0	0	0	0	0	0	0	0	0	0	0	0	0	0	0	0	0	0	0	0	0	0	0	0	0	0	0	0	0	0	0	0	0	0	0	0	0	0	0	0
bCluster_1444	Bacteria	Proteobacteria	Alphaproteobacteria	Rhodobacterales	Rhodobacteraceae	Jannaschia	unknown_species	0	0	0	0	0	0	0	45	0	0	0	0	0	1	0	41	0	0	0	0	0	0	0	10	1	0	3	7	57	0	0	0	0	1	0	0	5	0	0	0	6	0
bCluster_1445	Bacteria	Proteobacteria	Deltaproteobacteria	Oligoflexales	Oligoflexaceae	unknown_genus	unknown_species	2	0	0	0	0	0	0	0	0	3	0	0	0	0	0	0	0	0	9	0	16	0	0	0	25	0	0	3	43	23	7	12	0	0	0	27	0	0	0	0	1	0
bCluster_1446	Bacteria	Proteobacteria	Alphaproteobacteria	Sphingomonadales	SWB04	unknown_genus	unknown_species	0	0	0	0	0	0	0	0	0	0	0	0	0	0	0	0	0	44	0	0	0	4	0	0	0	0	0	0	0	0	0	6	2	0	0	37	0	3	0	0	15	6
bCluster_1447	Bacteria	Proteobacteria	Deltaproteobacteria	Bdellovibrionales	Bdellovibrionaceae	Bdellovibrio	unknown_species	4	0	0	0	0	19	0	0	0	0	0	8	0	0	0	0	0	0	85	14	4	0	0	0	17	0	0	0	0	0	69	48	0	0	0	0	0	0	0	0	0	0
bCluster_1448	Bacteria	Proteobacteria	Gammaproteobacteria	Xanthomonadales	JTB255_marine_benthic_group	unknown_genus	unknown_species	0	0	0	0	0	0	0	0	0	0	0	0	0	0	0	0	0	0	16	0	4	0	0	0	0	0	0	0	0	0	2	0	0	0	0	0	5	0	0	0	0	10
bCluster_1449	Bacteria	Gracilibacteria	unknown_class	unknown_order	unknown_family	unknown_genus	unknown_species	0	0	0	0	0	0	0	0	0	0	0	0	0	0	0	0	0	0	0	0	0	54	0	0	21	0	0	3	47	13	0	10	0	0	0	0	0	9	3	13	0	1
bCluster_1450	Bacteria	Proteobacteria	Gammaproteobacteria	Arenicellales	Arenicellaceae	Arenicella	Arenicella_chitinivorans	8	0	0	0	0	2	0	0	0	38	1	18	3	0	0	0	0	0	0	0	0	0	0	0	1	0	0	0	0	0	0	0	0	0	0	0	0	0	0	0	0	0
bCluster_1451	Bacteria	Proteobacteria	Alphaproteobacteria	Rhodobacterales	Rhodobacteraceae	NA	NA	0	5	0	0	0	1	0	0	0	0	0	0	0	0	0	0	0	0	1	0	0	0	0	0	0	0	0	0	0	2	0	0	0	0	0	0	0	2	0	3	3	1
bCluster_1452	Bacteria	Bacteroidetes	Flavobacteriia	Flavobacteriales	Flavobacteriaceae	Pibocella	unknown_species	0	0	0	23	6	5	0	0	0	0	2	2	0	19	0	0	0	0	0	0	0	0	0	0	0	0	0	0	0	0	0	0	0	0	12	13	9	0	0	0	0	0
bCluster_1453	Bacteria	Planctomycetes	Planctomycetacia	Planctomycetales	Planctomycetaceae	Rhodopirellula	unknown_species	10	0	0	0	0	0	0	8	33	39	0	12	0	0	0	0	0	0	0	0	0	0	0	0	0	0	0	0	0	0	0	0	0	0	0	17	0	4	0	8	0	3
bCluster_1454	Bacteria	Bacteroidetes	Cytophagia	Cytophagales	Flammeovirgaceae	unknown_genus	unknown_species	0	0	0	0	0	0	0	0	0	0	0	0	0	0	0	0	0	0	5	0	8	0	0	0	0	1	0	7	0	4	0	3	0	5	0	1	2	11	18	7	0	12
bCluster_1455	Bacteria	Proteobacteria	Gammaproteobacteria	Alteromonadales	Colwelliaceae	Colwellia	unknown_species	0	0	0	0	0	0	0	0	0	0	0	0	0	0	0	0	0	0	0	0	0	0	0	0	0	0	0	0	0	35	0	0	0	0	0	8	14	2	0	0	25	0
bCluster_1456	Bacteria	Gracilibacteria	unknown_class	unknown_order	unknown_family	unknown_genus	NA	1	0	0	0	0	0	0	0	0	0	0	0	0	1	0	0	0	116	0	0	4	0	0	0	4	15	28	7	0	0	22	0	0	0	0	0	0	0	0	0	0	0
bCluster_1459	Bacteria	Proteobacteria	Gammaproteobacteria	Alteromonadales	Colwelliaceae	Thalassotalea	gamma_proteobacterium_WINTA511da	0	0	0	0	0	0	0	0	0	0	0	0	0	0	0	0	0	0	0	83	0	0	0	0	0	0	0	0	0	0	0	0	0	1	0	12	3	0	0	0	11	4
bCluster_1460	Bacteria	Proteobacteria	Deltaproteobacteria	Myxococcales	Sandaracinaceae	Sandaracinus	unknown_species	4	0	0	0	0	7	0	0	0	0	5	0	0	0	0	0	0	0	0	0	0	0	0	0	0	0	0	0	0	0	19	0	0	1	0	0	0	0	0	0	2	0
bCluster_1461	Bacteria	Cyanobacteria	Melainabacteria	Obscuribacterales	unknown_family	unknown_genus	unknown_species	0	0	0	0	0	0	0	0	0	0	0	0	1	0	0	0	0	0	0	0	0	0	0	0	0	13	0	0	0	0	0	26	0	0	0	0	0	0	3	0	0	0
bCluster_1462	Bacteria	Planctomycetes	Phycisphaerae	Phycisphaerales	Phycisphaeraceae	SM1A02	unknown_species	102	20	0	0	0	45	0	1	0	3	0	0	0	0	4	0	0	0	0	0	0	0	0	0	0	0	0	0	0	0	0	0	0	0	0	0	0	0	0	0	0	0
bCluster_1463	Bacteria	Verrucomicrobia	Verrucomicrobiae	Verrucomicrobiales	Verrucomicrobiaceae	Roseibacillus	unknown_species	0	0	0	0	0	35	0	0	0	0	0	0	0	0	0	0	0	0	0	0	0	0	0	0	0	0	0	0	0	0	0	0	0	0	0	0	6	0	0	1	0	0
bCluster_1464	Bacteria	Proteobacteria	Gammaproteobacteria	CS-B046	unknown_family	unknown_genus	unknown_species	0	0	0	0	0	0	0	0	0	0	0	0	0	0	0	0	0	0	0	0	0	46	0	0	0	0	0	0	0	0	0	0	0	0	0	0	1	0	0	0	7	0
bCluster_1465	Bacteria	Proteobacteria	Alphaproteobacteria	Rhodobacterales	Rhodobacteraceae	unknown_genus	unknown_species	0	0	0	0	0	8	0	0	0	30	0	0	0	0	0	0	0	0	0	0	0	0	0	0	0	0	0	0	0	0	0	0	0	0	0	0	0	0	0	0	0	0
bCluster_1466	Bacteria	Parcubacteria	unknown_class	unknown_order	unknown_family	unknown_genus	unknown_species	0	0	0	56	0	0	0	0	0	0	0	0	1	0	57	0	0	0	0	0	0	0	0	0	0	5	0	0	0	0	0	0	0	0	14	0	0	0	0	5	12	0
bCluster_1467	Bacteria	Bacteroidetes	Flavobacteriia	Flavobacteriales	Flavobacteriaceae	Tamlana	unknown_species	2	0	0	0	0	21	1	0	6	25	11	56	4	0	0	0	0	0	0	0	0	0	0	0	0	0	0	0	0	0	0	0	0	0	0	0	0	0	0	0	0	0
bCluster_1468	Bacteria	Proteobacteria	Alphaproteobacteria	DB1-14	unknown_family	unknown_genus	unknown_species	2	0	0	0	0	0	0	0	0	0	0	0	0	0	0	0	0	16	0	0	23	0	0	0	31	12	3	5	0	0	0	22	0	0	0	20	0	0	0	3	0	4
bCluster_1469	Bacteria	Proteobacteria	Gammaproteobacteria	BD7-8_marine_group	unknown_family	unknown_genus	unknown_species	0	0	0	0	0	0	0	0	0	0	0	0	0	0	0	0	0	0	0	0	0	0	0	0	0	0	0	6	0	0	0	0	0	0	0	3	0	0	0	0	0	0
bCluster_1471	Bacteria	Proteobacteria	Gammaproteobacteria	Alteromonadales	Alteromonadaceae	Agarivorans	NA	0	0	0	0	0	0	0	0	0	0	0	0	0	0	0	0	0	0	0	0	0	0	0	0	0	0	0	0	0	0	0	0	0	4	0	0	3	2	0	3	21	1
bCluster_1472	Bacteria	Proteobacteria	Alphaproteobacteria	Rhodobacterales	Rhodobacteraceae	Dinoroseobacter	unknown_species	0	0	0	0	0	0	0	0	0	0	0	0	0	0	0	0	0	0	0	0	0	0	0	0	0	0	0	0	0	0	0	0	0	0	0	0	0	0	15	0	10	7
bCluster_1476	Bacteria	Bacteroidetes	Flavobacteriia	Flavobacteriales	Cryomorphaceae	Owenweeksia	unknown_species	0	0	0	0	0	3	0	4	0	14	0	0	0	5	0	0	0	0	0	0	0	0	0	0	0	54	0	0	0	67	0	0	0	0	0	2	0	1	0	0	0	0
bCluster_1477	Bacteria	Proteobacteria	Alphaproteobacteria	Rhodospirillales	Rhodospirillaceae	AEGEAN-169_marine_group	unknown_species	1	0	0	0	0	0	0	0	0	0	0	0	0	0	0	0	0	0	0	0	0	0	0	0	0	0	0	0	0	0	0	0	48	0	0	6	27	16	27	16	6	4
bCluster_1478	Bacteria	Proteobacteria	Alphaproteobacteria	Rhodobacterales	Rhodobacteraceae	Roseobacter	unknown_species	0	0	0	0	0	0	0	0	2	0	0	0	3	0	0	0	0	0	0	20	0	0	0	0	0	0	0	0	0	6	13	0	0	8	0	1	0	0	0	1	13	2
bCluster_1479	Bacteria	Proteobacteria	Gammaproteobacteria	Alteromonadales	Colwelliaceae	Colwellia	unknown_species	0	0	0	0	0	0	0	0	0	0	0	0	0	0	0	0	1	0	5	23	0	28	0	0	37	0	0	0	0	127	20	9	0	0	0	0	0	0	0	0	0	0
bCluster_1481	Bacteria	Cyanobacteria	Melainabacteria	Vampirovibrionales	unknown_family	unknown_genus	unknown_species	0	0	0	0	0	0	0	0	0	0	0	0	0	0	0	0	0	0	0	0	0	0	0	0	0	0	0	0	0	36	0	0	0	6	0	10	36	3	12	4	0	2
bCluster_1482	Bacteria	Proteobacteria	Alphaproteobacteria	Rickettsiales	Rickettsiales_Incertae_Sedis	Candidatus_Odyssella	NA	7	0	251	0	0	0	0	0	0	0	0	0	0	0	0	0	0	0	0	0	0	0	0	0	0	0	0	0	0	0	0	0	0	0	0	0	0	0	0	5	1	8
bCluster_1483	Bacteria	Bacteroidetes	Flavobacteriia	Flavobacteriales	Flavobacteriaceae	Pibocella	unknown_species	0	2	0	10	16	6	0	26	4	0	12	6	8	8	0	0	0	0	0	0	0	51	9	0	0	0	0	0	0	0	0	0	0	2	0	0	0	0	1	1	0	2
bCluster_1484	Bacteria	Proteobacteria	Alphaproteobacteria	Rhizobiales	Hyphomicrobiaceae	NA	NA	2	0	0	0	0	13	0	0	0	0	0	0	0	0	0	0	0	0	0	0	0	0	0	0	0	0	0	0	0	0	0	0	0	0	0	0	0	0	0	0	0	1
bCluster_1485	Bacteria	Parcubacteria	unknown_class	unknown_order	unknown_family	unknown_genus	unknown_species	0	0	0	0	0	0	0	0	0	0	0	0	0	0	0	0	0	0	0	15	0	0	0	0	0	0	0	0	0	0	0	0	0	0	0	58	0	0	16	18	20	4
bCluster_1486	Bacteria	Proteobacteria	Deltaproteobacteria	Desulfuromonadales	GR-WP33-58	unknown_genus	unknown_species	2	0	0	0	0	0	0	0	86	0	0	0	0	0	0	0	0	0	0	0	0	0	0	0	0	0	0	0	0	0	0	0	0	0	0	0	0	0	0	0	0	0
bCluster_1487	Bacteria	Proteobacteria	Alphaproteobacteria	Rhizobiales	Phyllobacteriaceae	unknown_genus	unknown_species	0	0	0	0	0	13	0	0	25	0	0	7	5	0	28	0	0	0	0	0	0	0	0	0	0	0	0	0	0	12	15	22	0	0	0	1	0	12	0	0	0	10
bCluster_1488	Bacteria	Proteobacteria	Deltaproteobacteria	Desulfobacterales	Desulfobulbaceae	unknown_genus	bacterium_WH6-5	0	0	0	0	0	0	0	0	0	0	0	0	0	0	0	0	0	0	0	0	0	45	0	0	0	0	0	0	0	0	0	8	0	0	4	0	0	0	0	0	6	1
bCluster_1489	Bacteria	Bacteroidetes	Flavobacteriia	Flavobacteriales	Cryomorphaceae	Owenweeksia	unknown_species	0	0	0	0	0	0	0	0	0	0	0	0	0	0	0	0	0	0	0	1	0	0	0	0	0	0	0	0	0	0	0	0	0	0	0	0	0	0	0	0	0	4
bCluster_1490	Bacteria	Proteobacteria	Gammaproteobacteria	NKB5	unknown_family	unknown_genus	unknown_species	0	9	0	0	9	22	4	0	0	17	0	0	0	0	2	0	0	27	24	0	3	0	0	0	0	0	1	0	0	0	18	0	0	0	0	2	0	2	0	0	0	3
bCluster_1492	Bacteria	Proteobacteria	Alphaproteobacteria	DB1-14	unknown_family	unknown_genus	unknown_species	42	7	0	3	0	2	0	1	0	0	0	22	0	0	0	0	0	0	25	0	0	26	0	0	0	0	0	0	16	0	44	0	0	0	0	3	0	0	0	0	0	0
bCluster_1493	Bacteria	Bacteroidetes	Flavobacteriia	Flavobacteriales	Flavobacteriaceae	Spongiibacterium	unknown_species	0	0	0	0	0	0	0	0	0	0	0	0	0	0	0	0	0	0	0	0	0	0	0	0	0	0	0	0	0	0	0	0	0	0	0	11	0	0	0	0	0	0
bCluster_1494	Bacteria	Parcubacteria	unknown_class	unknown_order	unknown_family	unknown_genus	unknown_species	0	0	0	0	0	4	0	0	0	0	0	0	0	0	0	0	1	15	0	17	0	0	8	38	50	0	1	0	0	15	26	12	0	0	0	2	0	0	0	0	0	1
bCluster_1496	Bacteria	Bacteroidetes	Sphingobacteriia	Sphingobacteriales	Saprospiraceae	Portibacter	unknown_species	0	0	0	0	2	1	0	0	0	0	0	11	0	0	23	0	0	0	0	0	0	0	0	0	0	0	0	0	0	0	0	0	0	0	0	14	0	0	0	0	0	0
bCluster_1497	Bacteria	Proteobacteria	Gammaproteobacteria	BD7-8_marine_group	unknown_family	unknown_genus	unknown_species	0	0	0	0	0	0	0	0	0	0	0	0	0	0	0	0	0	0	0	0	0	0	0	0	0	0	0	0	0	0	0	0	0	0	0	0	0	0	0	0	0	3
bCluster_1498	Bacteria	Proteobacteria	Deltaproteobacteria	Desulfobacterales	Desulfobulbaceae	unknown_genus	unknown_species	0	0	0	0	0	0	0	0	0	0	0	0	0	0	0	0	0	0	0	0	0	0	0	0	0	0	0	0	0	0	0	0	0	0	0	0	9	0	0	0	0	4
bCluster_1499	Bacteria	Proteobacteria	Gammaproteobacteria	Thiotrichales	Francisellaceae	Francisella	unknown_species	7	0	0	0	0	2	0	0	0	0	15	0	0	18	28	0	0	0	0	3	0	0	0	37	45	36	0	0	10	0	0	0	0	0	0	0	1	0	0	0	0	2
bCluster_1501	Bacteria	Proteobacteria	Alphaproteobacteria	Rickettsiales	Rickettsiaceae	unknown_genus	unknown_species	0	0	0	0	0	0	0	0	0	0	0	0	0	0	0	0	0	0	0	0	0	0	0	0	0	0	0	0	0	0	0	0	0	0	0	0	39	30	92	0	0	0
bCluster_1502	Bacteria	Planctomycetes	Phycisphaerae	CCM11a	unknown_family	unknown_genus	unknown_species	3	0	0	0	0	0	0	0	0	0	0	0	0	0	0	0	0	0	0	0	0	0	0	0	0	0	0	0	200	0	0	0	0	0	0	0	0	0	0	0	0	0
bCluster_1503	Bacteria	Firmicutes	Erysipelotrichia	Erysipelotrichales	Erysipelotrichaceae	Erysipelothrix	NA	0	0	0	0	0	0	0	0	0	0	0	0	0	0	0	0	0	0	0	0	0	0	0	0	0	0	0	0	0	0	0	0	0	0	32	0	0	0	0	0	0	0
bCluster_1504	Bacteria	Proteobacteria	Gammaproteobacteria	Cellvibrionales	Cellvibrionaceae	Simiduia	unknown_species	1	0	0	0	0	21	0	0	0	35	0	0	0	14	0	0	0	32	0	0	0	0	0	0	0	0	0	0	0	0	0	0	0	2	0	12	0	6	0	7	0	1
bCluster_1505	Bacteria	Proteobacteria	Alphaproteobacteria	DB1-14	unknown_family	unknown_genus	unknown_species	49	0	0	0	0	0	0	0	7	0	0	2	0	0	11	0	2	0	0	0	0	0	0	0	5	0	0	0	0	0	0	0	0	0	0	0	0	10	0	0	0	0
bCluster_1507	Bacteria	Proteobacteria	Gammaproteobacteria	Cellvibrionales	Porticoccaceae	SAR92_clade	NA	10	0	0	25	0	0	0	0	0	0	0	0	0	0	0	0	47	48	3	0	17	17	0	0	0	0	0	0	0	0	16	0	0	0	0	0	0	0	0	0	0	0
bCluster_1508	Bacteria	Proteobacteria	Gammaproteobacteria	Alteromonadales	Alteromonadaceae	unknown_genus	unknown_species	0	0	0	0	0	0	0	0	0	0	0	0	0	0	0	0	0	0	0	0	0	0	0	0	0	0	0	0	0	0	0	0	0	0	0	2	0	0	0	1	10	2
bCluster_1509	Bacteria	Proteobacteria	Alphaproteobacteria	Rhodobacterales	Rhodobacteraceae	unknown_genus	unknown_species	0	0	0	0	0	0	0	0	0	0	0	0	0	9	0	0	0	0	0	0	0	0	0	0	0	0	5	0	0	0	0	0	0	0	0	0	0	0	0	0	0	0
bCluster_1510	Bacteria	Proteobacteria	Gammaproteobacteria	Oceanospirillales	Oceanospirillaceae	Oleispira	unknown_species	0	0	0	0	0	0	0	0	0	0	0	0	0	0	0	0	0	0	0	0	0	1	0	32	0	0	20	0	0	2	0	14	0	3	0	0	0	2	4	0	0	0
bCluster_1511	Bacteria	Lentisphaerae	Oligosphaeria	unknown_order	unknown_family	unknown_genus	unknown_species	0	0	0	0	0	0	0	0	0	0	0	0	0	0	0	0	0	0	0	16	0	0	0	0	0	0	0	0	0	0	0	0	0	0	0	0	0	0	0	0	27	6
bCluster_1512	Bacteria	Verrucomicrobia	Spartobacteria	Chthoniobacterales	Xiphinematobacteraceae	Candidatus_Xiphinematobacter	unknown_species	0	0	0	0	0	0	0	0	0	0	0	0	0	89	93	0	0	0	0	0	0	0	0	0	0	0	0	0	0	0	0	0	0	0	0	0	0	0	7	0	0	0
bCluster_1513	Bacteria	Planctomycetes	OM190	unknown_order	unknown_family	unknown_genus	unknown_species	2	0	0	0	0	45	8	0	0	23	44	14	4	17	8	0	0	0	0	0	0	0	0	0	0	0	0	0	0	0	0	21	0	0	0	10	0	0	0	0	0	0
bCluster_1514	Bacteria	Verrucomicrobia	Verrucomicrobiae	Verrucomicrobiales	Rubritaleaceae	Rubritalea	unknown_species	2	0	0	9	0	0	0	0	0	12	0	0	0	0	0	0	0	0	0	0	0	0	0	0	0	0	0	0	0	0	0	0	0	0	0	0	0	0	0	1	1	2
bCluster_1515	Bacteria	Proteobacteria	Alphaproteobacteria	Rhodobacterales	Rhodobacteraceae	unknown_genus	unknown_species	1	0	0	0	35	3	0	0	0	1	0	19	19	0	7	1	0	0	1	0	0	0	0	0	0	0	0	25	0	1	6	0	1	0	2	14	0	0	0	0	0	0
bCluster_1516	Bacteria	Planctomycetes	Planctomycetacia	Planctomycetales	Planctomycetaceae	Pir4_lineage	unknown_species	0	0	0	0	0	0	0	0	0	0	0	0	0	0	0	0	0	0	0	0	0	0	0	0	0	0	0	0	0	0	0	0	0	0	0	0	0	0	0	0	0	0
bCluster_1517	Bacteria	Proteobacteria	Alphaproteobacteria	Rhizobiales	Phyllobacteriaceae	Pseudahrensia	Pseudahrensia_sp.	4	0	0	0	0	7	54	1	0	0	3	19	3	0	0	15	0	0	0	0	0	0	1	0	0	0	32	0	1	0	0	0	0	0	0	0	0	7	0	0	2	0
bCluster_1518	Bacteria	Planctomycetes	Planctomycetacia	Planctomycetales	Planctomycetaceae	Pir4_lineage	Symbiodinium_sp.	30	0	0	0	0	32	0	0	0	0	0	0	0	0	0	0	0	0	0	0	0	0	0	0	0	0	0	0	0	16	0	0	0	0	0	0	0	0	0	1	0	9
bCluster_1519	Bacteria	Proteobacteria	Gammaproteobacteria	Vibrionales	Vibrionaceae	Vibrio	Vibrio_ichthyoenteri	0	0	0	0	0	0	0	0	0	0	0	0	0	0	0	0	0	0	0	0	0	0	0	0	0	0	0	0	0	0	0	0	1	0	0	0	0	0	0	0	11	2
bCluster_1520	Bacteria	Bacteroidetes	Flavobacteriia	Flavobacteriales	Flavobacteriaceae	Polaribacter	Polaribacter_sp.	1	29	0	0	0	0	0	0	19	17	9	4	0	10	0	0	0	0	0	5	0	0	0	0	5	0	11	0	0	0	0	0	0	0	0	0	0	10	0	1	0	1
bCluster_1521	Bacteria	Proteobacteria	Gammaproteobacteria	Chromatiales	Chromatiaceae	Rheinheimera	unknown_species	0	0	0	0	0	0	0	0	0	0	0	0	0	0	0	0	0	0	0	0	0	0	0	0	0	0	32	0	0	0	0	0	0	0	0	0	0	5	0	0	15	2
bCluster_1522	Bacteria	Parcubacteria	unknown_class	unknown_order	unknown_family	unknown_genus	unknown_species	0	0	0	0	0	0	0	0	0	0	0	0	0	0	0	0	0	0	0	101	0	0	0	126	0	0	0	0	0	0	0	0	0	0	0	0	0	0	0	0	0	0
bCluster_1523	Bacteria	Proteobacteria	Deltaproteobacteria	Desulfobacterales	Desulfobulbaceae	unknown_genus	unknown_species	0	0	0	0	0	0	0	0	0	0	0	0	0	0	0	0	0	20	18	0	0	0	0	0	0	0	0	0	0	0	0	0	0	2	1	0	0	4	0	0	10	2
bCluster_1525	Bacteria	Proteobacteria	Deltaproteobacteria	Myxococcales	Nannocystaceae	Nannocystis	unknown_species	0	0	0	2	0	0	0	0	0	0	0	0	2	0	0	0	0	0	0	0	0	0	0	0	0	0	0	0	0	0	0	0	0	0	0	0	0	0	0	0	0	0
bCluster_1526	Bacteria	Proteobacteria	Alphaproteobacteria	Rhizobiales	Phyllobacteriaceae	Cohaesibacter	unknown_species	89	0	0	0	0	0	0	4	0	0	0	0	6	0	0	41	0	0	0	0	0	0	0	0	0	0	0	0	0	0	0	0	0	0	0	0	0	5	0	2	0	5
bCluster_1527	Bacteria	Proteobacteria	Alphaproteobacteria	Rickettsiales	SM2D12	unknown_genus	unknown_species	29	4	34	2	0	1	3	0	55	0	0	0	9	1	0	2	0	15	0	0	0	0	0	0	0	0	6	0	0	0	0	0	0	0	0	0	0	2	0	0	2	0
bCluster_1529	Bacteria	Proteobacteria	Gammaproteobacteria	Cellvibrionales	Porticoccaceae	Porticoccus	unknown_species	0	0	0	0	0	0	0	0	0	0	0	0	0	0	0	0	89	0	0	0	35	0	0	0	5	0	4	0	0	0	0	12	5	0	0	0	2	8	6	1	2	0
bCluster_1530	Bacteria	Planctomycetes	OM190	unknown_order	unknown_family	unknown_genus	unknown_species	2	0	0	0	0	0	0	0	0	15	0	0	0	0	0	0	0	9	0	0	0	0	14	0	0	0	3	0	0	0	0	0	0	0	0	4	0	0	0	2	0	0
bCluster_1531	Bacteria	Parcubacteria	unknown_class	unknown_order	unknown_family	unknown_genus	unknown_species	0	0	0	0	0	0	0	0	0	0	0	9	0	0	0	0	0	0	0	0	0	0	0	0	0	0	0	0	0	0	0	0	0	0	0	0	0	0	0	0	0	0
bCluster_1532	Bacteria	Proteobacteria	Alphaproteobacteria	DB1-14	unknown_family	unknown_genus	unknown_species	0	0	0	0	0	0	0	0	0	0	0	0	0	0	0	0	0	0	0	5	1	0	8	0	0	0	27	0	111	0	11	18	0	0	0	0	0	0	0	0	0	0
bCluster_1534	Bacteria	Proteobacteria	Alphaproteobacteria	Rhodobacterales	Rhodobacteraceae	Ponticoccus	Rhodobacteraceae_bacterium_CSQ-8	5	0	0	4	0	5	0	0	0	0	0	0	0	36	0	0	0	0	0	23	2	0	0	0	2	0	0	0	0	0	0	31	0	0	0	0	0	2	0	0	0	0
bCluster_1536	Bacteria	Proteobacteria	Alphaproteobacteria	DB1-14	unknown_family	unknown_genus	unknown_species	4	0	0	0	0	27	0	19	0	0	0	0	1	0	6	1	0	0	34	0	0	23	0	0	11	6	22	0	4	0	19	9	1	0	0	0	0	0	0	0	0	0
bCluster_1538	Bacteria	Bacteroidetes	Flavobacteriia	Flavobacteriales	Flavobacteriaceae	Ulvibacter	unknown_species	1	0	0	0	0	0	1	0	0	2	0	3	0	2	0	0	0	2	29	9	11	25	23	2	0	0	0	0	0	13	0	11	0	2	0	3	0	1	0	0	0	13
bCluster_1539	Bacteria	Parcubacteria	unknown_class	unknown_order	unknown_family	unknown_genus	unknown_species	0	0	0	0	0	0	0	0	0	0	0	0	0	0	0	0	0	0	0	0	0	32	0	0	0	122	0	0	0	0	0	0	0	0	0	23	0	0	0	0	0	1
bCluster_1540	Bacteria	Planctomycetes	OM190	unknown_order	unknown_family	unknown_genus	unknown_species	14	0	0	0	0	0	0	0	18	3	23	4	0	0	0	4	0	0	0	0	0	0	0	0	0	0	0	0	0	0	0	2	0	0	0	10	0	0	0	4	0	0
bCluster_1541	Bacteria	Proteobacteria	Alphaproteobacteria	Rickettsiales	SM2D12	unknown_genus	unknown_species	2	0	0	0	0	0	0	0	0	0	0	0	0	0	0	0	1	27	28	0	0	0	0	0	0	0	0	0	159	0	12	0	0	0	0	0	0	0	15	0	0	0
bCluster_1542	Bacteria	Verrucomicrobia	Verrucomicrobiae	Verrucomicrobiales	Verrucomicrobiaceae	Persicirhabdus	unknown_species	0	0	0	0	0	0	0	0	0	0	0	0	0	0	0	0	0	0	0	0	0	0	0	0	0	0	0	0	0	0	0	0	0	0	0	0	0	9	0	0	0	0
bCluster_1543	Bacteria	Proteobacteria	Gammaproteobacteria	Cellvibrionales	Halieaceae	OM60(NOR5)_clade	unknown_species	0	0	0	0	0	0	0	0	0	0	0	0	0	0	0	0	4	0	0	0	0	0	0	0	0	0	0	0	0	0	0	0	47	1	0	2	0	6	37	6	11	9
bCluster_1544	Bacteria	Bacteroidetes	Sphingobacteriia	Sphingobacteriales	Saprospiraceae	unknown_genus	unknown_species	0	0	0	0	0	0	0	0	0	0	0	4	0	0	0	0	0	0	48	0	0	0	0	0	0	0	0	1	0	0	0	5	0	0	0	0	0	0	0	0	0	1
bCluster_1545	Bacteria	Proteobacteria	Gammaproteobacteria	Alteromonadales	Alteromonadaceae	Aliiglaciecola	unknown_species	0	0	0	0	0	0	0	0	0	0	0	0	0	0	0	0	0	0	1	0	41	0	0	0	0	0	0	0	0	0	0	6	0	0	0	4	0	0	0	1	2	0
bCluster_1546	Bacteria	Planctomycetes	OM190	unknown_order	unknown_family	unknown_genus	unknown_species	0	0	0	0	0	0	0	0	0	0	0	0	0	0	0	0	0	0	0	0	0	0	0	0	0	0	0	6	0	0	0	0	0	0	0	8	0	0	0	0	0	0
bCluster_1547	Bacteria	Bacteroidetes	Flavobacteriia	Flavobacteriales	Flavobacteriaceae	Winogradskyella	Winogradskyella_sp.	0	0	217	0	0	0	0	0	0	0	2	4	0	15	4	0	0	0	0	0	0	0	0	0	0	0	0	0	0	0	0	0	0	0	0	1	0	0	0	0	0	0
bCluster_1548	Bacteria	Verrucomicrobia	Opitutae	Puniceicoccales	Puniceicoccaceae	unknown_genus	marine_metagenome	0	0	0	0	0	0	0	0	0	0	0	0	0	0	0	0	0	0	0	0	0	0	0	0	0	0	0	0	0	42	0	0	0	3	0	0	43	15	0	4	7	3
bCluster_1549	Bacteria	Actinobacteria	Acidimicrobiia	Acidimicrobiales	unknown_family	unknown_genus	unknown_species	0	0	0	0	0	0	128	0	0	0	0	0	0	0	0	0	0	0	0	102	0	0	0	0	0	0	0	0	0	0	0	0	0	0	0	0	0	0	0	0	0	0
bCluster_1550	Bacteria	Parcubacteria	unknown_class	unknown_order	unknown_family	unknown_genus	unknown_species	3	0	0	0	0	0	0	0	1	0	0	0	17	0	0	0	0	0	0	0	0	0	0	11	68	0	0	0	0	0	0	0	0	0	0	0	0	0	0	0	0	0
bCluster_1551	Bacteria	Proteobacteria	Gammaproteobacteria	Vibrionales	Vibrionaceae	Vibrio	unknown_species	0	0	0	0	0	0	0	0	0	0	0	0	0	0	0	0	0	0	0	0	0	0	0	0	0	0	0	0	0	0	0	0	0	0	0	1	0	0	0	0	7	1
bCluster_1552	Bacteria	Proteobacteria	Alphaproteobacteria	Rickettsiales	RB446	unknown_genus	unknown_species	2	0	0	0	0	0	0	0	0	0	0	0	0	0	0	0	0	0	0	0	0	0	0	0	0	0	0	0	0	0	0	0	0	0	4	15	4	0	0	0	8	7
bCluster_1553	Bacteria	Proteobacteria	Alphaproteobacteria	Caulobacterales	Hyphomonadaceae	unknown_genus	unknown_species	0	0	0	0	0	0	0	0	0	0	0	0	0	0	0	0	0	3	0	4	69	0	0	0	4	0	0	0	0	36	0	7	0	0	0	2	0	0	8	0	12	0
bCluster_1554	Bacteria	Proteobacteria	Gammaproteobacteria	Alteromonadales	Alteromonadaceae	unknown_genus	unknown_species	1	0	0	0	0	0	0	0	0	0	8	0	0	0	0	21	0	0	0	0	0	0	0	0	0	0	4	0	0	0	0	0	0	3	0	0	0	0	0	0	5	2
bCluster_1555	Bacteria	Proteobacteria	Deltaproteobacteria	Myxococcales	Haliangiaceae	Haliangium	unknown_species	12	0	0	0	0	8	0	17	0	26	0	0	3	0	0	0	0	0	0	0	0	0	0	0	20	0	0	0	0	9	16	49	0	0	0	0	0	0	0	0	0	0
bCluster_1556	Bacteria	Proteobacteria	Alphaproteobacteria	Rhizobiales	Rhizobiaceae	Neorhizobium	NA	0	0	0	0	0	0	0	0	0	0	0	0	0	0	0	0	0	0	0	0	0	0	0	0	45	0	0	0	0	0	7	0	0	2	0	0	0	0	0	3	2	0
bCluster_1557	Bacteria	Proteobacteria	Gammaproteobacteria	Cellvibrionales	Spongiibacteraceae	BD1-7_clade	unknown_species	0	10	0	67	34	0	0	0	0	0	3	7	9	40	0	0	0	0	0	0	0	0	0	0	0	0	0	0	0	0	0	0	0	0	0	0	0	1	0	0	5	7
bCluster_1558	Bacteria	Bacteroidetes	Cytophagia	Cytophagales	Flammeovirgaceae	Marinoscillum	Marinoscillum_furvescens	0	35	0	0	0	8	0	0	0	141	0	0	2	0	0	0	0	0	0	0	0	0	0	0	0	0	0	0	0	0	0	0	0	0	0	0	0	0	0	0	0	0
bCluster_1559	Bacteria	Proteobacteria	Alphaproteobacteria	Rhodobacterales	Rhodobacteraceae	NA	NA	2	0	0	0	0	0	0	0	0	0	0	0	0	0	0	0	0	0	0	0	0	0	0	0	162	0	0	0	0	0	0	0	0	0	0	0	0	0	0	0	0	0
bCluster_1560	Bacteria	Planctomycetes	Planctomycetacia	Planctomycetales	Planctomycetaceae	unknown_genus	unknown_species	0	0	0	0	0	0	3	0	0	0	0	0	0	0	0	0	0	0	0	0	0	0	0	0	0	0	0	0	0	0	0	0	0	0	0	0	0	0	0	0	3	4
bCluster_1561	Bacteria	Proteobacteria	Alphaproteobacteria	Parvularculales	Parvularculaceae	Parvularcula	unknown_species	0	0	0	0	0	0	0	0	0	0	0	0	0	0	11	0	0	0	0	0	0	0	14	0	0	0	1	0	0	26	0	27	0	0	0	13	0	0	0	6	0	0
bCluster_1562	Bacteria	Proteobacteria	Alphaproteobacteria	Rhodobacterales	Rhodobacteraceae	Hasllibacter	NA	0	0	0	0	0	0	0	0	0	0	6	13	8	0	0	0	0	0	0	107	0	0	0	0	0	0	0	0	0	0	0	0	0	0	0	0	0	0	0	0	0	0
bCluster_1563	Bacteria	Proteobacteria	Alphaproteobacteria	Rickettsiales	Rickettsiales_Incertae_Sedis	NA	NA	4	0	70	0	0	0	2	0	0	0	0	0	0	0	0	0	0	0	0	0	0	1	0	0	0	0	0	0	2	0	1	21	0	0	14	0	6	8	1	0	5	3
bCluster_1564	Bacteria	Proteobacteria	Alphaproteobacteria	Rhodobacterales	Rhodobacteraceae	unknown_genus	unknown_species	2	0	0	0	0	24	0	11	0	2	14	11	16	0	0	29	0	59	0	0	0	0	0	0	0	0	0	41	0	0	0	0	0	0	0	0	32	0	0	0	7	0
bCluster_1565	Bacteria	Planctomycetes	Planctomycetacia	Planctomycetales	Planctomycetaceae	Blastopirellula	unknown_species	12	0	0	0	0	14	0	0	0	0	0	2	0	0	0	5	0	0	0	0	0	0	0	0	0	0	0	0	0	0	0	0	0	2	0	23	0	0	0	0	0	0
bCluster_1566	Bacteria	Bacteroidetes	Flavobacteriia	Flavobacteriales	Flavobacteriaceae	Ulvibacter	Ulvibacter_sp.	2	0	0	7	4	31	3	0	0	2	4	26	7	14	3	3	0	0	0	0	4	0	0	0	0	1	0	7	0	0	0	0	0	2	0	6	9	0	0	0	0	3
bCluster_1567	Bacteria	Bacteroidetes	Flavobacteriia	Flavobacteriales	Flavobacteriaceae	NA	NA	1	0	0	3	0	0	0	10	0	0	0	9	0	0	0	24	0	5	5	0	0	0	0	0	0	0	0	7	0	2	0	19	0	0	0	0	1	0	0	2	0	1
bCluster_1568	Bacteria	Proteobacteria	Alphaproteobacteria	Rhizobiales	Phyllobacteriaceae	NA	NA	0	0	0	0	0	0	0	0	5	20	0	0	0	0	0	0	0	0	0	0	0	0	0	0	53	0	12	0	0	0	0	0	0	0	0	0	0	0	0	2	4	0
bCluster_1569	Bacteria	Proteobacteria	Alphaproteobacteria	Rhodospirillales	Rhodospirillaceae	Thalassospira	NA	0	0	0	0	0	0	0	0	0	0	0	0	0	0	0	5	0	0	0	0	0	0	0	0	0	0	0	0	0	0	0	0	0	0	3	0	7	10	0	0	0	0
bCluster_1571	Bacteria	Proteobacteria	Deltaproteobacteria	Bdellovibrionales	Bacteriovoracaceae	Peredibacter	unknown_species	0	0	0	0	0	0	0	0	0	0	0	0	0	0	0	0	0	0	0	0	0	0	0	0	0	0	0	0	169	31	0	0	0	0	0	0	0	0	0	0	0	0
bCluster_1572	Bacteria	Proteobacteria	Deltaproteobacteria	Bdellovibrionales	Bdellovibrionaceae	Bdellovibrio	unknown_species	2	0	0	0	0	0	0	11	0	0	15	17	0	1	1	0	0	0	53	0	0	17	0	0	8	0	0	0	0	18	31	0	0	0	0	0	0	0	0	9	0	0
bCluster_1573	Bacteria	Proteobacteria	Alphaproteobacteria	Rhodobacterales	Rhodobacteraceae	unknown_genus	NA	0	0	0	0	0	0	0	0	0	0	0	0	0	0	0	0	0	0	0	0	0	0	0	0	1	0	0	0	0	0	0	0	1	0	0	0	0	0	0	0	10	0
bCluster_1574	Bacteria	Proteobacteria	TA18	unknown_order	unknown_family	unknown_genus	unknown_species	0	0	0	0	0	0	0	0	0	0	0	0	0	0	0	0	0	0	0	221	0	0	0	0	0	0	0	0	0	0	0	0	0	0	0	0	0	0	0	0	0	0
bCluster_1575	Bacteria	Saccharibacteria	unknown_class	unknown_order	unknown_family	unknown_genus	unknown_species	0	0	0	0	0	0	0	0	0	0	0	0	0	0	0	0	0	0	0	50	0	27	0	0	0	25	0	0	0	23	7	14	0	1	0	0	3	1	11	1	0	2
bCluster_1576	Bacteria	Proteobacteria	Alphaproteobacteria	Sphingomonadales	Sphingomonadaceae	Parasphingopyxis	unknown_species	3	0	0	0	0	0	0	0	0	0	0	0	0	0	0	0	0	0	0	0	0	0	0	0	0	0	0	0	0	0	0	0	0	0	0	0	0	0	0	0	0	0
bCluster_1577	Bacteria	Proteobacteria	Gammaproteobacteria	Oceanospirillales	SS1-B-06-26	unknown_genus	unknown_species	4	0	0	0	0	0	37	40	0	32	0	0	0	0	0	0	0	0	0	0	0	0	0	0	0	0	0	0	0	0	0	0	0	0	0	0	0	0	0	0	0	16
bCluster_1578	Bacteria	Bacteroidetes	Sphingobacteriia	Sphingobacteriales	Saprospiraceae	Lewinella	unknown_species	1	0	0	24	0	26	0	22	0	22	19	22	0	2	2	3	0	0	0	0	0	0	0	0	0	0	0	0	0	0	0	0	0	0	0	0	0	0	0	0	2	0
bCluster_1579	Bacteria	Verrucomicrobia	Verrucomicrobiae	Verrucomicrobiales	Verrucomicrobiaceae	Roseibacillus	unknown_species	0	0	0	0	0	0	0	0	0	0	0	0	0	9	0	0	0	0	0	0	0	0	0	0	0	0	0	0	0	0	0	0	0	2	0	0	0	4	0	0	0	0
bCluster_1580	Bacteria	Gracilibacteria	unknown_class	unknown_order	unknown_family	unknown_genus	unknown_species	1	0	0	0	0	21	0	0	0	0	0	0	0	0	0	0	0	0	0	0	0	0	0	0	0	0	0	0	0	0	0	0	0	12	4	6	0	0	7	12	3	5
bCluster_1581	Bacteria	Proteobacteria	Alphaproteobacteria	Rickettsiales	SM2D12	unknown_genus	unknown_species	10	0	0	0	0	0	28	0	0	0	0	0	0	0	0	0	0	0	0	0	0	0	0	0	0	0	0	0	102	0	0	0	0	0	0	11	0	0	0	1	0	2
bCluster_1582	Bacteria	Proteobacteria	Gammaproteobacteria	Arenicellales	Arenicellaceae	unknown_genus	unknown_species	0	0	0	0	0	0	0	0	0	0	0	0	0	0	0	0	0	0	0	0	0	0	0	0	0	0	0	0	0	0	0	0	0	0	0	0	0	2	0	0	0	0
bCluster_1583	Bacteria	Bacteroidetes	Cytophagia	Order_II	Rhodothermaceae	Rubrivirga	unknown_species	1	0	0	11	0	5	0	0	0	0	0	20	2	92	16	0	0	0	0	0	0	1	0	0	0	0	0	0	0	0	0	0	0	0	0	0	0	0	0	0	0	0
bCluster_1584	Bacteria	Actinobacteria	Actinobacteria	Frankiales	Frankiaceae	Jatrophihabitans	unknown_species	0	0	0	0	0	0	0	0	0	0	0	0	0	0	0	0	0	0	0	0	0	0	0	0	0	0	0	0	0	0	0	0	0	0	0	0	0	0	0	0	0	0
bCluster_1585	Bacteria	Proteobacteria	Deltaproteobacteria	Desulfobacterales	Desulfobacteraceae	Desulfococcus	unknown_species	0	0	0	0	0	0	0	0	0	0	0	0	0	0	0	0	0	0	0	0	0	0	0	0	0	0	0	0	0	0	0	0	0	0	0	0	0	4	0	0	0	0
bCluster_1586	Bacteria	Cyanobacteria	ML635J-21	unknown_order	unknown_family	unknown_genus	unknown_species	105	0	0	0	0	6	7	0	0	0	0	11	0	9	2	0	0	0	0	0	0	0	0	0	0	0	0	0	0	0	0	0	0	2	0	5	0	0	0	0	0	2
bCluster_1587	Bacteria	Proteobacteria	Alphaproteobacteria	OCS116_clade	unknown_family	unknown_genus	unknown_species	0	0	0	0	0	0	0	0	0	0	0	0	0	0	0	0	0	0	31	7	0	0	0	0	27	0	0	2	0	0	0	3	0	0	0	0	0	0	0	0	1	8
bCluster_1588	Bacteria	Bacteroidetes	Sphingobacteriia	Sphingobacteriales	Saprospiraceae	unknown_genus	unknown_species	0	0	0	0	0	27	0	4	0	16	0	1	0	0	0	0	0	0	0	0	0	0	0	0	0	0	0	0	0	0	0	0	0	0	0	1	1	11	0	0	0	0
bCluster_1589	Bacteria	Proteobacteria	Alphaproteobacteria	Rhodobacterales	Rhodobacteraceae	Sulfitobacter	unknown_species	0	0	0	0	0	11	26	17	0	18	0	1	5	4	32	31	2	0	0	0	0	0	0	0	0	0	0	0	1	0	0	0	2	0	0	0	8	3	0	2	0	1
bCluster_1590	Bacteria	Proteobacteria	Alphaproteobacteria	Rickettsiales	SM2D12	unknown_genus	unknown_species	27	4	0	0	0	31	57	0	0	0	5	0	0	31	15	0	0	0	0	0	0	0	0	0	0	0	0	0	0	0	0	0	0	2	0	0	0	0	0	7	0	0
bCluster_1591	Bacteria	Proteobacteria	Alphaproteobacteria	Rhodobacterales	Rhodobacteraceae	NA	NA	1	0	0	0	0	0	0	0	0	0	3	0	0	0	0	0	0	0	0	0	0	35	0	0	0	0	0	0	0	0	0	0	0	0	0	0	0	0	0	0	0	0
bCluster_1592	Bacteria	Proteobacteria	Epsilonproteobacteria	Campylobacterales	Helicobacteraceae	Sulfurovum	unknown_species	0	0	0	0	0	0	0	0	0	0	0	0	0	0	0	0	0	0	0	0	0	0	0	0	0	0	0	0	0	0	0	0	0	0	6	0	9	3	0	2	5	0
bCluster_1593	Bacteria	Proteobacteria	Alphaproteobacteria	Caulobacterales	Caulobacteraceae	Brevundimonas	NA	0	0	0	0	0	0	0	0	0	0	0	0	0	17	8	0	6	5	37	19	1	0	8	0	5	0	0	10	0	0	3	4	0	0	0	0	0	1	5	0	4	0
bCluster_1594	Bacteria	Actinobacteria	Acidimicrobiia	Acidimicrobiales	Sva0996_marine_group	unknown_genus	unknown_species	1	0	0	0	0	0	0	9	0	0	0	9	0	0	0	0	0	0	0	0	0	0	0	0	0	0	0	0	0	0	0	3	0	0	0	0	0	0	0	0	0	1
bCluster_1596	Bacteria	Proteobacteria	Deltaproteobacteria	Bdellovibrionales	Bdellovibrionaceae	Bdellovibrio	unknown_species	6	0	0	0	0	59	0	0	62	0	3	7	0	21	14	0	0	0	0	0	1	0	0	0	0	0	0	0	0	0	0	0	0	0	0	0	0	3	0	0	0	0
bCluster_1598	Bacteria	Planctomycetes	Planctomycetacia	Planctomycetales	Planctomycetaceae	Rhodopirellula	unknown_species	10	0	0	0	0	0	0	0	0	0	0	18	0	0	3	0	0	0	0	0	0	59	0	0	0	0	0	0	0	0	0	0	1	0	0	15	1	0	0	0	0	1
bCluster_1599	Bacteria	Proteobacteria	Alphaproteobacteria	DB1-14	unknown_family	unknown_genus	unknown_species	18	0	0	0	0	50	0	0	0	12	0	0	0	0	0	0	1	0	0	62	0	0	0	0	0	0	2	0	0	0	43	1	0	0	1	28	0	0	0	0	0	0
bCluster_1600	Bacteria	Planctomycetes	Planctomycetacia	Planctomycetales	Planctomycetaceae	Rhodopirellula	NA	0	0	0	0	0	0	0	0	0	0	0	0	0	0	0	0	0	0	0	0	0	0	0	0	0	0	0	0	0	0	0	0	0	0	0	0	0	10	0	0	0	0
bCluster_1601	Bacteria	Bacteroidetes	Flavobacteriia	Flavobacteriales	Flavobacteriaceae	Polaribacter	Polaribacter_sp.	0	0	0	2	0	0	0	36	0	54	5	0	1	50	9	12	0	0	0	0	0	0	0	0	0	0	0	0	0	0	0	0	0	0	0	0	0	0	0	2	0	0
bCluster_1602	Bacteria	Bacteroidetes	Sphingobacteriia	Sphingobacteriales	Saprospiraceae	Lewinella	unknown_species	1	0	0	0	0	0	0	0	29	0	0	9	5	0	2	0	0	0	36	0	0	0	0	0	0	0	0	0	0	0	0	0	0	0	0	0	0	0	0	0	0	1
bCluster_1603	Bacteria	Proteobacteria	Epsilonproteobacteria	Campylobacterales	Campylobacteraceae	Sulfurospirillum	Sulfurospirillum_arcachonense	0	0	0	0	0	0	0	0	0	0	0	0	0	0	0	0	0	0	0	0	0	0	0	0	0	0	0	0	0	0	0	11	0	0	0	0	0	0	0	0	0	0
bCluster_1604	Bacteria	Proteobacteria	Deltaproteobacteria	Bdellovibrionales	Bdellovibrionaceae	OM27_clade	unknown_species	43	0	0	0	0	0	0	0	0	0	0	2	0	0	0	0	0	0	0	0	0	0	0	0	0	0	0	0	0	0	0	0	0	0	0	0	0	0	0	0	0	0
bCluster_1605	Bacteria	Proteobacteria	Gammaproteobacteria	Xanthomonadales	Xanthomonadaceae	Stenotrophomonas	unknown_species	0	0	0	0	0	0	0	0	0	0	0	0	0	0	0	0	0	0	0	51	0	0	0	0	34	0	0	0	19	18	36	0	0	0	0	0	0	0	0	0	4	0
bCluster_1606	Bacteria	Planctomycetes	Planctomycetacia	Planctomycetales	Planctomycetaceae	Pir4_lineage	unknown_species	2	0	0	0	0	0	0	0	0	0	1	3	0	0	0	21	0	1	0	0	1	0	0	0	0	0	0	0	0	0	3	5	0	4	0	8	0	1	0	1	5	9
bCluster_1607	Bacteria	Proteobacteria	Deltaproteobacteria	Myxococcales	Nannocystaceae	unknown_genus	unknown_species	0	2	0	0	0	0	0	0	0	0	0	0	0	0	0	0	0	0	0	0	0	62	0	0	0	0	0	0	0	0	0	2	0	0	0	2	0	0	0	0	0	0
bCluster_1608	Bacteria	Proteobacteria	Betaproteobacteria	Burkholderiales	Oxalobacteraceae	NA	NA	0	0	0	0	0	0	0	0	0	0	0	0	0	0	0	0	0	0	15	0	25	8	0	0	16	0	19	43	0	15	0	1	0	0	0	0	0	0	0	0	1	0
bCluster_1609	Bacteria	Proteobacteria	Gammaproteobacteria	Oceanospirillales	Oceanospirillaceae	unknown_genus	unknown_species	0	0	0	0	0	0	0	0	0	0	0	0	0	0	0	0	0	2	0	0	10	0	62	0	12	0	0	0	0	0	0	0	0	0	0	0	0	0	0	0	0	0
bCluster_1611	Bacteria	Proteobacteria	Alphaproteobacteria	Rhodospirillales	Rhodospirillaceae	Thalassospira	unknown_species	0	0	0	0	0	2	0	30	0	0	0	3	0	0	0	0	0	0	79	0	0	0	0	0	7	0	6	0	4	14	11	0	0	0	0	2	0	0	0	4	7	0
bCluster_1612	Bacteria	Proteobacteria	Gammaproteobacteria	Cellvibrionales	Cellvibrionaceae	Pseudomaricurvus	Proteobacteria	75	73	0	0	14	0	0	20	0	0	0	0	0	0	0	0	0	0	0	0	0	0	0	0	0	0	0	49	0	19	0	18	0	0	0	0	0	0	0	0	0	0
bCluster_1613	Bacteria	Proteobacteria	Alphaproteobacteria	Rickettsiales	SM2D12	unknown_genus	unknown_species	5	0	0	0	0	7	0	0	0	0	3	16	2	0	0	0	0	0	0	0	0	0	5	0	0	0	0	21	0	51	0	38	0	0	0	0	0	0	0	2	0	0
bCluster_1614	Bacteria	Tenericutes	Mollicutes	NB1-n	unknown_family	unknown_genus	unknown_species	0	0	0	0	0	0	0	0	0	0	0	0	0	0	0	0	0	0	0	0	0	0	0	0	0	0	0	0	0	0	0	1	0	0	0	0	0	0	0	0	0	0
bCluster_1615	Bacteria	Planctomycetes	Planctomycetacia	Planctomycetales	Planctomycetaceae	Blastopirellula	unknown_species	1	0	0	0	17	0	0	0	0	21	0	26	12	0	6	48	0	0	0	0	0	0	0	0	0	0	0	0	0	0	0	0	0	0	0	0	0	0	0	0	0	0
bCluster_1616	Bacteria	Proteobacteria	Gammaproteobacteria	Order_Incertae_Sedis	Family_Incertae_Sedis	Marinicella	unknown_species	1	0	0	0	0	0	0	0	0	0	0	6	0	0	0	0	0	0	0	0	0	55	0	0	0	0	0	0	0	0	0	0	0	0	0	0	0	0	0	2	0	1
bCluster_1618	Bacteria	Gracilibacteria	unknown_class	unknown_order	unknown_family	unknown_genus	unknown_species	1	0	0	0	0	0	0	0	0	0	0	0	0	0	0	0	0	0	0	0	0	0	0	0	0	0	0	0	0	0	0	0	0	8	0	63	22	17	33	13	3	25
bCluster_1619	Bacteria	Proteobacteria	Alphaproteobacteria	Rhodobacterales	Rhodobacteraceae	Oceaniovalibus	unknown_species	19	0	0	0	0	7	0	0	6	0	0	0	0	0	0	0	0	0	6	0	0	0	0	0	0	0	0	0	0	0	4	0	0	0	0	0	0	1	0	0	0	0
bCluster_1620	Bacteria	Proteobacteria	Deltaproteobacteria	Bdellovibrionales	Bdellovibrionaceae	OM27_clade	unknown_species	2	0	0	0	0	0	105	22	15	0	1	4	0	5	0	0	0	0	0	0	0	0	0	0	0	0	0	0	0	0	0	3	0	0	0	0	0	0	0	0	0	0
bCluster_1621	Bacteria	Actinobacteria	Actinobacteria	Propionibacteriales	Propionibacteriaceae	unknown_genus	unknown_species	0	0	0	0	0	0	0	0	0	0	0	0	0	0	0	0	0	0	0	0	0	0	0	0	0	0	0	0	0	0	0	0	0	1	0	0	0	0	0	0	0	2
bCluster_1623	Bacteria	Verrucomicrobia	Verrucomicrobiae	Verrucomicrobiales	DEV007	unknown_genus	unknown_species	1	0	0	0	0	0	0	0	0	0	0	0	0	0	0	0	0	0	0	0	0	95	0	0	0	0	0	0	0	0	0	0	0	1	0	0	0	0	0	0	0	0
bCluster_1624	Bacteria	Proteobacteria	Deltaproteobacteria	Myxococcales	Sandaracinaceae	unknown_genus	unknown_species	3	0	0	0	0	3	0	0	0	0	0	0	0	0	0	0	0	0	0	0	0	14	0	0	0	0	6	13	1	0	0	3	0	0	0	0	0	0	0	0	0	0
bCluster_1625	Bacteria	Proteobacteria	Alphaproteobacteria	Sphingomonadales	Sphingomonadaceae	Sphingobium	NA	0	0	0	0	0	0	0	0	0	0	0	0	0	0	0	0	0	0	0	0	0	0	0	161	0	0	0	0	0	0	0	0	0	2	0	0	0	0	0	0	0	0
bCluster_1626	Bacteria	Proteobacteria	Gammaproteobacteria	Thiotrichales	Piscirickettsiaceae	endosymbionts	unknown_species	0	4	0	17	0	0	0	0	0	0	0	0	0	0	0	0	0	48	0	0	0	3	0	0	0	0	19	0	30	0	0	0	0	0	0	0	0	0	0	12	0	0
bCluster_1627	Bacteria	Actinobacteria	Actinobacteria	Propionibacteriales	Propionibacteriaceae	unknown_genus	unknown_species	0	0	0	0	0	0	0	0	0	0	0	0	0	0	0	0	0	0	0	0	0	0	0	0	0	0	0	3	0	0	0	0	0	3	1	0	0	0	0	0	0	0
bCluster_1628	Bacteria	Proteobacteria	Gammaproteobacteria	Thiotrichales	Thiotrichales_Incertae_Sedis	Candidatus_Endoecteinascidia	marine_metagenome	0	0	0	0	0	0	0	0	0	0	0	0	0	0	0	0	0	0	0	0	0	0	0	0	0	0	0	0	0	0	0	2	0	19	27	8	12	0	41	5	8	15
bCluster_1629	Bacteria	Proteobacteria	Deltaproteobacteria	Oligoflexales	Oligoflexaceae	unknown_genus	unknown_species	3	0	0	37	0	6	0	0	0	0	0	0	0	0	0	0	0	0	0	0	0	0	0	0	0	0	0	0	0	22	0	0	0	4	0	1	0	10	1	6	3	2
bCluster_1630	Bacteria	Proteobacteria	Gammaproteobacteria	Cellvibrionales	Cellvibrionaceae	Gilvimarinus	NA	0	0	0	0	0	0	0	0	0	0	0	0	0	0	0	0	0	0	0	0	0	0	0	0	0	0	0	0	0	0	0	0	0	11	47	5	5	5	40	18	5	8
bCluster_1631	Bacteria	Proteobacteria	Gammaproteobacteria	Vibrionales	Vibrionaceae	Vibrio	Vibrio_tapetis	0	0	0	0	0	1	0	0	0	0	0	3	3	0	8	0	0	0	0	6	0	0	0	0	0	17	0	0	15	0	0	0	0	15	0	0	0	2	0	0	9	0
bCluster_1632	Bacteria	Proteobacteria	Gammaproteobacteria	Vibrionales	Vibrionaceae	Vibrio	NA	0	0	0	0	0	0	0	0	0	0	0	0	0	0	0	0	0	0	0	0	0	0	0	28	0	0	0	0	0	0	0	0	0	60	1	6	0	12	0	1	5	4
bCluster_1633	Bacteria	Proteobacteria	Alphaproteobacteria	Rhodobacterales	Rhodobacteraceae	NA	NA	0	0	0	0	0	10	0	0	69	0	11	13	16	6	0	0	0	0	12	0	0	0	0	0	0	0	0	0	0	0	0	0	0	0	0	0	0	0	0	0	0	0
bCluster_1634	Bacteria	Proteobacteria	Epsilonproteobacteria	Campylobacterales	Helicobacteraceae	Sulfurimonas	unknown_species	0	0	0	0	0	0	0	0	0	0	0	0	0	0	0	0	1	0	0	27	0	0	0	0	0	0	0	0	0	0	0	0	4	3	0	1	18	3	0	11	2	2
bCluster_1635	Bacteria	Planctomycetes	Planctomycetacia	Planctomycetales	Planctomycetaceae	Blastopirellula	unknown_species	0	0	0	0	0	0	0	0	0	0	0	0	0	0	0	0	0	0	0	0	0	0	0	0	0	0	0	0	126	0	0	36	0	0	0	0	0	0	0	0	0	0
bCluster_1637	Bacteria	Proteobacteria	Gammaproteobacteria	Xanthomonadales	JTB255_marine_benthic_group	unknown_genus	unknown_species	2	0	0	0	0	0	0	0	1	7	0	0	0	0	0	0	0	0	25	0	6	42	0	0	0	0	0	0	0	45	6	0	2	2	8	5	0	5	2	0	0	12
bCluster_1638	Bacteria	Parcubacteria	unknown_class	unknown_order	unknown_family	unknown_genus	unknown_species	0	0	0	0	0	0	0	0	0	0	0	0	0	0	0	0	0	0	0	0	0	0	0	0	0	0	3	0	0	0	101	0	0	3	0	0	0	0	0	0	0	0
bCluster_1639	Bacteria	Proteobacteria	Deltaproteobacteria	Bdellovibrionales	Bacteriovoracaceae	Peredibacter	unknown_species	59	6	0	0	0	30	0	0	0	0	16	26	0	19	58	0	1	0	0	49	0	0	0	0	7	0	17	0	0	0	0	8	1	0	0	0	0	0	0	0	0	0
bCluster_1641	Bacteria	Proteobacteria	Alphaproteobacteria	Rhizobiales	Phyllobacteriaceae	unknown_genus	unknown_species	1	46	0	4	0	0	0	0	0	0	0	0	0	0	0	0	0	0	4	0	0	0	0	0	0	0	0	0	0	0	0	0	0	0	0	0	0	0	0	0	0	3
bCluster_1642	Bacteria	Actinobacteria	Acidimicrobiia	Acidimicrobiales	Acidimicrobiaceae	unknown_genus	unknown_species	0	0	0	0	0	0	0	0	0	0	0	0	0	0	0	0	0	0	0	0	0	0	0	0	0	0	0	0	0	0	0	0	0	0	0	0	0	0	0	0	22	3
bCluster_1643	Bacteria	Saccharibacteria	unknown_class	unknown_order	unknown_family	unknown_genus	unknown_species	1	0	0	0	0	53	0	0	0	15	0	0	0	40	0	0	0	0	0	0	0	0	0	0	0	16	0	0	0	0	0	15	0	0	0	0	0	0	0	0	0	0
bCluster_1644	Bacteria	Bacteroidetes	Flavobacteriia	Flavobacteriales	Cryomorphaceae	Owenweeksia	unknown_species	0	0	0	0	0	0	0	0	0	0	0	0	0	0	0	0	0	7	71	0	1	19	0	0	0	0	0	0	0	2	4	0	0	0	0	2	0	0	0	0	0	0
bCluster_1646	Bacteria	Proteobacteria	Gammaproteobacteria	Thiotrichales	Francisellaceae	Francisella	unknown_species	0	0	0	0	0	0	0	0	0	0	0	0	0	0	0	0	0	0	0	0	0	0	0	0	0	0	0	0	0	0	0	0	0	0	3	0	0	9	11	0	9	8
bCluster_1647	Bacteria	Proteobacteria	Gammaproteobacteria	Pseudomonadales	Pseudomonadaceae	Pseudomonas	NA	5	0	0	0	0	0	0	0	11	0	2	0	0	2	0	0	4	0	0	0	0	0	8	0	24	0	0	0	0	13	38	0	1	0	0	8	0	15	7	0	0	3
bCluster_1648	Bacteria	Proteobacteria	Deltaproteobacteria	Bdellovibrionales	Bacteriovoracaceae	Peredibacter	unknown_species	21	0	0	0	0	24	3	4	46	17	0	4	0	0	11	5	0	0	0	0	0	0	0	0	0	31	3	0	0	0	0	0	0	0	0	17	0	0	1	0	0	0
bCluster_1649	Bacteria	Proteobacteria	Gammaproteobacteria	Vibrionales	Vibrionaceae	Vibrio	Vibrio_sp.	0	0	0	0	0	0	0	0	0	0	0	0	0	0	0	0	0	0	0	0	0	0	0	0	0	0	0	0	0	0	0	0	0	0	0	3	0	0	0	0	0	0
bCluster_1650	Bacteria	Proteobacteria	Alphaproteobacteria	Rickettsiales	SHWN-night2	unknown_genus	unknown_species	4	0	0	0	0	0	12	0	0	0	0	0	0	0	0	0	0	0	0	0	0	0	0	25	0	0	0	0	0	0	0	0	0	0	0	1	16	0	0	16	1	1
bCluster_1651	Bacteria	Proteobacteria	Alphaproteobacteria	Rhodobacterales	Rhodobacteraceae	Roseibacterium	unknown_species	0	0	0	16	0	0	0	0	0	0	0	0	0	0	0	0	0	0	24	0	6	0	0	0	0	0	0	0	0	0	6	9	0	0	0	0	0	0	0	0	0	0
bCluster_1652	Bacteria	Bacteroidetes	Flavobacteriia	Flavobacteriales	Flavobacteriaceae	Tenacibaculum	NA	0	0	0	0	0	0	0	0	0	0	0	0	0	0	0	0	0	0	0	0	0	0	0	0	2	0	0	0	0	0	0	0	0	1	0	8	0	0	0	0	0	1
bCluster_1653	Bacteria	Gracilibacteria	unknown_class	unknown_order	unknown_family	unknown_genus	unknown_species	0	0	0	0	0	0	0	0	0	0	0	0	0	0	0	0	0	0	0	0	0	0	0	0	48	0	0	0	0	0	0	20	0	1	19	0	0	1	1	0	0	0
bCluster_1654	Bacteria	Bacteroidetes	Sphingobacteriia	Sphingobacteriales	Saprospiraceae	unknown_genus	unknown_species	37	1	0	0	0	0	0	0	0	5	1	0	5	0	0	0	0	0	7	0	0	0	0	0	0	0	0	0	0	0	0	0	0	0	0	0	0	0	0	0	0	0
bCluster_1655	Bacteria	Bacteroidetes	Cytophagia	Cytophagales	Flammeovirgaceae	Reichenbachiella	Flexibacteraceae_bacterium_DG1232	1	0	0	0	0	0	11	0	0	0	0	0	0	0	0	0	0	0	0	0	0	0	0	0	16	0	11	2	0	0	0	0	0	0	0	1	0	15	0	0	10	14
bCluster_1656	Bacteria	Proteobacteria	Alphaproteobacteria	Sphingomonadales	7B-8	unknown_genus	unknown_species	0	0	0	0	0	0	0	0	0	0	0	0	0	0	0	0	0	0	0	0	0	0	0	0	0	0	0	0	0	0	0	0	0	0	0	0	0	0	0	0	23	0
bCluster_1657	Bacteria	Bacteroidetes	Cytophagia	Order_II	Rhodothermaceae	unknown_genus	unknown_species	0	0	0	0	0	0	0	0	0	0	0	0	0	0	0	0	0	2	0	0	0	0	0	0	0	0	0	0	0	0	0	0	0	0	0	0	0	0	0	0	0	0
bCluster_1658	Bacteria	Proteobacteria	Alphaproteobacteria	Rhodobacterales	Rhodobacteraceae	Tateyamaria	NA	0	0	0	0	0	0	0	1	0	0	0	0	0	0	0	0	0	0	0	0	0	0	0	0	0	0	0	0	0	0	0	0	0	0	0	0	6	0	0	0	0	1
bCluster_1661	Bacteria	Proteobacteria	Gammaproteobacteria	Arenicellales	Arenicellaceae	unknown_genus	unknown_species	0	0	0	0	0	0	0	0	0	0	0	0	0	0	0	0	0	0	0	0	0	0	0	0	0	0	0	0	0	0	0	0	0	0	0	0	0	0	0	3	0	0
bCluster_1662	Bacteria	Proteobacteria	Gammaproteobacteria	Oceanospirillales	Oceanospirillaceae	Marinomonas	NA	0	0	0	0	0	0	0	0	0	0	0	0	0	0	0	0	0	0	0	0	0	0	0	0	0	0	0	0	0	0	0	0	0	0	0	0	0	0	0	2	1	0
bCluster_1663	Bacteria	Proteobacteria	Gammaproteobacteria	Thiotrichales	Thiotrichaceae	unknown_genus	unknown_species	0	0	0	0	0	0	0	0	0	0	0	0	0	0	0	0	0	0	0	0	0	0	0	0	0	0	0	0	0	0	0	0	0	0	0	0	0	0	0	0	0	0
bCluster_1664	Bacteria	Proteobacteria	Deltaproteobacteria	Bdellovibrionales	Bdellovibrionaceae	Bdellovibrio	unknown_species	6	0	0	0	0	0	0	0	0	0	0	0	0	0	0	0	0	0	0	0	0	0	0	106	0	0	0	0	0	0	0	10	0	0	1	12	7	4	1	0	0	0
bCluster_1665	Bacteria	Planctomycetes	Planctomycetacia	Planctomycetales	Planctomycetaceae	Planctomyces	unknown_species	0	0	0	30	0	0	0	0	0	0	0	0	0	0	0	0	0	0	0	0	0	0	0	0	0	0	0	0	0	0	0	0	0	0	0	0	0	0	0	0	0	0
bCluster_1666	Bacteria	Planctomycetes	Planctomycetacia	Planctomycetales	Planctomycetaceae	Planctomyces	unknown_species	11	0	0	0	0	0	0	0	24	0	0	0	20	30	0	0	0	0	0	0	0	0	0	0	0	0	0	0	0	0	0	0	0	0	0	0	0	0	0	0	0	0
bCluster_1667	Bacteria	Proteobacteria	Epsilonproteobacteria	Campylobacterales	Campylobacteraceae	Arcobacter	unknown_species	1	0	0	0	0	0	0	0	0	0	0	0	0	0	0	0	0	0	86	0	0	0	0	0	0	0	0	0	0	0	0	0	0	3	0	13	0	0	0	13	0	0
bCluster_1670	Bacteria	Proteobacteria	Gammaproteobacteria	Oceanospirillales	Hahellaceae	Hahella	unknown_species	0	0	0	0	0	0	0	0	0	0	0	2	0	9	2	0	0	18	0	0	9	30	0	0	19	17	0	0	19	4	0	14	0	0	0	0	0	0	0	4	4	0
bCluster_1671	Bacteria	Proteobacteria	Alphaproteobacteria	Rhodobacterales	Rhodobacteraceae	Ketogulonicigenium	unknown_species	8	0	0	0	0	24	0	0	0	5	0	0	0	0	0	0	0	0	1	0	0	0	0	0	0	0	0	0	0	0	0	0	0	3	0	8	0	0	0	0	0	0
bCluster_1673	Bacteria	Planctomycetes	OM190	unknown_order	unknown_family	unknown_genus	unknown_species	8	0	0	0	0	0	0	0	0	0	0	0	0	0	0	0	0	0	0	0	0	0	0	0	0	0	0	0	0	0	0	0	0	3	0	0	0	0	0	0	0	0
bCluster_1674	Bacteria	Acidobacteria	Holophagae	Subgroup_10	NS72	unknown_genus	unknown_species	0	0	0	0	0	0	0	0	0	0	0	0	0	0	0	0	0	0	0	0	0	0	0	0	0	0	0	0	0	0	0	0	0	0	0	0	0	0	0	0	0	0
bCluster_1675	Bacteria	Proteobacteria	Alphaproteobacteria	Rhodobacterales	Rhodobacteraceae	NA	NA	0	0	0	0	0	7	0	0	28	0	0	0	0	0	0	0	0	0	0	0	53	0	0	0	0	0	9	0	0	0	0	0	0	0	0	0	13	0	0	7	0	0
bCluster_1676	Bacteria	Bacteroidetes	Bacteroidia	Bacteroidales	Marinilabiaceae	unknown_genus	unknown_species	1	0	0	0	0	0	0	62	0	0	0	0	0	0	0	0	1	0	0	0	0	0	0	0	0	0	0	0	0	0	0	0	0	2	11	1	0	9	16	0	7	1
bCluster_1679	Bacteria	Acidobacteria	Holophagae	Subgroup_10	CA002	unknown_genus	Holophaga_sp.	0	0	0	0	0	0	0	0	0	0	0	0	0	0	0	0	0	0	0	0	0	0	0	0	0	0	0	0	0	0	0	0	0	0	0	10	0	0	0	0	0	0
bCluster_1680	Bacteria	Proteobacteria	Alphaproteobacteria	Rickettsiales	SM2D12	unknown_genus	unknown_species	0	0	0	0	0	0	0	0	0	0	0	0	0	0	0	0	0	115	0	0	25	0	7	0	0	0	0	0	0	0	13	0	0	0	0	0	0	2	0	0	0	1
bCluster_1682	Bacteria	Actinobacteria	Acidimicrobiia	Acidimicrobiales	Acidimicrobiaceae	Illumatobacter	unknown_species	0	0	0	0	0	0	0	0	0	0	0	0	0	0	0	0	0	0	0	0	0	0	0	0	0	0	0	0	0	0	0	0	1	3	0	28	0	0	0	0	0	0
bCluster_1683	Bacteria	Bacteroidetes	Sphingobacteriia	Sphingobacteriales	Saprospiraceae	Lewinella	unknown_species	0	0	142	0	0	0	0	0	0	0	0	1	0	0	0	0	0	0	0	0	0	0	0	0	0	0	0	0	0	0	0	0	0	0	0	0	0	0	0	0	0	0
bCluster_1685	Bacteria	Proteobacteria	Gammaproteobacteria	Oceanospirillales	SS1-B-06-26	unknown_genus	unknown_species	0	13	0	1	0	0	0	0	0	0	4	0	0	5	6	0	0	0	12	0	0	0	72	0	52	0	0	10	0	0	0	0	0	0	0	0	0	0	0	0	0	0
bCluster_1687	Bacteria	Parcubacteria	unknown_class	unknown_order	unknown_family	unknown_genus	unknown_species	0	0	0	0	0	0	0	0	0	0	0	0	0	0	0	0	0	0	0	0	0	0	0	0	0	0	0	0	0	0	0	0	0	0	0	0	0	0	19	11	0	0
bCluster_1688	Bacteria	Planctomycetes	Planctomycetacia	Planctomycetales	Planctomycetaceae	Rhodopirellula	NA	0	0	0	0	0	0	0	0	0	3	30	0	0	0	0	0	0	0	0	0	0	0	0	0	0	0	0	0	0	0	0	0	0	0	0	11	0	0	0	1	0	0
bCluster_1689	Bacteria	Proteobacteria	Gammaproteobacteria	Thiotrichales	Thiotrichales_Incertae_Sedis	Candidatus_Endoecteinascidia	marine_metagenome	7	0	0	0	0	2	197	0	0	0	0	0	0	0	0	0	0	0	0	0	0	0	0	0	0	0	0	0	0	0	1	0	0	0	5	0	0	0	0	0	1	0
bCluster_1691	Bacteria	Bacteroidetes	Flavobacteriia	Flavobacteriales	Flavobacteriaceae	Polaribacter	unknown_species	3	0	0	0	7	4	0	22	0	37	0	0	0	12	7	39	0	0	0	11	0	0	0	0	0	0	0	0	0	0	0	0	0	0	0	0	0	0	0	0	0	4
bCluster_1694	Bacteria	Proteobacteria	Alphaproteobacteria	Rickettsiales	SM2D12	unknown_genus	unknown_species	1	0	0	0	0	0	0	0	0	29	0	0	0	0	0	0	0	0	48	0	1	35	6	0	0	0	0	0	0	0	0	5	0	3	0	4	0	0	3	6	0	1
bCluster_1695	Bacteria	Parcubacteria	unknown_class	unknown_order	unknown_family	unknown_genus	unknown_species	1	0	0	0	0	0	0	0	0	0	0	0	0	0	0	0	0	0	0	0	0	0	0	0	5	0	7	0	0	0	0	3	0	0	0	6	9	0	4	8	0	5
bCluster_1696	Bacteria	Proteobacteria	SC3-20	unknown_order	unknown_family	unknown_genus	unknown_species	12	0	0	0	0	0	0	0	0	0	0	0	0	0	0	0	33	0	0	0	50	0	0	0	3	0	0	0	0	0	0	0	0	0	0	0	0	0	0	0	0	0
bCluster_1697	Bacteria	Planctomycetes	Planctomycetacia	Planctomycetales	Planctomycetaceae	Pir4_lineage	unknown_species	0	0	0	0	0	0	0	0	0	0	0	0	0	0	0	0	0	0	0	0	0	0	0	0	0	0	0	0	0	0	0	0	0	0	0	0	0	0	0	0	0	0
bCluster_1698	Bacteria	Chlamydiae	Chlamydiae	Chlamydiales	Chlamydiales_Incertae_Sedis	Criblamydia	unknown_species	3	4	0	9	0	21	0	18	0	24	0	0	17	28	9	0	0	0	0	0	0	0	0	0	0	0	0	0	0	5	5	1	0	0	0	0	0	0	0	0	0	0
bCluster_1699	Bacteria	Proteobacteria	Alphaproteobacteria	Rhodobacterales	Rhodobacteraceae	unknown_genus	NA	0	0	0	0	0	0	0	0	0	0	0	0	0	0	0	0	0	0	0	0	0	0	0	0	0	0	0	0	0	0	0	0	69	2	9	7	20	5	0	6	0	8
bCluster_1700	Bacteria	Bacteroidetes	Flavobacteriia	Flavobacteriales	Flavobacteriaceae	Polaribacter	unknown_species	0	0	0	0	0	0	4	0	0	4	0	0	0	0	0	0	0	41	0	0	2	40	0	0	2	0	0	39	1	0	0	16	0	0	0	0	0	0	0	0	1	0
bCluster_1701	Bacteria	Proteobacteria	TA18	unknown_order	unknown_family	unknown_genus	unknown_species	0	0	0	0	0	0	0	0	0	0	0	0	0	0	0	0	0	21	0	0	0	11	0	0	0	0	73	1	0	4	0	9	0	0	0	1	0	0	7	0	0	2
bCluster_1703	Bacteria	Proteobacteria	Deltaproteobacteria	Desulfuromonadales	GR-WP33-58	unknown_genus	unknown_species	0	0	0	0	0	0	0	0	0	0	0	0	0	0	0	0	0	0	0	0	0	0	0	0	0	1	0	0	0	0	0	0	0	0	0	0	0	0	0	0	0	0
bCluster_1705	Bacteria	Proteobacteria	Alphaproteobacteria	Rhodobacterales	Rhodobacteraceae	Ruegeria	NA	0	0	0	0	0	1	0	0	0	0	0	0	0	0	0	0	0	0	0	0	0	0	0	0	0	0	0	0	0	0	0	0	0	0	5	0	1	0	26	1	10	0
bCluster_1706	Bacteria	Bacteroidetes	Sphingobacteriia	Sphingobacteriales	Sphingobacteriaceae	Pedobacter	Pedobacter_koreensis	0	0	0	0	0	0	0	0	0	0	0	0	0	0	0	0	0	0	0	0	0	0	0	174	0	0	0	0	0	0	0	0	0	0	0	0	0	0	0	0	0	0
bCluster_1708	Bacteria	Proteobacteria	Gammaproteobacteria	Alteromonadales	Psychromonadaceae	Psychromonas	Alteromonas_sp.	0	0	0	1	1	0	0	0	0	0	0	0	0	0	0	0	0	0	0	0	0	0	0	0	0	0	0	0	0	0	0	0	0	21	0	36	0	8	6	0	19	1
bCluster_1709	Bacteria	Proteobacteria	Betaproteobacteria	Burkholderiales	NA	NA	NA	0	0	0	0	0	0	0	0	0	0	0	0	0	0	0	0	87	0	0	0	0	0	0	0	0	0	20	0	0	8	42	0	0	0	0	0	0	0	0	0	0	0
bCluster_1710	Bacteria	Proteobacteria	Alphaproteobacteria	Caulobacterales	Hyphomonadaceae	unknown_genus	unknown_species	1	0	0	0	0	0	0	0	0	0	0	0	0	0	0	0	0	0	20	3	0	0	0	0	0	0	0	0	0	0	0	0	3	0	0	0	0	0	0	0	0	4
bCluster_1711	Bacteria	Proteobacteria	Gammaproteobacteria	Oceanospirillales	SS1-B-06-26	unknown_genus	unknown_species	0	0	137	0	0	0	0	0	0	0	0	6	0	6	31	0	0	0	0	0	8	0	0	0	0	0	0	0	0	0	0	0	0	0	0	0	0	0	0	0	0	0
bCluster_1712	Bacteria	Proteobacteria	Gammaproteobacteria	Chromatiales	Granulosicoccaceae	Granulosicoccus	unknown_species	0	0	0	0	0	1	0	0	0	0	0	0	0	0	1	0	0	0	0	0	0	0	0	0	0	0	0	0	0	0	0	0	0	0	0	17	0	1	1	0	0	0
bCluster_1714	Bacteria	Proteobacteria	Gammaproteobacteria	Thiotrichales	Thiotrichaceae	unknown_genus	unknown_species	0	0	0	0	0	0	0	0	0	0	0	0	0	0	0	0	0	0	0	0	0	0	0	0	0	0	0	0	0	0	0	0	0	0	0	0	0	0	0	0	4	0
bCluster_1715	Bacteria	Proteobacteria	Deltaproteobacteria	Bdellovibrionales	Bacteriovoracaceae	Peredibacter	unknown_species	0	0	0	0	0	0	0	0	0	0	0	0	0	0	0	0	0	0	0	0	0	0	0	0	0	0	0	0	0	0	0	0	0	2	0	5	0	19	7	0	13	6
bCluster_1716	Bacteria	Proteobacteria	Alphaproteobacteria	Rhodobacterales	Rhodobacteraceae	unknown_genus	Roseobacter_sp.	7	0	0	0	0	25	15	0	0	6	0	0	0	0	0	0	0	0	0	0	0	51	0	0	0	0	0	0	0	5	0	0	0	0	0	0	0	0	0	0	0	0
bCluster_1717	Bacteria	Planctomycetes	OM190	unknown_order	unknown_family	unknown_genus	unknown_species	8	0	0	0	0	24	0	15	0	0	23	12	0	0	0	0	0	0	0	0	0	0	0	0	0	0	0	0	0	0	0	0	0	0	0	34	0	0	0	0	0	0
bCluster_1719	Bacteria	Bacteroidetes	Sphingobacteriia	Sphingobacteriales	Saprospiraceae	unknown_genus	unknown_species	0	0	0	0	0	0	0	0	8	0	0	0	0	0	0	0	0	0	0	0	0	0	0	0	0	0	0	0	0	0	0	0	0	0	0	0	0	0	0	0	0	0
bCluster_1720	Bacteria	Proteobacteria	Alphaproteobacteria	Rhizobiales	Phyllobacteriaceae	Nitratireductor	unknown_species	1	0	0	0	0	11	0	64	39	10	0	0	0	0	19	0	0	0	0	0	0	0	0	0	0	0	0	0	0	0	0	0	0	0	0	0	0	0	0	9	0	0
bCluster_1722	Bacteria	Planctomycetes	BD7-11	unknown_order	unknown_family	unknown_genus	unknown_species	0	0	0	0	0	0	0	2	0	0	0	0	0	0	0	0	0	0	0	0	0	0	0	0	0	0	0	0	0	0	0	1	0	5	0	31	0	6	0	4	3	4
bCluster_1723	Bacteria	Bacteroidetes	Flavobacteriia	Flavobacteriales	Flavobacteriaceae	Winogradskyella	Winogradskyella_sp.	0	0	0	0	0	3	0	0	0	0	0	4	0	0	0	0	0	0	0	0	0	0	0	0	0	0	0	0	0	0	0	0	0	0	0	0	0	0	0	0	0	0
bCluster_1724	Bacteria	Proteobacteria	Gammaproteobacteria	Cellvibrionales	Halieaceae	OM60(NOR5)_clade	unknown_species	0	0	0	0	1	0	0	0	0	0	0	0	0	0	0	0	0	0	0	0	0	0	0	0	0	0	14	0	0	0	0	4	0	4	0	0	0	0	0	0	0	0
bCluster_1725	Bacteria	Saccharibacteria	unknown_class	unknown_order	unknown_family	unknown_genus	unknown_species	0	0	0	0	0	0	0	0	0	0	0	0	0	0	0	0	0	0	0	0	11	0	0	77	0	0	0	26	0	0	5	10	0	0	0	0	0	0	0	1	0	3
bCluster_1726	Bacteria	Proteobacteria	Gammaproteobacteria	KI89A_clade	unknown_family	unknown_genus	unknown_species	8	0	0	0	0	0	0	0	0	0	0	0	0	0	0	0	0	0	0	0	0	0	5	0	0	0	0	0	0	0	0	10	0	0	0	0	0	0	0	0	0	7
bCluster_1727	Bacteria	Proteobacteria	Deltaproteobacteria	Myxococcales	Nannocystaceae	NA	NA	0	0	0	0	0	0	0	0	0	21	11	0	0	0	0	0	0	0	2	0	0	0	0	0	0	0	0	0	0	31	0	0	0	0	3	3	0	0	15	2	9	5
bCluster_1729	Bacteria	Proteobacteria	Gammaproteobacteria	Alteromonadales	Pseudoalteromonadaceae	Pseudoalteromonas	Pseudoalteromonas_sp.	0	0	0	0	0	0	0	0	0	0	0	0	0	0	0	0	0	0	0	0	0	0	0	0	0	0	0	0	0	0	0	0	0	43	0	27	0	39	15	0	0	0
bCluster_1730	Bacteria	Proteobacteria	Alphaproteobacteria	Rhodobacterales	Rhodobacteraceae	Ruegeria	NA	1	0	0	0	115	0	0	0	0	0	0	0	1	0	0	0	0	0	0	0	0	0	0	0	0	0	0	0	0	0	0	0	0	4	0	0	0	0	0	0	0	0
bCluster_1731	Bacteria	Proteobacteria	Alphaproteobacteria	Sphingomonadales	Sphingomonadaceae	Sphingomonas	NA	0	0	0	0	0	0	0	0	0	0	0	0	0	0	0	0	0	22	0	0	0	0	0	154	0	0	0	0	0	0	0	0	0	0	0	2	0	0	0	0	0	0
bCluster_1732	Bacteria	Proteobacteria	Gammaproteobacteria	Thiotrichales	Thiotrichaceae	unknown_genus	unknown_species	0	0	0	0	0	0	0	0	0	0	0	0	0	0	0	0	0	0	0	0	0	0	0	0	0	0	0	0	0	0	0	0	1	0	0	0	0	0	0	8	7	9
bCluster_1733	Bacteria	Proteobacteria	Gammaproteobacteria	Oceanospirillales	Oceanospirillaceae	Pseudospirillum	unknown_species	9	0	0	0	0	13	0	0	0	15	0	0	0	0	0	3	0	20	0	0	0	0	0	0	0	0	0	0	0	0	0	11	0	7	0	14	0	1	8	9	0	1
bCluster_1734	Bacteria	Proteobacteria	Alphaproteobacteria	Rhodobacterales	Rhodobacteraceae	Hasllibacter	NA	0	21	0	10	0	0	0	0	0	1	18	28	2	16	22	3	0	0	0	0	0	0	0	0	0	0	0	0	0	0	0	0	0	0	0	0	0	0	0	0	0	2
bCluster_1735	Bacteria	Proteobacteria	Deltaproteobacteria	Myxococcales	Sandaracinaceae	unknown_genus	unknown_species	2	18	6	0	6	16	0	13	20	0	24	14	0	0	5	0	0	0	0	0	4	0	0	0	0	0	0	0	0	0	0	1	0	1	2	0	0	0	0	1	0	3
bCluster_1736	Bacteria	Verrucomicrobia	Opitutae	Puniceicoccales	Puniceicoccaceae	Pelagicoccus	unknown_species	0	0	0	0	0	0	0	0	0	0	0	0	0	0	0	0	0	0	0	51	0	0	0	0	0	0	0	28	0	0	0	0	0	0	0	0	0	0	0	0	0	2
bCluster_1737	Bacteria	Planctomycetes	Planctomycetacia	Planctomycetales	Planctomycetaceae	Blastopirellula	unknown_species	0	28	0	0	0	0	0	0	2	0	0	0	0	0	0	0	0	0	0	0	0	0	0	0	0	0	0	0	0	0	0	0	0	0	0	0	0	0	0	0	0	0
bCluster_1738	Bacteria	Fibrobacteres	Fibrobacteria	possible_order_07	unknown_family	unknown_genus	unknown_species	0	0	0	0	0	1	0	0	0	0	0	0	6	0	0	0	0	0	13	0	6	0	0	0	0	27	0	0	0	0	0	5	0	0	0	0	0	0	1	3	17	6
bCluster_1739	Bacteria	Verrucomicrobia	Verrucomicrobiae	Verrucomicrobiales	Verrucomicrobiaceae	unknown_genus	NA	0	0	0	0	0	0	0	0	0	0	0	0	0	0	0	0	0	0	0	0	0	0	0	0	0	0	0	0	0	0	0	0	0	19	0	0	0	0	0	1	3	5
bCluster_1740	Bacteria	Verrucomicrobia	Verrucomicrobiae	Verrucomicrobiales	DEV007	unknown_genus	unknown_species	2	0	0	0	0	4	0	0	3	0	0	0	0	32	0	0	0	0	0	0	0	0	0	0	0	0	0	0	0	0	0	0	0	0	0	15	0	0	0	0	0	0
bCluster_1741	Bacteria	Proteobacteria	Gammaproteobacteria	Cellvibrionales	Halieaceae	OM60(NOR5)_clade	unknown_species	10	0	0	0	0	0	0	0	0	0	0	3	1	8	0	0	0	0	0	0	0	0	0	0	0	0	0	0	0	0	0	10	0	3	0	4	0	0	0	0	0	0
bCluster_1742	Bacteria	Proteobacteria	Betaproteobacteria	Burkholderiales	Comamonadaceae	Tepidimonas	NA	0	0	16	0	0	0	0	0	0	0	0	0	0	0	0	0	0	0	2	65	0	0	0	0	1	14	0	0	0	5	0	2	0	0	0	0	0	0	0	0	3	0
bCluster_1743	Bacteria	Verrucomicrobia	Verrucomicrobiae	Verrucomicrobiales	DEV007	unknown_genus	unknown_species	0	0	0	0	0	9	0	0	0	0	0	5	0	0	0	0	0	0	0	0	0	0	0	0	0	0	0	0	0	0	0	6	0	0	0	0	0	0	0	0	0	0
bCluster_1744	Bacteria	Proteobacteria	Gammaproteobacteria	Thiotrichales	Piscirickettsiaceae	Cycloclasticus	unknown_species	0	0	0	0	0	4	0	0	0	0	0	0	0	0	0	0	0	0	10	43	0	0	0	0	23	0	12	5	32	0	3	1	0	0	0	1	0	0	0	0	2	3
bCluster_1745	Bacteria	Proteobacteria	Deltaproteobacteria	Desulfobacterales	Desulfobulbaceae	Desulfotalea	Desulfotalea_arctica	0	0	0	0	0	0	0	0	0	0	0	0	0	0	0	0	0	0	0	0	0	0	195	0	0	0	0	0	0	0	0	0	0	0	0	0	0	0	0	0	0	0
bCluster_1746	Bacteria	Proteobacteria	Gammaproteobacteria	CS-B046	unknown_family	unknown_genus	unknown_species	0	0	0	0	0	0	0	0	0	0	0	0	0	0	0	0	0	0	0	0	0	0	0	0	0	0	0	0	0	0	0	0	0	0	0	0	0	0	0	0	1	2
bCluster_1747	Bacteria	Proteobacteria	Alphaproteobacteria	Rhizobiales	Methylobacteriaceae	Methylobacterium	NA	2	0	0	0	50	0	0	0	0	9	0	0	0	0	0	0	0	0	5	0	0	0	0	0	0	0	0	0	0	0	0	0	0	0	0	0	0	0	0	0	0	0
bCluster_1748	Bacteria	Proteobacteria	Gammaproteobacteria	Alteromonadales	Shewanellaceae	Shewanella	Alteromonadaceae_bacterium_P120	4	0	0	0	0	0	0	0	0	0	0	0	0	0	0	0	0	0	0	0	0	0	0	0	0	113	0	9	0	0	4	0	0	0	2	1	0	0	0	1	6	11
bCluster_1749	Bacteria	Proteobacteria	Alphaproteobacteria	DB1-14	unknown_family	unknown_genus	unknown_species	2	0	0	0	0	0	0	0	0	0	0	0	0	0	0	0	0	0	0	0	0	0	0	0	0	0	0	0	0	0	0	0	0	13	0	32	0	0	0	5	5	7
bCluster_1751	Bacteria	Chloroflexi	Ardenticatenia	Ardenticatenales	unknown_family	unknown_genus	unknown_species	0	0	0	0	0	4	0	0	0	0	0	0	0	0	0	0	0	0	0	0	0	0	0	0	0	0	0	0	0	0	0	0	0	1	0	0	0	0	0	0	0	0
bCluster_1752	Bacteria	Proteobacteria	Gammaproteobacteria	Alteromonadales	Colwelliaceae	Thalassotalea	unknown_species	0	0	0	0	0	0	0	0	0	0	0	0	0	0	0	0	0	0	0	0	0	13	0	0	0	0	0	0	0	0	0	0	0	0	0	0	0	0	0	0	0	0
bCluster_1753	Bacteria	Planctomycetes	Planctomycetacia	Planctomycetales	Planctomycetaceae	Rhodopirellula	planctomycete_MS30D1	0	0	0	0	0	0	0	0	0	0	0	0	0	0	0	0	0	0	0	0	0	0	0	0	0	0	0	0	0	0	0	0	0	6	0	0	0	0	0	0	0	0
bCluster_1755	Bacteria	Proteobacteria	Gammaproteobacteria	Alteromonadales	Alteromonadaceae	Aestuariibacter	unknown_species	0	0	0	0	0	0	0	0	0	0	0	0	0	5	0	0	0	9	0	0	0	0	10	0	0	0	0	0	88	0	1	13	0	0	0	3	0	5	0	0	0	0
bCluster_1756	Bacteria	Proteobacteria	Gammaproteobacteria	Oceanospirillales	Alcanivoracaceae	Kangiella	unknown_species	17	0	0	0	0	0	0	0	0	52	0	0	2	0	0	0	0	0	0	0	0	0	0	0	0	0	0	0	0	4	0	0	0	0	0	0	0	0	0	0	15	0
bCluster_1757	Bacteria	Verrucomicrobia	Opitutae	Opitutales	Opitutaceae	Diplosphaera	unknown_species	0	0	0	0	0	10	0	0	0	52	0	1	0	0	0	0	0	0	0	0	0	0	0	0	0	0	0	0	0	0	0	0	0	0	0	0	0	2	2	0	0	1
bCluster_1760	Bacteria	Proteobacteria	Alphaproteobacteria	DB1-14	unknown_family	unknown_genus	unknown_species	16	1	0	0	0	0	0	0	29	0	0	0	0	0	0	0	0	0	0	43	0	0	0	0	0	0	5	0	0	0	0	0	0	0	0	0	0	0	0	0	0	0
bCluster_1761	Bacteria	Parcubacteria	unknown_class	unknown_order	unknown_family	unknown_genus	unknown_species	4	0	0	0	0	0	0	0	74	0	0	0	0	0	0	0	0	0	0	0	0	0	0	0	0	0	0	0	0	0	0	0	0	5	0	8	0	7	0	10	0	0
bCluster_1762	Bacteria	Proteobacteria	Alphaproteobacteria	Rhizobiales	Hyphomicrobiaceae	Filomicrobium	unknown_species	0	0	0	0	0	0	0	0	0	0	0	0	0	0	0	0	0	0	0	0	29	0	0	0	0	0	6	0	0	0	0	51	0	7	0	0	22	0	0	0	2	6
bCluster_1763	Bacteria	Proteobacteria	Gammaproteobacteria	Chromatiales	Ectothiorhodospiraceae	Thiorhodospira	unknown_species	26	14	0	0	0	13	0	0	0	25	0	0	0	0	0	0	0	0	0	0	12	0	0	0	0	0	0	0	0	0	0	0	1	0	0	0	0	0	0	0	0	0
bCluster_1764	Bacteria	Actinobacteria	Thermoleophilia	Gaiellales	unknown_family	unknown_genus	unknown_species	0	0	0	0	0	0	0	0	0	6	0	0	0	0	0	0	0	0	0	0	0	13	0	0	0	0	0	0	0	2	4	0	0	1	0	0	8	0	0	0	0	6
bCluster_1765	Bacteria	Bacteroidetes	Sphingobacteriia	Sphingobacteriales	Saprospiraceae	Portibacter	unknown_species	0	0	0	0	0	24	0	15	0	0	2	25	0	0	0	0	0	0	0	0	0	0	0	0	0	0	0	0	0	0	0	0	0	2	0	0	0	0	0	0	0	0
bCluster_1766	Bacteria	Firmicutes	Bacilli	Bacillales	Staphylococcaceae	Staphylococcus	NA	1	0	102	0	0	0	0	0	0	0	0	0	0	0	29	0	0	0	78	16	3	0	0	11	0	0	0	0	0	2	0	12	0	0	0	0	0	22	0	0	0	0
bCluster_1768	Bacteria	Proteobacteria	Deltaproteobacteria	Desulfobacterales	Desulfobacteraceae	Desulfococcus	unknown_species	0	0	0	0	0	0	0	0	0	0	0	0	0	0	0	0	1	0	0	0	0	0	0	0	0	0	0	0	0	0	0	0	0	0	0	0	0	0	0	0	7	0
bCluster_1769	Bacteria	Proteobacteria	Gammaproteobacteria	Arenicellales	Arenicellaceae	unknown_genus	unknown_species	0	0	0	0	0	0	0	0	0	0	0	0	0	0	0	0	0	0	0	0	0	2	0	0	0	0	0	0	0	0	0	0	0	2	0	0	0	0	0	0	0	8
bCluster_1770	Bacteria	Proteobacteria	Alphaproteobacteria	Rhodobacterales	Rhodobacteraceae	Ruegeria	unknown_species	0	0	0	0	0	0	0	0	0	0	0	0	0	0	0	0	0	0	0	0	0	0	0	0	0	0	0	0	0	0	0	0	0	0	0	0	0	0	0	0	9	13
bCluster_1771	Bacteria	Proteobacteria	Alphaproteobacteria	Rhodobacterales	Rhodobacteraceae	Oceanicola	NA	0	0	0	0	0	0	0	0	0	20	0	0	8	0	0	80	0	0	0	0	0	0	0	0	0	0	0	0	0	0	0	0	0	0	9	0	0	0	2	0	0	7
bCluster_1772	Bacteria	Parcubacteria	unknown_class	unknown_order	unknown_family	unknown_genus	unknown_species	0	0	0	0	0	0	0	0	0	0	0	0	0	0	0	0	0	0	0	0	0	0	0	0	72	0	0	0	0	0	5	0	0	3	0	0	16	0	0	10	3	23
bCluster_1775	Bacteria	Proteobacteria	Gammaproteobacteria	Alteromonadales	Alteromonadaceae	Paraglaciecola	NA	0	0	0	0	1	0	0	4	0	0	0	0	0	0	0	0	5	0	0	3	0	45	0	0	0	0	0	0	0	0	0	4	0	0	0	0	0	4	0	0	0	0
bCluster_1776	Bacteria	Acidobacteria	Holophagae	Subgroup_10	Sva0725	unknown_genus	unknown_species	0	0	0	0	0	0	0	0	0	0	0	0	0	0	0	0	0	0	0	0	0	0	0	0	0	0	0	0	0	0	0	0	0	0	0	0	0	0	0	0	0	0
bCluster_1777	Bacteria	Proteobacteria	Alphaproteobacteria	Rhodospirillales	Rhodospirillaceae	Thalassospira	unknown_species	0	0	0	0	0	0	0	0	0	0	0	0	0	0	0	0	0	0	0	0	0	0	0	0	0	0	0	0	0	0	0	0	0	1	0	7	0	3	0	6	11	0
bCluster_1778	Bacteria	Proteobacteria	Alphaproteobacteria	Rhodobacterales	Rhodobacteraceae	Tateyamaria	unknown_species	0	0	0	36	0	5	0	0	30	2	0	20	9	0	0	75	0	0	0	0	0	0	121	0	0	0	0	0	0	18	0	2	0	0	0	0	0	0	0	1	0	3
bCluster_1779	Bacteria	Proteobacteria	Deltaproteobacteria	Bdellovibrionales	Bacteriovoracaceae	Peredibacter	unknown_species	43	9	0	8	0	16	0	3	0	6	17	1	1	9	26	4	0	0	0	0	0	0	0	0	12	0	0	0	0	0	0	0	0	0	0	0	0	0	0	0	0	0
bCluster_1780	Bacteria	Proteobacteria	Gammaproteobacteria	CS-B046	unknown_family	unknown_genus	unknown_species	0	0	0	0	0	0	0	0	0	0	0	0	0	0	0	0	0	0	0	0	0	0	0	0	0	0	0	0	0	0	0	0	0	0	0	0	9	0	0	0	7	0
bCluster_1781	Bacteria	Actinobacteria	Acidimicrobiia	Acidimicrobiales	Sva0996_marine_group	unknown_genus	unknown_species	1	0	0	0	0	0	0	0	0	0	0	0	0	0	0	0	1	0	0	0	0	0	0	0	6	0	0	0	0	0	0	0	0	0	0	0	0	0	0	5	0	2
bCluster_1782	Bacteria	Proteobacteria	Alphaproteobacteria	Rickettsiales	SM2D12	unknown_genus	unknown_species	1	0	0	0	0	0	0	0	0	45	0	0	0	0	21	0	0	0	0	0	14	0	0	0	0	0	0	0	0	0	8	40	0	0	0	12	109	0	20	3	0	0
bCluster_1783	Bacteria	Proteobacteria	Alphaproteobacteria	Rhizobiales	Hyphomicrobiaceae	Filomicrobium	unknown_species	0	0	0	0	0	0	0	0	0	0	0	0	0	0	0	0	0	0	0	0	0	17	0	0	0	0	3	0	0	0	21	0	0	0	0	6	19	2	6	0	0	14
bCluster_1785	Bacteria	Parcubacteria	unknown_class	unknown_order	unknown_family	unknown_genus	unknown_species	0	0	0	0	0	0	0	0	0	0	0	0	0	0	0	0	0	0	0	0	0	0	0	0	0	0	0	7	32	73	11	29	0	0	0	0	0	0	0	0	0	0
bCluster_1788	Bacteria	Proteobacteria	Gammaproteobacteria	Cellvibrionales	Halieaceae	Haliea	unknown_species	0	0	0	0	0	0	0	0	0	0	0	0	0	0	0	0	0	0	0	0	0	0	0	0	0	0	0	0	0	0	0	0	0	0	0	0	5	3	3	0	7	3
bCluster_1790	Bacteria	Actinobacteria	Acidimicrobiia	Acidimicrobiales	unknown_family	unknown_genus	unknown_species	0	0	0	0	0	7	102	0	7	0	0	1	0	0	0	0	1	0	0	0	0	0	0	0	0	0	7	2	0	0	14	0	0	2	0	0	7	0	0	0	2	0
bCluster_1791	Bacteria	Planctomycetes	Planctomycetacia	Planctomycetales	Planctomycetaceae	Rhodopirellula	Tigriopus_californicus	1	0	0	13	0	0	0	0	0	0	0	0	0	0	5	0	0	0	0	0	0	0	0	0	0	0	0	0	0	2	12	23	0	0	0	13	0	16	1	8	0	22
bCluster_1792	Bacteria	Proteobacteria	Gammaproteobacteria	Chromatiales	Granulosicoccaceae	Granulosicoccus	unknown_species	0	0	0	9	0	21	0	0	0	43	0	7	1	33	0	0	0	0	0	0	0	0	0	0	0	0	0	0	0	0	0	0	0	1	0	10	0	0	0	0	0	0
bCluster_1793	Bacteria	Proteobacteria	Deltaproteobacteria	Oligoflexales	Oligoflexaceae	unknown_genus	unknown_species	0	0	0	0	0	0	0	0	0	0	0	0	0	0	0	0	0	0	0	0	0	0	0	0	0	0	0	0	0	0	0	0	0	1	18	26	0	9	1	0	2	0
bCluster_1794	Bacteria	Bacteroidetes	Flavobacteriia	Flavobacteriales	Flavobacteriaceae	Dokdonia	NA	0	0	11	9	3	7	0	0	2	41	0	9	15	10	0	8	0	0	0	0	0	7	0	6	0	0	0	0	0	0	3	0	0	0	0	0	0	0	0	1	0	0
bCluster_1795	Bacteria	Proteobacteria	Alphaproteobacteria	Rhodobacterales	Rhodobacteraceae	unknown_genus	marine_bacterium_BPY-W9	0	0	0	0	0	0	0	0	0	0	0	0	0	0	0	0	0	29	0	0	0	0	0	0	0	0	45	0	0	0	0	0	0	0	0	0	0	0	0	0	0	0
bCluster_1796	Bacteria	Proteobacteria	Alphaproteobacteria	Rhizobiales	Phyllobacteriaceae	Cohaesibacter	NA	0	0	0	0	0	0	0	0	0	0	0	0	0	0	0	0	0	0	0	0	0	0	0	0	0	0	0	0	0	0	0	0	0	0	0	0	0	0	0	0	0	11
bCluster_1797	Bacteria	Bacteroidetes	Cytophagia	Cytophagales	Flammeovirgaceae	Ekhidna	Ekhidna_sp.	0	0	0	0	0	0	0	0	0	0	0	0	0	0	0	0	0	0	0	0	0	0	0	0	1	0	0	0	0	0	0	0	0	0	0	0	2	9	7	5	6	0
bCluster_1799	Bacteria	Proteobacteria	Deltaproteobacteria	Desulfobacterales	Desulfobulbaceae	unknown_genus	unknown_species	0	0	0	0	0	0	0	0	0	0	0	0	0	0	0	0	0	0	0	0	0	0	0	0	0	0	0	0	0	0	0	0	0	0	0	0	27	0	0	0	0	0
bCluster_1800	Bacteria	Proteobacteria	Gammaproteobacteria	Legionellales	Legionellaceae	unknown_genus	unknown_species	0	0	0	0	0	0	0	0	0	0	0	0	0	0	0	0	0	0	23	0	0	0	0	18	50	28	0	9	0	2	0	19	0	0	0	0	0	0	0	0	0	0
bCluster_1803	Bacteria	Proteobacteria	Alphaproteobacteria	Rhodobacterales	Rhodobacteraceae	NA	NA	0	0	0	0	0	0	8	0	0	25	11	0	0	0	0	0	0	0	0	0	0	0	0	0	0	0	0	0	0	0	0	0	0	0	0	36	0	0	0	0	0	0
bCluster_1804	Bacteria	Gracilibacteria	unknown_class	unknown_order	unknown_family	unknown_genus	unknown_species	150	0	0	0	0	0	0	0	0	0	0	0	0	2	0	0	0	0	0	0	0	0	0	0	0	0	0	0	0	0	0	0	0	0	0	0	0	0	0	0	0	1
bCluster_1805	Bacteria	Planctomycetes	Planctomycetacia	Planctomycetales	Planctomycetaceae	unknown_genus	unknown_species	0	0	0	0	0	0	0	0	0	0	0	0	0	0	0	0	0	0	0	0	0	0	0	0	0	0	0	0	0	0	34	0	0	0	0	0	0	0	0	0	0	0
bCluster_1806	Bacteria	Proteobacteria	Alphaproteobacteria	Rickettsiales	mitochondria	unknown_genus	unknown_species	18	0	0	4	0	0	0	0	0	111	2	0	0	3	0	0	0	0	0	0	0	0	0	0	0	0	0	0	0	0	0	0	0	0	0	0	0	0	1	0	0	0
bCluster_1807	Bacteria	Proteobacteria	Alphaproteobacteria	DB1-14	unknown_family	unknown_genus	unknown_species	26	0	0	0	0	84	0	0	0	0	0	6	5	0	5	0	5	0	0	0	0	0	0	0	0	0	0	0	0	0	0	0	0	0	0	17	0	0	0	0	0	0
bCluster_1808	Bacteria	Planctomycetes	Planctomycetacia	Planctomycetales	Planctomycetaceae	Planctomyces	unknown_species	1	0	0	0	0	0	11	0	0	16	0	10	0	0	0	0	0	0	41	0	0	16	0	0	0	0	0	0	0	0	0	0	0	0	0	0	0	0	0	0	0	0
bCluster_1809	Bacteria	Proteobacteria	Gammaproteobacteria	Alteromonadales	Colwelliaceae	Thalassotalea	NA	0	0	0	0	0	0	0	0	0	0	0	0	0	17	8	107	0	0	0	0	0	0	0	0	0	0	0	0	0	6	0	0	0	0	0	9	0	0	0	0	0	0
bCluster_1810	Bacteria	Proteobacteria	Alphaproteobacteria	Rhodospirillales	Rhodospirillaceae	unknown_genus	unknown_species	2	0	0	0	0	0	0	0	0	0	0	0	0	0	0	0	0	0	0	0	0	0	0	0	0	0	0	0	0	0	0	0	2	0	0	0	0	0	0	0	0	0
bCluster_1811	Bacteria	Planctomycetes	Planctomycetacia	Planctomycetales	Planctomycetaceae	Rhodopirellula	unknown_species	0	0	0	0	0	0	0	0	0	0	0	0	0	0	0	0	0	0	0	0	0	0	0	0	0	0	139	0	0	0	0	0	0	0	0	0	0	0	0	0	0	0
bCluster_1812	Bacteria	Bacteroidetes	Flavobacteriia	Flavobacteriales	Flavobacteriaceae	Tenacibaculum	NA	0	0	0	0	0	0	0	0	0	0	0	0	0	0	0	0	0	0	0	0	0	0	0	0	15	0	0	0	0	0	9	6	0	0	0	0	0	0	0	0	2	8
bCluster_1814	Bacteria	Bacteroidetes	Sphingobacteriia	Sphingobacteriales	Saprospiraceae	Lewinella	unknown_species	0	18	0	0	0	0	0	3	2	3	16	19	7	8	26	0	0	0	0	0	0	0	0	0	0	0	0	0	0	0	0	0	0	0	0	5	0	0	0	0	0	0
bCluster_1815	Bacteria	Proteobacteria	Alphaproteobacteria	Rhodobacterales	Rhodobacteraceae	NA	NA	0	0	0	0	0	0	0	0	0	0	0	0	0	0	0	0	0	0	0	0	0	0	0	0	0	0	0	0	0	0	0	0	0	0	0	0	0	0	0	0	1	0
bCluster_1816	Bacteria	Proteobacteria	Deltaproteobacteria	Bdellovibrionales	Bdellovibrionaceae	Bdellovibrio	unknown_species	6	0	0	0	0	0	0	0	0	0	0	0	0	0	0	0	0	0	0	0	22	0	0	0	73	0	0	0	0	0	0	0	0	1	0	0	0	1	0	1	0	3
bCluster_1817	Bacteria	Verrucomicrobia	Verrucomicrobiae	Verrucomicrobiales	DEV007	unknown_genus	unknown_species	0	0	0	0	0	0	0	0	0	0	0	0	0	0	0	0	0	0	0	0	0	0	0	0	0	0	0	0	0	0	0	0	0	0	0	0	0	0	0	0	0	0
bCluster_1818	Bacteria	Proteobacteria	Betaproteobacteria	Burkholderiales	Comamonadaceae	NA	NA	0	0	0	0	0	0	0	0	0	0	0	0	0	0	0	0	0	0	0	0	0	0	24	24	71	0	0	11	0	0	0	6	0	0	0	0	0	0	0	0	0	0
bCluster_1819	Bacteria	Parcubacteria	unknown_class	unknown_order	unknown_family	unknown_genus	unknown_species	0	0	0	0	0	0	0	0	0	0	0	0	0	0	0	0	2	0	0	0	15	0	0	0	0	0	0	0	11	0	0	0	1	1	0	0	0	7	0	46	3	17
bCluster_1821	Bacteria	Proteobacteria	Gammaproteobacteria	BD7-8_marine_group	unknown_family	unknown_genus	unknown_species	17	0	0	0	0	1	0	0	0	1	0	19	0	51	9	17	0	0	0	0	0	0	0	0	0	0	0	0	0	0	0	0	0	0	0	0	0	1	1	5	0	0
bCluster_1822	Bacteria	Verrucomicrobia	Verrucomicrobiae	Verrucomicrobiales	Verrucomicrobiaceae	Roseibacillus	unknown_species	0	0	0	0	0	0	0	0	0	0	0	0	0	0	0	0	0	0	0	0	0	0	0	0	0	0	0	0	0	0	0	0	0	0	0	0	0	0	0	0	2	0
bCluster_1823	Bacteria	Planctomycetes	Planctomycetacia	Planctomycetales	Planctomycetaceae	Planctomyces	unknown_species	4	0	0	41	0	0	0	0	0	0	0	0	0	0	0	26	0	0	0	0	0	0	0	0	0	0	0	0	0	0	0	0	0	0	0	0	0	0	0	0	0	0
bCluster_1826	Bacteria	Planctomycetes	Planctomycetacia	Planctomycetales	Planctomycetaceae	Planctomyces	unknown_species	0	0	0	0	0	0	0	0	0	0	0	0	0	0	0	0	0	0	0	0	2	0	0	0	0	0	0	0	0	0	0	0	0	0	0	0	0	0	0	0	0	0
bCluster_1827	Bacteria	Proteobacteria	Gammaproteobacteria	Oceanospirillales	OM182_clade	unknown_genus	unknown_species	0	0	0	0	0	0	0	0	0	0	0	0	0	0	0	0	0	0	0	0	12	0	0	64	35	11	3	0	0	0	1	5	0	1	0	6	0	1	0	1	0	3
bCluster_1828	Bacteria	Planctomycetes	Planctomycetacia	Planctomycetales	Planctomycetaceae	Blastopirellula	unknown_species	0	0	0	0	0	3	0	0	17	0	1	10	0	0	0	0	0	0	0	0	0	0	0	0	0	0	0	0	0	0	0	0	0	0	0	0	0	0	0	0	0	0
bCluster_1829	Bacteria	Proteobacteria	Gammaproteobacteria	Cellvibrionales	Halieaceae	OM60(NOR5)_clade	unknown_species	3	0	0	0	0	0	0	0	0	0	0	0	0	0	0	0	0	0	0	0	0	0	0	23	0	0	0	0	0	0	0	0	0	0	0	0	0	0	0	0	0	0
bCluster_1833	Bacteria	Actinobacteria	Actinobacteria	Micrococcales	Micrococcaceae	NA	NA	0	0	0	0	0	0	0	0	0	0	0	0	0	0	0	0	0	0	0	0	0	0	0	0	0	0	0	0	0	0	0	0	0	0	0	0	0	0	0	0	0	0
bCluster_1836	Bacteria	Parcubacteria	unknown_class	unknown_order	unknown_family	unknown_genus	unknown_species	5	0	0	0	0	48	0	5	66	0	2	8	5	0	0	0	0	0	0	0	0	0	0	0	0	0	12	0	0	0	0	0	0	0	1	0	0	0	10	9	0	0
bCluster_1837	Bacteria	Proteobacteria	Gammaproteobacteria	KI89A_clade	unknown_family	unknown_genus	unknown_species	21	0	0	0	0	0	0	0	0	0	8	0	1	0	0	0	0	0	1	0	0	0	0	0	1	0	0	0	0	0	0	0	0	0	0	0	0	0	2	0	0	5
bCluster_1838	Bacteria	Planctomycetes	Planctomycetacia	Planctomycetales	Planctomycetaceae	Planctomyces	unknown_species	0	0	0	0	0	0	0	0	0	0	0	2	0	0	0	0	0	0	0	0	0	0	0	0	0	0	0	40	103	0	0	0	0	0	0	0	0	0	0	0	0	0
bCluster_1839	Bacteria	Proteobacteria	Gammaproteobacteria	Oceanospirillales	Oceanospirillaceae	Oleispira	unknown_species	0	0	0	0	0	0	0	0	0	0	0	0	0	0	0	0	0	0	0	0	0	0	0	0	19	3	0	0	0	74	0	25	0	0	0	0	0	3	0	0	0	0
bCluster_1841	Bacteria	Proteobacteria	Gammaproteobacteria	Cellvibrionales	Halieaceae	Luminiphilus	NA	1	0	0	0	0	0	0	0	0	0	0	0	0	0	0	0	1	0	0	50	0	5	0	0	0	0	0	0	7	0	0	5	9	1	14	0	6	0	0	2	4	7
bCluster_1843	Bacteria	Proteobacteria	Alphaproteobacteria	Rhodobacterales	Rhodobacteraceae	unknown_genus	unknown_species	0	37	0	0	0	5	0	0	0	0	0	0	0	0	3	0	0	0	0	0	0	0	0	0	0	0	0	0	0	0	0	0	0	3	10	0	0	0	0	7	0	0
bCluster_1844	Bacteria	Chlamydiae	Chlamydiae	Chlamydiales	NA	NA	NA	2	0	0	0	0	45	0	0	0	0	0	0	0	0	0	0	0	0	12	0	2	0	0	0	0	0	0	0	0	0	0	0	0	0	0	0	18	0	0	2	3	0
bCluster_1845	Bacteria	Proteobacteria	Gammaproteobacteria	Chromatiales	Chromatiaceae	Nitrosococcus	unknown_species	0	0	0	0	0	0	0	0	0	0	0	0	0	0	0	0	0	0	0	0	0	0	0	0	0	0	0	0	0	0	0	0	0	0	0	9	0	0	0	7	3	6
bCluster_1846	Bacteria	Gracilibacteria	unknown_class	unknown_order	unknown_family	unknown_genus	bacterium_RFB_D08	0	0	0	0	0	0	0	0	0	0	0	0	0	0	0	0	0	0	0	0	0	0	0	0	0	0	0	0	0	0	0	0	0	123	0	0	0	32	0	0	0	0
bCluster_1847	Bacteria	Cyanobacteria	Cyanobacteria	SubsectionI	FamilyI	Cyanobacterium	unknown_species	0	0	0	0	0	0	15	46	24	1	0	0	0	5	15	0	0	0	0	0	0	0	5	0	0	0	0	0	0	0	0	0	0	1	0	0	0	0	0	0	0	0
bCluster_1848	Bacteria	Proteobacteria	Gammaproteobacteria	Chromatiales	Granulosicoccaceae	Granulosicoccus	unknown_species	0	0	0	0	0	0	0	0	0	0	0	10	0	0	14	0	0	0	0	0	7	0	0	0	0	0	0	0	0	0	0	0	0	0	0	0	0	0	25	2	2	1
bCluster_1850	Bacteria	Bacteroidetes	Flavobacteriia	Flavobacteriales	Flavobacteriaceae	Aquimarina	NA	0	0	0	0	0	8	0	0	0	0	0	11	1	1	0	0	0	0	0	0	0	0	0	0	0	0	13	4	0	0	0	0	0	0	4	10	0	0	0	0	1	5
bCluster_1851	Bacteria	Proteobacteria	Deltaproteobacteria	Oligoflexales	Oligoflexaceae	unknown_genus	unknown_species	0	0	0	0	0	0	0	0	0	0	0	0	0	0	0	0	3	0	0	0	0	8	0	0	4	0	0	0	0	0	0	0	0	0	0	30	7	0	17	5	0	3
bCluster_1852	Bacteria	Chloroflexi	KD4-96	unknown_order	unknown_family	unknown_genus	unknown_species	0	0	0	0	0	0	0	0	0	0	0	0	0	0	0	0	0	0	0	0	0	0	0	0	0	0	0	0	0	0	0	0	0	0	0	0	0	0	0	0	0	0
bCluster_1853	Bacteria	Proteobacteria	Deltaproteobacteria	Bdellovibrionales	Bdellovibrionaceae	Bdellovibrio	unknown_species	0	0	0	0	0	0	0	0	0	0	0	0	0	0	0	0	0	0	0	0	0	0	0	0	0	0	0	0	0	0	54	0	0	0	0	0	0	0	0	0	15	1
bCluster_1854	Bacteria	Cyanobacteria	Cyanobacteria	SubsectionIII	FamilyI	Phormidium	Leptolyngbya_sp.	0	0	0	0	0	21	0	0	16	0	0	0	0	20	42	0	0	0	0	0	0	0	0	0	0	0	0	0	0	0	0	0	0	0	0	0	0	0	0	0	0	1
bCluster_1856	Bacteria	Planctomycetes	Planctomycetacia	Planctomycetales	Planctomycetaceae	Planctomyces	unknown_species	0	0	0	0	0	0	0	0	0	0	0	0	0	0	27	103	0	0	0	0	0	0	0	0	0	0	0	0	0	0	0	0	0	0	0	0	0	0	0	0	0	0
bCluster_1857	Bacteria	Proteobacteria	Gammaproteobacteria	Xanthomonadales	JTB255_marine_benthic_group	unknown_genus	unknown_species	0	0	0	0	0	0	0	0	0	0	0	0	0	0	0	2	0	0	0	0	0	0	0	0	0	0	0	0	0	0	0	0	0	0	0	0	0	0	0	0	0	0
bCluster_1858	Bacteria	Bacteroidetes	Flavobacteriia	Flavobacteriales	Flavobacteriaceae	Kriegella	Kriegella_sp.	1	0	0	0	0	0	0	0	0	0	0	0	0	0	0	0	0	0	0	0	0	0	0	0	0	0	0	0	0	49	0	0	0	0	0	0	0	0	0	0	0	0
bCluster_1859	Bacteria	Proteobacteria	Gammaproteobacteria	Oceanospirillales	Oceanospirillaceae	Pseudospirillum	unknown_species	5	0	0	0	0	1	0	39	12	20	0	0	0	25	0	0	0	35	0	0	0	0	0	0	0	0	0	0	0	0	0	0	0	0	0	0	0	2	6	0	0	6
bCluster_1862	Bacteria	Proteobacteria	Gammaproteobacteria	Arenicellales	Arenicellaceae	unknown_genus	unknown_species	0	0	0	0	0	0	0	0	0	0	0	0	0	0	0	0	0	0	0	0	0	0	0	0	0	0	0	0	0	0	0	0	0	0	0	0	0	0	0	3	0	0
bCluster_1863	Bacteria	Proteobacteria	Deltaproteobacteria	Bdellovibrionales	Bdellovibrionaceae	Bdellovibrio	unknown_species	17	0	0	0	0	0	4	4	0	10	0	0	0	0	0	0	0	35	0	28	10	0	9	0	0	0	0	9	0	36	0	5	0	2	0	11	0	0	0	8	3	7
bCluster_1864	Bacteria	Parcubacteria	unknown_class	unknown_order	unknown_family	unknown_genus	unknown_species	56	0	0	0	0	0	0	0	0	40	18	0	0	0	11	0	0	0	0	0	0	0	0	0	0	0	0	0	0	0	0	23	0	0	0	0	0	0	0	0	0	0
bCluster_1865	Bacteria	Proteobacteria	Alphaproteobacteria	Rhodobacterales	Rhodobacteraceae	Sagittula	NA	2	0	0	0	0	0	0	0	0	0	0	0	0	3	36	0	0	0	0	0	0	0	0	81	0	0	0	0	0	0	0	0	0	0	0	0	0	0	0	0	0	0
bCluster_1866	Bacteria	Planctomycetes	Phycisphaerae	Phycisphaerales	Phycisphaeraceae	SM1A02	unknown_species	2	0	0	0	0	26	0	39	0	0	0	0	0	0	0	0	0	0	0	0	0	6	0	0	0	0	0	0	0	0	11	0	0	0	0	0	0	0	0	0	0	0
bCluster_1867	Bacteria	Planctomycetes	Planctomycetacia	Planctomycetales	Planctomycetaceae	Planctomyces	unknown_species	0	22	0	0	0	0	0	0	0	0	0	0	0	0	0	0	0	0	0	0	0	0	0	0	0	0	0	0	0	0	20	0	0	0	0	0	0	0	0	0	0	0
bCluster_1868	Bacteria	Proteobacteria	Betaproteobacteria	Burkholderiales	Comamonadaceae	NA	NA	0	0	0	0	0	0	0	0	0	0	0	0	0	0	0	0	0	0	0	0	0	0	0	111	0	0	0	38	0	0	0	0	0	0	0	0	0	0	0	0	0	0
bCluster_1872	Bacteria	Proteobacteria	Deltaproteobacteria	Bdellovibrionales	Bdellovibrionaceae	OM27_clade	unknown_species	2	7	0	0	0	14	0	0	0	9	3	23	5	31	0	0	0	0	0	0	0	0	0	0	0	0	0	0	0	0	0	0	0	1	0	0	0	0	0	5	0	0
bCluster_1873	Bacteria	Proteobacteria	Gammaproteobacteria	Cellvibrionales	Cellvibrionaceae	unknown_genus	unknown_species	0	0	0	4	12	3	36	0	0	22	52	0	0	7	17	0	0	0	0	0	0	0	0	0	0	0	0	0	0	0	0	0	0	0	0	0	0	0	0	0	0	0
bCluster_1874	Bacteria	Proteobacteria	Gammaproteobacteria	Vibrionales	Vibrionaceae	Enterovibrio	Vibrio_sp.	0	0	0	0	0	0	0	0	0	0	0	0	0	0	0	0	0	0	9	0	0	0	0	0	0	0	0	0	0	0	0	0	2	25	0	2	14	1	0	11	6	12
bCluster_1875	Bacteria	Acidobacteria	Acidobacteria	Subgroup_17	unknown_family	unknown_genus	unknown_species	0	0	0	0	0	0	0	0	0	0	0	0	0	0	0	0	0	0	0	0	0	0	0	0	0	0	0	0	0	0	0	0	0	0	0	0	0	0	0	0	4	0
bCluster_1876	Bacteria	Proteobacteria	Gammaproteobacteria	Legionellales	Coxiellaceae	Coxiella	Legionella_sp.	0	0	0	0	0	0	0	0	0	0	0	0	0	0	0	0	0	0	0	63	0	0	0	0	0	0	0	0	0	0	0	0	0	0	0	9	10	12	1	5	0	0
bCluster_1877	Bacteria	Proteobacteria	Gammaproteobacteria	Oceanospirillales	SUP05_cluster	unknown_genus	unknown_species	0	0	0	0	0	0	0	0	0	0	0	0	0	0	0	0	1	0	0	0	0	0	0	0	0	0	0	0	0	0	0	0	20	1	2	5	11	27	25	11	14	0
bCluster_1878	Bacteria	Proteobacteria	Alphaproteobacteria	Rhizobiales	Phyllobacteriaceae	Cohaesibacter	NA	1	0	0	0	0	0	0	0	0	0	0	0	0	0	0	0	0	0	0	0	0	0	0	0	0	0	0	0	0	0	0	0	0	12	0	27	14	0	0	11	0	14
bCluster_1879	Bacteria	Parcubacteria	unknown_class	unknown_order	unknown_family	unknown_genus	unknown_species	0	0	0	0	0	0	0	0	0	0	0	0	0	0	0	0	0	0	0	5	0	78	0	0	0	0	0	0	0	0	0	0	0	0	0	0	0	0	0	0	0	0
bCluster_1880	Bacteria	Proteobacteria	Alphaproteobacteria	Rhodobacterales	Rhodobacteraceae	unknown_genus	unknown_species	0	0	0	0	0	0	0	0	0	0	0	0	0	0	0	0	0	0	0	69	0	0	0	0	0	0	0	0	0	0	0	0	0	0	1	0	0	0	0	0	7	1
bCluster_1881	Bacteria	Proteobacteria	Alphaproteobacteria	Sphingomonadales	Erythrobacteraceae	Erythrobacter	NA	1	0	0	0	0	0	0	0	0	0	0	0	6	0	0	0	0	0	0	15	0	0	0	0	0	0	0	0	0	0	0	0	0	0	0	0	0	0	0	0	0	0
bCluster_1882	Bacteria	Proteobacteria	Alphaproteobacteria	Rickettsiales	mitochondria	unknown_genus	unknown_species	0	21	0	0	0	0	0	0	0	12	0	0	0	0	0	0	0	0	0	0	0	103	0	0	0	0	0	6	0	0	0	2	0	0	0	0	0	0	0	0	0	0
bCluster_1883	Bacteria	Proteobacteria	Gammaproteobacteria	Cellvibrionales	Cellvibrionaceae	unknown_genus	unknown_species	0	0	67	0	0	0	0	0	0	80	0	2	2	0	0	0	0	0	0	0	0	0	0	0	0	0	0	0	0	0	0	0	0	0	0	0	0	0	0	0	0	0
bCluster_1884	Bacteria	Proteobacteria	Gammaproteobacteria	Thiotrichales	Piscirickettsiaceae	endosymbionts	unknown_species	0	0	0	0	0	0	185	0	0	0	0	0	0	0	0	15	0	0	0	0	0	0	0	0	0	0	0	0	0	0	0	0	0	0	0	0	0	0	0	0	0	0
bCluster_1885	Bacteria	Saccharibacteria	unknown_class	unknown_order	unknown_family	unknown_genus	unknown_species	67	0	0	57	0	0	0	0	0	0	16	3	13	2	24	0	0	0	0	20	0	0	0	0	0	0	0	31	0	0	0	0	0	1	0	0	0	0	0	0	0	0
bCluster_1886	Bacteria	Chlorobi	Chlorobia	Chlorobiales	OPB56	unknown_genus	unknown_species	0	0	0	0	0	0	0	0	0	0	0	0	0	0	0	0	0	0	0	0	0	0	43	0	0	0	0	0	0	0	0	0	0	0	0	0	0	0	0	0	1	0
bCluster_1887	Bacteria	Proteobacteria	Alphaproteobacteria	DB1-14	unknown_family	unknown_genus	unknown_species	3	0	0	0	0	0	40	0	0	0	0	3	0	0	0	0	0	0	0	0	0	0	0	0	0	0	7	0	0	45	0	34	2	1	0	0	0	0	0	0	2	0
bCluster_1888	Bacteria	Parcubacteria	unknown_class	unknown_order	unknown_family	unknown_genus	unknown_species	0	0	0	0	0	0	0	0	0	0	0	0	0	0	0	0	0	0	0	0	0	0	0	0	0	0	0	0	0	0	1	0	0	6	0	71	8	0	0	2	13	8
bCluster_1889	Bacteria	Bacteroidetes	Flavobacteriia	Flavobacteriales	Flavobacteriaceae	Psychroserpens	Psychroserpens_sp.	0	0	0	8	0	0	0	28	0	7	0	19	3	0	7	0	0	0	0	0	0	0	0	0	0	0	0	0	0	0	0	0	0	0	2	0	8	4	0	0	0	4
bCluster_1890	Bacteria	Planctomycetes	Planctomycetacia	Planctomycetales	Planctomycetaceae	Blastopirellula	unknown_species	0	0	0	0	0	0	0	0	0	0	0	0	0	0	0	0	0	0	0	0	0	0	0	0	0	0	0	0	0	0	0	0	1	0	0	0	0	0	0	0	0	0
bCluster_1891	Bacteria	Planctomycetes	OM190	unknown_order	unknown_family	unknown_genus	unknown_species	3	0	0	0	0	10	0	0	0	0	0	0	0	0	0	0	0	0	0	0	0	0	0	0	0	0	0	3	0	0	0	0	0	0	0	0	0	0	0	0	0	1
bCluster_1893	Bacteria	Actinobacteria	Acidimicrobiia	Acidimicrobiales	Acidimicrobiaceae	unknown_genus	unknown_species	7	0	0	0	0	0	0	10	0	0	0	0	0	0	0	0	3	0	0	0	0	0	16	0	11	0	11	0	0	0	0	50	0	0	0	9	0	0	0	0	0	6
bCluster_1894	Bacteria	Bacteroidetes	Sphingobacteriia	Sphingobacteriales	NS11-12_marine_group	unknown_genus	unknown_species	5	0	0	0	0	0	0	0	0	0	0	0	1	0	0	21	0	4	0	0	0	0	1	0	0	0	0	0	0	0	0	2	0	0	0	7	0	0	0	0	1	0
bCluster_1895	Bacteria	Proteobacteria	Gammaproteobacteria	KI89A_clade	unknown_family	unknown_genus	unknown_species	0	0	0	0	0	0	0	0	0	0	0	0	0	0	0	0	0	0	0	0	0	0	0	0	0	0	0	0	0	21	0	1	0	0	0	2	0	0	1	0	1	4
bCluster_1896	Bacteria	Proteobacteria	Alphaproteobacteria	Rickettsiales	SAR116_clade	unknown_genus	unknown_species	0	0	0	0	0	0	0	0	0	0	0	0	0	0	0	0	0	0	0	0	0	0	0	0	0	0	0	0	0	0	0	0	0	0	0	4	0	3	0	11	45	1
bCluster_1897	Bacteria	Proteobacteria	Deltaproteobacteria	Bdellovibrionales	Bacteriovoracaceae	Halobacteriovorax	Bacteriovorax_sp.	0	0	0	0	0	0	0	0	0	0	0	0	0	0	0	0	0	0	0	0	0	104	0	0	0	0	0	0	0	28	0	8	0	0	0	0	0	0	0	0	0	0
bCluster_1898	Bacteria	Parcubacteria	unknown_class	unknown_order	unknown_family	unknown_genus	unknown_species	6	0	0	0	0	2	0	0	0	0	30	18	0	15	11	15	0	0	0	0	0	0	0	0	0	0	0	0	0	0	0	0	0	0	0	9	0	4	0	10	0	0
bCluster_1899	Bacteria	Proteobacteria	Alphaproteobacteria	Rhodospirillales	Rhodospirillaceae	unknown_genus	unknown_species	1	0	0	0	0	0	0	0	0	0	2	0	0	0	0	0	6	0	0	0	0	0	0	0	0	0	0	0	0	0	0	0	11	2	5	10	0	2	12	3	1	1
bCluster_1900	Bacteria	Firmicutes	Bacilli	Lactobacillales	Enterococcaceae	Catellicoccus	Catellicoccus_marimammalium_M35/04/3	0	0	0	0	0	0	0	0	0	0	0	0	0	0	0	0	0	0	0	0	0	0	0	0	0	0	0	0	0	0	0	0	0	0	0	0	0	0	0	0	0	0
bCluster_1901	Bacteria	Proteobacteria	Alphaproteobacteria	DB1-14	unknown_family	unknown_genus	unknown_species	12	0	0	5	0	6	0	0	0	0	40	0	0	17	0	0	0	0	0	0	0	0	0	0	28	0	0	0	0	0	21	0	0	0	0	0	0	0	0	0	0	0
bCluster_1902	Bacteria	Verrucomicrobia	Verrucomicrobiae	Verrucomicrobiales	Rubritaleaceae	Rubritalea	unknown_species	0	0	0	0	0	0	0	0	0	0	0	0	0	0	0	0	1	0	0	0	0	0	0	0	0	0	0	0	0	0	0	20	7	0	0	0	42	2	0	0	0	1
bCluster_1903	Bacteria	Proteobacteria	Alphaproteobacteria	Rhodospirillales	Rhodospirillaceae	Thalassospira	NA	0	0	0	0	0	38	0	0	0	0	0	0	0	0	5	0	13	0	0	0	0	0	0	0	0	0	0	0	0	0	50	0	0	0	0	0	0	0	27	0	0	0
bCluster_1904	Bacteria	Proteobacteria	Alphaproteobacteria	DB1-14	unknown_family	unknown_genus	unknown_species	12	0	0	0	0	29	0	47	0	18	0	0	5	0	0	0	0	0	0	0	0	0	0	0	0	0	0	0	0	0	0	0	0	0	0	0	0	0	0	0	0	0
bCluster_1905	Bacteria	Cyanobacteria	ML635J-21	unknown_order	unknown_family	unknown_genus	unknown_species	6	0	0	0	0	0	0	0	0	0	0	0	0	0	5	0	0	0	0	0	0	0	0	0	0	0	0	0	0	0	0	0	0	0	34	0	14	0	0	0	0	0
bCluster_1906	Bacteria	Proteobacteria	Alphaproteobacteria	Rickettsiales	Rickettsiaceae	unknown_genus	unknown_species	0	0	0	0	0	0	0	0	0	0	0	0	0	0	0	0	5	0	0	0	0	0	0	0	0	0	0	0	0	0	0	0	1	0	0	55	0	4	0	9	13	4
bCluster_1907	Bacteria	Proteobacteria	Alphaproteobacteria	Rhodospirillales	Rhodospirillaceae	Thalassospira	alpha_proteobacterium_PR-1	0	0	190	0	0	0	0	0	0	4	0	0	0	0	0	0	0	0	0	0	12	0	0	0	0	0	0	0	0	0	0	0	0	0	0	1	0	5	0	1	0	0
bCluster_1908	Bacteria	Proteobacteria	Gammaproteobacteria	Order_Incertae_Sedis	Family_Incertae_Sedis	Marinicella	unknown_species	1	0	0	0	0	0	0	0	0	0	6	0	0	7	0	0	0	0	0	0	0	0	0	0	0	0	0	0	0	0	0	0	0	0	0	8	0	0	0	0	3	1
bCluster_1909	Bacteria	Proteobacteria	Gammaproteobacteria	Alteromonadales	Pseudoalteromonadaceae	Pseudoalteromonas	NA	0	0	0	0	0	0	0	0	0	0	0	0	0	0	0	0	0	0	0	15	0	0	0	0	0	0	0	0	7	4	0	4	0	0	0	0	0	0	0	0	0	0
bCluster_1911	Bacteria	Verrucomicrobia	Verrucomicrobiae	Verrucomicrobiales	Verrucomicrobiaceae	Roseibacillus	unknown_species	0	0	0	0	0	0	0	0	0	0	0	0	0	0	0	0	0	0	0	0	0	0	0	0	0	0	0	0	0	0	0	0	2	0	0	0	0	0	0	0	0	4
bCluster_1913	Bacteria	Proteobacteria	Deltaproteobacteria	Desulfuromonadales	GR-WP33-58	unknown_genus	unknown_species	3	0	0	0	0	0	0	0	0	0	0	0	0	0	0	0	0	0	0	0	0	0	0	0	0	0	0	0	0	0	9	4	0	1	0	0	0	0	0	0	0	0
bCluster_1914	Bacteria	Verrucomicrobia	Verrucomicrobiae	Verrucomicrobiales	Verrucomicrobiaceae	Roseibacillus	unknown_species	0	0	0	0	0	0	0	0	0	0	0	0	0	0	0	0	0	0	0	0	0	0	0	0	0	0	0	0	0	0	0	0	0	0	0	0	0	0	0	0	0	0
bCluster_1915	Bacteria	Parcubacteria	unknown_class	unknown_order	unknown_family	unknown_genus	unknown_species	0	0	0	0	0	0	0	0	0	0	0	0	0	0	0	0	0	0	0	163	0	0	0	0	0	0	0	0	0	0	0	0	1	0	0	0	0	0	0	0	0	0
bCluster_1916	Bacteria	Proteobacteria	Alphaproteobacteria	Rickettsiales	SM2D12	unknown_genus	unknown_species	0	0	0	0	0	0	0	0	0	0	0	0	0	0	0	0	0	0	0	0	0	0	0	141	0	0	0	0	0	0	0	0	0	0	0	0	0	0	0	0	6	0
bCluster_1918	Bacteria	Planctomycetes	Planctomycetacia	Planctomycetales	Planctomycetaceae	Rhodopirellula	planctomycete_DDSe3004	0	0	0	0	0	0	0	0	0	0	0	0	0	0	0	0	0	0	0	0	0	0	0	0	0	0	0	50	0	0	0	0	0	0	0	0	23	0	0	0	0	0
bCluster_1919	Bacteria	Acidobacteria	Holophagae	Acanthopleuribacterales	Acanthopleuribacteraceae	Acanthopleuribacter	unknown_species	0	0	0	0	0	0	0	0	0	0	0	0	0	0	0	15	0	0	0	0	0	0	0	0	0	0	0	0	0	0	0	0	0	0	0	0	0	0	0	0	0	4
bCluster_1920	Bacteria	Planctomycetes	OM190	unknown_order	unknown_family	unknown_genus	unknown_species	0	0	0	0	0	0	0	0	0	0	0	0	0	0	0	0	0	0	0	0	0	0	0	0	0	0	0	0	0	0	0	0	0	3	0	0	0	3	0	0	0	0
bCluster_1921	Bacteria	Cyanobacteria	Cyanobacteria	SubsectionIII	FamilyI	Phormidium	unknown_species	0	0	0	2	1	8	0	5	0	6	1	3	0	63	19	0	0	0	0	0	0	0	0	0	0	0	0	0	0	0	0	0	0	8	0	0	0	0	0	0	11	0
bCluster_1922	Bacteria	Firmicutes	Bacilli	Bacillales	Planococcaceae	NA	NA	0	0	0	7	0	0	0	0	0	0	0	0	0	6	0	0	0	0	0	0	1	0	0	0	0	0	0	0	0	0	0	0	0	0	0	5	12	0	2	0	1	0
bCluster_1923	Bacteria	Proteobacteria	Alphaproteobacteria	Rhizobiales	Hyphomicrobiaceae	Pedomicrobium	unknown_species	0	0	0	0	0	0	0	0	0	0	0	0	0	0	0	0	0	0	0	17	0	0	0	0	0	0	0	0	0	0	0	0	1	0	0	1	13	0	0	0	22	3
bCluster_1924	Bacteria	Bacteroidetes	Flavobacteriia	Flavobacteriales	Cryomorphaceae	Owenweeksia	unknown_species	6	0	1	2	5	12	0	0	30	83	5	22	7	4	6	0	0	16	0	19	7	0	0	2	13	0	0	0	19	3	0	6	0	0	0	0	0	0	6	6	5	4
bCluster_1925	Bacteria	Cyanobacteria	Cyanobacteria	SubsectionII	FamilyII	Pleurocapsa	Pleurocapsa_sp.	0	0	0	0	0	0	0	25	75	7	0	5	0	26	8	5	0	0	0	0	0	0	0	0	0	0	0	0	0	0	0	0	0	9	9	8	0	0	0	0	2	0
bCluster_1927	Bacteria	Proteobacteria	Alphaproteobacteria	Rhizobiales	Phyllobacteriaceae	Pseudahrensia	unknown_species	2	0	0	0	0	0	0	0	0	12	5	5	5	0	0	0	0	0	0	0	0	0	35	1	0	0	0	0	0	0	9	9	0	0	1	0	0	0	9	0	0	0
bCluster_1928	Bacteria	Proteobacteria	Gammaproteobacteria	Order_Incertae_Sedis	Family_Incertae_Sedis	Marinicella	unknown_species	0	0	0	0	0	3	0	0	0	0	0	0	0	0	0	0	0	0	0	0	0	0	0	0	0	0	0	0	0	0	0	0	0	0	0	29	0	0	0	0	0	0
bCluster_1929	Bacteria	Proteobacteria	Alphaproteobacteria	Caulobacterales	Hyphomonadaceae	unknown_genus	unknown_species	0	0	0	0	0	0	0	0	0	0	0	0	0	0	0	0	0	0	1	34	0	0	0	0	0	0	17	0	0	0	47	0	0	0	0	0	5	0	5	0	1	0
bCluster_1930	Bacteria	Proteobacteria	Alphaproteobacteria	Rhodobacterales	Rhodobacteraceae	Roseobacter_clade_NAC11-7_lineage	unknown_species	14	12	0	0	0	2	0	0	0	0	6	0	0	0	0	0	0	69	0	0	0	0	0	0	0	0	0	0	0	0	0	0	1	0	0	0	0	0	0	0	9	0
bCluster_1933	Bacteria	Actinobacteria	Actinobacteria	Micrococcales	Microbacteriaceae	Candidatus_Aquiluna	unknown_species	0	0	0	0	0	0	0	0	0	0	0	0	0	0	0	0	6	0	0	49	0	0	0	0	0	0	0	2	0	0	0	0	8	0	1	9	0	8	20	0	0	0
bCluster_1934	Bacteria	Proteobacteria	Gammaproteobacteria	Cellvibrionales	Halieaceae	OM60(NOR5)_clade	unknown_species	4	0	0	0	0	0	0	0	0	11	4	0	0	0	19	0	0	0	0	0	0	0	0	0	0	0	0	0	0	0	0	0	0	0	0	9	0	0	0	0	1	0
bCluster_1937	Bacteria	Proteobacteria	Gammaproteobacteria	Oceanospirillales	CrystalBog021C3	unknown_genus	unknown_species	1	0	0	0	0	0	0	0	0	0	0	0	0	0	0	0	0	0	0	0	0	1	0	0	0	65	0	0	45	0	0	15	0	9	0	0	9	0	1	3	2	2
bCluster_1939	Bacteria	Planctomycetes	Planctomycetacia	Planctomycetales	Planctomycetaceae	Planctomyces	unknown_species	3	0	0	23	0	0	0	0	0	0	0	0	0	0	0	0	0	0	0	0	0	0	0	0	0	0	0	95	0	0	0	0	0	0	0	0	0	0	0	0	0	0
bCluster_1940	Bacteria	Gracilibacteria	unknown_class	unknown_order	unknown_family	unknown_genus	unknown_species	2	0	0	0	0	0	0	1	0	0	0	0	0	0	2	0	0	0	0	0	0	139	0	0	0	0	0	0	0	4	0	0	0	0	0	0	0	0	0	2	0	1
bCluster_1941	Bacteria	Proteobacteria	Alphaproteobacteria	Rhizobiales	Aurantimonadaceae	Martelella	unknown_species	14	0	0	6	0	0	0	14	0	7	0	7	0	2	0	0	0	0	0	20	3	0	3	0	3	37	14	11	0	0	0	11	0	0	0	0	0	0	0	9	11	0
bCluster_1942	Bacteria	Verrucomicrobia	Verrucomicrobiae	Verrucomicrobiales	Verrucomicrobiaceae	Roseibacillus	unknown_species	3	8	0	0	0	0	0	0	0	0	0	32	0	32	34	0	0	0	0	0	0	0	0	0	0	0	0	0	0	0	0	0	0	0	0	0	0	0	0	0	0	0
bCluster_1943	Bacteria	Proteobacteria	Gammaproteobacteria	Alteromonadales	Alteromonadaceae	Paraglaciecola	bacterium_QM22	3	0	102	18	0	0	0	0	15	0	6	0	0	4	15	0	0	0	0	0	0	0	0	0	0	0	0	0	0	0	0	0	0	0	0	0	0	0	0	0	0	0
bCluster_1944	Bacteria	Proteobacteria	Gammaproteobacteria	Alteromonadales	Colwelliaceae	Colwellia	unknown_species	0	0	0	0	0	0	0	0	0	0	0	0	0	0	0	0	0	85	0	0	0	0	0	0	0	0	0	0	0	0	19	0	0	0	0	0	0	0	0	0	0	0
bCluster_1945	Bacteria	Proteobacteria	Gammaproteobacteria	Cellvibrionales	Halieaceae	Haliea	unknown_species	0	0	0	0	0	0	0	0	0	0	0	0	0	0	0	0	0	0	0	0	0	0	0	0	0	0	0	0	0	0	0	0	0	0	0	7	0	0	0	0	0	0
bCluster_1947	Bacteria	Planctomycetes	Planctomycetacia	Planctomycetales	Planctomycetaceae	Planctomyces	unknown_species	15	0	0	0	10	10	4	0	0	0	0	0	3	0	0	0	0	0	0	0	0	0	35	0	0	0	0	0	0	0	0	22	0	0	0	0	0	0	0	0	0	0
bCluster_1948	Bacteria	Proteobacteria	Gammaproteobacteria	Vibrionales	Vibrionaceae	Vibrio	NA	2	0	0	1	0	0	0	3	1	2	13	6	31	1	1	4	0	0	0	0	0	0	0	0	2	0	0	0	0	0	0	0	0	56	0	3	1	1	0	3	5	6
bCluster_1949	Bacteria	Proteobacteria	Alphaproteobacteria	DB1-14	unknown_family	unknown_genus	unknown_species	4	0	0	0	0	0	0	0	0	0	0	0	0	0	0	0	0	0	0	0	0	0	0	0	0	0	0	0	125	0	0	0	0	2	0	0	6	0	0	0	2	0
bCluster_1950	Bacteria	Proteobacteria	Alphaproteobacteria	Caulobacterales	Caulobacteraceae	unknown_genus	unknown_species	0	0	0	0	0	0	0	0	0	0	0	0	0	0	0	0	0	13	0	0	17	0	0	0	0	0	0	0	0	0	1	0	0	0	0	6	0	0	0	0	0	0
bCluster_1951	Bacteria	Firmicutes	Clostridia	Clostridiales	Family_XI	Finegoldia	NA	0	0	0	0	0	0	0	0	0	0	0	0	0	0	0	0	0	0	14	0	0	0	0	0	0	0	0	0	0	0	0	0	0	0	0	0	0	0	0	0	0	0
bCluster_1952	Bacteria	Chlamydiae	Chlamydiae	Chlamydiales	Parachlamydiaceae	Candidatus_Metachlamydia	Candidatus_Metachlamydia_lacustris	0	0	0	0	0	0	0	0	0	0	0	0	0	0	0	0	0	0	0	0	0	0	0	0	0	0	0	0	0	0	0	2	0	0	0	0	0	0	0	0	0	0
bCluster_1954	Bacteria	Proteobacteria	Deltaproteobacteria	Myxococcales	BIrii41	unknown_genus	unknown_species	1	0	0	0	0	0	0	0	1	7	0	1	0	6	0	0	0	0	0	0	0	0	0	0	0	0	0	0	0	0	0	0	0	0	0	27	0	0	0	0	2	0
bCluster_1955	Bacteria	Bacteroidetes	Flavobacteriia	Flavobacteriales	Flavobacteriaceae	Dokdonia	NA	0	0	0	0	0	11	0	0	1	2	0	21	4	7	7	0	0	0	0	0	0	0	0	0	0	0	0	0	0	0	0	0	0	0	0	2	3	1	0	0	0	1
bCluster_1956	Bacteria	Proteobacteria	Deltaproteobacteria	Myxococcales	P3OB-42	unknown_genus	unknown_species	49	0	0	0	0	13	0	9	0	24	5	13	6	0	11	0	0	0	0	0	0	0	0	0	0	0	0	0	0	0	0	0	0	0	0	0	0	0	0	0	0	0
bCluster_1957	Bacteria	Proteobacteria	Alphaproteobacteria	DB1-14	unknown_family	unknown_genus	unknown_species	21	0	0	0	0	0	0	0	0	0	0	0	0	0	0	0	0	0	0	0	0	0	0	0	0	0	0	0	0	0	0	0	0	8	0	20	6	0	0	4	0	10
bCluster_1958	Bacteria	Gracilibacteria	unknown_class	unknown_order	unknown_family	unknown_genus	unknown_species	0	0	0	0	0	0	0	0	0	0	0	0	0	0	0	0	0	0	0	0	0	0	0	0	0	0	0	0	0	0	0	0	0	8	0	18	0	0	0	0	0	0
bCluster_1959	Bacteria	Proteobacteria	Gammaproteobacteria	Xanthomonadales	JTB255_marine_benthic_group	unknown_genus	unknown_species	0	0	0	0	0	0	0	0	0	0	0	0	0	24	0	0	0	0	0	0	0	0	0	0	0	0	0	0	0	0	28	0	0	2	0	22	0	0	0	2	0	1
bCluster_1960	Bacteria	Proteobacteria	Alphaproteobacteria	Caulobacterales	Hyphomonadaceae	Robiginitomaculum	unknown_species	5	0	0	0	0	0	0	0	0	56	0	0	0	0	0	0	0	0	0	0	0	0	0	0	0	0	0	0	0	0	0	0	0	0	0	9	0	0	0	4	0	3
bCluster_1962	Bacteria	Proteobacteria	Gammaproteobacteria	Thiotrichales	Piscirickettsiaceae	unknown_genus	unknown_species	6	16	0	14	0	0	0	9	61	6	0	24	0	0	7	0	0	0	0	0	0	0	0	0	0	0	0	0	0	0	0	0	1	0	0	11	0	0	0	0	0	0
bCluster_1963	Bacteria	Bacteroidetes	Sphingobacteriia	Sphingobacteriales	Saprospiraceae	unknown_genus	unknown_species	0	0	184	0	0	0	0	0	0	0	0	0	0	0	0	0	0	0	0	0	0	0	0	0	0	0	0	0	0	0	0	0	0	0	0	0	0	0	0	0	0	0
bCluster_1964	Bacteria	Proteobacteria	Alphaproteobacteria	DB1-14	unknown_family	unknown_genus	unknown_species	0	0	0	0	0	0	0	0	0	115	4	0	0	0	0	0	0	0	0	0	0	14	0	0	0	0	0	0	0	0	0	32	0	0	0	0	0	0	0	0	0	1
bCluster_1965	Bacteria	Proteobacteria	Alphaproteobacteria	Rhodobacterales	Rhodobacteraceae	Jannaschia	Jannaschia_donghaensis	0	0	0	0	0	138	0	0	0	0	0	0	3	0	7	1	0	0	0	0	0	1	0	0	0	0	1	0	1	0	0	1	0	0	0	5	0	0	0	0	0	0
bCluster_1966	Bacteria	Saccharibacteria	unknown_class	unknown_order	unknown_family	unknown_genus	unknown_species	0	0	0	0	0	0	0	0	0	0	0	0	0	0	0	0	0	0	0	13	0	0	0	0	0	0	17	17	82	0	0	27	0	0	0	7	0	0	6	0	0	0
bCluster_1968	Bacteria	Proteobacteria	Gammaproteobacteria	Xanthomonadales	Xanthomonadaceae	Stenotrophomonas	Stenotrophomonas_sp.	0	0	0	0	0	0	0	0	0	0	0	0	0	0	0	0	0	152	0	0	0	0	0	0	0	0	0	0	0	0	0	0	0	0	0	0	0	0	0	0	0	0
bCluster_1969	Bacteria	Proteobacteria	Gammaproteobacteria	Xanthomonadales	Xanthomonadaceae	Stenotrophomonas	NA	0	0	0	0	0	0	0	0	0	0	0	0	0	0	0	0	7	4	15	0	1	0	54	0	37	0	0	0	0	11	0	6	0	0	0	0	0	0	0	0	0	0
bCluster_1970	Bacteria	Hydrogenedentes	unknown_class	unknown_order	unknown_family	unknown_genus	unknown_species	0	0	0	0	0	0	0	63	0	0	0	0	0	0	0	0	0	0	0	0	0	0	0	0	0	0	0	0	0	0	0	0	0	0	0	0	0	0	0	0	0	5
bCluster_1971	Bacteria	Proteobacteria	Deltaproteobacteria	Myxococcales	Sandaracinaceae	unknown_genus	unknown_species	1	0	0	0	0	0	0	0	0	4	0	4	0	0	0	0	0	29	0	2	0	0	0	0	0	0	0	0	0	0	57	2	0	0	0	0	0	0	0	0	0	0
bCluster_1972	Bacteria	Bacteroidetes	Flavobacteriia	Flavobacteriales	Flavobacteriaceae	Maritimimonas	unknown_species	0	0	0	3	2	0	0	0	2	3	0	2	0	4	0	0	0	0	0	0	0	0	0	0	1	37	0	0	0	0	6	11	0	0	0	0	2	0	0	6	0	1
bCluster_1973	Bacteria	Gracilibacteria	unknown_class	unknown_order	unknown_family	unknown_genus	unknown_species	0	0	0	0	0	0	0	0	0	0	0	0	0	0	0	0	0	0	0	0	0	0	0	0	0	0	0	0	0	0	0	0	0	2	0	31	0	0	1	1	13	7
bCluster_1974	Bacteria	Bacteroidetes	Flavobacteriia	Flavobacteriales	Cryomorphaceae	Owenweeksia	unknown_species	0	0	0	0	0	0	0	0	27	0	0	0	0	0	0	0	0	0	0	0	0	0	0	0	0	0	0	0	0	0	0	0	0	3	0	0	0	9	0	0	0	0
bCluster_1976	Bacteria	Proteobacteria	Gammaproteobacteria	Order_Incertae_Sedis	Family_Incertae_Sedis	Marinicella	unknown_species	0	0	0	0	0	0	0	0	0	0	0	0	0	0	0	0	0	0	0	0	0	0	0	0	0	0	0	0	0	0	0	0	0	0	0	0	0	3	0	0	2	0
bCluster_1978	Bacteria	Bacteroidetes	Cytophagia	Cytophagales	Flammeovirgaceae	Flexithrix	Sphingobacteriales_bacterium_KIY	0	0	0	0	0	0	0	9	0	0	0	0	0	0	0	0	0	0	0	0	0	0	0	0	0	0	0	0	0	0	0	0	0	0	11	0	0	0	0	5	0	1
bCluster_1979	Bacteria	Proteobacteria	Alphaproteobacteria	Sphingomonadales	Erythrobacteraceae	Erythrobacter	NA	0	0	0	0	0	0	0	0	0	0	37	14	0	0	0	0	0	0	0	0	0	0	0	0	0	0	0	0	0	0	0	0	0	0	0	0	0	16	0	1	0	0
bCluster_1980	Bacteria	Proteobacteria	JTB23	unknown_order	unknown_family	unknown_genus	unknown_species	0	0	0	0	0	16	0	0	0	0	0	2	0	0	0	0	0	0	0	0	0	0	0	0	0	0	0	0	0	0	0	0	0	0	0	7	26	0	0	2	5	2
bCluster_1981	Bacteria	Bacteroidetes	Flavobacteriia	Flavobacteriales	NA	NA	NA	5	0	0	0	0	0	48	0	1	2	0	10	0	0	0	0	0	0	0	0	0	0	0	0	0	0	0	0	0	0	0	0	0	0	0	0	0	0	0	4	0	0
bCluster_1982	Bacteria	Verrucomicrobia	Verrucomicrobiae	Verrucomicrobiales	Verrucomicrobiaceae	Roseibacillus	unknown_species	0	0	0	0	0	0	0	39	0	0	0	12	2	22	0	0	0	0	0	0	0	0	0	0	0	0	0	0	0	0	0	0	0	0	0	0	0	0	0	1	0	2
bCluster_1987	Bacteria	Proteobacteria	Gammaproteobacteria	Xanthomonadales	JTB255_marine_benthic_group	unknown_genus	unknown_species	0	0	0	0	0	0	0	0	0	0	0	0	0	0	0	0	0	0	0	0	0	0	0	0	3	0	0	76	10	0	0	0	0	0	1	0	0	0	0	2	5	1
bCluster_1988	Bacteria	Proteobacteria	Gammaproteobacteria	Oceanospirillales	Oceanospirillaceae	Amphritea	unknown_species	0	0	0	0	0	0	0	0	0	0	0	0	0	0	0	0	0	0	59	0	0	0	57	0	24	0	0	0	0	0	0	0	0	0	0	0	0	0	0	0	0	0
bCluster_1989	Bacteria	Verrucomicrobia	Verrucomicrobiae	Verrucomicrobiales	Rubritaleaceae	Rubritalea	unknown_species	52	0	0	9	4	0	0	0	11	0	2	0	3	0	0	0	1	0	0	0	0	0	0	0	0	0	0	0	0	0	0	0	1	3	0	4	0	0	0	1	0	0
bCluster_1990	Bacteria	Bacteroidetes	Flavobacteriia	Flavobacteriales	Flavobacteriaceae	NA	NA	0	0	0	6	0	2	0	0	3	0	0	12	1	7	2	0	0	0	0	0	0	0	0	111	0	0	0	6	21	7	1	0	0	2	0	0	4	0	0	0	5	7
bCluster_1991	Bacteria	Cyanobacteria	Cyanobacteria	unknown_order	unknown_family	unknown_genus	unknown_species	0	0	0	0	0	0	0	0	0	0	0	0	0	0	0	0	0	0	0	0	0	0	0	0	0	0	0	0	0	0	0	0	0	0	0	132	0	0	0	0	0	0
bCluster_1992	Bacteria	Gracilibacteria	unknown_class	unknown_order	unknown_family	unknown_genus	unknown_species	2	0	0	0	0	0	0	0	0	9	0	0	9	0	1	1	0	0	3	0	0	0	0	0	10	0	0	0	0	0	49	0	0	0	0	14	29	2	0	5	2	2
bCluster_1993	Bacteria	Actinobacteria	Acidimicrobiia	Acidimicrobiales	unknown_family	unknown_genus	unknown_species	0	0	0	0	0	4	0	0	0	0	0	0	0	0	0	0	0	0	0	93	33	0	2	0	0	7	1	0	25	0	0	0	0	2	0	2	0	0	0	0	0	2
bCluster_1994	Bacteria	Proteobacteria	Deltaproteobacteria	Sh765B-TzT-29	unknown_family	unknown_genus	unknown_species	4	0	0	0	0	0	0	0	0	0	0	0	0	0	0	0	0	0	0	0	0	0	0	0	0	0	0	0	0	0	0	0	0	0	0	0	1	0	0	0	0	0
bCluster_1995	Bacteria	Lentisphaerae	Lentisphaeria	Lentisphaerales	Lentisphaeraceae	Lentisphaera	unknown_species	0	0	0	0	0	14	0	9	4	65	1	2	0	1	1	0	0	0	0	0	0	0	0	0	0	0	0	0	0	0	0	0	0	0	0	0	0	0	0	0	0	0
bCluster_1996	Bacteria	Proteobacteria	Alphaproteobacteria	Rhodobacterales	Rhodobacteraceae	Planktomarina	unknown_species	13	0	0	1	0	3	3	0	0	0	0	0	1	0	0	2	12	6	0	0	2	3	0	1	3	2	0	0	5	2	5	6	58	0	0	3	2	6	2	3	1	1
bCluster_1997	Bacteria	Proteobacteria	Alphaproteobacteria	Rhodobacterales	Rhodobacteraceae	Jannaschia	marine_bacterium_ATAM407_62	1	0	0	0	0	0	0	0	0	0	0	0	0	0	0	0	0	0	0	0	0	0	0	0	0	0	0	0	0	0	0	0	0	0	0	0	0	0	0	0	0	0
bCluster_1998	Bacteria	Proteobacteria	Alphaproteobacteria	Rickettsiales	SHWN-night2	unknown_genus	unknown_species	3	0	0	0	0	0	0	0	0	0	0	0	0	0	0	0	0	0	0	0	0	0	0	0	0	0	0	0	0	0	0	0	0	2	0	33	0	0	1	0	0	3
bCluster_1999	Bacteria	Parcubacteria	unknown_class	unknown_order	unknown_family	unknown_genus	unknown_species	0	0	0	0	0	0	0	0	0	0	0	0	0	0	0	0	0	71	0	0	0	0	0	0	31	0	0	0	0	0	19	6	0	0	0	0	0	0	0	0	0	0
bCluster_2000	Bacteria	Verrucomicrobia	Opitutae	Opitutae_vadinHA64	unknown_family	unknown_genus	unknown_species	2	0	0	0	0	3	0	0	0	0	0	0	0	5	14	0	0	0	0	0	0	0	0	0	24	0	10	0	0	0	0	0	0	1	20	0	0	3	3	11	1	8
bCluster_2001	Bacteria	Proteobacteria	NA	NA	NA	NA	NA	1	0	92	0	0	0	0	0	0	0	0	10	0	0	0	0	0	0	0	0	0	0	0	0	0	0	0	0	0	0	0	7	0	0	0	0	2	0	0	8	0	9
bCluster_2003	Bacteria	Proteobacteria	Gammaproteobacteria	Chromatiales	Granulosicoccaceae	Granulosicoccus	unknown_species	5	0	0	0	0	0	0	9	140	0	0	0	0	0	0	0	0	0	0	0	0	0	0	0	0	0	0	0	0	0	0	0	0	0	0	0	0	0	0	0	0	0
bCluster_2004	Bacteria	Proteobacteria	Gammaproteobacteria	Cellvibrionales	Cellvibrionaceae	unknown_genus	unknown_species	2	0	0	4	0	0	4	0	0	18	85	0	0	4	4	0	0	0	0	0	0	0	0	0	0	0	0	0	0	0	0	0	0	0	0	0	0	0	0	0	0	0
bCluster_2005	Bacteria	Proteobacteria	Alphaproteobacteria	Rhodobacterales	Rhodobacteraceae	Loktanella	unknown_species	0	0	0	0	0	23	0	0	0	0	17	12	2	0	0	0	1	0	0	0	0	0	0	0	0	0	0	0	0	0	0	0	0	0	0	0	0	0	0	0	0	0
bCluster_2006	Bacteria	Verrucomicrobia	Verrucomicrobiae	Verrucomicrobiales	Verrucomicrobiaceae	Roseibacillus	unknown_species	3	0	0	0	0	0	0	0	0	0	0	0	0	0	0	0	0	0	0	0	0	0	0	0	0	0	0	0	0	0	0	0	0	0	0	0	0	0	0	0	0	0
bCluster_2007	Bacteria	Planctomycetes	OM190	unknown_order	unknown_family	unknown_genus	unknown_species	0	0	0	0	0	0	0	0	0	0	0	0	0	0	0	0	0	0	0	0	0	0	0	0	0	0	0	0	0	0	0	0	0	0	0	0	0	0	0	0	0	0
bCluster_2008	Bacteria	Actinobacteria	Acidimicrobiia	Acidimicrobiales	unknown_family	unknown_genus	unknown_species	3	1	0	0	0	0	0	62	0	0	0	0	0	0	0	0	2	0	0	0	0	0	0	0	0	0	0	0	0	0	0	5	3	1	11	0	0	0	5	0	3	0
bCluster_2009	Bacteria	Proteobacteria	Alphaproteobacteria	DB1-14	unknown_family	unknown_genus	unknown_species	3	0	0	0	0	0	0	0	0	0	7	7	0	0	0	0	0	24	0	0	18	0	15	0	0	0	0	24	34	0	2	0	0	0	0	0	0	0	0	0	0	0
bCluster_2010	Bacteria	Proteobacteria	Deltaproteobacteria	Desulfuromonadales	GR-WP33-58	unknown_genus	unknown_species	0	0	0	0	0	0	0	0	0	0	0	0	0	0	0	0	0	0	0	0	0	0	0	0	0	0	0	0	0	0	0	0	0	0	0	8	0	0	0	0	0	0
bCluster_2011	Bacteria	Proteobacteria	AEGEAN-245	unknown_order	unknown_family	unknown_genus	unknown_species	2	0	0	0	0	1	0	0	0	0	18	0	0	0	0	0	0	0	0	0	0	0	0	0	0	38	0	0	0	0	0	0	0	4	0	1	0	2	0	2	1	0
bCluster_2012	Bacteria	Proteobacteria	Alphaproteobacteria	Rickettsiales	SM2D12	unknown_genus	unknown_species	3	0	0	0	9	0	0	0	0	0	0	0	4	0	0	0	0	0	49	0	3	66	0	0	0	0	1	32	46	0	0	0	0	0	0	0	0	0	0	0	0	0
bCluster_2013	Bacteria	Verrucomicrobia	Verrucomicrobiae	Verrucomicrobiales	Verrucomicrobiaceae	Haloferula	NA	0	0	0	0	0	0	0	0	0	0	0	0	0	0	0	0	0	0	0	0	0	0	0	0	0	0	0	0	0	0	0	8	0	0	0	0	0	0	0	0	0	0
bCluster_2014	Bacteria	Lentisphaerae	Oligosphaeria	unknown_order	unknown_family	unknown_genus	unknown_species	0	0	0	0	0	0	0	0	0	0	0	0	0	0	0	0	0	0	0	0	0	57	0	0	0	0	0	0	0	0	0	0	0	0	0	0	0	0	0	0	0	0
bCluster_2015	Bacteria	Proteobacteria	Alphaproteobacteria	Rhodobacterales	Rhodobacteraceae	unknown_genus	unknown_species	0	0	0	0	10	26	0	0	0	0	1	0	0	0	75	0	0	0	0	0	0	0	0	0	0	0	0	0	0	0	0	0	0	0	0	0	0	0	0	0	4	0
bCluster_2016	Bacteria	Proteobacteria	Epsilonproteobacteria	Campylobacterales	Campylobacteraceae	Arcobacter	unknown_species	0	0	0	0	0	0	0	0	0	0	0	0	0	34	66	0	0	0	0	0	0	0	0	0	0	0	0	0	0	0	0	0	0	0	0	0	7	0	0	0	0	0
bCluster_2017	Bacteria	Proteobacteria	Alphaproteobacteria	Rhizobiales	Phyllobacteriaceae	Hoeflea	NA	0	0	0	0	0	0	0	0	0	67	0	0	0	0	0	0	0	0	0	0	0	0	0	0	0	0	3	0	0	1	0	11	0	0	0	0	0	1	0	0	0	3
bCluster_2018	Bacteria	Actinobacteria	Actinobacteria	Micrococcales	Microbacteriaceae	Candidatus_Aquiluna	unknown_species	0	0	0	1	0	0	0	0	0	0	0	0	0	0	0	0	6	0	2	0	0	0	0	34	1	0	0	0	0	0	0	4	11	0	0	21	0	21	7	4	11	1
bCluster_2019	Bacteria	Bacteroidetes	Sphingobacteriia	Sphingobacteriales	Saprospiraceae	Lewinella	unknown_species	0	0	0	0	0	1	0	53	0	0	0	0	0	0	12	0	0	0	0	0	0	0	0	0	0	0	0	0	0	0	0	0	0	0	0	0	0	0	0	0	0	0
bCluster_2020	Bacteria	Proteobacteria	Alphaproteobacteria	Rhizobiales	Phyllobacteriaceae	unknown_genus	unknown_species	1	0	0	0	0	0	0	0	0	0	0	0	0	0	0	0	0	0	0	0	0	0	0	0	0	0	0	0	0	0	0	0	0	0	0	0	0	0	0	0	2	0
bCluster_2022	Bacteria	Cyanobacteria	Cyanobacteria	SubsectionIII	FamilyI	Phormidium	NA	0	2	0	0	0	0	0	0	0	0	0	15	0	1	0	35	0	0	0	0	0	0	0	0	0	0	0	0	0	0	0	0	0	0	0	7	0	0	0	0	0	2
bCluster_2024	Bacteria	Proteobacteria	Gammaproteobacteria	Oceanospirillales	Oceanospirillaceae	Amphritea	NA	0	0	0	0	0	0	0	0	0	0	0	0	0	0	0	1	0	0	0	0	0	0	0	0	0	0	0	0	0	0	0	0	0	12	0	3	6	6	0	5	5	0
bCluster_2025	Bacteria	Planctomycetes	Planctomycetacia	Planctomycetales	Planctomycetaceae	Blastopirellula	unknown_species	0	0	0	0	0	0	0	0	0	43	0	0	0	0	0	0	0	0	0	0	0	0	0	0	0	0	0	0	0	0	0	0	0	0	5	25	0	0	0	0	9	0
bCluster_2026	Bacteria	Proteobacteria	Deltaproteobacteria	Myxococcales	Haliangiaceae	Haliangium	unknown_species	0	0	0	0	0	0	0	0	0	0	0	0	0	0	4	0	0	0	42	0	0	0	0	0	0	9	21	0	0	0	0	0	0	0	0	0	0	0	0	0	0	0
bCluster_2028	Bacteria	Proteobacteria	Gammaproteobacteria	Oceanospirillales	Oceanospirillaceae	Neptuniibacter	unknown_species	25	0	0	0	0	0	0	0	0	0	3	0	0	44	0	29	0	8	0	1	0	0	0	0	3	0	0	0	0	0	0	0	0	0	0	0	0	0	0	0	0	0
bCluster_2030	Bacteria	Bacteroidetes	Flavobacteriia	Flavobacteriales	Cryomorphaceae	Owenweeksia	unknown_species	0	0	0	0	0	0	0	0	0	0	0	0	0	0	0	0	0	0	0	0	0	0	0	0	0	0	0	0	0	0	0	0	2	1	0	3	0	3	0	5	14	18
bCluster_2031	Bacteria	Bacteroidetes	Flavobacteriia	Flavobacteriales	NS9_marine_group	unknown_genus	unknown_species	0	0	0	0	0	0	0	0	0	0	0	0	0	0	0	0	0	0	0	0	0	0	0	0	0	0	0	0	0	0	0	0	59	3	0	0	0	0	11	9	2	0
bCluster_2033	Bacteria	Planctomycetes	Planctomycetacia	Planctomycetales	Planctomycetaceae	Planctomyces	unknown_species	0	0	0	0	0	0	0	0	0	0	22	0	0	0	6	0	0	0	0	0	0	0	0	0	0	0	0	0	0	0	0	0	0	0	0	0	0	0	0	0	0	0
bCluster_2035	Bacteria	Proteobacteria	Alphaproteobacteria	Rhodobacterales	Rhodobacteraceae	Ruegeria	bacterium_CSR-52	0	0	0	0	0	0	0	0	0	0	0	0	0	0	0	0	0	0	0	0	0	0	0	0	0	0	0	0	0	0	0	0	0	0	3	0	0	0	4	0	15	0
bCluster_2036	Bacteria	Planctomycetes	Phycisphaerae	Phycisphaerales	Phycisphaeraceae	Phycisphaera	NA	1	0	0	0	0	0	0	46	0	0	0	0	0	0	0	0	0	0	0	0	0	0	0	0	0	0	0	0	0	0	0	0	0	1	0	0	0	0	0	0	0	0
bCluster_2038	Bacteria	Proteobacteria	Gammaproteobacteria	Vibrionales	Vibrionaceae	Vibrio	NA	0	0	0	0	0	0	0	0	0	0	0	0	0	0	0	0	0	0	0	0	0	0	0	0	0	0	0	0	0	0	0	0	0	0	0	0	0	0	0	0	0	0
bCluster_2039	Bacteria	Verrucomicrobia	OPB35_soil_group	unknown_order	unknown_family	unknown_genus	unknown_species	1	0	0	0	0	0	0	0	0	0	0	0	0	0	0	0	0	0	0	0	0	0	0	0	0	0	0	0	0	0	0	0	0	2	0	0	0	0	0	0	0	0
bCluster_2040	Bacteria	Gracilibacteria	unknown_class	unknown_order	unknown_family	unknown_genus	unknown_species	0	0	0	0	0	0	0	0	0	0	0	0	0	0	0	0	0	144	0	0	0	0	0	0	0	0	0	0	0	0	0	0	0	0	0	0	0	0	0	0	0	0
bCluster_2041	Bacteria	Proteobacteria	Elev-16S-509	unknown_order	unknown_family	unknown_genus	unknown_species	0	0	0	0	0	0	0	0	0	44	0	0	0	0	0	0	0	0	0	32	0	0	0	0	0	0	0	0	0	0	0	0	0	0	0	0	0	0	0	0	0	0
bCluster_2042	Bacteria	Proteobacteria	Alphaproteobacteria	Caulobacterales	Hyphomonadaceae	Algimonas	unknown_species	0	0	0	0	0	0	0	0	0	0	0	0	0	0	0	0	0	0	0	0	0	0	0	0	68	0	0	4	0	0	0	19	0	2	0	0	0	0	2	0	0	1
bCluster_2043	Bacteria	Proteobacteria	Gammaproteobacteria	KI89A_clade	unknown_family	unknown_genus	unknown_species	0	0	0	0	0	0	0	0	0	0	0	0	0	0	0	0	0	0	0	0	0	0	0	0	0	0	0	0	0	0	0	0	0	0	0	0	0	0	0	0	0	1
bCluster_2044	Bacteria	Chloroflexi	Ardenticatenia	Ardenticatenales	unknown_family	unknown_genus	unknown_species	0	0	0	0	0	0	0	0	0	0	0	0	0	0	0	0	0	0	0	0	0	0	0	0	0	0	0	0	0	0	113	0	0	0	0	0	0	0	0	0	0	0
bCluster_2046	Bacteria	Bacteroidetes	Flavobacteriia	Flavobacteriales	Cryomorphaceae	Owenweeksia	unknown_species	12	0	0	1	0	0	0	0	0	0	0	0	0	0	0	0	3	0	0	0	0	9	0	0	9	0	0	0	0	0	0	0	7	1	5	1	35	3	17	5	0	0
bCluster_2047	Bacteria	Proteobacteria	Gammaproteobacteria	Cellvibrionales	Cellvibrionaceae	Simiduia	unknown_species	7	0	0	0	43	25	0	0	0	67	30	0	3	5	4	0	0	0	0	0	0	0	0	0	0	0	0	0	0	0	0	0	0	0	0	9	0	0	0	3	0	0
bCluster_2049	Bacteria	Proteobacteria	Alphaproteobacteria	Parvularculales	Parvularculaceae	Parvularcula	unknown_species	0	0	0	0	0	0	0	0	0	0	0	0	0	0	0	0	0	0	0	1	13	0	0	0	0	0	18	0	0	0	74	6	0	0	0	3	6	0	0	0	0	0
bCluster_2050	Bacteria	Proteobacteria	Alphaproteobacteria	Rickettsiales	mitochondria	unknown_genus	unknown_species	34	0	0	0	0	1	0	48	0	0	12	0	0	10	12	0	0	0	0	0	0	0	0	0	0	0	0	0	0	0	0	0	0	0	0	0	0	0	0	0	0	0
bCluster_2051	Bacteria	Parcubacteria	unknown_class	unknown_order	unknown_family	unknown_genus	marine_metagenome	2	0	0	0	0	0	0	0	0	0	0	0	0	0	0	0	0	0	0	0	0	0	0	0	0	0	0	0	0	0	0	0	0	0	0	0	44	0	0	0	0	0
bCluster_2052	Bacteria	Proteobacteria	SPOTSOCT00m83	unknown_order	unknown_family	unknown_genus	unknown_species	1	0	0	0	0	0	0	0	0	0	0	0	0	0	0	0	0	0	0	142	0	46	0	0	0	0	0	0	0	0	0	0	0	0	0	1	0	0	0	0	0	0
bCluster_2054	Bacteria	Parcubacteria	unknown_class	unknown_order	unknown_family	unknown_genus	unknown_species	12	0	0	0	0	0	0	0	0	0	0	0	0	0	0	0	0	0	38	0	17	0	0	0	1	0	0	0	0	0	0	6	0	1	0	11	0	0	16	1	0	0
bCluster_2055	Bacteria	Proteobacteria	Gammaproteobacteria	Legionellales	Coxiellaceae	Coxiella	unknown_species	6	0	0	0	0	0	4	0	0	0	0	0	0	0	0	0	0	66	0	8	0	0	0	0	0	0	0	0	2	0	0	0	0	2	0	2	0	2	2	0	0	2
bCluster_2056	Bacteria	Cyanobacteria	Cyanobacteria	SubsectionII	FamilyII	Pleurocapsa	Chroococcidiopsis_sp.	0	15	0	0	0	0	0	29	0	19	0	6	0	0	26	0	0	0	0	0	0	0	0	0	0	0	0	0	0	0	0	0	0	0	0	0	0	0	0	0	0	0
bCluster_2057	Bacteria	Planctomycetes	Planctomycetacia	Planctomycetales	Planctomycetaceae	Rubripirellula	unknown_species	0	0	0	0	29	0	0	0	0	36	11	0	3	0	0	0	0	0	0	0	0	0	0	0	0	0	0	0	0	0	0	0	0	0	0	0	0	0	0	0	0	0
bCluster_2058	Bacteria	Firmicutes	Clostridia	Clostridiales	Peptostreptococcaceae	Tepidibacter	NA	0	0	0	0	0	0	0	0	0	0	2	0	0	8	0	0	0	0	0	0	0	0	0	0	0	0	0	0	0	0	0	0	0	0	0	0	0	0	0	0	8	0
bCluster_2061	Bacteria	Bacteroidetes	Flavobacteriia	Flavobacteriales	Flavobacteriaceae	Aquibacter	unknown_species	6	0	0	0	0	12	0	4	0	8	0	2	0	0	0	0	0	0	0	0	1	0	0	0	0	0	0	0	0	1	23	0	0	0	0	3	0	0	0	0	0	1
bCluster_2062	Bacteria	Firmicutes	Clostridia	Clostridiales	Family_XII	Fusibacter	unknown_species	0	0	0	0	0	0	0	0	0	0	0	0	0	0	0	0	0	0	0	0	8	119	0	0	0	0	0	0	0	0	0	0	0	2	0	0	0	0	0	0	0	0
bCluster_2063	Bacteria	Planctomycetes	Planctomycetacia	Planctomycetales	Planctomycetaceae	Pir4_lineage	unknown_species	0	0	0	0	0	0	0	0	0	0	0	0	0	0	6	0	0	0	0	0	0	0	0	0	0	0	0	0	0	0	0	0	0	0	0	0	0	0	0	0	0	6
bCluster_2064	Bacteria	Saccharibacteria	unknown_class	unknown_order	unknown_family	unknown_genus	unknown_species	0	0	0	0	0	0	0	0	0	0	0	0	0	0	0	0	0	0	0	0	0	19	0	0	12	0	0	0	29	12	0	5	0	0	0	0	0	0	0	10	0	32
bCluster_2065	Bacteria	Proteobacteria	Alphaproteobacteria	Rhodobacterales	Rhodobacteraceae	unknown_genus	unknown_species	0	0	0	0	0	0	0	0	0	0	0	0	0	0	0	0	0	0	0	0	0	0	0	0	0	0	0	0	0	0	0	0	0	0	1	0	0	0	0	0	0	0
bCluster_2066	Bacteria	Firmicutes	Clostridia	Clostridiales	Clostridiaceae_1	Clostridium_sensu_stricto_18	NA	0	0	0	0	0	0	0	0	0	0	0	0	0	0	0	0	0	0	0	74	11	0	0	36	0	0	7	1	0	5	0	0	0	0	0	0	0	0	0	0	0	0
bCluster_2067	Bacteria	Planctomycetes	Planctomycetacia	Planctomycetales	Planctomycetaceae	Rhodopirellula	unknown_species	0	0	0	0	0	0	0	0	0	0	0	0	0	0	0	0	0	0	0	0	0	0	0	0	0	78	0	0	0	0	0	0	0	1	0	30	0	0	0	0	1	5
bCluster_2069	Bacteria	Proteobacteria	Deltaproteobacteria	Bdellovibrionales	Bdellovibrionaceae	OM27_clade	unknown_species	0	0	0	0	0	0	0	0	4	0	0	0	0	0	1	0	0	0	0	0	0	0	0	0	0	0	0	0	0	0	0	0	0	0	0	0	0	0	0	0	0	0
bCluster_2070	Bacteria	Proteobacteria	Deltaproteobacteria	Bdellovibrionales	Bacteriovoracaceae	Peredibacter	unknown_species	23	0	0	0	0	0	0	0	14	29	0	0	6	3	10	26	0	0	0	0	0	0	0	0	0	0	0	0	0	0	0	0	0	0	0	0	0	0	0	0	0	0
bCluster_2071	Bacteria	Proteobacteria	Alphaproteobacteria	DB1-14	unknown_family	unknown_genus	unknown_species	18	0	0	0	0	0	0	0	0	0	34	0	0	0	15	0	0	0	0	0	0	0	0	0	0	0	0	0	0	0	0	0	0	0	17	0	0	1	0	7	0	4
bCluster_2073	Bacteria	Planctomycetes	Pla3_lineage	unknown_order	unknown_family	unknown_genus	unidentified_marine_bacterioplankton	0	0	0	0	0	0	0	0	0	0	0	0	0	0	0	0	0	27	0	0	0	0	0	0	0	0	0	0	0	0	0	0	0	0	0	0	0	0	0	0	0	0
bCluster_2074	Bacteria	Bacteroidetes	Cytophagia	Order_II	Rhodothermaceae	Rubricoccus	Rubricoccus_marinus	0	0	0	0	16	46	0	0	0	3	1	0	0	17	0	0	0	0	0	0	0	0	0	0	0	0	0	0	0	0	0	0	0	2	0	2	0	0	0	0	0	0
bCluster_2075	Bacteria	Bacteroidetes	Flavobacteriia	Flavobacteriales	Flavobacteriaceae	Polaribacter	Polaribacter_sp.	0	50	0	14	0	0	16	0	0	0	0	0	0	10	7	2	0	0	0	0	0	0	0	0	0	0	0	0	0	0	0	0	0	0	0	0	2	2	0	4	0	7
bCluster_2076	Bacteria	Cyanobacteria	Cyanobacteria	SubsectionII	FamilyII	Pleurocapsa	NA	0	14	0	1	0	5	0	18	29	10	0	7	0	0	18	0	0	0	0	0	0	0	0	0	0	0	0	0	0	0	0	0	0	0	0	0	0	0	0	0	0	0
bCluster_2078	Bacteria	Proteobacteria	Alphaproteobacteria	DB1-14	unknown_family	unknown_genus	unknown_species	35	1	0	0	0	13	0	16	0	0	4	0	2	0	0	0	0	0	0	0	5	0	5	0	0	0	0	3	6	0	0	0	0	0	0	17	1	10	0	2	0	0
bCluster_2079	Bacteria	Proteobacteria	Alphaproteobacteria	Rhizobiales	Hyphomicrobiaceae	Filomicrobium	unknown_species	0	0	0	1	0	0	0	0	0	0	0	0	0	0	0	0	0	0	0	0	0	0	0	0	0	0	0	0	0	0	0	0	0	0	0	0	0	0	0	0	0	0
bCluster_2080	Bacteria	Proteobacteria	Gammaproteobacteria	Order_Incertae_Sedis	Family_Incertae_Sedis	Marinicella	unknown_species	3	0	0	0	0	0	0	0	0	8	0	0	4	0	4	0	0	0	0	0	0	0	0	0	0	0	0	0	0	0	56	0	0	0	0	0	0	0	0	0	0	0
bCluster_2081	Bacteria	Proteobacteria	Alphaproteobacteria	Rickettsiales	SM2D12	unknown_genus	unknown_species	0	0	0	0	0	0	0	0	0	0	0	0	0	0	0	0	0	0	0	0	0	134	0	0	0	0	0	0	0	0	0	0	0	0	0	0	0	0	0	0	0	0
bCluster_2083	Bacteria	Proteobacteria	Gammaproteobacteria	Arenicellales	Arenicellaceae	unknown_genus	unknown_species	0	0	0	0	0	0	0	0	0	0	0	0	0	0	0	0	0	0	0	0	0	0	0	0	0	0	0	0	0	0	0	0	0	0	0	0	0	0	0	0	0	0
bCluster_2084	Bacteria	Proteobacteria	Gammaproteobacteria	Alteromonadales	Moritellaceae	Moritella	NA	0	0	0	0	0	0	0	0	0	0	0	0	0	0	0	0	0	0	0	0	5	0	0	0	0	0	54	0	0	0	0	0	0	0	0	0	0	0	0	0	0	0
bCluster_2085	Bacteria	Proteobacteria	Alphaproteobacteria	Rhodobacterales	Rhodobacteraceae	Maribius	Maribius_sp.	0	0	0	0	0	20	0	0	0	0	0	75	0	0	0	0	0	0	0	0	0	0	0	0	0	0	0	0	0	0	0	0	0	0	0	0	0	0	0	1	0	0
bCluster_2086	Bacteria	Proteobacteria	Alphaproteobacteria	Rhodobacterales	Rhodobacteraceae	Defluviimonas	Defluviimonas_denitrificans	16	0	0	5	0	1	0	0	0	0	0	0	6	0	0	0	0	0	0	0	0	0	0	0	0	0	0	0	0	0	0	0	0	0	0	0	0	0	0	0	0	0
bCluster_2087	Bacteria	Planctomycetes	Planctomycetacia	Planctomycetales	Planctomycetaceae	Rhodopirellula	unknown_species	0	0	0	0	0	0	0	0	0	0	0	0	0	0	0	0	0	0	0	0	0	0	0	0	0	0	0	0	0	0	0	0	0	0	0	0	0	7	0	0	0	0
bCluster_2088	Bacteria	Proteobacteria	Gammaproteobacteria	Chromatiales	Granulosicoccaceae	Granulosicoccus	unknown_species	3	0	0	0	0	0	0	0	0	0	0	0	20	0	0	0	0	0	0	0	0	0	0	0	0	0	0	0	0	0	0	0	0	0	0	0	0	0	0	0	0	0
bCluster_2089	Bacteria	Bacteroidetes	Flavobacteriia	Flavobacteriales	Flavobacteriaceae	NS5_marine_group	unknown_species	13	0	0	0	0	1	0	0	0	0	0	0	6	42	0	0	15	0	31	0	0	0	0	0	3	0	0	0	0	0	0	0	13	0	0	7	0	1	0	0	0	0
bCluster_2090	Bacteria	Proteobacteria	Gammaproteobacteria	Alteromonadales	Pseudoalteromonadaceae	Algicola	unknown_species	0	0	0	0	0	0	0	0	0	0	0	0	0	0	0	0	0	0	0	0	0	0	0	0	0	0	0	0	0	0	0	0	0	55	0	0	3	15	0	4	0	0
bCluster_2091	Bacteria	Proteobacteria	Alphaproteobacteria	Rhodospirillales	Rhodospirillaceae	Thalassospira	unknown_species	0	0	0	0	0	0	0	0	0	0	0	0	0	0	0	0	0	0	0	0	0	0	0	0	0	0	0	0	0	0	0	0	0	0	0	0	0	9	0	0	0	13
bCluster_2093	Bacteria	Proteobacteria	Alphaproteobacteria	Rhodobacterales	Rhodobacteraceae	unknown_genus	unknown_species	1	0	0	0	0	10	0	0	0	0	0	0	0	0	0	0	0	0	0	89	0	0	0	0	0	0	0	0	0	0	0	0	0	0	0	0	2	0	0	0	0	0
bCluster_2094	Bacteria	Proteobacteria	Gammaproteobacteria	Oceanospirillales	Oleiphilaceae	Oleiphilus	unknown_species	0	0	0	0	0	0	0	0	0	0	0	0	0	0	0	0	0	0	0	0	2	4	3	0	0	0	0	0	0	0	0	0	0	0	0	0	0	0	0	0	0	0
bCluster_2095	Bacteria	Chlamydiae	Chlamydiae	Chlamydiales	Parachlamydiaceae	Candidatus_Metachlamydia	Candidatus_Metachlamydia_lacustris	3	0	0	0	0	0	0	0	0	0	0	0	0	0	0	0	0	0	0	0	0	0	0	0	0	0	0	0	0	0	0	0	0	0	0	0	24	0	0	1	0	5
bCluster_2096	Bacteria	Proteobacteria	SPOTSOCT00m83	unknown_order	unknown_family	unknown_genus	unknown_species	0	0	0	0	0	0	0	0	0	0	6	0	0	0	0	0	0	0	0	0	0	0	0	0	0	0	0	0	0	0	0	0	0	0	0	12	0	0	0	0	0	0
bCluster_2097	Bacteria	Bacteroidetes	Bacteroidia	Bacteroidales	Porphyromonadaceae	unknown_genus	unknown_species	1	0	0	0	0	0	0	0	0	0	0	0	0	0	0	0	0	0	0	0	0	0	0	0	0	0	0	0	0	0	0	0	0	1	0	3	17	7	0	0	23	5
bCluster_2098	Bacteria	Planctomycetes	OM190	unknown_order	unknown_family	unknown_genus	unknown_species	0	0	0	0	0	0	0	0	0	0	0	0	0	0	0	0	0	0	0	0	0	0	0	0	0	0	0	0	0	0	0	0	0	0	0	3	0	0	0	0	0	0
bCluster_2099	Bacteria	Proteobacteria	Gammaproteobacteria	Oceanospirillales	OM182_clade	unknown_genus	unknown_species	0	0	0	0	0	0	0	0	0	0	0	0	0	0	0	0	0	0	0	0	1	0	113	0	0	0	6	0	0	0	9	0	0	0	0	0	0	0	0	0	0	0
bCluster_2100	Bacteria	Acidobacteria	Acidobacteria	Subgroup_21	unknown_family	unknown_genus	unknown_species	0	0	0	0	0	0	0	0	0	0	0	0	0	0	0	0	0	0	0	0	0	42	0	0	0	0	0	0	0	0	0	0	0	0	0	0	0	0	0	0	18	0
bCluster_2101	Bacteria	Proteobacteria	Alphaproteobacteria	Rhizobiales	Rhizobiaceae	Rhizobium	unknown_species	0	0	0	0	0	0	0	0	0	0	0	0	0	0	0	0	0	0	0	0	0	0	0	0	0	0	0	0	0	0	0	0	0	0	0	0	0	0	0	0	0	0
bCluster_2102	Bacteria	Planctomycetes	Phycisphaerae	Phycisphaerales	Phycisphaeraceae	unknown_genus	unknown_species	3	0	0	0	0	0	0	0	0	0	0	0	0	0	0	0	0	0	0	0	0	0	0	0	0	0	0	0	0	0	0	0	0	0	0	0	0	0	0	0	0	0
bCluster_2105	Bacteria	Bacteroidetes	Flavobacteriia	Flavobacteriales	Flavobacteriaceae	Algibacter	Algibacter_lectus	0	0	0	0	0	2	7	0	0	0	0	7	0	0	2	1	0	0	0	0	1	0	0	0	0	0	4	0	17	1	23	1	0	0	0	0	7	1	4	0	0	3
bCluster_2106	Bacteria	Verrucomicrobia	Verrucomicrobiae	Verrucomicrobiales	Verrucomicrobiaceae	Roseibacillus	Verrucomicrobia_bacterium_SCGC_AAA164-O14	0	83	0	0	23	13	0	0	0	0	0	0	0	0	0	0	1	0	0	0	0	0	0	0	0	0	0	0	0	0	0	0	0	0	0	0	0	0	0	0	0	0
bCluster_2107	Bacteria	Bacteroidetes	Flavobacteriia	Flavobacteriales	NS9_marine_group	unknown_genus	unknown_species	10	0	0	0	0	0	0	0	0	0	0	0	0	0	0	0	0	0	0	0	0	0	0	0	0	0	0	0	0	0	0	0	0	0	0	0	0	0	0	0	0	0
bCluster_2108	Bacteria	Verrucomicrobia	Verrucomicrobiae	Verrucomicrobiales	Rubritaleaceae	Rubritalea	unknown_species	0	0	0	0	0	0	0	0	0	0	0	0	0	0	0	0	0	0	0	0	0	0	0	0	0	0	0	0	0	0	0	0	0	0	40	19	0	0	0	0	1	4
bCluster_2109	Bacteria	Planctomycetes	Pla4_lineage	unknown_order	unknown_family	unknown_genus	unknown_species	1	0	0	0	0	0	0	0	0	0	0	0	0	0	0	0	0	0	10	0	0	0	0	0	4	10	0	5	0	14	0	0	0	1	1	1	3	2	2	7	0	5
bCluster_2110	Bacteria	Fibrobacteres	Fibrobacteria	Fibrobacteria_Incertae_Sedis	unknown_family	possible_genus_03	unknown_species	0	0	0	0	0	0	0	0	0	0	0	0	0	0	0	0	0	0	0	0	0	0	0	0	0	0	0	0	0	0	0	0	0	0	0	0	7	0	0	0	1	7
bCluster_2111	Bacteria	Bacteroidetes	Flavobacteriia	Flavobacteriales	Cryomorphaceae	Crocinitomix	unknown_species	1	0	0	0	0	0	0	0	0	0	0	0	0	0	0	0	3	0	0	30	0	0	0	0	0	0	0	0	0	0	0	0	0	0	0	0	0	0	0	0	0	0
bCluster_2114	Bacteria	Proteobacteria	Gammaproteobacteria	Xanthomonadales	JTB255_marine_benthic_group	unknown_genus	unknown_species	1	0	0	0	0	0	0	0	0	2	0	0	0	0	0	0	0	0	0	0	0	0	0	0	1	0	0	0	0	0	0	0	0	0	0	0	0	0	0	0	1	0
bCluster_2115	Bacteria	Proteobacteria	Alphaproteobacteria	Rhizobiales	Phyllobacteriaceae	Pseudahrensia	Pseudahrensia_sp.	0	0	0	0	102	1	0	0	0	0	0	0	9	1	1	0	0	0	0	0	0	0	0	0	0	0	0	0	0	0	0	0	0	0	0	0	0	0	0	0	0	0
bCluster_2116	Bacteria	Proteobacteria	Alphaproteobacteria	Rhodobacterales	Rhodobacteraceae	NA	NA	0	0	0	0	0	0	159	0	0	0	0	0	0	0	0	0	0	0	0	20	0	0	0	0	0	0	0	0	0	0	0	0	0	0	0	0	0	0	0	0	0	0
bCluster_2117	Bacteria	Proteobacteria	Deltaproteobacteria	Myxococcales	NA	NA	NA	4	0	0	0	0	0	0	0	0	0	0	0	0	0	0	0	0	0	0	0	0	0	0	0	0	0	0	0	0	0	0	0	0	0	0	0	0	0	0	0	0	0
bCluster_2118	Bacteria	Proteobacteria	Deltaproteobacteria	Bdellovibrionales	Bacteriovoracaceae	Peredibacter	unknown_species	1	0	19	0	0	0	0	0	0	0	7	26	0	0	65	0	0	0	0	0	0	0	0	0	0	0	0	0	0	0	0	0	0	0	0	0	0	0	0	0	0	0
bCluster_2119	Bacteria	Proteobacteria	Gammaproteobacteria	Pseudomonadales	Moraxellaceae	Psychrobacter	NA	0	0	0	0	0	0	0	0	0	0	0	0	0	0	0	0	0	10	0	7	23	0	0	0	12	31	0	0	0	11	0	3	0	3	0	2	0	0	0	4	0	0
bCluster_2121	Bacteria	Bacteroidetes	Flavobacteriia	Flavobacteriales	Flavobacteriaceae	Nonlabens	unknown_species	1	0	0	3	1	28	0	0	11	10	5	2	10	2	31	2	0	0	0	0	0	0	0	0	0	0	0	0	0	0	0	0	0	0	0	0	0	2	0	2	0	0
bCluster_2122	Bacteria	Proteobacteria	Gammaproteobacteria	Chromatiales	Granulosicoccaceae	Granulosicoccus	unknown_species	0	0	0	0	0	0	0	30	0	2	0	4	0	12	5	0	0	0	0	0	0	0	0	0	0	0	0	0	0	0	0	0	0	6	0	0	0	0	0	0	1	0
bCluster_2123	Bacteria	Proteobacteria	Alphaproteobacteria	Parvularculales	Parvularculaceae	Parvularcula	NA	7	0	0	0	0	0	0	0	0	0	0	0	0	0	0	33	0	0	0	0	0	0	0	0	0	0	0	0	0	0	0	0	0	0	0	9	0	0	11	0	0	0
bCluster_2125	Bacteria	Gracilibacteria	unknown_class	unknown_order	unknown_family	unknown_genus	unknown_species	0	0	0	0	0	0	0	0	0	0	0	0	0	0	0	0	0	11	1	6	0	0	0	0	0	44	0	0	0	0	0	0	0	0	0	24	0	0	0	1	0	4
bCluster_2127	Bacteria	Bacteroidetes	Flavobacteriia	Flavobacteriales	Flavobacteriaceae	NS5_marine_group	unknown_species	0	0	0	0	0	0	0	0	0	0	0	0	0	0	0	0	0	0	0	0	0	0	0	0	0	0	0	0	0	0	0	0	7	4	1	27	7	3	2	4	0	16
bCluster_2128	Bacteria	Bacteroidetes	Flavobacteriia	Flavobacteriales	Cryomorphaceae	Owenweeksia	unknown_species	2	0	0	10	21	0	0	6	0	0	0	0	1	0	11	0	0	0	0	0	0	0	3	0	0	0	0	0	0	10	0	0	0	9	0	3	0	0	4	2	2	6
bCluster_2129	Bacteria	Proteobacteria	Gammaproteobacteria	HOC36	unknown_family	unknown_genus	unknown_species	0	0	0	0	0	0	0	0	0	0	19	33	0	38	0	0	0	0	0	0	0	0	0	0	0	0	0	0	0	0	0	0	0	0	0	0	0	0	0	0	0	1
bCluster_2131	Bacteria	Acidobacteria	Holophagae	Subgroup_10	ABS-19	unknown_genus	unknown_species	0	0	0	0	0	0	0	0	0	0	0	0	0	0	0	0	0	0	0	0	0	0	0	0	0	0	0	0	0	0	0	0	0	0	0	0	0	0	0	0	0	0
bCluster_2132	Bacteria	Bacteroidetes	Flavobacteriia	Flavobacteriales	Flavobacteriaceae	Kriegella	Kriegella_aquimaris	0	0	0	0	0	0	0	20	0	0	0	3	0	5	0	0	0	0	0	0	0	0	0	0	0	0	0	0	3	0	0	0	0	1	0	1	0	4	0	0	5	4
bCluster_2134	Bacteria	Proteobacteria	Alphaproteobacteria	Rhodobacterales	Rhodobacteraceae	Litorimicrobium	unknown_species	13	0	0	0	0	7	0	0	0	0	0	0	0	0	0	0	0	0	9	0	0	10	0	0	16	0	0	0	0	0	0	0	0	0	1	0	0	0	0	0	0	0
bCluster_2135	Bacteria	Bacteroidetes	Bacteroidia	Bacteroidia_Incertae_Sedis	Prolixibacteraceae	Prolixibacter	unknown_species	0	0	0	0	0	0	0	0	0	0	0	0	0	0	0	0	0	0	0	0	0	0	0	0	0	0	0	0	0	0	0	11	0	0	2	7	0	9	0	0	12	8
bCluster_2136	Bacteria	Proteobacteria	Alphaproteobacteria	DB1-14	unknown_family	unknown_genus	unknown_species	13	0	0	0	0	0	0	0	0	0	0	2	0	0	57	0	0	0	0	0	0	0	0	0	25	0	0	0	0	0	0	0	0	0	0	0	0	0	0	0	0	2
bCluster_2137	Bacteria	Proteobacteria	Gammaproteobacteria	KI89A_clade	unknown_family	unknown_genus	unknown_species	0	0	0	0	0	0	0	3	16	10	7	15	2	6	2	0	0	0	0	0	0	0	0	0	0	0	5	0	0	0	0	0	0	5	0	0	0	0	0	10	8	2
bCluster_2138	Bacteria	Planctomycetes	Planctomycetacia	Planctomycetales	Planctomycetaceae	Blastopirellula	unknown_species	8	0	0	0	0	0	0	0	0	0	0	0	0	0	0	0	0	0	0	0	0	0	0	0	0	0	0	0	0	0	0	14	0	0	0	0	0	0	0	0	0	0
bCluster_2139	Bacteria	Proteobacteria	Gammaproteobacteria	Chromatiales	Granulosicoccaceae	Granulosicoccus	unknown_species	71	11	0	0	0	3	31	0	16	0	0	0	0	0	6	0	0	0	0	0	0	0	0	0	0	0	0	0	0	0	0	0	0	0	0	0	0	0	0	0	0	0
bCluster_2140	Bacteria	Planctomycetes	Planctomycetacia	Planctomycetales	Planctomycetaceae	Pir4_lineage	NA	0	0	0	0	0	0	0	0	0	0	0	0	0	0	0	0	0	0	0	0	0	0	0	0	0	0	0	0	0	0	0	0	0	0	0	0	0	0	0	0	0	0
bCluster_2142	Bacteria	Proteobacteria	Gammaproteobacteria	Oceanospirillales	Alcanivoracaceae	Kangiella	unknown_species	0	0	0	0	0	0	0	0	0	0	0	0	0	0	0	0	0	0	0	0	0	0	0	0	0	0	0	0	0	0	0	0	0	0	0	0	0	0	0	2	4	5
bCluster_2143	Bacteria	Proteobacteria	Alphaproteobacteria	Rhodobacterales	Rhodobacteraceae	unknown_genus	unknown_species	0	0	0	0	0	0	0	73	4	0	0	0	1	3	3	0	0	0	0	0	0	0	0	0	0	0	0	0	0	0	3	0	0	0	0	0	0	2	0	0	0	5
bCluster_2144	Bacteria	Proteobacteria	Gammaproteobacteria	Alteromonadales	Colwelliaceae	Thalassotalea	gamma_proteobacterium_WINTA511da	0	0	0	0	0	0	0	0	0	0	0	0	0	0	0	0	0	0	0	0	0	0	0	0	0	0	0	0	0	0	0	0	0	6	8	34	0	15	0	0	27	0
bCluster_2145	Bacteria	Proteobacteria	Deltaproteobacteria	Bdellovibrionales	Bdellovibrionaceae	Bdellovibrio	unknown_species	0	0	0	0	0	0	0	0	0	0	0	0	0	0	0	0	0	0	0	0	0	0	0	0	0	0	0	0	0	0	0	0	0	0	0	0	0	0	0	0	0	0
bCluster_2146	Bacteria	Proteobacteria	Alphaproteobacteria	Rhodospirillales	Rhodospirillaceae	unknown_genus	unknown_species	0	0	0	0	0	0	0	0	0	0	0	0	0	0	0	0	0	17	0	0	0	0	0	0	0	0	0	0	0	0	0	7	0	2	0	27	0	0	0	0	0	0
bCluster_2147	Bacteria	Parcubacteria	unknown_class	unknown_order	unknown_family	unknown_genus	unknown_species	0	0	0	0	0	0	0	0	0	0	0	1	0	0	0	0	0	0	27	38	0	0	0	0	2	0	0	0	0	0	0	0	0	0	4	20	0	0	10	1	0	15
bCluster_2148	Bacteria	Proteobacteria	Alphaproteobacteria	DB1-14	unknown_family	unknown_genus	unknown_species	12	0	0	3	0	0	0	0	0	0	0	0	0	0	0	0	0	0	0	0	0	0	0	0	0	0	0	0	0	0	0	0	0	0	0	23	0	0	0	5	17	2
bCluster_2150	Bacteria	Bacteroidetes	Sphingobacteriia	Sphingobacteriales	Saprospiraceae	unknown_genus	unknown_species	0	0	0	0	0	1	0	0	17	0	0	0	0	0	0	0	0	0	0	0	0	0	0	0	0	0	0	0	0	0	0	0	0	0	0	0	0	0	0	0	0	5
bCluster_2151	Bacteria	Planctomycetes	Planctomycetacia	Planctomycetales	Planctomycetaceae	Rhodopirellula	NA	0	0	0	0	0	0	0	0	0	0	0	0	0	0	0	122	0	0	0	0	0	0	0	0	0	0	0	0	0	0	6	0	0	0	0	0	0	0	0	0	0	0
bCluster_2152	Bacteria	Proteobacteria	Deltaproteobacteria	Bdellovibrionales	Bacteriovoracaceae	Peredibacter	unknown_species	2	0	0	0	0	0	0	0	0	0	8	0	0	0	0	0	0	79	0	54	0	0	0	0	0	2	0	0	0	0	0	0	0	0	0	0	0	0	0	0	0	0
bCluster_2153	Bacteria	Planctomycetes	Planctomycetacia	Planctomycetales	Planctomycetaceae	Rhodopirellula	planctomycete_MS3065	0	0	0	0	0	0	0	0	0	0	0	0	0	0	0	0	0	0	0	0	0	0	0	0	0	0	32	0	0	0	0	0	0	0	0	0	0	0	0	2	0	1
bCluster_2154	Bacteria	Proteobacteria	Alphaproteobacteria	DB1-14	unknown_family	unknown_genus	unknown_species	0	0	0	0	0	0	0	0	0	0	0	0	0	0	0	0	0	0	0	0	0	0	0	0	0	0	0	0	95	0	0	4	0	0	0	1	0	0	0	11	0	0
bCluster_2155	Bacteria	Bacteroidetes	Flavobacteriia	Flavobacteriales	Flavobacteriaceae	Polaribacter	sponge_bacterium_Zo9	0	0	0	0	0	0	0	0	0	0	0	0	0	0	0	0	0	0	3	0	14	28	0	0	33	22	8	0	0	0	0	0	0	0	0	2	11	4	1	0	1	0
bCluster_2157	Bacteria	Deinococcus-Thermus	Deinococci	Deinococcales	Trueperaceae	Truepera	unknown_species	0	0	0	0	0	27	0	17	0	0	0	12	0	0	0	0	0	0	0	0	0	0	0	0	0	0	0	0	0	0	0	0	0	0	0	0	0	0	0	0	0	7
bCluster_2159	Bacteria	Proteobacteria	Alphaproteobacteria	Rhodobacterales	Rhodobacteraceae	unknown_genus	unknown_species	0	0	0	0	0	0	0	0	0	0	0	6	3	0	23	0	0	0	0	0	0	0	0	19	0	0	0	0	0	0	0	0	0	0	0	0	0	0	0	0	0	0
bCluster_2160	Bacteria	Proteobacteria	Gammaproteobacteria	34P16	unknown_family	unknown_genus	unknown_species	0	0	101	0	0	0	0	0	0	4	0	2	6	15	2	7	0	0	0	0	0	0	0	0	0	0	0	0	0	0	0	0	0	0	0	0	0	0	0	0	0	0
[truncated: 23,834 more rows]
[truncated: 6 more columns]
