# Supplementary material for: Oyster hemolymph is a complex and dynamic ecosystem hosting bacteria, protists and viruses
Source: Anim Microbiome. 2020 Apr 28;2:12. doi: 10.1186/s42523-020-00032-w (PMC7807429; doi:10.1186/s42523-020-00032-w)
Supplement: Supplementary file 3 — Additional file 3: Table S3. Protist OUT table with sequence tag count per sample and taxonomic affiliations. [file 42523_2020_32_MOESM3_ESM.xlsx]

## Sheet: Feuil1
Additional file 3_Table S3: Protist relative abundances of Operational Taxonomic Units (ie clusters) and their corresponding taxonomic affiliations in seawater (SW) and for the five oysters families (in triplicats; a, b and c) kept in hatchery (Hat) and after transplantation in natural environment outside (Non-Inf) or during (Inf) an infectious period.
ID	Kingdom	Branch	Phylum	Class	Order	Family	Genus	Species		SW_Hat	Hat_F9a	Hat_F9b	Hat_F9c	Hat_F15a	Hat_F15b	Hat_F15c	Hat_F21a	Hat_F21b	Hat_F21c	Hat_F32a	Hat_F32b	Hat_F32c	Hat_F44a	Hat_F44b	Hat_F44c	SW_Non-Inf	Non-Inf_F9a	Non-Inf_F9b	Non-Inf_F9c	Non-Inf_F15a	Non-Inf_F15b	Non-Inf_F15c	Non-Inf_F21a	Non-Inf_F21b	Non-Inf_F21c	Non-Inf_F32a	Non-Inf_F32b	Non-Inf_F32c	Non-Inf_F44a	Non-Inf_F44b	Non-Inf_F44c	SW_Inf	Inf_F9a	Inf_F9b	Inf_F9c	Inf_F15a	Inf_F15b	Inf_F15c	Inf_F21a
pCluster_1	Eukaryota	Alveolata	Dinophyta	Dinophyceae	Dinophyceae_X	Dinophyceae_XX	Multi-affiliation	Multi-affiliation		0	0	0	0	4	3	3	0	1	2	2	0	2	3	5	4	0	105	0	20	3	12	12	2	2	112	38	85	1	4	2	54	0	1	0	4	5	0	3	0
pCluster_2	Eukaryota	Alveolata	Dinophyta	Dinophyceae	Suessiales	Suessiales_X	Multi-affiliation	Multi-affiliation		549	1504	119	1258	2681	834	1024	1260	450	207	343	4	13	18	276	659	32	0	96	298	1	18	6	3	0	134	4	2	0	1	0	15	10	0	0	1	0	33	0	1
pCluster_3	Eukaryota	Alveolata	Dinophyta	Dinophyceae	Suessiales	Suessiales_X	Suessiales_XX	Suessiales_XX_sp.		0	1	1125	137	0	7	0	0	1	0	0	1	1	0	9	350	5	0	50	17	0	2	1	0	0	0	19	2	0	0	0	0	0	1	0	0	1	0	0	0
pCluster_4	Eukaryota	Multi-affiliation	Multi-affiliation	Multi-affiliation	Multi-affiliation	Multi-affiliation	Multi-affiliation	Multi-affiliation		309	2	0	3	2	2	1	0	48	0	3	0	0	3	1	0	4543	727	176	172	912	412	238	42	2697	833	837	118	66	910	8	166	2011	1218	446	697	1409	1112	687	768
pCluster_5	Eukaryota	Alveolata	Ciliophora	Spirotrichea	Choreotrichia	Strobilidiidae	Pelagostrobilidium	Pelagostrobilidium_sp.		0	2	0	1	2	0	0	0	0	1	0	0	1	0	0	1	9	1979	2240	2444	3421	2879	3159	1150	1046	1074	1403	4412	1964	1835	2910	1524	0	570	93	130	17	121	449	108
pCluster_6	Eukaryota	Stramenopiles	Ochrophyta	Bacillariophyta	Bacillariophyta_X	Polar-centric-Mediophyceae	Chaetoceros	Multi-affiliation		0	0	0	0	0	0	0	0	0	0	0	1	1	0	1	1	0	0	0	0	0	0	0	0	0	0	0	0	0	10	0	0	41	104	15	22	277	277	51	34
pCluster_8	Eukaryota	Multi-affiliation	Multi-affiliation	Multi-affiliation	Multi-affiliation	Multi-affiliation	Multi-affiliation	Multi-affiliation		87	0	60	109	0	0	16	0	155	0	0	28	0	3	21	8	24	0	0	4	0	0	0	1	0	0	0	28	0	0	0	1	24	9	2	0	0	11	0	0
pCluster_9	Eukaryota	Hacrobia	Picobiliphyta	Picobiliphyta_X	Picobiliphyta_XX	Picobiliphyta_XXX	Picobiliphyta_XXXX	Multi-affiliation		262	3	41	662	0	9	433	0	264	265	0	44	0	3	11	21	343	477	73	0	12	58	3	0	0	0	1568	25	0	76	0	45	1522	259	676	386	54	574	597	897
pCluster_10	Eukaryota	Alveolata	Dinophyta	Dinophyceae	Suessiales	Suessiales_X	Woloszynskia	Woloszynskia_sp._strain1		0	0	0	0	0	0	0	0	0	0	0	0	1	0	0	0	0	4	0	0	0	2	1	0	0	0	1	0	0	0	4	0	0	0	0	0	0	1	0	0
pCluster_11	Eukaryota	Alveolata	Dinophyta	Dinophyceae	Dinophyceae_X	Pfiesteriaceae	Stoeckeria	Stoeckeria_algicida		0	0	0	0	0	0	1	0	0	0	0	0	0	0	0	0	0	0	0	6	1	1	0	0	0	0	1	0	0	0	0	0	0	0	0	0	0	1	0	0
pCluster_12	Eukaryota	Alveolata	Ciliophora	Spirotrichea	Oligotrichia	Strombidiidae	Strombidiidae_X	Strombidiidae_X_sp._strain1		0	0	0	0	0	0	0	1	1	3	1	0	0	0	0	0	32	692	1871	1357	888	991	1288	2259	799	1145	158	282	846	1773	2208	1326	0	0	0	0	0	0	0	0
pCluster_13	Eukaryota	Alveolata	Ciliophora	Spirotrichea	Oligotrichia	Strombidiidae	Novistrombidium	Novistrombidium_orientale		0	0	0	0	2	0	0	0	0	0	0	0	0	2	0	0	18	1053	989	887	416	679	803	345	557	609	8	1072	982	1067	883	1384	0	67	4	1	115	5	23	223
pCluster_14	Eukaryota	Stramenopiles	Ochrophyta	Bacillariophyta	Bacillariophyta_X	Polar-centric-Mediophyceae	Thalassiosira	Thalassiosira_concaviuscula		0	0	0	0	0	0	0	0	0	0	0	0	0	0	0	0	0	0	0	24	1	2	0	0	0	0	0	0	0	0	0	0	0	0	0	1	0	0	0	0
pCluster_15	Eukaryota	Hacrobia	Cryptophyta	Cryptophyceae	Cryptophyceae_X	Cryptomonadales	Multi-affiliation	Multi-affiliation		0	0	0	2	0	0	0	1	0	0	1	8	0	0	0	37	834	318	416	230	47	455	312	3	1	66	871	158	159	15	198	197	293	2	67	72	539	541	161	113
pCluster_16	Eukaryota	Alveolata	Dinophyta	Dinophyceae	Dinophyceae_X	Dinophyceae_XX	Scrippsiella	Scrippsiella_sp._strain1		0	1	0	0	0	0	0	0	0	0	0	0	0	0	0	0	0	0	1	0	0	0	1	0	0	0	2	0	0	162	0	0	0	0	0	0	0	0	0	0
pCluster_17	Eukaryota	Alveolata	Dinophyta	Dinophyceae	Dinophyceae_X	Dinophyceae_XX	Peridinium	Peridinium_quinquecorne		0	0	0	0	0	0	0	4	0	0	0	0	0	0	0	1	0	0	0	0	0	0	0	0	0	0	0	0	0	1	1	0	0	0	1	43	1	2	0	0
pCluster_18	Eukaryota	Alveolata	Dinophyta	Dinophyceae	Dinophyceae_X	Dinophyceae_XX	Prorocentrum	Prorocentrum_micans		0	0	0	0	0	0	0	0	0	0	0	0	0	0	0	1	0	0	0	0	0	0	0	0	0	0	0	0	0	0	0	0	0	1	1	202	0	8	41	0
pCluster_19	Eukaryota	Alveolata	Dinophyta	Dinophyceae	Dinophyceae_X	Dinophyceae_XX	Scrippsiella	Scrippsiella_trochoidea		0	0	0	0	0	0	0	0	0	0	0	0	0	0	0	0	0	0	0	27	0	3	0	0	0	0	0	0	0	0	0	1	0	0	0	0	0	0	0	1
pCluster_20	Eukaryota	Archaeplastida	Chlorophyta	Mamiellophyceae	Mamiellales	Mamiellaceae	Micromonas	Multi-affiliation		440	0	0	117	1	0	82	0	195	25	1	0	0	3	0	0	598	3	211	11	2	0	16	0	720	108	2	0	0	134	4	210	737	202	320	75	39	352	286	145
pCluster_21	Eukaryota	Archaeplastida	Chlorophyta	Multi-affiliation	Multi-affiliation	Multi-affiliation	Multi-affiliation	Multi-affiliation		6	1	0	0	0	0	0	0	0	0	0	0	0	0	0	0	0	0	0	0	0	0	0	0	0	0	0	0	0	0	0	0	49	0	0	0	0	0	0	0
pCluster_22	Eukaryota	Alveolata	Ciliophora	Spirotrichea	Oligotrichia	Strombidiidae	Multi-affiliation	Multi-affiliation		0	0	35	224	0	156	380	20	39	259	50	38	17	27	87	322	55	537	518	704	457	700	627	1222	659	612	154	308	392	763	812	805	84	339	310	185	454	806	920	543
pCluster_23	Eukaryota	Alveolata	Dinophyta	Dinophyceae	Dinophyceae_X	Dinophyceae_XX	Protoperidinium	Protoperidinium_thulesense		0	0	0	0	1	0	0	0	0	0	0	0	0	0	0	0	0	47	0	0	0	0	0	0	0	0	0	0	0	0	0	0	0	0	0	0	1	0	1	0
pCluster_25	Eukaryota	Alveolata	Dinophyta	Dinophyceae	Dinophyceae_X	Dinophyceae_XX	Prorocentrum	Prorocentrum_triestinum		0	0	0	1	0	0	0	0	0	0	0	0	0	0	0	1	0	0	0	1	0	0	0	0	1	0	0	0	0	0	0	0	0	1	249	0	0	30	0	0
pCluster_26	Eukaryota	Alveolata	Dinophyta	Dinophyceae	Dinophyceae_X	Dinophyceae_XX	Scrippsiella	Scrippsiella_sp._strain1		0	0	0	0	0	0	0	0	0	1	0	0	0	0	0	0	0	0	0	0	0	0	0	0	0	0	0	0	21	0	49	0	0	0	0	0	0	0	0	0
pCluster_27	Eukaryota	Alveolata	Dinophyta	Syndiniales	Dino-Group-II	Dino-Group-II-Clade-32	Dino-Group-II-Clade-32_X	Multi-affiliation		3	0	0	0	0	0	106	0	0	2	0	2	0	0	0	12	11	0	2	20	0	0	0	0	0	0	0	0	1	0	0	0	0	0	0	0	0	1	0	0
pCluster_28	Eukaryota	Alveolata	Ciliophora	Oligohymenophorea	Peritrichia	Zoothamniidae	Zoothamnopsis	Zoothamnopsis_sinica		0	1617	224	569	321	684	699	616	799	741	2524	2558	655	1994	1345	100	0	4	29	62	6	1	2	0	0	1	0	97	0	4	0	97	0	32	0	339	7	2	0	3
pCluster_30	Eukaryota	Alveolata	Dinophyta	Dinophyceae	Dinophyceae_X	Dinophyceae_XX	Dinophyceae_XXX	Dinophyceae_XXX_sp.		0	1	24	588	2	335	2	0	1	37	0	15	0	5	50	166	10	0	0	1	0	0	0	0	0	0	0	0	0	0	0	0	1	96	6	2	0	11	0	0
pCluster_31	Eukaryota	Alveolata	Dinophyta	Dinophyceae	Dinophyceae_X	Pfiesteriaceae	Stoeckeria	Stoeckeria_sp.		2	0	0	0	0	0	16	0	4	0	2	0	0	0	0	92	0	0	1	0	0	0	0	0	0	0	0	0	0	0	0	0	0	0	0	8	0	0	0	0
pCluster_32	Eukaryota	Alveolata	Dinophyta	Dinophyceae	Dinophyceae_X	Dinophyceae_XX	Pentapharsodinium	Pentapharsodinium_tyrrhenicum		0	0	0	0	0	0	0	0	0	0	0	0	0	0	0	0	0	0	1	0	0	0	0	0	0	0	0	0	0	0	1	1	0	0	1	132	0	2	0	0
pCluster_34	Eukaryota	Alveolata	Dinophyta	Dinophyceae	Dinophyceae_X	Dinophyceae_XX	Heterocapsa	Multi-affiliation		21	0	20	6	0	5	57	0	450	1121	0	122	510	25	195	643	43	36	0	1	0	2	0	0	0	0	0	0	0	0	43	6	5	2	9	134	0	38	6	6
pCluster_35	Eukaryota	Rhizaria	Cercozoa	Filosa-Thecofilosea	Multi-affiliation	Multi-affiliation	Multi-affiliation	Multi-affiliation		0	0	0	0	0	0	0	0	0	0	0	0	0	0	0	0	0	0	0	0	0	0	0	0	0	0	0	0	0	0	0	0	0	0	0	0	69	0	0	1
pCluster_36	Eukaryota	Rhizaria	Cercozoa	Filosa-Thecofilosea	Cryomonadida	Protaspa-lineage	Protaspa	Protaspa_obliqua		4	0	0	0	0	0	0	0	0	0	0	0	0	0	0	0	0	0	0	0	0	0	0	0	0	0	0	0	0	1	0	0	1	0	0	0	0	17	0	0
pCluster_37	Eukaryota	Alveolata	Ciliophora	Phyllopharyngea	Suctoria	Acinetidae	Acineta	Acineta_sp.		131	708	877	220	303	497	503	987	372	539	713	1322	1238	545	771	572	0	38	8	3	4	0	1	15	0	0	0	0	1	3	72	92	0	15	0	0	0	0	0	0
pCluster_38	Eukaryota	Rhizaria	Cercozoa	Endomyxa-Ascetosporea	Paradinida	Paradinidae	Paradinidae_X	Paradinidae_X_sp.		0	0	0	0	0	0	0	0	0	0	1	1	0	0	0	0	0	0	0	0	0	5	0	0	0	0	0	0	0	0	0	0	0	0	0	0	0	0	0	0
pCluster_40	Eukaryota	Archaeplastida	Chlorophyta	Mamiellophyceae	Mamiellales	Mamiellaceae	Mantoniella	Mantoniella_squamata		171	0	0	0	0	0	0	0	368	1	0	0	0	7	46	0	11	0	0	0	0	0	0	0	0	0	0	0	0	3	0	0	449	57	219	212	221	142	141	563
pCluster_41	Eukaryota	Alveolata	Dinophyta	Dinophyceae	Dinophyceae_X	Pfiesteriaceae	Stoeckeria	Stoeckeria_algicida		0	0	0	0	0	0	0	0	0	0	0	0	0	0	0	0	0	0	0	0	1	0	0	0	0	0	0	0	0	0	0	0	0	0	0	0	0	0	0	0
pCluster_43	Eukaryota	Alveolata	Ciliophora	Oligohymenophorea	Peritrichia	Zoothamniidae	Zoothamnopsis	Zoothamnopsis_sinica		0	104	146	0	0	11	210	442	233	857	6	287	18	210	75	47	0	0	65	24	112	40	166	564	0	9	34	244	1	41	4	33	0	2	0	27	0	0	0	0
pCluster_44	Eukaryota	Alveolata	Dinophyta	Dinophyceae	Dinophyceae_X	Dinophyceae_XX	Protoperidinium	Protoperidinium_thulesense		0	0	0	0	0	0	0	0	0	0	0	0	0	0	0	0	0	0	0	0	0	0	0	0	0	0	0	0	0	0	0	0	0	0	4	0	0	1	0	0
pCluster_45	Eukaryota	Alveolata	Ciliophora	Phyllopharyngea	Suctoria	Ephelotidae	Ephelota	Ephelota_sp.		0	0	0	0	0	0	0	0	0	0	0	0	0	0	0	0	0	0	0	0	7	0	0	0	1	0	0	0	0	0	8	0	0	10	963	14	159	76	531	55
pCluster_47	Eukaryota	Multi-affiliation	Multi-affiliation	Multi-affiliation	Multi-affiliation	Multi-affiliation	Multi-affiliation	Multi-affiliation		922	36	399	274	291	285	1496	713	318	347	46	244	122	19	231	1326	0	0	0	0	0	0	0	0	0	0	0	0	0	0	0	0	0	0	0	0	0	0	0	0
pCluster_48	Eukaryota	Alveolata	Dinophyta	Dinophyceae	Dinophyceae_X	Dinophyceae_XX	Thecate	Thecate_sp.		0	0	0	0	0	0	0	0	0	0	0	0	0	0	0	0	0	0	0	0	0	0	0	0	0	0	1	0	0	0	0	0	0	2	0	0	0	2	0	0
pCluster_49	Eukaryota	Alveolata	Dinophyta	Dinophyceae	Dinophyceae_X	Dinophyceae_XX	Dinophyceae_XXX	Dinophyceae_XXX_sp.		0	0	15	1	18	0	6	0	1	0	0	4	0	1	0	44	6	3	0	4	0	0	0	0	0	0	0	0	0	0	0	190	47	0	0	0	4	76	0	0
pCluster_50	Eukaryota	Stramenopiles	Stramenopiles_X	Bicoecea	Anoecales	Cafeteriaceae	Cafeteria	Multi-affiliation		718	1710	406	50	48	497	9	54	59	141	240	193	85	1031	379	24	3	0	0	2	0	14	0	0	0	0	0	0	0	0	0	55	0	0	0	1	0	0	0	0
pCluster_51	Eukaryota	Alveolata	Ciliophora	Spirotrichea	Choreotrichia	Strobilidiidae	Rimostrombidium	Rimostrombidium_veniliae		0	0	0	0	0	0	0	0	0	0	0	0	0	0	0	0	0	0	0	38	0	0	0	0	0	0	0	0	0	3	1	0	7	225	154	76	3	56	384	362
pCluster_53	Eukaryota	Alveolata	Ciliophora	Oligohymenophorea	Peritrichia	Zoothamniidae	Multi-affiliation	Multi-affiliation		0	0	0	0	0	0	0	1	71	243	2	1	17	0	0	0	0	1	18	0	0	0	0	0	0	0	0	0	0	2	0	56	0	451	189	524	117	21	0	217
pCluster_54	Eukaryota	Hacrobia	Cryptophyta	Cryptophyceae	Cryptophyceae_X	Cryptomonadales	Geminigera	Geminigera_cryophila		12	0	0	0	0	0	1	0	0	0	0	0	0	0	0	0	313	5	18	0	111	199	0	0	0	29	499	0	0	3	0	18	534	89	1	2	37	48	5	0
pCluster_55	Eukaryota	Hacrobia	Cryptophyta	Cryptophyceae	Cryptophyceae_X	Cryptomonadales	Cryptomonadales_X	Cryptomonadales_X_sp.		1830	1	15	0	0	1	13	0	106	0	0	48	0	214	49	412	150	1	2	0	1	0	2	0	0	19	2	0	0	0	0	0	154	5	82	0	0	1	31	79
pCluster_56	Eukaryota	Alveolata	Ciliophora	Spirotrichea	Choreotrichia	Strobilidiidae	Strobilidiidae_X	Strobilidiidae_X_sp.		0	0	0	0	0	0	0	0	0	0	0	0	0	0	0	0	0	0	0	1	0	0	0	0	0	0	0	0	0	2	0	0	3	77	62	431	34	143	473	125
pCluster_57	Eukaryota	Archaeplastida	Chlorophyta	Chlorophyceae	Chlamydomonadales	Chlamydomonadales_X	Chlamydomonas	Chlamydomonas_sp.		0	0	0	0	0	0	0	0	0	0	0	0	0	0	0	0	0	0	0	0	0	0	0	0	0	0	0	0	0	0	0	0	73	0	0	0	789	2	0	0
pCluster_58	Eukaryota	Opisthokonta	Mesomycetozoa	Ichthyosporea	Ichthyosphonida	Abeoformidae_Group_MAIP_1	Abeoformidae_Group_MAIP_1_X	Abeoformidae_Group_MAIP_1_X_sp.		47	0	0	487	0	0	0	0	0	0	0	0	0	0	0	0	0	0	0	0	0	0	0	0	0	0	0	0	0	0	0	0	0	84	108	195	9	3	40	62
pCluster_59	Eukaryota	Hacrobia	Cryptophyta	Cryptophyceae	Cryptophyceae_X	Cryptomonadales	Multi-affiliation	Multi-affiliation		111	0	0	0	0	0	18	0	3	0	0	0	0	0	0	0	160	55	13	10	109	0	7	0	0	0	86	26	333	8	8	1	124	2	345	0	46	102	26	110
pCluster_60	Eukaryota	Hacrobia	Haptophyta	Prymnesiophyceae	Prymnesiophyceae_X	Braarudosphaeraceae	Braarudosphaera	Chrysochromulina_parkeae		0	0	0	0	0	0	0	0	0	0	0	0	0	0	0	0	0	0	0	0	0	0	1	0	0	0	0	0	0	8	0	0	0	1	21	62	328	276	25	0
pCluster_61	Eukaryota	Alveolata	Ciliophora	Spirotrichea	Choreotrichia	Strobilidiidae	Strobilidiidae_X	Strobilidiidae_X_sp.		0	0	0	0	0	0	0	0	0	0	0	0	0	0	0	0	1	361	132	236	191	103	76	0	16	195	9	41	563	90	9	205	0	13	6	218	100	9	111	67
pCluster_62	Eukaryota	Hacrobia	Telonemia	Telonemia_X	Telonemia_XX	Telonemia-Group-1	Multi-affiliation	Multi-affiliation		0	0	0	1	0	0	0	0	0	0	0	0	0	0	0	0	0	0	0	8	20	0	0	0	0	0	0	0	0	0	0	0	94	9	340	7	11	53	3	1
pCluster_63	Eukaryota	Alveolata	Dinophyta	Dinophyceae	Dinophyceae_X	Dinophyceae_XX	Scrippsiella	Scrippsiella_sp._strain1		0	0	0	0	0	0	0	0	0	0	0	0	0	0	0	0	0	0	0	0	0	0	1	0	0	0	0	0	0	0	0	0	0	0	0	0	0	0	0	0
pCluster_64	Eukaryota	Alveolata	Dinophyta	Dinophyceae	Suessiales	Suessiales_X	Suessiales_XX	Suessiales_XX_sp.		0	0	0	0	0	0	0	0	0	0	0	0	0	0	0	0	0	0	0	0	0	0	0	0	0	0	0	0	0	0	0	0	0	0	0	0	0	0	0	0
pCluster_65	Eukaryota	Hacrobia	Cryptophyta	Cryptophyceae	Cryptophyceae_X	Cryptomonadales	Cryptomonadales_X	Cryptomonadales_X_sp.		0	0	0	0	0	0	1	0	0	0	0	0	0	0	50	0	93	0	0	0	0	0	0	0	0	0	0	0	0	4	0	0	428	34	1013	3	150	63	38	81
pCluster_66	Eukaryota	Alveolata	Dinophyta	Dinophyceae	Suessiales	Suessiales_X	Multi-affiliation	Multi-affiliation		0	0	1	0	0	0	0	0	0	0	0	0	0	0	0	0	0	0	0	0	0	0	0	0	0	0	0	0	0	0	0	34	0	0	0	0	0	0	0	0
pCluster_67	Eukaryota	Alveolata	Dinophyta	Dinophyceae	Dinophyceae_X	Dinophyceae_XX	Alexandrium	Multi-affiliation		0	0	0	0	0	0	0	0	0	0	0	0	0	0	0	0	0	0	0	0	0	0	0	0	0	0	0	1	0	0	0	0	0	0	0	0	0	0	0	0
pCluster_68	Eukaryota	Archaeplastida	Chlorophyta	Ulvophyceae	Ulvales-relatives	Ulvales-relatives_X	Dilabifilum	Dilabifilum_sp.		0	422	0	316	109	153	5	96	129	267	1104	512	122	988	536	33	0	0	0	2	0	0	0	0	0	0	0	0	0	0	0	0	0	28	7	228	1	24	2	25
pCluster_69	Eukaryota	Alveolata	Ciliophora	Phyllopharyngea	Suctoria	Acinetidae	Acineta	Acineta_tuberosa		0	0	0	0	0	0	0	0	0	0	0	0	0	0	0	0	0	0	0	0	0	0	0	0	0	0	0	0	0	1	0	0	0	164	118	307	89	22	66	19
pCluster_70	Eukaryota	Alveolata	Dinophyta	Dinophyceae	Dinophyceae_X	Dinophyceae_XX	Alexandrium	Alexandrium_ostenfeldii		0	0	0	0	0	0	0	0	0	0	0	0	0	0	0	0	0	0	0	0	3	0	0	0	0	0	0	0	0	0	0	0	0	1	0	0	0	0	0	1
pCluster_73	Eukaryota	Stramenopiles	Ochrophyta	Bacillariophyta	Bacillariophyta_X	Polar-centric-Mediophyceae	Skeletonema	Skeletonema_dohrnii		0	0	0	0	0	0	0	0	0	0	0	0	0	0	0	0	0	0	0	0	0	0	0	0	0	0	0	0	0	0	0	1	0	4	0	1	0	0	0	0
pCluster_74	Eukaryota	Stramenopiles	Ochrophyta	Bacillariophyta	Bacillariophyta_X	Raphid-pennate	Pseudo-nitzschia	Multi-affiliation		0	0	0	0	0	0	0	1	0	0	0	0	0	0	0	0	0	0	0	0	0	0	0	0	0	0	0	0	0	2	0	0	70	9	18	239	13	137	49	16
pCluster_75	Eukaryota	Alveolata	Ciliophora	Oligohymenophorea	Sessilida	Vorticellidae	Vorticella	Vorticella_sp.		0	0	32	1	0	118	137	16	0	0	139	4	0	68	245	0	1	41	5	0	21	2	94	0	46	0	0	20	14	2	0	12	0	41	0	109	0	0	1	15
pCluster_76	Eukaryota	Alveolata	Dinophyta	Dinophyceae	Dinophyceae_X	Pfiesteriaceae	Multi-affiliation	Multi-affiliation		0	0	0	0	0	2	111	0	0	0	0	0	3	23	0	98	0	0	0	0	0	0	0	0	0	0	0	0	0	0	0	0	0	0	0	0	0	0	0	0
pCluster_77	Eukaryota	Alveolata	Dinophyta	Dinophyceae	Dinophyceae_X	Dinophyceae_XX	Dinophyceae_XXX	Dinophyceae_XXX_sp.		0	0	0	0	0	153	0	0	0	0	0	0	0	0	752	198	42	0	55	0	61	0	3	0	0	0	0	0	0	1	0	104	0	0	0	2	22	168	61	42
pCluster_78	Eukaryota	Archaeplastida	Chlorophyta	Trebouxiophyceae	Chlorellales	Chlorellales_X	Multi-affiliation	Multi-affiliation		0	0	0	49	0	0	0	0	0	0	0	0	0	0	0	0	1	0	0	0	1	2	0	0	497	0	0	0	0	0	2	0	41	1	33	17	289	15	8	93
pCluster_79	Eukaryota	Alveolata	Ciliophora	Spirotrichea	Choreotrichia	Strombidinopsidae	Parastrombidinopsis	Parastrombidinopsis_minima		0	0	0	0	0	0	0	0	0	0	0	0	0	0	0	0	0	0	0	0	0	1	0	0	0	0	0	0	0	1	0	0	1	89	178	72	28	60	243	176
pCluster_82	Eukaryota	Alveolata	Ciliophora	Multi-affiliation	Multi-affiliation	Multi-affiliation	Multi-affiliation	Multi-affiliation		0	3	48	0	0	0	0	44	0	1	0	0	1	0	0	15	0	5	99	36	1	77	242	170	0	1	47	80	0	35	30	47	0	0	0	42	0	10	0	0
pCluster_83	Eukaryota	Alveolata	Apicomplexa	Apicomplexa_X	Gregarines	Gregarines_X	Multi-affiliation	Multi-affiliation		0	0	0	0	0	0	0	0	0	0	0	0	0	0	0	0	0	0	0	1	1	0	0	0	0	0	0	0	0	0	0	0	4	0	0	0	0	0	0	565
pCluster_84	Eukaryota	Rhizaria	Cercozoa	Filosa-Thecofilosea	Cryomonadida	Cryomonadida_X	Cryomonadida_XX	Cryomonadida_XX_sp.		0	0	0	0	0	0	0	0	0	0	0	0	0	0	0	0	0	0	0	0	0	0	0	0	0	0	0	0	0	0	0	0	0	0	0	0	0	0	0	0
pCluster_85	Eukaryota	Multi-affiliation	Multi-affiliation	Multi-affiliation	Multi-affiliation	Multi-affiliation	Multi-affiliation	Multi-affiliation		0	0	0	0	0	0	0	0	0	0	0	0	0	0	0	0	113	0	0	2	0	0	0	0	0	13	0	0	0	0	0	9	110	270	13	98	3	18	208	10
pCluster_86	Eukaryota	Opisthokonta	Choanoflagellida	Choanoflagellatea	Craspedida	Monosigidae_Group_B	Monosigidae_Group_B_X	Monosigidae_Group_B_X_sp.		0	0	0	0	0	0	0	0	0	0	0	0	0	0	0	0	0	0	0	0	0	0	0	0	0	0	0	0	0	0	0	0	0	0	21	27	0	0	0	1
pCluster_87	Eukaryota	Alveolata	Dinophyta	Dinophyceae	Dinophyceae_X	Dinophyceae_XX	Galeidinium	Galeidinium_rugatum		0	0	0	0	0	0	0	0	0	0	0	0	0	0	0	0	0	0	0	2	0	0	0	0	0	0	0	0	0	0	0	0	0	1	0	0	0	0	0	0
pCluster_88	Eukaryota	Rhizaria	Cercozoa	Filosa-Thecofilosea	Cryomonadida	Protaspa-lineage	Protaspa-lineage_X	Protaspa-lineage_X_sp.		0	0	0	0	0	0	0	2	0	0	0	0	0	0	0	0	0	0	0	0	0	0	0	0	0	0	0	0	0	0	0	0	22	0	0	0	0	22	7	0
pCluster_90	Eukaryota	Archaeplastida	Chlorophyta	Pyramimonadales	Pyramimonadales_X	Pyramimonadales_XX	Pyramimonas	Pyramimonas_aurea		19	0	0	0	0	0	0	0	0	3	0	0	1	0	0	0	55	2	13	0	0	0	0	0	0	63	0	18	0	7	0	1	111	6	57	0	52	140	75	24
pCluster_91	Eukaryota	Stramenopiles	Ochrophyta	Bacillariophyta	Bacillariophyta_X	Raphid-pennate	Navicula	Navicula_sp.		0	0	0	0	0	0	0	0	0	2	0	0	0	0	0	0	0	0	0	12	2	105	3	0	3	3	0	0	0	0	0	0	0	16	1	9	19	3	21	1
pCluster_95	Eukaryota	Stramenopiles	Ochrophyta	Chrysophyceae	Chrysophyceae_X	Chrysophyceae_Clade-F	Paraphysomonas	Multi-affiliation		0	0	195	0	0	5	0	5	0	3	0	3	0	12	2	0	1	0	79	19	9	0	1	0	0	0	0	0	0	0	0	0	0	40	36	10	0	2	20	23
pCluster_96	Eukaryota	Archaeplastida	Chlorophyta	Mamiellophyceae	Dolichomastigales	Crustomastigaceae	Crustomastix	Crustomastix_didyma		0	0	0	0	0	0	0	0	0	0	0	0	0	0	0	0	0	0	0	0	0	0	0	0	0	0	0	0	0	0	0	0	124	0	0	2	21	70	3	5
pCluster_97	Eukaryota	Opisthokonta	Fungi	Ascomycota	Saccharomycotina	Saccharomycetales	Multi-affiliation	Multi-affiliation		0	5	1	0	0	0	0	0	0	0	0	0	0	0	0	1	0	205	120	52	44	0	22	323	29	543	640	46	342	1	2	55	0	0	0	0	0	0	0	0
pCluster_98	Eukaryota	Alveolata	Ciliophora	Prostomatea	Prostomatea-1	Prostomatea-1_X	Prostomatea-1_XX	Prostomatea-1_XX_sp.		0	0	0	0	0	0	0	0	0	0	0	0	0	0	0	0	2	203	63	31	10	43	32	0	0	101	6	355	22	289	119	33	1	0	0	10	0	5	3	7
pCluster_99	Eukaryota	Alveolata	Ciliophora	Phyllopharyngea	Suctoria	Ephelotidae	Ephelota	Ephelota_sp.		0	0	0	0	0	0	0	0	0	0	0	0	0	1	0	0	0	0	0	81	0	0	0	0	0	0	0	0	0	0	0	0	0	16	47	0	0	1	308	71
pCluster_100	Eukaryota	Stramenopiles	Ochrophyta	Bacillariophyta	Bacillariophyta_X	Raphid-pennate	Multi-affiliation	Multi-affiliation		0	0	0	0	0	0	0	0	0	0	0	0	1	0	0	0	0	0	0	0	0	0	0	0	31	0	0	0	0	0	0	0	0	2	14	81	24	41	0	119
pCluster_101	Eukaryota	Archaeplastida	Chlorophyta	Trebouxiophyceae	Microthamniales	Microthamniales_X	Multi-affiliation	Multi-affiliation		0	0	0	0	0	0	0	0	0	0	0	0	0	0	0	0	0	0	0	0	0	0	0	0	0	0	0	0	0	1	0	0	162	95	13	9	0	38	0	83
pCluster_102	Eukaryota	Alveolata	Dinophyta	Dinophyceae	Dinophyceae_X	Dinophyceae_XX	Protoperidinium	Protoperidinium_bipes		0	0	0	0	0	0	0	0	0	1	0	245	0	0	0	0	0	0	38	0	0	13	0	0	0	0	0	0	0	0	0	0	0	0	0	0	0	0	0	0
pCluster_103	Eukaryota	Alveolata	Ciliophora	Spirotrichea	Oligotrichia	Multi-affiliation	Multi-affiliation	Multi-affiliation		0	0	0	0	0	0	0	0	0	0	0	0	0	0	0	0	2	0	60	108	121	74	1	0	0	225	13	15	0	30	8	27	0	3	0	0	1	5	54	41
pCluster_104	Eukaryota	Archaeplastida	Chlorophyta	Ulvophyceae	Ulvales-relatives	Ulvales-relatives_X	Dilabifilum	Dilabifilum_sp.		0	462	11	145	1	412	3	60	18	385	113	193	5	43	100	332	0	0	0	0	0	0	0	0	0	0	0	0	0	0	0	0	0	6	0	1	53	1	1	41
pCluster_105	Eukaryota	Alveolata	Apicomplexa	Apicomplexa_X	Haemosporida	Plasmodium-group	Plasmodium	Plasmodium_ovale		0	0	0	0	0	0	0	0	0	0	0	0	0	0	0	1	0	0	0	0	0	0	0	211	0	0	0	0	0	0	0	0	0	0	0	0	0	0	5	88
pCluster_106	Eukaryota	Alveolata	Ciliophora	Spirotrichea	Oligotrichia	Strombidiidae	Strombidiidae_X	Multi-affiliation		0	0	0	0	0	0	0	0	0	0	0	0	0	0	0	0	7	103	30	19	167	53	42	0	61	30	0	17	93	56	88	244	0	0	0	0	0	0	0	0
pCluster_107	Eukaryota	Alveolata	Dinophyta	Syndiniales	Dino-Group-I	Dino-Group-I-Clade-4	Dino-Group-I-Clade-4_X	Dino-Group-I-Clade-4_X_sp.		0	0	0	0	0	0	0	0	0	0	0	0	0	0	0	0	1	0	0	0	0	0	0	0	0	0	0	0	0	0	0	0	0	0	0	0	0	0	0	0
pCluster_108	Eukaryota	Alveolata	Ciliophora	Phyllopharyngea	Suctoria	Ephelotidae	Ephelota	Ephelota_gemmipara		0	4	455	0	0	0	2	0	0	0	0	0	0	0	0	0	0	0	0	2	0	0	0	0	0	0	0	0	0	41	0	0	0	1	1	33	0	0	38	143
pCluster_109	Eukaryota	Alveolata	Dinophyta	Dinophyceae	Dinophyceae_X	Pfiesteriaceae	Stoeckeria	Stoeckeria_algicida		0	0	0	0	0	0	0	0	0	0	0	0	0	0	0	0	0	0	0	0	0	0	0	0	0	0	0	0	0	0	0	0	0	0	0	0	0	4	0	0
pCluster_110	Eukaryota	Alveolata	Apicomplexa	Apicomplexa_X	Gregarines	Gregarines_X	Gregarinidae	Gregarinidae_sp.		0	0	0	0	0	0	0	0	0	1	0	0	0	0	0	0	0	0	0	0	0	0	0	0	0	0	0	0	0	0	0	0	0	0	0	0	0	1	0	0
pCluster_111	Eukaryota	Opisthokonta	Fungi	Ascomycota	Pezizomycotina	Multi-affiliation	Multi-affiliation	Multi-affiliation		4	0	239	11	0	114	8	52	0	139	19	93	53	51	0	1	0	32	29	1	2	0	66	28	0	385	0	0	7	0	1	4	1	11	0	2	0	24	0	2
pCluster_112	Eukaryota	Alveolata	Ciliophora	Litostomatea	Cyclotrichia	Cyclotrichia_X	Cyclotrichia_XX	Cyclotrichia_XX_sp.		0	0	0	0	0	0	0	0	0	0	0	0	0	0	0	0	1	0	20	115	173	117	89	0	0	187	0	46	2	57	4	10	0	0	0	0	0	6	32	0
pCluster_113	Eukaryota	Alveolata	Dinophyta	Dinophyceae	Dinophyceae_X	Dinophyceae_XX	Alexandrium	Alexandrium_tamarense-GroupIII-IIB		0	0	0	0	0	0	0	0	0	0	0	0	0	0	0	0	0	0	0	0	0	0	0	0	0	0	0	0	0	0	0	0	0	0	0	0	0	0	0	0
pCluster_114	Eukaryota	Alveolata	Ciliophora	Oligohymenophorea	Peritrichia	Zoothamniidae	Multi-affiliation	Multi-affiliation		0	109	0	162	3	57	31	580	222	62	36	343	11	296	53	32	0	0	0	0	0	0	0	0	0	0	0	0	0	1	0	9	0	0	0	2	0	0	0	0
pCluster_115	Eukaryota	Alveolata	Dinophyta	Syndiniales	Dino-Group-II	Dino-Group-II-Clade-4	Dino-Group-II-Clade-4_X	Dino-Group-II-Clade-4_X_sp.		11	0	0	0	0	1231	441	0	57	3	0	0	0	0	28	0	0	0	0	0	0	0	0	0	1	0	0	0	0	0	0	0	0	0	0	0	0	27	0	0
pCluster_116	Eukaryota	Alveolata	Ciliophora	Phyllopharyngea	Suctoria	Acinetidae	Acineta	Acineta_tuberosa		0	0	0	0	0	0	0	0	0	0	0	0	0	0	0	0	0	0	0	0	2	4	0	0	0	2	0	0	0	0	0	0	0	0	4	16	6	28	1	44
pCluster_117	Eukaryota	Alveolata	Ciliophora	Oligohymenophorea	Scuticociliatia	Scuticociliatia_X	Scuticociliatia_XX	Scuticociliatia_XX_sp.		0	0	0	0	0	0	1	0	0	0	0	0	0	0	0	0	0	0	0	0	0	0	0	0	0	0	0	0	0	3	0	43	0	6	0	2	195	205	6	3
pCluster_118	Eukaryota	Alveolata	Ciliophora	Oligohymenophorea	Peritrichia	Vaginicolidae	Vaginicolidae_X	Vaginicolidae_X_sp.		0	0	0	0	1	0	0	54	0	2	0	0	0	130	0	0	0	0	2	1	52	0	10	0	0	1	0	0	0	0	0	25	0	97	0	138	3	34	20	41
pCluster_119	Eukaryota	Alveolata	Dinophyta	Syndiniales	Dino-Group-I	Dino-Group-I-Clade-4	Euduboscquella	Euduboscquella_crenulata		0	0	0	0	0	0	0	0	0	0	0	0	0	0	0	0	6	1	0	0	0	0	0	0	0	0	0	0	0	0	0	0	0	0	0	0	0	0	0	0
pCluster_120	Eukaryota	Multi-affiliation	Multi-affiliation	Multi-affiliation	Multi-affiliation	Multi-affiliation	Multi-affiliation	Multi-affiliation		0	0	0	211	0	0	329	0	13	3	0	0	0	191	0	0	0	0	39	0	0	0	0	0	0	0	0	0	0	0	0	4	65	85	0	2	0	37	7	3
pCluster_122	Eukaryota	Alveolata	Dinophyta	Dinophyceae	Suessiales	Suessiales_X	Woloszynskia	Woloszynskia_sp.		0	0	0	0	0	0	0	0	0	0	0	0	0	0	0	0	0	0	0	0	0	0	0	0	0	0	0	0	0	0	0	0	0	0	0	0	0	0	0	0
pCluster_123	Eukaryota	Alveolata	Dinophyta	Dinophyceae	Dinophyceae_X	Dinophyceae_XX	Alexandrium	Alexandrium_catenella-GroupIV-IIC		0	0	0	0	0	0	0	0	0	0	0	0	0	0	1	0	0	0	0	0	0	0	0	0	0	0	0	0	0	0	0	0	0	0	0	0	0	0	124	0
pCluster_124	Eukaryota	Opisthokonta	Mesomycetozoa	Ichthyosporea	Ichthyosphonida	Abeoformidae_Group_MAIP_2	Abeoformidae_Group_MAIP_2_X	Abeoformidae_Group_MAIP_2_X_sp.		0	0	0	0	0	0	0	0	0	0	0	0	0	0	0	0	0	0	0	0	0	0	0	0	0	0	0	0	0	0	0	0	3	0	0	0	0	8	0	0
pCluster_125	Eukaryota	Alveolata	Ciliophora	Oligohymenophorea	Peritrichia	Vaginicolidae	Vaginicolidae_X	Vaginicolidae_X_sp.		0	24	0	186	51	15	9	6	50	291	82	15	249	2	465	2	0	0	11	9	13	1	11	0	0	1	0	3	218	0	0	9	0	28	22	4	0	0	0	2
pCluster_126	Eukaryota	Alveolata	Dinophyta	Dinophyceae	Dinophyceae_X	Dinophyceae_XX	Dinophyceae_XXX	Dinophyceae_XXX_sp.		0	0	0	0	0	0	0	0	0	0	0	0	0	0	0	0	0	0	0	0	0	0	0	0	0	0	0	0	0	0	0	0	0	41	57	246	0	5	4	195
pCluster_127	Eukaryota	Archaeplastida	Chlorophyta	Chlorophyceae	Chlamydomonadales	Chlamydomonadales_X	Chlamydomonas	Chlamydomonas_sp.		0	0	0	0	0	0	0	0	0	0	0	0	0	0	0	0	0	0	0	0	0	0	0	0	0	26	0	0	0	0	0	0	0	0	0	0	0	3	0	0
pCluster_128	Eukaryota	Alveolata	Ciliophora	Oligohymenophorea	Scuticociliatia	Uronematidae	Paralembus	Paralembus_digitiformis		0	0	0	0	0	0	0	0	0	0	0	0	0	0	0	0	0	0	0	0	0	0	0	1	150	48	0	0	0	5	58	89	0	64	0	3	28	76	14	38
pCluster_129	Eukaryota	Alveolata	Ciliophora	Spirotrichea	Oligotrichia	Strombidiidae	Strombidium	Strombidium_sp.		0	0	0	0	0	0	0	0	0	0	0	0	0	0	0	0	0	20	16	141	1	165	7	0	0	3	0	7	0	0	159	99	0	0	0	0	0	0	0	0
pCluster_130	Eukaryota	Alveolata	Ciliophora	Litostomatea	Cyclotrichia	Cyclotrichia_X	Cyclotrichia_XX	Cyclotrichia_XX_sp.		0	0	0	0	0	0	0	0	0	0	0	0	0	0	0	0	0	14	6	53	74	277	10	0	0	118	0	9	47	51	6	108	0	0	0	0	0	0	0	0
pCluster_132	Eukaryota	Alveolata	Ciliophora	Litostomatea	Cyclotrichia	Cyclotrichia_X	Cyclotrichia_XX	Cyclotrichia_XX_sp.		0	0	0	0	0	1	0	0	0	0	0	0	0	0	0	0	2	0	0	8	5	0	5	0	0	0	0	0	0	6	0	1	23	121	30	125	82	16	91	11
pCluster_134	Eukaryota	Hacrobia	Cryptophyta	Cryptophyceae	Cryptophyceae_X	Cryptomonadales	Multi-affiliation	Multi-affiliation		0	0	0	0	0	0	0	0	0	0	0	0	0	0	0	0	0	0	0	0	0	0	0	0	0	0	0	0	0	0	0	0	0	0	0	0	0	31	0	0
pCluster_136	Eukaryota	Alveolata	Ciliophora	Oligohymenophorea	Peritrichia	Zoothamniidae	Zoothamnium	Zoothamnium_pelagicum		0	12	213	0	1	19	90	108	35	49	1	0	1081	87	167	0	0	0	0	0	0	0	0	0	0	0	0	0	0	0	0	0	0	1	0	106	0	0	1	35
pCluster_137	Eukaryota	Stramenopiles	Ochrophyta	Chrysophyceae	Chrysophyceae_X	Chrysophyceae_Clade-C	Chrysophyceae_Clade-C_X	Chrysophyceae_Clade-C_X_sp.		206	2	9	19	0	0	305	0	3	0	0	1	0	0	2	16	2	5	0	0	0	1	0	0	0	0	0	0	0	0	0	0	7	0	12	44	0	31	14	23
pCluster_138	Eukaryota	Opisthokonta	Mesomycetozoa	Ichthyosporea	Ichthyophonida	Ichthyophonida_X	Ichthyophonida_XX	Ichthyophonida_XX_sp.		0	0	0	0	0	0	0	0	0	0	0	0	0	0	0	0	0	0	0	4	0	3	0	0	10	0	0	0	0	0	0	0	0	0	9	2	8	13	2	0
pCluster_139	Eukaryota	Apusozoa	Apusomonadidae	Apusomonadidae_Group-1	Apusomonadidae_Group-1_X	Apusomonadidae_Group-1_XX	Amastigomonas	Amastigomonas_bermudensis		0	0	0	0	0	0	0	0	0	0	0	0	0	0	0	0	0	0	0	0	0	0	0	0	0	0	0	0	0	0	0	0	0	76	0	0	0	0	0	0
pCluster_140	Eukaryota	Rhizaria	Cercozoa	Filosa-Thecofilosea	Filosa-Thecofilosea_X	Filosa-Thecofilosea_XX	Filosa-Thecofilosea_XXX	Filosa-Thecofilosea_XXX_sp.		0	0	0	0	0	0	0	0	0	0	0	0	0	0	0	0	0	0	0	0	0	0	0	0	1	0	0	0	0	0	0	0	0	0	0	0	0	0	0	0
pCluster_142	Eukaryota	Rhizaria	Cercozoa	Filosa-Thecofilosea	Cryomonadida	Cryothecomonas-lineage	Cryothecomonas	Cryothecomonas_sp.		0	0	0	0	0	0	0	0	0	0	0	0	0	0	0	0	0	0	0	0	0	0	0	0	0	0	0	0	0	0	0	0	10	0	0	0	0	0	0	0
pCluster_143	Eukaryota	Alveolata	Ciliophora	Spirotrichea	Euplotia	Euplotidae	Euplotes	Euplotes_minuta		0	0	0	0	0	3	0	552	63	0	0	0	0	29	2	0	0	0	0	0	0	0	1	0	0	0	0	0	0	0	0	0	0	0	0	33	1	0	69	2
pCluster_144	Eukaryota	Opisthokonta	Fungi	Basidiomycota	Agaricomycotina	Agaricomycetes	Agaricomycetes_X	Agaricomycetes_X_sp.		0	0	10	0	7	8	0	0	0	0	6	0	0	1	0	0	0	0	0	0	0	0	1	0	0	232	249	0	0	0	0	0	0	33	24	2	9	0	1	6
pCluster_146	Eukaryota	Stramenopiles	Ochrophyta	Bacillariophyta	Bacillariophyta_X	Polar-centric-Mediophyceae	Thalassiosira	Thalassiosira_profunda		0	0	0	0	0	0	0	0	0	0	1	0	0	0	0	0	0	0	0	0	0	0	0	0	0	0	0	0	0	0	0	0	0	0	0	0	0	0	0	0
pCluster_147	Eukaryota	Alveolata	Ciliophora	Spirotrichea	Choreotrichia	Tintinnidae	Tintinnopsis	Tintinnopsis_cylindrica		0	0	0	0	0	0	0	0	0	0	0	0	0	0	0	0	0	0	0	0	0	0	0	0	0	0	0	0	0	0	0	0	0	2	0	0	4	73	5	0
pCluster_148	Eukaryota	Alveolata	Dinophyta	Dinophyceae	Suessiales	Suessiales_X	Suessiales_XX	Suessiales_XX_sp.		0	0	0	0	0	0	0	1	0	0	0	0	0	0	0	0	0	0	0	0	0	0	0	0	0	0	0	0	0	0	0	0	0	0	0	0	0	0	0	144
pCluster_149	Eukaryota	Alveolata	Ciliophora	Oligohymenophorea	Peritrichia	Vaginicolidae	Vaginicola	Vaginicola_crystallina		0	0	0	0	0	0	0	0	0	0	0	0	0	0	0	0	0	0	0	0	62	17	2	0	0	0	0	0	0	0	0	0	0	84	2	356	9	11	8	0
pCluster_150	Eukaryota	Alveolata	Apicomplexa	Apicomplexa_X	Coccidia	Adelina-group	Adelina	Adelina_dimidiata		0	0	0	0	0	0	0	1	0	0	0	0	0	0	0	0	25	74	5	2	0	90	0	0	0	13	20	0	0	1	0	1	6	0	11	0	2	68	4	0
pCluster_151	Eukaryota	Alveolata	Dinophyta	Dinophyceae	Dinophyceae_X	Dinophyceae_XX	Akashiwo	Akashiwo_sanguinea		0	0	0	0	0	0	0	0	0	0	0	0	0	0	0	0	0	24	3	0	0	1	0	0	0	0	0	0	0	0	0	0	0	0	0	9	11	0	123	8
pCluster_152	Eukaryota	Rhizaria	Radiolaria	Polycystinea	Spumellarida	Spumellarida-Group-I	Spumellarida-Group-I_X	Spumellarida-Group-I_X_sp.		0	0	0	0	0	0	0	0	0	0	0	0	0	0	0	0	7	179	1	72	0	0	0	0	0	0	0	0	0	57	0	0	0	0	0	0	310	4	0	0
pCluster_153	Eukaryota	Alveolata	Dinophyta	Dinophyceae	Dinophyceae_X	Dinophyceae_XX	Multi-affiliation	Multi-affiliation		0	0	0	0	0	0	0	0	0	0	0	0	0	0	0	0	0	0	0	0	0	0	0	0	0	0	0	0	0	0	0	0	0	0	0	0	1	53	0	0
pCluster_154	Eukaryota	Stramenopiles	Stramenopiles_X	Bicoecea	Anoecales	Cafeteriaceae	Pseudobodo	Pseudobodo_tremulans		0	1	0	0	0	1	0	63	2	0	0	0	0	0	0	0	0	0	0	0	0	0	0	0	0	0	0	0	0	0	0	0	0	0	0	0	0	0	0	0
pCluster_155	Eukaryota	Archaeplastida	Chlorophyta	Ulvophyceae	Ulotrichales	Ulotrichales_X	Urospora	Urospora_neglecta		0	90	50	7	5	298	0	17	12	2	315	116	5	7	89	13	0	0	0	0	0	0	0	0	0	0	0	0	0	0	0	0	0	0	0	14	0	0	0	0
pCluster_156	Eukaryota	Alveolata	Ciliophora	Phyllopharyngea	Cyrtophoria	Hartmannulidae	Hartmannulidae_X	Hartmannulidae_X_sp.		0	0	0	0	0	0	0	0	0	0	0	0	0	0	0	0	0	0	0	0	0	65	0	0	0	0	0	0	0	0	0	0	0	0	0	0	0	0	0	0
pCluster_157	Eukaryota	Alveolata	Ciliophora	Oligohymenophorea	Peritrichia	Zoothamniidae	Zoothamnium	Zoothamnium_arbuscula		0	22	0	13	0	12	35	491	319	9	25	103	0	50	85	0	0	0	0	0	0	14	7	0	0	0	0	1	143	0	0	2	0	11	0	8	0	0	0	0
pCluster_159	Eukaryota	Alveolata	Ciliophora	Spirotrichea	Choreotrichia	Tintinnidae	Tintinnidium	Tintinnidium_sp.		0	0	0	0	0	0	0	0	0	0	0	0	0	0	0	0	0	0	0	0	0	0	0	0	0	0	0	0	0	0	0	1	0	37	1	3	14	39	2	0
pCluster_160	Eukaryota	Opisthokonta	Fungi	Ascomycota	Pezizomycotina	Eurotiomycetes	Multi-affiliation	Multi-affiliation		0	0	116	0	91	0	0	0	0	0	0	0	0	0	0	0	0	219	0	17	0	0	0	0	0	3	0	0	0	0	0	0	0	0	0	0	0	0	0	41
pCluster_161	Eukaryota	Stramenopiles	Ochrophyta	Bacillariophyta	Bacillariophyta_X	Polar-centric-Mediophyceae	Chaetoceros	Multi-affiliation		0	0	0	0	0	0	0	0	0	0	0	0	0	0	0	0	0	0	0	0	0	0	0	0	0	0	0	0	0	0	0	0	1	0	0	0	0	0	1	0
pCluster_162	Eukaryota	Stramenopiles	Stramenopiles_X	MAST	MAST-3	MAST-3J	MAST-3J_X	MAST-3J_X_sp.		21	0	5	0	0	1	0	0	0	0	0	1	0	0	0	0	4	0	0	0	0	0	0	0	0	0	0	0	0	0	0	0	1	320	2	25	1	14	57	3
pCluster_163	Eukaryota	Stramenopiles	Stramenopiles_X	Labyrinthulea	Labyrinthulales	Labyrinthulaceae	Labyrinthulaceae_X	Labyrinthulaceae_X_sp.		0	0	0	0	0	0	0	0	0	0	0	0	0	0	0	0	2	0	0	0	0	0	0	0	0	0	0	0	0	0	0	0	0	0	0	0	0	0	0	0
pCluster_164	Eukaryota	Alveolata	Dinophyta	Dinophyceae	Dinophyceae_X	Dinophyceae_XX	Protoperidinium	Protoperidinium_conicum		0	0	0	0	0	0	0	0	0	0	0	0	0	0	0	0	0	0	0	0	0	0	0	0	0	0	0	0	0	0	0	0	0	6	0	0	1	30	0	0
pCluster_165	Eukaryota	Alveolata	Dinophyta	Syndiniales	Dino-Group-II	Dino-Group-II-Clade-1	Dino-Group-II-Clade-1_X	Dino-Group-II-Clade-1_X_sp.		111	94	4	4	0	259	72	231	4	169	0	1	0	20	13	368	0	0	0	0	0	0	0	0	0	0	0	0	0	0	0	0	0	0	0	0	0	0	0	0
pCluster_166	Eukaryota	Archaeplastida	Chlorophyta	Ulvophyceae	Ulotrichales	Ulotrichales_X	Multi-affiliation	Multi-affiliation		0	22	48	0	0	91	0	1	7	3	759	135	50	118	129	11	0	0	0	0	0	0	0	0	0	0	0	0	0	0	0	0	0	1	0	1	0	0	3	0
pCluster_167	Eukaryota	Rhizaria	Cercozoa	Filosa-Thecofilosea	Cryomonadida	Cryothecomonas-lineage	Cryothecomonas	Cryothecomonas_aestivalis		0	0	0	0	0	0	0	0	0	0	0	0	0	0	0	0	0	0	0	0	2	0	0	0	132	0	0	0	0	0	0	0	6	0	744	0	0	0	0	0
pCluster_168	Eukaryota	Alveolata	Dinophyta	Syndiniales	Dino-Group-II	Dino-Group-II-Clade-1	Dino-Group-II-Clade-1_X	Dino-Group-II-Clade-1_X_sp.		0	0	0	0	0	0	0	0	0	0	0	0	0	0	0	0	0	0	0	0	0	0	0	0	0	0	0	0	0	0	0	0	0	4	60	8	3	68	53	4
pCluster_169	Eukaryota	Alveolata	Apicomplexa	Apicomplexa_X	Coccidia	Eucoccidiorida	Cryptosporidium	Multi-affiliation		0	0	0	0	0	0	0	0	0	0	0	0	0	0	0	0	0	0	0	0	0	0	0	0	0	0	0	0	0	0	0	0	1	0	0	0	0	0	0	0
pCluster_170	Eukaryota	Alveolata	Ciliophora	Oligohymenophorea	Peritrichia	Zoothamniidae	Zoothamnium	Zoothamnium_sp.		0	1	1	0	0	110	14	413	588	191	42	42	21	162	41	3	0	0	0	0	0	0	8	0	0	0	0	0	0	0	0	2	0	0	0	0	0	0	0	0
pCluster_171	Eukaryota	Alveolata	Dinophyta	Dinophyceae	Dinophyceae_X	Dinophyceae_XX	Multi-affiliation	Multi-affiliation		0	0	0	0	0	0	0	0	0	0	0	0	0	0	0	0	0	0	0	0	0	0	0	0	0	0	0	0	0	0	0	0	0	0	0	0	0	0	0	0
pCluster_172	Eukaryota	Alveolata	Ciliophora	Oligohymenophorea	Sessilida	Vorticellidae	Vorticella	Vorticella_convallaria		0	0	0	0	0	0	0	0	0	0	0	0	0	0	0	0	0	0	0	0	0	0	0	0	0	0	0	0	0	0	0	0	0	0	0	104	0	0	1	0
pCluster_173	Eukaryota	Alveolata	Ciliophora	Phyllopharyngea	Suctoria	Ephelotidae	Ephelota	Ephelota_sp.		0	0	0	0	0	0	0	0	0	0	0	0	0	0	0	0	0	0	0	0	0	0	0	0	0	0	0	0	0	0	0	0	0	0	12	0	0	0	0	0
pCluster_174	Eukaryota	Alveolata	Ciliophora	Oligohymenophorea	Sessilida	Vorticellidae	Pseudovorticella	Pseudovorticella_punctata		0	638	0	0	0	30	0	7	315	71	3	83	35	113	108	49	0	0	0	9	3	0	0	0	0	0	0	0	0	0	0	0	0	0	0	5	0	1	0	0
pCluster_175	Eukaryota	Alveolata	Dinophyta	Dinophyceae	Dinophyceae_X	Dinophyceae_XX	Gonyaulax	Gonyaulax_verior		0	0	0	0	0	0	0	0	0	0	1	0	0	0	0	0	0	0	0	0	0	0	0	0	0	0	0	0	0	0	0	0	0	0	0	0	0	0	0	0
pCluster_177	Eukaryota	Alveolata	Apicomplexa	Apicomplexa_X	Coccidia	Adelina-group	Adelina	Adelina_dimidiata		115	0	358	0	0	86	0	0	62	3	0	7	0	0	7	0	5	0	0	6	0	0	0	0	0	0	0	0	0	0	0	0	7	13	0	0	0	4	14	0
pCluster_178	Eukaryota	Stramenopiles	Ochrophyta	Bacillariophyta	Bacillariophyta_X	Raphid-pennate	Raphid-pennate_X	Raphid-pennate_X_sp.		0	0	0	0	0	0	0	0	0	0	0	0	0	0	1	0	0	0	0	0	0	0	0	0	0	0	0	0	0	0	0	0	0	0	0	0	0	37	0	0
pCluster_179	Eukaryota	Opisthokonta	Fungi	Chytridiomycota	Chytridiomycotina	Chytridiomycetes	Chytridiomycetes_X	Chytridiomycetes_X_sp.		0	0	0	0	0	0	0	0	0	0	0	0	0	0	0	0	0	0	0	0	0	0	0	0	0	114	0	0	0	0	0	0	0	0	0	0	34	4	0	0
pCluster_180	Eukaryota	Alveolata	Dinophyta	Syndiniales	Dino-Group-II	Dino-Group-II-Clade-5	Dino-Group-II-Clade-5_X	Dino-Group-II-Clade-5_X_sp.		0	0	0	2	0	550	0	0	14	8	0	2	1634	0	13	12	1	0	0	0	0	0	0	0	0	3	0	0	0	0	0	5	0	0	0	0	0	0	0	0
pCluster_183	Eukaryota	Hacrobia	Telonemia	Telonemia_X	Telonemia_XX	Telonemia-Group-2	Telonemia-Group-2_X	Telonemia-Group-2_X_sp.		1	0	0	22	0	0	11	0	79	17	133	5	234	0	421	47	0	0	0	0	0	0	0	0	0	0	0	0	0	0	0	0	0	0	0	0	0	0	0	0
pCluster_185	Eukaryota	Alveolata	Ciliophora	Oligohymenophorea	Scuticociliatia	Uronematidae	Uronema_ciliate	Uronema_marinum		0	0	0	0	0	0	0	0	0	0	0	0	0	0	0	0	0	0	1	2	0	8	0	0	0	0	0	1	0	0	0	4	0	60	0	73	0	7	0	0
pCluster_186	Eukaryota	Opisthokonta	Fungi	Basidiomycota	Pucciniomycotina	Cystobasidiomycetes	Sporobolomyces	Sporobolomyces_roseus		8	0	12	0	0	0	0	0	0	0	0	0	0	0	0	0	0	0	0	0	0	0	0	0	0	187	0	0	0	0	0	0	0	0	0	0	0	0	1	0
pCluster_188	Eukaryota	Alveolata	Ciliophora	Oligohymenophorea	Sessilida	Vorticellidae	Vorticella	Vorticella_sp.		0	0	26	0	0	14	12	0	2	1	718	81	0	0	0	0	0	0	0	0	0	0	0	0	0	0	0	0	0	0	0	0	0	233	1	23	0	0	0	0
pCluster_189	Eukaryota	Rhizaria	Cercozoa	Filosa-Thecofilosea	Ebriida	Ebriidae	Ebria	Ebria_tripartita		0	0	0	0	0	0	0	0	0	0	0	0	0	0	0	0	0	0	0	0	0	0	0	0	0	0	0	0	0	0	0	0	11	0	0	0	0	0	0	0
pCluster_190	Eukaryota	Rhizaria	Cercozoa	Filosa-Thecofilosea	Ebriida	TAGIRI1-lineage	TAGIRI1-lineage_X	TAGIRI1-lineage_X_sp.		0	0	0	0	0	0	0	0	0	0	0	0	0	0	0	0	4	0	0	0	0	0	0	0	0	0	0	0	0	0	0	0	0	0	0	0	0	0	0	0
pCluster_191	Eukaryota	Alveolata	Multi-affiliation	Multi-affiliation	Multi-affiliation	Multi-affiliation	Multi-affiliation	Multi-affiliation		0	0	0	0	0	0	0	0	0	0	0	0	0	0	0	0	0	0	1	0	0	0	0	0	0	0	0	0	0	0	0	0	1	65	112	2	7	35	2	14
pCluster_192	Eukaryota	Alveolata	Dinophyta	Dinophyceae	Dinophyceae_X	Dinophyceae_XX	Lepidodinium	Multi-affiliation		0	0	0	0	0	0	0	0	0	0	0	0	0	0	0	0	0	0	0	0	0	0	0	0	0	0	0	0	0	0	0	0	0	0	0	0	0	4	0	0
pCluster_193	Eukaryota	Alveolata	Ciliophora	Spirotrichea	Oligotrichia	Strombidiidae	Strombidium	Strombidium_sp.		0	0	0	0	0	0	0	0	0	0	0	0	0	0	0	0	0	2	3	17	15	3	11	0	0	6	0	0	0	32	52	17	0	0	0	0	0	0	0	0
pCluster_194	Eukaryota	Opisthokonta	Choanoflagellida	Choanoflagellatea	Acanthoecida	Acanthoecidae_Group_G	Acanthoeca	Acanthoeca_spectabilis		0	0	0	0	0	0	0	0	0	0	0	0	0	0	0	0	0	0	0	0	0	0	0	0	0	0	0	0	0	5	0	0	0	0	0	0	0	136	0	0
pCluster_195	Eukaryota	Alveolata	Dinophyta	Dinophyceae	Dinophyceae_X	Dinophyceae_XX	Gymnodinium	Gymnodinium_sp.		0	0	0	0	0	0	0	0	0	0	0	0	0	0	11	0	0	0	0	0	0	0	0	0	0	0	0	0	0	0	0	0	0	0	0	0	0	0	0	0
pCluster_196	Eukaryota	Opisthokonta	Fungi	Basidiomycota	Agaricomycotina	Agaricomycetes	Mycena	Mycena_plumbea		0	0	399	0	0	0	0	0	0	0	0	0	0	0	0	0	0	2	0	0	0	0	0	0	0	132	34	0	0	0	0	0	0	0	0	0	0	0	0	0
pCluster_198	Eukaryota	Alveolata	Dinophyta	Dinophyceae	Suessiales	Suessiales_X	Polarella	Polarella_glacialis		0	0	17	653	0	0	0	278	1	0	0	1	0	0	0	144	0	0	0	0	0	0	0	0	0	0	0	0	0	0	0	0	0	0	0	0	0	0	0	0
pCluster_199	Eukaryota	Alveolata	Ciliophora	Spirotrichea	Choreotrichia	Strombidinopsidae	Strombidinopsis	Multi-affiliation		0	0	0	0	0	0	0	0	0	0	0	0	0	0	0	0	0	0	0	0	0	0	0	0	0	0	0	0	0	0	0	0	0	8	0	1	0	7	1	0
pCluster_200	Eukaryota	Hacrobia	Haptophyta	Prymnesiophyceae	Isochrysidales	Isochrysidaceae	Tisochrysis	Tisochrysis_lutea		342	1	76	0	0	0	0	0	0	3	0	0	0	0	1	0	0	0	0	0	0	0	0	0	0	4	0	0	0	0	0	0	0	0	0	0	0	0	0	0
pCluster_201	Eukaryota	Stramenopiles	Ochrophyta	Bacillariophyta	Bacillariophyta_X	Polar-centric-Mediophyceae	Multi-affiliation	Multi-affiliation		26	0	0	0	0	0	0	0	0	0	0	0	0	0	0	0	0	0	0	0	0	0	0	0	0	0	0	0	0	0	0	0	21	0	0	0	0	0	0	0
pCluster_202	Eukaryota	Stramenopiles	Ochrophyta	Bacillariophyta	Bacillariophyta_X	Raphid-pennate	Entomoneis	Entomoneis_alata		0	0	0	0	0	0	0	0	0	0	0	0	0	0	0	0	0	0	0	0	0	0	0	0	0	0	0	0	0	0	0	0	0	0	0	0	0	0	0	0
pCluster_204	Eukaryota	Alveolata	Ciliophora	Phyllopharyngea	Suctoria	Ephelotidae	Ephelota	Ephelota_sp.		0	0	0	0	0	0	0	0	0	0	0	0	0	0	0	0	0	0	0	0	0	0	0	0	0	0	0	0	0	0	0	0	0	0	42	0	121	94	0	21
pCluster_205	Eukaryota	Alveolata	Ciliophora	Spirotrichea	Hypotrichia	Oxytrichidae	Amphisiella	Amphisiella_candida		0	0	6	0	0	0	0	0	0	0	1	0	0	0	0	0	0	0	0	0	22	0	0	0	0	0	0	0	0	0	0	0	0	46	0	68	0	0	0	31
pCluster_206	Eukaryota	Alveolata	Ciliophora	Spirotrichea	Hypotrichia	Holostichidae	Holosticha	Holosticha_diademata		0	0	0	0	0	0	0	0	0	177	3	21	0	0	0	0	0	0	3	0	3	0	8	0	0	0	0	5	110	8	13	2	0	0	0	40	0	4	0	0
pCluster_207	Eukaryota	Alveolata	Dinophyta	Dinophyceae	Dinophyceae_X	Dinophyceae_XX	Protoperidinium	Protoperidinium_punctulatum		0	0	0	0	0	0	0	0	0	0	0	0	0	0	0	0	0	0	0	0	0	0	0	0	0	0	0	0	0	0	0	0	0	0	0	0	0	0	0	0
pCluster_208	Eukaryota	Alveolata	Ciliophora	Phyllopharyngea	Suctoria	Suctoria_X	Hypocoma	Hypocoma_acinetarum		0	0	1	0	0	160	258	0	0	0	1	0	2	0	0	236	0	0	0	0	0	0	0	0	0	0	0	0	0	0	0	0	0	0	0	0	0	0	0	0
pCluster_209	Eukaryota	Alveolata	Ciliophora	Spirotrichea	Euplotia	Aspidiscidae	Aspidisca	Aspidisca_leptaspis		0	0	0	0	0	0	0	0	0	0	0	0	0	0	0	0	0	0	0	0	0	0	0	0	0	0	0	0	0	0	0	0	0	57	0	3	0	0	0	59
pCluster_210	Eukaryota	Alveolata	Ciliophora	Oligohymenophorea	Peritrichia	Zoothamniidae	Zoothamnium	Zoothamnium_sp.		0	0	0	0	0	0	0	0	7	22	0	0	0	0	0	0	0	0	2	0	0	0	0	0	0	0	0	0	0	0	1	0	0	13	0	22	0	0	0	0
pCluster_211	Eukaryota	Alveolata	Ciliophora	Spirotrichea	Euplotia	Aspidiscidae	Aspidisca	Aspidisca_steini		0	0	0	0	0	0	0	0	0	0	0	0	0	0	0	0	0	0	6	0	0	0	0	0	0	0	0	0	0	0	0	0	0	5	0	2	0	0	0	40
pCluster_212	Eukaryota	Alveolata	Ciliophora	Spirotrichea	Spirotrichea_X	Spirotrichea_XX	Spirotrichea_XXX	Spirotrichea_XXX_sp.		0	0	0	1	0	0	0	0	2	0	0	0	0	0	0	0	0	31	20	0	0	1	122	0	0	0	0	49	139	27	2	16	0	0	0	0	0	0	0	0
pCluster_215	Eukaryota	Alveolata	Ciliophora	Spirotrichea	Euplotia	Aspidiscidae	Aspidisca	Aspidisca_sp.		0	0	0	0	0	0	0	0	8	20	0	0	0	0	0	0	0	0	43	0	0	0	1	0	0	0	0	5	18	0	0	3	0	8	4	1	0	0	0	0
pCluster_216	Eukaryota	Alveolata	Dinophyta	Dinophyceae	Dinophyceae_X	Dinophyceae_XX	Gymnodinium	Gymnodinium_dorsalisulcum		33	10	12	168	0	0	0	0	0	0	0	0	0	0	0	67	2	0	0	0	0	0	0	0	0	0	0	0	0	0	0	0	0	0	0	0	0	0	0	0
pCluster_218	Eukaryota	Archaeplastida	Chlorophyta	Ulvophyceae	Oltmansiellopsidales	Oltmansiellopsidales_X	Dangemannia	Dangemannia_microcystis		0	1	13	0	67	102	0	5	0	0	26	111	26	64	152	1	0	0	0	0	0	0	0	0	0	0	0	0	0	0	0	0	0	0	0	2	0	0	0	0
pCluster_219	Eukaryota	Hacrobia	Katablepharidophyta	Katablepharidaceae	Katablepharidales	Katablepharidales_X	Katablepharidales_XX	Katablepharidales_XX_sp._strain2		0	0	0	0	0	0	0	0	0	0	0	0	0	0	0	0	17	0	18	0	0	18	0	0	0	0	0	0	0	0	0	55	10	0	0	0	0	2	0	8
pCluster_222	Eukaryota	Rhizaria	Cercozoa	Endomyxa	Endomyxa_X	Endo5-lineage	Endo5-lineage_X	Endo5-lineage_X_sp.		0	0	0	0	0	0	0	0	0	0	0	0	0	0	0	0	0	0	0	0	1	0	0	0	0	0	0	0	0	0	0	0	0	0	0	35	0	0	13	7
pCluster_223	Eukaryota	Alveolata	Ciliophora	Oligohymenophorea	Sessilida	Vorticellidae	Vorticella	Vorticella_sp.		0	2	0	3	0	35	0	1	12	8	1	38	22	33	216	37	0	0	0	0	0	0	0	0	0	0	0	0	0	0	0	0	0	0	0	0	0	0	0	0
pCluster_224	Eukaryota	Hacrobia	Cryptophyta	Cryptophyceae	Cryptophyceae_X	Cryptomonadales	Proteomonas	Proteomonas_sulcata		0	0	0	0	0	0	0	0	0	0	0	0	0	0	0	0	0	0	0	0	0	0	0	0	0	0	0	0	0	1	0	0	0	6	0	4	0	14	8	0
pCluster_225	Eukaryota	Alveolata	Ciliophora	Litostomatea	Cyclotrichia	Mesodiniidae	Askenasia	Askenasia_sp.		0	0	0	0	0	0	0	0	0	0	0	0	0	0	0	0	0	0	0	0	0	0	0	0	0	0	0	0	0	0	0	0	0	7	0	0	0	2	75	16
pCluster_227	Eukaryota	Archaeplastida	Chlorophyta	Pyramimonadales	Pyramimonadales_X	Pyramimonadales_XX	Cymbomonas	Cymbomonas_tetramitiformis		0	0	0	0	0	0	0	0	0	0	0	0	0	0	0	0	1	2	0	0	0	0	0	0	0	0	0	0	0	0	0	0	0	0	0	1	0	29	73	0
pCluster_229	Eukaryota	Alveolata	Ciliophora	Phyllopharyngea	Cyrtophoria	Hartmannulidae	Hartmannula	Hartmannula_sinica		0	0	0	0	0	0	0	0	0	0	0	0	0	0	0	0	0	0	0	0	0	0	0	0	0	0	0	0	0	0	0	0	0	0	1	0	227	4	59	73
pCluster_230	Eukaryota	Alveolata	Ciliophora	Spirotrichea	Oligotrichia	Strombidiidae	Strombidium	Multi-affiliation		0	0	0	0	0	0	0	0	0	0	0	0	0	0	0	0	0	0	0	0	0	0	0	0	0	0	0	0	0	4	0	0	0	0	11	0	38	72	13	6
pCluster_231	Eukaryota	Opisthokonta	Choanoflagellida	Choanoflagellatea	Acanthoecida	Stephanoecidae_Group_H	Stephanoecidae_Group_H_X	Stephanoecidae_Group_H_X_sp.		0	0	0	0	0	0	0	0	0	0	0	0	0	0	0	0	33	5	0	43	1	0	0	0	0	0	0	0	0	0	0	2	0	0	11	0	0	0	0	0
pCluster_233	Eukaryota	Alveolata	Ciliophora	Litostomatea	Cyclotrichia	Mesodiniidae	Askenasi	Askenasi_sp.		0	0	0	0	0	0	0	0	0	0	0	0	0	0	0	0	0	0	14	6	0	19	28	0	1	33	503	54	100	8	31	3	0	1	0	0	0	0	16	0
pCluster_234	Eukaryota	Alveolata	Ciliophora	Litostomatea	Cyclotrichia	Mesodiniidae	Askenasia	Askenasia_sp.		0	0	0	0	0	0	0	0	0	0	0	0	0	0	0	0	1	0	1	75	92	0	0	2	0	17	0	40	24	0	0	54	0	0	0	0	0	0	0	0
pCluster_235	Eukaryota	Rhizaria	Cercozoa	Filosa-Imbricatea	Thaumatomonadida	Thaumatomonadidae	Reckertia	Reckertia_filosa		0	1	39	7	0	0	0	0	0	0	0	0	0	0	0	0	0	0	0	0	0	0	0	0	0	0	0	0	0	0	0	0	1	0	0	0	0	0	0	0
pCluster_237	Eukaryota	Alveolata	Ciliophora	Phyllopharyngea	Suctoria	Ephelotidae	Ephelota	Ephelota_gemmipara		0	0	0	1	0	0	0	0	0	0	0	0	0	0	0	0	0	0	0	0	0	0	0	0	0	0	0	0	0	0	0	0	0	0	0	4	0	0	105	0
pCluster_238	Eukaryota	Stramenopiles	Stramenopiles_X	Labyrinthulea	Labyrinthulales	Labyrinthulaceae	Oblongichytrium	Oblongichytrium_sp.		0	0	0	0	0	0	0	0	0	0	0	0	0	0	0	0	0	0	0	0	0	0	0	0	0	0	0	0	0	0	0	0	0	0	0	16	0	0	0	0
pCluster_239	Eukaryota	Apusozoa	Hilomonadea	Planomonadida	Planomonadidae	Planomonadidae_Group-1	Stygamoeba	Stygamoeba_regulata		0	0	0	0	0	0	0	0	0	0	0	0	0	0	0	0	0	0	0	0	0	0	0	0	0	0	0	0	0	0	0	0	0	0	0	0	0	0	0	0
pCluster_240	Eukaryota	Alveolata	Ciliophora	Spirotrichea	Hypotrichia	Oxytrichidae	Amphisiella	Amphisiella_annulata		0	133	0	12	46	2	6	274	14	22	157	40	2	88	29	0	0	0	0	25	0	0	0	0	0	0	0	0	5	0	0	0	0	20	0	0	1	0	0	2
pCluster_242	Eukaryota	Alveolata	Ciliophora	Spirotrichea	Hypotrichia	Oxytrichidae	Protogastrostyla	Protogastrostyla_pulchra		0	0	0	1	1	0	0	0	0	0	0	0	0	0	0	0	0	0	0	0	0	0	0	0	0	0	0	0	0	0	0	0	0	149	0	0	0	0	0	0
pCluster_243	Eukaryota	Alveolata	Dinophyta	Dinophyceae	Dinophyceae_X	Dinophyceae_XX	Gymnodinium	Gymnodinium_sp.		0	0	0	0	2884	0	0	0	0	0	0	0	0	0	0	0	0	0	0	0	0	0	0	0	0	0	0	0	0	0	0	0	0	0	0	0	0	0	0	0
pCluster_244	Eukaryota	Alveolata	Ciliophora	Spirotrichea	Euplotia	Uronychiidae	Diophrys	Multi-affiliation		0	10	31	0	0	12	3	72	13	4	0	14	0	17	49	39	0	0	0	0	61	0	41	0	0	0	2	0	0	1	0	0	0	0	8	0	0	0	0	6
pCluster_245	Eukaryota	Archaeplastida	Chlorophyta	Ulvophyceae	Ulvales-relatives	Ulvales-relatives_X	Halochlorococcum	Halochlorococcum_moorei		0	0	0	0	0	0	0	0	0	15	8	124	599	0	3	33	0	0	0	0	0	0	0	0	0	0	0	0	0	0	0	0	0	0	0	128	0	22	0	0
pCluster_246	Eukaryota	Stramenopiles	Stramenopiles_X	Labyrinthulea	Multi-affiliation	Multi-affiliation	Multi-affiliation	Multi-affiliation		0	0	0	0	0	0	0	0	0	0	0	0	0	0	0	0	0	0	0	0	0	0	0	0	0	0	0	0	0	0	0	0	0	0	0	0	0	0	0	0
pCluster_247	Eukaryota	Alveolata	Ciliophora	Spirotrichea	Choreotrichia	Strobilidiidae	Rimostrombidium	Rimostrombidium_veniliae		0	0	0	0	0	0	0	0	0	0	0	0	0	0	0	0	0	23	0	3	8	78	5	0	0	24	0	120	1	16	3	5	0	0	0	0	0	0	0	0
pCluster_248	Eukaryota	Alveolata	Ciliophora	Oligohymenophorea	Sessilida	Vorticellidae	Pseudovorticella	Pseudovorticella_punctata		0	9	0	0	1	95	2	0	0	49	0	36	39	299	185	50	0	0	0	0	0	0	0	0	0	0	0	0	0	0	0	0	0	0	0	0	0	0	0	0
pCluster_249	Eukaryota	Stramenopiles	Stramenopiles_X	MAST	MAST-12	MAST-12A	MAST-12A_X	MAST-12A_X_sp.		0	0	0	0	0	0	0	0	0	0	0	0	0	0	0	0	0	0	0	0	0	0	0	0	0	0	0	0	0	0	0	1	0	0	0	0	0	0	0	0
pCluster_250	Eukaryota	Opisthokonta	Choanoflagellida	Choanoflagellatea	Craspedida	Salpingoecidae_Group_C1	Salpingoecidae_Group_C1_X	Salpingoecidae_Group_C1_X_sp.		0	0	0	0	0	0	0	0	0	0	0	0	0	0	0	0	0	0	0	0	0	0	0	0	0	0	0	0	0	0	0	0	0	9	0	51	31	0	0	0
pCluster_251	Eukaryota	Alveolata	Dinophyta	Dinophyceae	Dinophyceae_X	Dinophyceae_XX	Multi-affiliation	Multi-affiliation		0	0	0	0	0	0	0	0	0	0	0	0	0	0	0	0	0	0	0	0	0	0	0	0	0	0	0	0	0	0	0	0	24	0	58	5	0	30	6	177
pCluster_252	Eukaryota	Opisthokonta	Fungi	Basidiomycota	Agaricomycotina	Agaricomycetes	Gloiocephala	Gloiocephala_aquatica		0	2	1	0	0	0	0	0	0	0	0	0	0	0	0	0	0	3	0	1	0	0	0	0	0	0	2	0	0	0	0	0	0	0	0	0	534	0	0	0
pCluster_253	Eukaryota	Alveolata	Dinophyta	Syndiniales	Dino-Group-II	Multi-affiliation	Multi-affiliation	Multi-affiliation		0	0	0	0	0	0	0	0	0	0	0	0	0	0	0	0	0	0	0	0	0	0	0	0	0	0	0	0	0	0	0	0	0	0	0	0	0	0	0	0
pCluster_255	Eukaryota	Alveolata	Ciliophora	Spirotrichea	Oligotrichia	Strombidiidae	Strombidium	Strombidium_sp.		0	0	0	0	0	0	0	0	0	0	0	0	0	0	0	0	0	0	0	0	0	0	0	0	0	0	0	14	0	0	0	0	3	4	0	0	0	17	15	23
pCluster_256	Eukaryota	Alveolata	Dinophyta	Dinophyceae	Dinophyceae_X	Dinophyceae_XX	Dinophyceae_XXX	Dinophyceae_XXX_sp.		0	0	0	0	0	0	0	0	0	0	0	0	0	0	0	0	0	0	0	0	0	0	0	0	0	0	0	0	0	0	0	0	0	0	0	0	0	49	0	0
pCluster_257	Eukaryota	Stramenopiles	Stramenopiles_X	MAST	MAST-3	MAST-3J	MAST-3J_X	MAST-3J_X_sp.		0	0	0	1	0	0	0	0	0	0	0	0	0	0	0	0	4	0	0	0	0	0	0	0	0	0	0	0	0	0	0	0	0	84	0	0	0	0	0	1
pCluster_258	Eukaryota	Opisthokonta	Fungi	Basidiomycota	Agaricomycotina	Tremellomycetes	Dioszegia	Multi-affiliation		0	0	0	0	0	0	0	0	12	0	0	0	0	0	0	0	0	0	28	0	0	0	0	1394	0	0	0	0	0	0	0	0	0	0	0	0	0	1	0	0
pCluster_262	Eukaryota	Alveolata	Ciliophora	Oligohymenophorea	Scuticociliatia	Multi-affiliation	Multi-affiliation	Multi-affiliation		0	0	0	0	0	0	0	0	0	0	0	0	0	0	0	0	0	2	0	0	0	0	0	0	232	0	0	0	0	0	0	0	0	1	0	6	43	33	1	0
pCluster_263	Eukaryota	Alveolata	Dinophyta	Syndiniales	Dino-Group-II	Dino-Group-II-Clade-33	Dino-Group-II-Clade-33_X	Dino-Group-II-Clade-33_X_sp._strain2		0	0	0	0	0	0	0	0	0	0	0	0	0	0	0	0	0	0	0	0	0	0	0	0	0	0	0	0	0	3	0	0	0	0	0	0	0	0	0	0
pCluster_266	Eukaryota	Stramenopiles	Stramenopiles_X	MAST	MAST-8	MAST-8A	MAST-8A_X	MAST-8A_X_sp.		29	0	3	796	0	1	40	0	6	0	0	0	51	0	18	4	0	0	0	0	0	0	0	0	0	0	0	0	0	0	0	0	0	0	0	0	0	0	0	0
pCluster_267	Eukaryota	Alveolata	Multi-affiliation	Multi-affiliation	Multi-affiliation	Multi-affiliation	Multi-affiliation	Multi-affiliation		0	0	0	60	0	0	0	0	480	15	0	56	0	0	23	65	0	0	0	0	0	0	0	0	0	0	0	0	0	0	0	0	0	0	0	0	0	0	0	0
pCluster_268	Eukaryota	Alveolata	Dinophyta	Syndiniales	Dino-Group-II	Dino-Group-II-Clade-16	Dino-Group-II-Clade-16_X	Dino-Group-II-Clade-16_X_sp.		0	0	0	0	0	0	0	0	0	0	0	0	0	0	0	0	10	0	0	0	0	0	0	0	0	0	0	0	0	1	0	0	0	0	5	0	0	78	0	0
pCluster_270	Eukaryota	Alveolata	Ciliophora	Oligohymenophorea	Sessilida	Vorticellidae	Vorticella	Vorticella_sp.		0	0	0	0	0	0	0	0	0	0	0	0	0	0	5	0	0	0	0	0	0	0	0	0	0	0	0	0	0	0	0	0	0	0	0	0	0	0	0	0
pCluster_272	Eukaryota	Alveolata	Ciliophora	Litostomatea	Cyclotrichia	Cyclotrichia_X	Cyclotrichia_XX	Cyclotrichia_XX_sp._strain12		0	0	0	0	0	0	0	0	0	0	0	0	0	0	0	0	0	0	0	0	0	44	0	0	0	0	0	0	460	0	104	0	0	3	0	0	0	3	0	0
pCluster_273	Eukaryota	Opisthokonta	Mesomycetozoa	Ichthyosporea	Ichthyosphonida	Abeoformidae_Group_MAIP_1	Abeoformidae_Group_MAIP_1_X	Abeoformidae_Group_MAIP_1_X_sp.		0	0	0	0	0	0	0	0	0	0	0	0	0	0	0	0	0	0	0	0	0	0	0	0	0	0	0	0	0	0	0	0	1	0	0	0	0	0	0	0
pCluster_274	Eukaryota	Stramenopiles	Ochrophyta	Bacillariophyta	Bacillariophyta_X	Polar-centric-Mediophyceae	Chaetoceros	Chaetoceros_neogracile		0	0	0	0	0	0	0	0	0	0	0	0	0	0	0	0	0	0	0	0	0	0	0	0	0	0	0	0	0	0	0	0	0	0	19	0	12	38	23	9
pCluster_275	Eukaryota	Opisthokonta	Fungi	Basidiomycota	Ustilaginomycotina	Exobasidiomycetes	Multi-affiliation	Multi-affiliation		26	0	17	0	0	13	0	0	5	0	0	82	0	0	16	0	0	0	12	0	20	26	0	0	0	0	0	0	91	0	0	0	0	28	0	1	1	0	0	0
pCluster_278	Eukaryota	Alveolata	Dinophyta	Syndiniales	Dino-Group-I	Dino-Group-I-Clade-1	Dino-Group-I-Clade-1_X	Dino-Group-I-Clade-1_X_sp.		139	0	5	3	0	58	126	0	0	6	0	1	0	206	27	110	1	0	0	0	0	0	0	0	0	0	0	0	0	0	0	0	0	0	0	0	0	0	0	0
pCluster_279	Eukaryota	Stramenopiles	Stramenopiles_X	Bicoecea	Borokales	Borokaceae	Borokaceae_X	Borokaceae_X_sp.		83	29	0	0	45	0	40	0	20	0	0	0	0	0	0	12	0	0	0	0	0	0	0	0	0	0	0	0	0	0	0	0	0	14	0	8	0	0	0	1
pCluster_280	Eukaryota	Stramenopiles	Stramenopiles_X	Labyrinthulea	Thraustochytriales	Thraustochytriaceae	Labyrinthuloides	Labyrinthuloides_haliotidis		0	0	0	1	0	0	0	0	0	0	0	0	0	0	0	0	0	0	0	0	0	0	0	0	0	0	0	0	0	0	0	0	0	0	0	0	0	0	0	0
pCluster_281	Eukaryota	Rhizaria	Cercozoa	Filosa-Thecofilosea	Cryomonadida	Protaspa-lineage	Protaspa	Protaspa_longipes		0	0	0	0	0	0	0	0	0	0	0	0	0	0	0	0	4	0	0	0	0	0	0	0	0	0	1	0	0	0	0	0	0	0	0	0	0	0	0	0
pCluster_282	Eukaryota	Alveolata	Ciliophora	Prostomatea	Prostomatea-1	Prostomatea-1_X	Prostomatea-1_XX	Prostomatea-1_XX_sp.		0	0	0	0	0	0	0	0	0	0	0	0	0	0	0	0	0	98	6	0	0	29	19	0	0	10	0	4	0	3	3	32	0	0	0	0	0	0	0	0
pCluster_283	Eukaryota	Alveolata	Ciliophora	Phyllopharyngea	Suctoria	Ephelotidae	Ephelota	Ephelota_sp.		0	0	2	0	0	0	75	0	0	0	0	0	0	7	1	0	0	0	0	0	0	0	0	0	0	0	0	0	0	0	0	0	0	36	0	0	0	0	4	8
pCluster_285	Eukaryota	Stramenopiles	Ochrophyta	Bacillariophyta	Bacillariophyta_X	Polar-centric-Mediophyceae	Chaetoceros	Chaetoceros_sp.		0	0	0	0	0	0	0	0	0	0	0	0	0	0	0	0	0	0	0	0	0	0	0	0	0	0	0	0	0	0	0	0	0	0	64	0	0	0	15	4
pCluster_286	Eukaryota	Stramenopiles	Ochrophyta	Bacillariophyta	Bacillariophyta_X	Araphid-pennate	Licmophora	Licmophora_paradoxa		0	0	0	0	0	0	0	0	0	0	0	0	0	0	0	0	0	0	0	0	0	0	0	0	0	0	0	0	0	0	0	0	0	0	0	0	0	0	0	0
pCluster_287	Eukaryota	Alveolata	Dinophyta	Syndiniales	Dino-Group-II	Dino-Group-II-Clade-4	Dino-Group-II-Clade-4_X	Dino-Group-II-Clade-4_X_sp.		0	0	284	0	0	0	0	0	0	188	0	0	0	0	0	0	0	0	0	0	0	0	0	0	0	0	0	0	0	0	0	0	0	0	0	0	0	0	0	0
pCluster_289	Eukaryota	Rhizaria	Cercozoa	Filosa-Thecofilosea	Cryomonadida	Protaspa-lineage	Multi-affiliation	Multi-affiliation		0	0	0	0	0	0	0	1	0	0	0	0	0	0	0	0	0	0	0	0	0	0	0	0	0	0	0	0	0	0	0	0	6	0	0	0	0	0	0	0
pCluster_290	Eukaryota	Stramenopiles	Ochrophyta	Chrysophyceae	Chrysophyceae_X	Chrysophyceae_Clade-H	Clade-H_X	Clade-H_X_sp.		0	0	0	0	0	0	0	0	0	0	0	0	0	0	0	0	1	0	0	0	0	0	0	0	0	0	0	0	0	0	0	0	0	0	0	0	0	1	0	0
pCluster_291	Eukaryota	Opisthokonta	Fungi	Basidiomycota	Agaricomycotina	Agaricomycetes	Agaricomycetes_X	Agaricomycetes_X_sp.		28	0	125	0	0	25	0	0	0	0	4	0	0	24	0	0	0	0	0	9	0	0	6	0	0	20	0	0	0	0	10	0	0	0	1	4	0	43	1	0
pCluster_292	Eukaryota	Alveolata	Ciliophora	Phyllopharyngea	Cyrtophoria	Dysteriidae	Dysteriidae_X	Dysteriidae_X_sp.		0	0	0	0	0	0	0	0	0	0	0	0	0	0	0	0	0	0	2	0	97	0	0	0	0	0	0	0	0	0	0	0	0	0	0	0	0	0	0	0
pCluster_294	Eukaryota	Alveolata	Ciliophora	Phyllopharyngea	Suctoria	Suctoria_X	Hypocoma	Hypocoma_acinetarum		128	0	0	0	0	3	61	0	206	132	0	0	9	71	0	4	0	0	0	0	0	0	0	0	0	0	0	0	0	0	0	0	0	0	0	0	0	0	0	0
pCluster_296	Eukaryota	Rhizaria	Cercozoa	Endomyxa	Endomyxa_X	Endo5-lineage	Endo5-lineage_X	Endo5-lineage_X_sp.		0	0	0	0	0	0	0	0	0	0	0	0	0	0	0	0	0	0	0	0	0	0	0	0	0	0	0	0	0	0	0	0	0	0	0	0	0	0	0	78
pCluster_297	Eukaryota	Alveolata	Ciliophora	Oligohymenophorea	Peritrichia	Vaginicolidae	Vaginicolidae_X	Vaginicolidae_X_sp.		0	0	0	0	0	0	0	0	0	0	0	0	0	1	0	0	0	0	0	0	1	0	26	0	0	3	0	0	0	18	0	0	0	0	0	0	5	0	0	1
pCluster_299	Eukaryota	Stramenopiles	Stramenopiles_X	Bicoecea	Bicoecales	Bicoecaceae	Bicosoeca	Bicosoeca_vacillans		0	0	0	16	0	0	0	0	0	0	0	0	0	0	0	0	0	0	0	0	0	0	0	0	0	0	0	0	0	0	0	0	0	39	1	15	1	3	3	2
pCluster_301	Eukaryota	Alveolata	Ciliophora	Ciliophora-5	Ciliophora-5_X	Ciliophora-5_XX	Ciliophora-5_XXX	Ciliophora-5_XXX_sp.		0	0	0	0	0	0	0	0	0	0	0	0	0	0	0	0	0	0	0	0	0	0	0	0	0	0	0	0	0	0	0	0	4	0	24	0	0	0	2	5
pCluster_302	Eukaryota	Rhizaria	Cercozoa	Filosa-Thecofilosea	Cryomonadida	Protaspa-lineage	Protaspa-lineage_X	Protaspa-lineage_X_sp.		199	0	0	0	0	0	0	0	0	0	0	0	0	0	0	0	0	0	0	0	0	0	0	0	0	0	0	0	0	0	0	0	0	0	0	0	0	0	0	0
pCluster_303	Eukaryota	Stramenopiles	Ochrophyta	Bacillariophyta	Bacillariophyta_X	Raphid-pennate	Achnanthes	Achnanthes_sp.		0	0	0	0	7	0	1	1	0	5	0	0	233	0	6	0	0	0	0	0	0	0	0	0	0	0	0	0	0	0	0	0	0	0	0	25	1	0	0	0
pCluster_304	Eukaryota	Stramenopiles	Multi-affiliation	Multi-affiliation	Multi-affiliation	Multi-affiliation	Multi-affiliation	Multi-affiliation		0	0	0	0	0	0	0	0	0	0	0	0	0	0	0	0	2	0	0	0	0	0	0	0	0	0	0	0	0	0	0	0	0	0	0	0	0	0	145	0
pCluster_305	Eukaryota	Alveolata	Dinophyta	Syndiniales	Dino-Group-II	Dino-Group-II-Clade-6	Dino-Group-II-Clade-6_X	Dino-Group-II-Clade-6_X_sp.		62	0	0	7	0	4	2	0	351	11	0	16	0	0	0	63	0	0	0	0	0	0	0	0	0	0	0	0	0	0	0	0	0	0	0	0	0	0	0	0
pCluster_306	Eukaryota	Alveolata	Ciliophora	Spirotrichea	Hypotrichia	Holostichidae	Holosticha	Holosticha_diademata		0	0	3	0	0	0	130	0	0	0	0	0	0	1	5	0	0	0	0	31	0	0	0	0	0	0	0	0	0	0	0	0	0	0	2	2	0	4	37	0
pCluster_309	Eukaryota	Rhizaria	Radiolaria	Polycystinea	Spumellarida	Spumellarida-Group-I	Spumellarida-Group-I_X	Spumellarida-Group-I_X_sp.		0	0	0	0	0	0	0	0	0	0	0	0	0	0	0	0	14	0	0	0	0	0	8	0	0	0	0	0	0	10	0	0	7	0	0	0	0	1	0	51
pCluster_310	Eukaryota	Alveolata	Dinophyta	Syndiniales	Dino-Group-II	Dino-Group-II-Clade-2	Dino-Group-II-Clade-2_X	Dino-Group-II-Clade-2_X_sp._strain1		0	0	0	0	0	0	0	0	0	0	0	0	0	0	0	0	0	0	0	0	0	0	0	0	0	0	0	0	0	1	0	0	0	0	0	0	0	18	0	0
pCluster_311	Eukaryota	Rhizaria	Cercozoa	Endomyxa	Vampyrellida	Vampyrellida_X	Vampyrellida_XX	Vampyrellida_XX_sp.		0	0	278	0	0	0	0	0	0	0	0	0	0	0	0	0	0	0	0	0	0	0	0	0	0	0	0	0	0	0	0	0	0	0	0	0	0	0	0	0
pCluster_312	Eukaryota	Alveolata	Ciliophora	Spirotrichea	Hypotrichia	Oxytrichidae	Oxytrichidae_X	Oxytrichidae_X_sp.		0	1	0	0	0	0	0	0	0	0	0	0	0	0	0	0	0	0	0	0	0	0	0	0	0	0	0	0	0	0	0	0	0	0	0	0	0	0	0	0
pCluster_313	None	None	None	None	None	None	None	None		0	0	0	0	0	0	0	0	0	0	0	0	0	0	0	0	0	0	0	0	0	0	0	0	0	0	0	0	0	0	0	0	4	0	0	0	0	0	0	0
pCluster_314	None	None	None	None	None	None	None	None		0	0	0	0	0	0	0	0	0	0	0	0	0	0	0	0	0	0	0	0	0	0	0	0	0	8	0	0	0	0	0	0	0	0	0	133	0	0	0	0
pCluster_316	Eukaryota	Alveolata	Dinophyta	Dinophyceae	Dinophyceae_X	Dinophyceae_XX	Pheopolykrikos	Pheopolykrikos_beauchampii		0	0	0	0	0	0	0	0	0	0	0	0	0	0	0	0	0	0	0	0	0	0	0	0	0	0	0	0	0	0	0	0	0	0	0	0	0	0	0	0
pCluster_319	Eukaryota	Alveolata	Ciliophora	Oligohymenophorea	Sessilida	Vorticellidae	Multi-affiliation	Multi-affiliation		0	0	0	0	0	0	0	0	0	86	0	0	0	0	0	0	0	0	0	0	0	0	0	0	0	0	0	0	0	0	0	0	0	223	0	1	0	0	0	0
pCluster_321	Eukaryota	Alveolata	Ciliophora	Spirotrichea	Choreotrichia	Tintinnidae	Tintinnopsis	Tintinnopsis_sp.		0	0	0	0	0	0	0	0	0	0	0	0	0	0	0	0	0	8	7	5	0	10	0	0	0	0	0	0	0	0	0	40	0	0	0	0	0	0	0	0
pCluster_322	Eukaryota	Apusozoa	Hilomonadea	Planomonadida	Planomonadidae	Planomonadidae_Group-1	Stygamoeba	Stygamoeba_regulata		0	0	0	0	0	0	0	0	0	0	0	0	0	0	0	0	0	0	0	0	0	0	0	0	0	0	0	0	0	0	0	0	0	0	0	0	0	0	0	0
pCluster_323	Eukaryota	Alveolata	Ciliophora	Spirotrichea	Choreotrichia	Strobilidiidae	Pelagostrobilidium	Pelagostrobilidium_paraepacrum		0	0	0	0	0	0	0	0	0	0	0	0	0	0	0	0	0	0	0	0	0	0	0	0	0	0	0	0	0	0	0	0	0	34	0	5	0	20	1	20
pCluster_324	Eukaryota	Rhizaria	Cercozoa	Filosa-Thecofilosea	Cryomonadida	Protaspa-lineage	Protaspa-lineage_X	Protaspa-lineage_X_sp.		0	0	0	0	0	0	0	0	0	0	0	0	0	0	0	0	0	0	0	0	0	0	0	0	0	0	0	0	0	0	0	0	14	0	0	0	1	5	0	0
pCluster_325	Eukaryota	Alveolata	Dinophyta	Syndiniales	Dino-Group-II	Dino-Group-II_X	Dino-Group-II_XX	Dino-Group-II_XX_sp.		0	0	0	0	0	0	0	0	0	0	0	0	0	0	0	0	0	0	11	0	0	0	0	0	0	0	0	0	0	0	0	0	0	0	0	0	0	0	0	0
pCluster_326	Eukaryota	Rhizaria	Cercozoa	Filosa-Granofilosea	Filosa-Granofilosea_X	Massiteriidae	Massisteria	Massisteria_sp.		0	0	0	0	0	0	0	0	0	0	0	0	0	0	0	0	0	0	0	0	0	0	0	0	0	0	0	0	0	0	0	0	0	0	0	0	0	0	0	0
pCluster_327	Eukaryota	Alveolata	Ciliophora	Spirotrichea	Euplotia	Aspidiscidae	Aspidisca	Aspidisca_steini		0	0	0	0	0	0	0	0	0	0	0	0	0	0	0	0	0	0	0	0	0	0	0	0	0	0	0	0	0	37	0	0	0	0	1	0	0	1	0	7
pCluster_328	Eukaryota	Opisthokonta	Mesomycetozoa	Ichthyosporea	Ichthyosphonida	Pseudoperkinsidae	Creolimax	Creolimax_fragrantissima		0	0	0	0	0	0	0	0	0	0	0	1	0	0	0	0	0	0	0	0	0	0	0	0	0	0	0	0	0	17	0	0	0	0	0	0	0	0	0	0
pCluster_329	Eukaryota	Alveolata	Ciliophora	Spirotrichea	Choreotrichia	Multi-affiliation	Multi-affiliation	Multi-affiliation		0	0	0	0	0	0	0	0	0	0	0	0	0	0	0	0	0	0	0	0	0	0	0	0	0	0	0	0	0	0	0	0	2	0	0	0	0	0	0	0
pCluster_330	Eukaryota	Stramenopiles	Stramenopiles_X	Oomycota	Oomycota_X	Oomycota_XX	Albugo	Albugo_laibachii		0	0	0	0	0	0	0	0	0	0	0	0	0	0	0	0	0	0	0	0	0	0	0	0	0	0	0	0	381	0	0	0	0	0	0	0	0	0	0	0
pCluster_332	Eukaryota	Alveolata	Dinophyta	Syndiniales	Dino-Group-II	Dino-Group-II-Clade-5	Dino-Group-II-Clade-5_X	Dino-Group-II-Clade-5_X_sp.		0	0	0	0	0	0	265	0	0	0	0	0	0	0	0	0	0	0	0	0	0	0	0	0	1	0	0	0	0	0	0	1	0	0	0	0	0	0	0	0
pCluster_333	Eukaryota	Rhizaria	Cercozoa	Filosa-Granofilosea	Filosa-Granofilosea_X	Massiteriidae	Multi-affiliation	Multi-affiliation		2	0	0	0	0	1	0	0	0	0	0	0	0	0	0	0	0	0	0	0	2	0	0	0	0	0	0	0	0	0	0	0	0	0	0	0	0	0	0	0
pCluster_334	Eukaryota	Stramenopiles	Stramenopiles_X	Bicoecea	Anoecales	Cafeteriaceae	Cafeteria	Cafeteria_sp.		0	0	0	0	0	0	0	0	0	0	0	0	0	0	0	0	0	0	0	0	0	0	0	0	0	0	0	0	0	0	0	0	0	0	0	0	0	0	0	0
pCluster_335	Eukaryota	Archaeplastida	Chlorophyta	Mamiellophyceae	Mamiellales	Mamiellaceae	Mamiella	Mamiella_gilva		66	0	0	0	0	0	0	0	0	0	0	0	0	0	0	0	0	0	0	0	0	0	0	0	0	0	0	0	0	0	0	0	8	109	14	33	0	0	3	0
pCluster_336	Eukaryota	Rhizaria	Cercozoa	Filosa-Granofilosea	Filosa-Granofilosea_X	Massiteriidae	Multi-affiliation	Multi-affiliation		0	0	0	0	0	0	0	0	0	0	0	0	0	0	0	0	0	0	0	0	0	0	0	0	0	0	0	0	0	0	0	0	0	72	0	0	0	0	0	0
pCluster_337	Eukaryota	Stramenopiles	Stramenopiles_X	MAST	MAST-3	MAST-3J	MAST-3J_X	MAST-3J_X_sp.		0	0	0	0	0	0	0	0	0	0	0	33	266	0	0	0	0	0	0	0	0	0	0	0	0	0	0	0	0	0	0	0	0	0	0	0	0	0	0	0
pCluster_340	Eukaryota	Alveolata	Ciliophora	Spirotrichea	Licnophoria	Licnophoridae	Licnophora	Licnophora_lyngbycola		0	0	0	0	0	0	0	0	0	0	0	0	0	0	0	0	0	0	0	0	0	0	0	0	0	0	5	0	0	0	0	1	0	0	0	0	0	0	0	0
pCluster_341	Eukaryota	Stramenopiles	Ochrophyta	Chrysophyceae	Chrysophyceae_X	Chrysophyceae_XX	Chrysophyceae_XXX	Chrysophyceae_XXX_sp.		0	0	0	0	0	0	0	0	0	0	0	0	0	0	0	0	0	0	0	0	0	0	0	0	0	0	0	0	0	0	0	0	1	0	0	0	5	35	0	0
pCluster_343	Eukaryota	Alveolata	Ciliophora	Spirotrichea	Choreotrichia	Strombidinopsidae	Strombidinopsis	Strombidinopsis_sp._strain2		0	0	0	0	0	0	0	0	0	0	0	0	0	0	0	0	0	0	0	0	0	0	0	0	0	0	0	0	0	0	0	0	0	0	0	27	0	53	0	0
pCluster_344	Eukaryota	Opisthokonta	Fungi	Basidiomycota	Ustilaginomycotina	Exobasidiomycetes	Multi-affiliation	Multi-affiliation		0	0	0	0	0	0	0	0	0	0	0	0	0	1	0	0	0	34	7	95	0	0	0	0	0	60	0	8	1	0	1	0	0	0	0	0	0	0	0	0
pCluster_347	Eukaryota	Opisthokonta	Fungi	Basidiomycota	Ustilaginomycotina	Exobasidiomycetes	Multi-affiliation	Multi-affiliation		27	0	0	0	2	0	0	0	0	0	0	0	0	0	0	0	0	0	0	0	0	0	0	0	0	0	0	0	0	0	0	0	0	0	0	3	6	0	0	0
pCluster_350	Eukaryota	Alveolata	Dinophyta	Dinophyceae	Dinophyceae_X	Dinophyceae_XX	Peridinium	Peridinium_wierzejskii		0	0	0	0	0	0	0	0	0	0	0	0	0	0	0	0	0	0	0	0	0	0	0	0	0	0	0	0	0	0	0	0	0	0	0	0	0	0	0	0
pCluster_352	Eukaryota	Rhizaria	Cercozoa	Filosa-Thecofilosea	Cryomonadida	Protaspa-lineage	Protaspa-lineage_X	Protaspa-lineage_X_sp.		25	0	45	9	0	0	0	4	0	6	0	0	0	0	0	0	0	0	0	2	0	0	0	0	0	0	0	6	0	0	0	0	0	0	0	0	0	0	0	0
pCluster_353	Eukaryota	Alveolata	Ciliophora	Spirotrichea	Choreotrichia	Tintinnidae	Eutintinnus	Eutintinnus_pectinis		0	0	0	0	0	0	0	0	0	0	0	0	0	0	0	0	0	0	0	0	0	0	0	0	0	0	0	0	0	0	0	0	0	0	2	0	94	20	21	1
pCluster_355	Eukaryota	Stramenopiles	Stramenopiles_X	Bicoecea	Bicoecales	Bicoecaceae	Bicoecaceae_X	Bicoecaceae_X_sp.		0	0	0	0	0	0	0	0	0	0	0	0	0	0	0	0	0	0	0	0	0	0	0	0	0	0	0	0	0	0	0	0	0	0	0	3	0	0	0	0
pCluster_356	Eukaryota	Alveolata	Ciliophora	Spirotrichea	Choreotrichia	Choreotrichia-1	Choreotrichia-1_X	Choreotrichia-1_X_sp.		0	0	0	9	0	0	22	0	0	96	0	116	0	5	2	77	0	0	0	0	0	0	0	0	0	0	0	0	0	0	0	0	0	0	0	0	0	0	0	0
pCluster_357	Eukaryota	Opisthokonta	Fungi	Chytridiomycota	Chytridiomycotina	Chytridiomycetes	Spizellomycetales-and-Rhizophlyctidales	Spizellomycetales-and-Rhizophlyctidales_sp.		0	0	0	0	0	0	0	0	0	0	0	0	0	0	0	0	0	0	10	0	0	0	0	0	0	0	0	0	0	0	0	0	0	26	0	0	0	0	0	0
pCluster_361	Eukaryota	Stramenopiles	Ochrophyta	Bacillariophyta	Bacillariophyta_X	Polar-centric-Mediophyceae	Skeletonema	Skeletonema_menzellii		0	0	0	0	0	0	0	0	0	0	0	0	0	0	0	0	0	0	0	0	0	0	0	0	0	0	0	0	0	0	0	0	0	0	0	0	0	1	0	0
pCluster_362	Eukaryota	Stramenopiles	Stramenopiles_X	Labyrinthulea	Labyrinthulales	Labyrinthulaceae	Aplanochytrium	Aplanochytrium_kerguelense		0	62	0	4	27	10	1	0	6	153	19	9	3	34	76	0	0	0	0	0	0	0	0	0	0	0	0	0	0	1	0	0	0	0	0	0	0	0	0	0
pCluster_363	Eukaryota	Alveolata	Dinophyta	Dinophyceae	Dinophyceae_X	Dinophyceae_XX	Alexandrium	Multi-affiliation		0	0	0	0	0	0	0	0	0	0	0	0	0	0	0	295	0	0	0	0	0	0	0	0	0	0	0	0	0	0	0	0	0	0	0	0	0	0	0	0
pCluster_364	Eukaryota	Opisthokonta	Fungi	Basidiomycota	Pucciniomycotina	Pucciniomycetes	Melampsora	Melampsora_larici-populina		0	0	0	0	0	0	0	0	0	0	0	0	0	0	0	0	0	0	0	0	0	0	28	0	0	0	0	0	0	0	0	0	0	0	0	0	17	0	0	0
pCluster_366	Eukaryota	Alveolata	Dinophyta	Dinophyceae	Dinophyceae_X	Dinophyceae_XX	Heterocapsa	Multi-affiliation		0	0	0	0	0	0	0	0	0	2	0	0	0	0	0	0	0	0	0	0	0	0	0	0	0	0	0	0	0	0	0	64	0	0	0	0	0	0	0	0
pCluster_367	Eukaryota	Stramenopiles	Ochrophyta	Chrysophyceae	Chrysophyceae_X	Chrysophyceae_Clade-I	Clade-I_X	Clade-I_X_sp.		0	0	0	0	0	0	0	0	0	0	0	0	0	0	0	0	25	0	0	0	0	0	0	0	0	0	0	0	0	0	0	0	0	0	0	0	0	0	0	0
pCluster_368	Eukaryota	Stramenopiles	Ochrophyta	Bacillariophyta	Bacillariophyta_X	Raphid-pennate	Multi-affiliation	Multi-affiliation		0	0	0	0	0	0	0	0	0	0	0	0	0	0	0	0	0	0	0	0	0	0	0	0	0	0	0	0	0	0	0	0	0	1	0	0	0	6	0	0
pCluster_369	Eukaryota	Stramenopiles	Stramenopiles_X	Bigyromonadea	Bigyromonadea_X	Bigyromonadea_XX	Developayella	Developayella_sp.		0	0	0	0	0	0	0	0	0	0	0	0	0	0	0	0	29	0	0	0	0	0	0	0	0	0	0	0	0	0	0	0	0	0	0	0	0	0	0	0
pCluster_370	Eukaryota	Stramenopiles	Stramenopiles_X	Bicoecea	Anoecales	Cafeteriaceae	Pseudobodo	Pseudobodo_tremulans		0	0	0	0	0	0	0	14	0	0	0	0	0	0	7	0	0	0	0	0	0	0	0	0	0	0	0	0	0	0	0	0	0	0	0	0	0	0	0	0
pCluster_371	Eukaryota	Alveolata	Apicomplexa	Apicomplexa_X	Gregarines	Gregarines_X	Gregarinidae	Gregarinidae_sp.		0	0	0	0	0	0	0	0	0	0	0	0	0	0	0	0	0	0	0	0	0	0	0	0	0	0	0	0	0	0	0	0	0	0	0	0	0	0	0	0
pCluster_373	Eukaryota	Alveolata	Apicomplexa	Apicomplexa_X	Colpodellidae	Colpodellidae_X	Colpodella	Colpodella_sp.		0	0	0	0	0	0	0	0	0	0	0	0	0	0	0	0	0	0	0	0	0	0	0	0	0	0	0	0	0	0	0	0	0	0	0	52	0	0	0	13
pCluster_374	Eukaryota	Opisthokonta	Fungi	Basidiomycota	Agaricomycotina	Agaricomycetes	Multi-affiliation	Multi-affiliation		0	31	0	0	0	0	0	0	0	0	0	0	0	14	0	0	0	0	63	0	23	0	0	0	0	0	1	54	0	20	0	0	0	0	0	0	0	0	0	0
pCluster_376	Eukaryota	Stramenopiles	Stramenopiles_X	Labyrinthulea	Thraustochytriales	Thraustochytriaceae	Thraustochytriaceae_X	Thraustochytriaceae_X_sp.		0	0	0	0	0	0	0	0	0	0	0	0	0	0	0	0	0	0	0	0	0	0	0	0	0	0	0	0	0	0	0	0	2	0	0	0	0	0	0	0
pCluster_377	Eukaryota	Alveolata	Dinophyta	Dinophyceae	Dinophyceae_X	Dinophyceae_XX	Prorocentrum	Prorocentrum_micans		0	0	0	0	0	0	0	0	0	0	0	0	0	0	0	0	0	0	0	0	0	0	0	0	0	0	0	0	0	0	0	0	0	0	0	0	0	0	0	0
pCluster_378	Eukaryota	Opisthokonta	Fungi	Ascomycota	Pezizomycotina	Dothideomycetes	Multi-affiliation	Multi-affiliation		0	0	0	0	0	98	0	0	0	0	0	2	0	0	0	0	0	0	0	0	0	0	0	7	0	1	6	0	0	0	0	0	0	6	43	0	0	0	65	0
pCluster_379	Eukaryota	Alveolata	Dinophyta	Dinophyceae	Dinophyceae_X	Dinophyceae_XX	Dinophyceae_XXX	Dinophyceae_XXX_sp.		0	0	0	0	0	5	0	0	0	0	0	0	0	0	0	0	0	0	0	0	0	0	0	0	0	0	0	0	0	0	0	0	0	0	0	0	0	0	0	0
pCluster_382	Eukaryota	Opisthokonta	Fungi	Basidiomycota	Agaricomycotina	Tremellomycetes	Cryptococcus	Multi-affiliation		0	0	0	0	0	0	0	0	0	0	0	0	0	0	0	0	0	0	0	0	0	0	0	0	0	0	0	0	0	0	0	0	0	0	0	0	0	0	0	0
pCluster_387	Eukaryota	Stramenopiles	Stramenopiles_X	MAST	MAST-6	MAST-6_X	MAST-6_XX	MAST-6_XX_sp.		0	0	0	0	0	0	0	0	0	0	0	0	0	0	0	0	22	0	0	17	0	0	0	0	0	0	0	0	0	0	0	0	0	0	0	0	0	0	0	0
pCluster_388	Eukaryota	Opisthokonta	Fungi	Basidiomycota	Agaricomycotina	Tremellomycetes	Multi-affiliation	Multi-affiliation		0	0	175	0	0	0	0	0	0	0	0	0	0	0	0	0	0	0	0	0	0	0	0	0	0	0	0	0	0	0	0	0	0	0	0	0	0	0	0	0
pCluster_391	Eukaryota	Stramenopiles	Ochrophyta	Bacillariophyta	Bacillariophyta_X	Araphid-pennate	Araphid-pennate_X	Araphid-pennate_X_sp.		0	0	0	0	0	0	0	0	0	0	0	0	0	0	0	0	0	0	0	0	0	0	0	0	0	0	0	0	0	0	0	0	0	0	0	0	0	0	0	0
pCluster_392	Eukaryota	Hacrobia	Haptophyta	Prymnesiophyceae	Prymnesiales	Chrysochromulinaceae	Chrysochromulina	Chrysochromulina_sp		0	0	0	0	0	0	0	0	0	0	0	0	0	0	0	0	0	0	0	0	0	0	0	0	0	0	0	0	0	0	0	0	0	0	0	0	0	0	0	0
pCluster_393	Eukaryota	Alveolata	Ciliophora	Oligohymenophorea	Peritrichia	Zoothamniidae	Zoothamnium	Zoothamnium_sp.		0	0	0	0	0	0	0	0	0	0	0	0	0	0	0	0	0	0	0	0	0	0	0	0	0	0	0	0	0	0	0	0	0	0	0	0	0	0	1	0
pCluster_394	Eukaryota	Alveolata	Dinophyta	Syndiniales	Dino-Group-II	Dino-Group-II-Clade-39	Dino-Group-II-Clade-39_X	Dino-Group-II-Clade-39_X_sp.		0	0	0	0	0	0	0	0	373	0	0	0	0	0	0	0	0	0	0	0	0	0	0	0	0	0	0	0	0	0	0	0	0	0	0	0	0	0	0	0
pCluster_395	Eukaryota	Stramenopiles	Stramenopiles_X	Bicoecea	Bicoecales	Bicoecaceae	Bicoecaceae_X	Bicoecaceae_X_sp.		0	0	0	0	0	0	0	0	0	0	0	0	0	0	0	0	1	0	0	0	0	0	0	0	0	0	0	0	0	0	0	0	2	0	0	0	0	0	0	0
pCluster_399	Eukaryota	Opisthokonta	Fungi	Basidiomycota	Agaricomycotina	Agaricomycetes	Sistotrema	Sistotrema_sp.		0	0	13	0	0	0	0	0	0	0	0	0	0	0	0	1	0	0	0	0	0	0	0	0	0	0	0	0	0	0	0	0	0	0	0	12	0	0	0	12
pCluster_401	Eukaryota	Alveolata	Ciliophora	Spirotrichea	Hypotrichia	Oxytrichidae	Oxytrichidae_X	Oxytrichidae_X_sp.		0	0	0	0	1	0	0	114	0	0	0	0	0	0	0	0	0	0	0	0	0	0	1	42	0	0	0	1	0	20	1	3	0	11	0	25	0	0	0	0
pCluster_402	Eukaryota	Alveolata	Ciliophora	Oligohymenophorea	Peritrichia	Zoothamniidae	Zoothamnium	Zoothamnium_pelagicum		0	0	0	0	0	0	0	0	0	0	0	0	0	0	0	0	0	0	0	0	0	0	0	0	0	0	0	0	0	0	0	0	0	0	0	2	0	1	1	15
pCluster_403	Eukaryota	Stramenopiles	Stramenopiles_X	MAST	MAST-7	MAST-7B	MAST-7B_X	MAST-7B_X_sp.		0	0	0	0	0	0	0	0	0	0	0	0	0	0	0	0	20	0	0	0	0	0	0	0	0	0	0	2	0	0	0	0	5	0	0	0	0	0	0	0
pCluster_404	Eukaryota	Multi-affiliation	Multi-affiliation	Multi-affiliation	Multi-affiliation	Multi-affiliation	Multi-affiliation	Multi-affiliation		0	1	24	0	0	0	0	0	29	0	17	0	15	0	0	0	0	0	0	0	0	0	0	0	0	0	0	0	0	0	0	0	0	0	0	0	0	0	0	0
pCluster_405	Eukaryota	Archaeplastida	Chlorophyta	Chlorodendrophyceae	Chlorodendrales	Chlorodendraceae	Tetraselmis	Tetraselmis_marina		0	0	0	0	0	0	0	0	0	0	0	0	0	0	0	0	0	0	0	0	0	0	0	0	0	0	0	0	0	0	0	0	0	0	0	0	0	0	0	0
pCluster_407	Eukaryota	Rhizaria	Cercozoa	Filosa-Imbricatea	Filosa-Imbricatea_X	Novel-clade-2	Novel-clade-2_X	Novel-clade-2_X_sp.		0	0	0	0	0	0	0	0	0	0	0	0	0	0	0	0	0	0	0	0	0	0	0	0	0	0	0	0	0	0	0	0	46	0	0	0	3	0	0	0
pCluster_408	Eukaryota	Stramenopiles	Stramenopiles_X	Bicoecea	Bicoecales	Bicoecaceae	Bicoecaceae_X	Bicoecaceae_X_sp.		0	0	0	0	0	0	0	0	0	0	0	0	0	0	0	0	0	0	0	0	0	0	0	0	0	0	0	0	0	0	0	0	0	3	0	0	0	2	7	6
pCluster_409	Eukaryota	Alveolata	Ciliophora	Oligohymenophorea	Sessilida	Vorticellidae	Vorticella	Vorticella_sp.		0	0	28	0	0	2	0	0	0	0	0	21	26	5	1	2	0	0	0	0	0	0	0	0	0	0	0	0	0	0	0	0	0	8	0	32	0	0	0	0
pCluster_411	Eukaryota	Apusozoa	Apusomonadidae	Apusomonadidae_Group-2	Apusomonadidae_Group-2B	Apusomonadidae_Group-2B_X	Apusomonadidae_Group-2B_XX	Apusomonadidae_Group-2B_XX_sp.		0	0	0	0	0	2	0	0	0	0	106	0	0	0	0	0	0	0	0	0	0	0	0	0	0	0	0	0	0	0	0	0	0	0	0	0	0	1	0	0
pCluster_412	Eukaryota	Stramenopiles	Ochrophyta	Bacillariophyta	Bacillariophyta_X	Polar-centric-Mediophyceae	Multi-affiliation	Multi-affiliation		0	0	0	0	0	0	0	0	0	0	0	0	0	0	0	0	0	0	0	0	0	0	0	0	0	0	0	0	0	0	0	0	0	0	0	0	0	0	0	0
pCluster_413	Eukaryota	Hacrobia	Haptophyta	Prymnesiophyceae	Syracosphaerales	Syracosphaeraceae	Syracosphaera	Syracosphaera_pulchra		0	0	187	0	0	0	1	0	0	16	0	0	0	0	0	0	0	0	0	0	0	0	0	0	0	0	0	0	0	0	0	0	0	0	0	0	0	0	0	0
pCluster_415	Eukaryota	Stramenopiles	Stramenopiles_X	Bicoecea	Bicoecales	Bicoecaceae	Bicoecaceae_X	Bicoecaceae_X_sp.		0	0	0	0	0	0	0	0	0	0	0	0	0	0	0	0	0	0	0	0	0	0	0	0	0	0	0	0	0	0	0	0	0	0	0	0	0	0	0	3
pCluster_419	Eukaryota	Stramenopiles	Ochrophyta	Bacillariophyta	Bacillariophyta_X	Polar-centric-Mediophyceae	Chaetoceros	Chaetoceros_sp._strain4		0	0	0	0	0	0	0	0	0	0	0	0	0	0	0	0	0	0	0	0	0	0	0	0	0	0	0	0	0	0	0	0	0	0	0	0	0	7	16	9
pCluster_420	Eukaryota	Stramenopiles	Stramenopiles_X	Bicoecea	Bicoecales	Bicoecaceae	Bicoecaceae_X	Bicoecaceae_X_sp.		0	0	0	0	0	0	0	0	0	0	0	0	0	0	0	0	0	0	0	0	0	0	0	0	0	0	0	0	0	0	0	0	0	0	0	23	10	0	0	0
pCluster_421	Eukaryota	Alveolata	Dinophyta	Syndiniales	Dino-Group-II	Dino-Group-II-Clade-33	Dino-Group-II-Clade-33_X	Dino-Group-II-Clade-33_X_sp._strain2		15	0	66	134	0	21	22	0	0	0	0	0	0	20	13	0	0	0	0	0	0	0	0	0	0	0	0	0	0	0	0	0	0	0	0	0	0	0	0	0
pCluster_423	Eukaryota	Opisthokonta	Fungi	Basidiomycota	Agaricomycotina	Agaricomycetes	Skvortzovia	Skvortzovia_furfurella		0	0	0	0	0	0	0	0	0	0	0	0	0	0	0	0	0	0	0	0	0	0	0	0	0	0	0	0	0	0	0	0	21	8	0	0	0	2	29	2
pCluster_426	Eukaryota	Alveolata	Dinophyta	Dinophyceae	Dinophyceae_X	Pfiesteriaceae	Multi-affiliation	Multi-affiliation		0	0	0	0	0	0	0	0	0	0	0	0	0	0	0	0	0	93	0	0	0	0	0	0	0	0	0	0	0	0	0	0	0	0	0	0	0	0	0	0
pCluster_427	Eukaryota	Stramenopiles	Ochrophyta	Bacillariophyta	Bacillariophyta_X	Raphid-pennate	Multi-affiliation	Multi-affiliation		0	0	0	0	0	0	0	1	0	0	0	0	0	0	0	0	0	0	0	0	0	0	0	0	0	0	0	0	0	0	0	0	0	0	0	0	0	0	0	0
pCluster_428	Eukaryota	Stramenopiles	Stramenopiles_X	Bicoecea	Bicoecales	Bicoecaceae	Bicoecaceae_X	Bicoecaceae_X_sp.		0	0	0	0	0	0	0	0	0	0	0	0	0	0	0	0	0	0	0	0	0	0	0	0	0	0	0	0	0	0	0	0	0	0	0	7	0	0	9	11
pCluster_429	Eukaryota	Alveolata	Ciliophora	Prostomatea	Prostomatea-1	Prostomatea-1_X	Prostomatea-1_XX	Prostomatea-1_XX_sp.		0	0	0	0	0	0	0	0	0	0	0	0	0	0	0	0	0	2	0	0	0	3	0	0	0	0	0	0	0	3	0	34	5	0	0	0	0	9	0	0
pCluster_432	Eukaryota	Alveolata	Ciliophora	Litostomatea	Cyclotrichia	Cyclotrichia_X	Cyclotrichia_XX	Cyclotrichia_XX_sp.		0	0	0	0	0	0	0	0	0	0	0	0	0	0	0	0	0	5	3	10	1	2	64	0	0	0	0	1	0	3	0	2	0	0	0	0	0	0	0	0
pCluster_433	Eukaryota	Alveolata	Ciliophora	Oligohymenophorea	Scuticociliatia	Cinetochilidae	Cinetochilum	Cinetochilum_ovale		0	0	0	0	0	0	0	0	0	0	0	6	0	0	0	0	0	0	0	0	0	0	0	0	0	0	0	0	0	0	0	0	0	0	0	0	0	0	0	0
pCluster_435	Eukaryota	Alveolata	Ciliophora	Spirotrichea	Euplotia	Aspidiscidae	Aspidisca	Aspidisca_leptaspis		0	0	0	0	0	0	0	0	0	0	0	0	0	0	0	0	0	0	0	0	0	0	0	0	0	0	0	0	0	0	0	0	0	0	0	0	2	0	1	0
pCluster_438	Eukaryota	Alveolata	Ciliophora	Spirotrichea	Euplotia	Aspidiscidae	Aspidisca	Aspidisca_sp.		0	0	0	0	0	0	0	0	0	0	0	0	0	0	0	0	0	0	0	0	0	0	0	0	0	0	0	0	0	0	0	0	0	0	21	0	3	4	0	0
pCluster_439	Eukaryota	Alveolata	Dinophyta	Dinophyceae	Suessiales	Suessiales_X	Multi-affiliation	Multi-affiliation		0	0	0	0	2	1	1	1	1	0	6	0	0	0	0	1	0	0	0	0	0	0	0	0	0	0	0	0	0	0	0	0	0	0	0	0	0	0	0	0
pCluster_442	Eukaryota	Stramenopiles	Stramenopiles_X	MAST	MAST-6	MAST-6_X	MAST-6_XX	MAST-6_XX_sp.		0	0	0	0	0	0	0	0	2	0	0	0	2	0	43	1	0	0	24	0	0	0	0	0	0	0	0	0	0	0	0	0	0	0	4	0	0	0	0	0
pCluster_443	Eukaryota	Alveolata	Ciliophora	Spirotrichea	Hypotrichia	Holostichidae	Anteholosticha	Anteholosticha_scutellum		0	0	0	0	0	0	0	0	0	0	0	0	0	0	0	0	0	1	0	0	0	0	0	0	0	0	0	0	212	0	0	0	0	31	0	0	0	0	0	0
pCluster_444	Eukaryota	Rhizaria	Cercozoa	Filosa-Granofilosea	Filosa-Granofilosea_X	Massiteriidae	Massisteria	Massisteria_marina		0	0	0	0	0	0	0	0	0	0	0	0	0	0	0	0	0	0	0	0	6	0	0	0	0	0	0	0	0	0	0	0	0	0	0	6	0	0	0	0
pCluster_445	Eukaryota	Opisthokonta	Mesomycetozoa	Filasterea	Ministerida	Ministeridae	Ministeria	Ministeria_vibrans		0	0	0	0	0	0	0	0	0	1	0	0	0	0	1	0	0	0	0	0	0	0	0	0	0	0	0	0	0	0	0	0	0	1	0	0	0	0	0	0
pCluster_446	Eukaryota	Hacrobia	Telonemia	Telonemia_X	Telonemia_XX	Telonemia-Group-2	Telonema-Group-2	Telonema_antarcticum		38	0	70	0	0	0	0	0	0	0	0	0	0	1	0	0	4	0	0	0	0	0	0	0	0	0	0	0	0	0	0	0	0	0	0	0	0	0	0	0
pCluster_447	Eukaryota	Stramenopiles	Ochrophyta	Bacillariophyta	Bacillariophyta_X	Raphid-pennate	Psammodictyon	Psammodictyon_sp.		0	0	0	0	0	0	0	0	0	0	0	0	0	0	0	0	0	0	0	0	0	0	0	0	0	0	0	0	0	0	0	0	0	0	0	0	0	0	0	1
pCluster_449	Eukaryota	Alveolata	Ciliophora	Phyllopharyngea	Cyrtophoria	Dysteriidae	Dysteria	Dysteria_brasiliensis		0	0	0	0	0	0	0	0	0	0	0	0	0	0	0	0	0	0	0	0	0	0	0	0	0	0	0	0	0	0	0	0	0	141	0	9	0	0	0	0
pCluster_453	Eukaryota	Hacrobia	Haptophyta	Prymnesiophyceae	Prymnesiales	Chrysochromulinaceae	Chrysochromulina	Multi-affiliation		109	0	0	0	0	2	0	0	0	0	0	0	0	0	0	0	1	0	0	0	0	0	0	0	0	0	0	0	0	0	0	0	0	0	0	0	0	0	0	0
pCluster_455	Eukaryota	Opisthokonta	Fungi	Basidiomycota	Pucciniomycotina	Multi-affiliation	Multi-affiliation	Multi-affiliation		0	0	0	0	0	0	0	0	0	0	0	0	0	0	0	0	0	0	0	0	5	0	0	0	0	0	0	0	0	0	0	0	0	0	0	0	0	0	0	0
pCluster_457	Eukaryota	Alveolata	Dinophyta	Dinophyceae	Dinophyceae_X	Pfiesteriaceae	Multi-affiliation	Multi-affiliation		0	0	0	0	0	0	0	0	0	0	0	0	0	0	0	0	0	0	0	0	0	0	0	0	0	0	0	0	0	0	0	0	0	0	0	0	0	0	0	0
pCluster_458	Eukaryota	Archaeplastida	Chlorophyta	Mamiellophyceae	Dolichomastigales	Crustomastigaceae	Crustomastigaceae-AB	Crustomastigaceae-AB_sp.		0	0	0	0	0	0	0	0	2	0	0	0	0	0	0	0	10	0	0	0	0	0	0	0	0	0	0	0	0	0	0	0	25	0	0	0	0	0	0	0
pCluster_459	Eukaryota	Stramenopiles	Stramenopiles_X	Bicoecea	Bicoecales	Bicoecaceae	Bicosoeca	Bicosoeca_sp._strain1		0	0	0	1	0	0	0	0	0	0	0	0	0	0	0	0	0	0	0	0	0	0	96	0	0	0	0	0	0	0	0	0	0	0	0	19	0	0	0	0
pCluster_460	Eukaryota	Stramenopiles	Stramenopiles_X	MAST	MAST-4	MAST-4A	MAST-4A_X	MAST-4A_X_sp.		0	0	0	0	0	0	0	0	0	0	0	0	0	0	0	0	0	0	0	0	0	0	0	0	0	0	0	0	0	0	0	0	0	0	48	0	0	9	0	0
pCluster_461	Eukaryota	Alveolata	Ciliophora	Phyllopharyngea	Suctoria	Acinetidae	Acineta	Acineta_tuberosa		0	0	0	0	0	0	0	0	0	0	0	0	0	0	0	0	0	0	0	0	0	0	0	0	0	0	0	0	0	0	0	0	0	10	0	34	0	0	0	0
pCluster_462	Eukaryota	Alveolata	Dinophyta	Syndiniales	Dino-Group-II	Dino-Group-II-Clade-10-and-11	Dino-Group-II-Clade-10-and-11_X	Dino-Group-II-Clade-10-and-11_X_sp.		0	0	0	0	0	0	0	0	0	0	0	0	0	0	0	0	0	0	0	0	0	0	0	0	0	0	0	0	0	0	0	0	0	0	0	0	0	0	0	0
pCluster_463	Eukaryota	Alveolata	Dinophyta	Syndiniales	Dino-Group-II	Dino-Group-II-Clade-17	Dino-Group-II-Clade-17_X	Dino-Group-II-Clade-17_X_sp.		0	0	0	0	0	0	118	0	0	0	0	0	0	0	0	0	0	0	0	0	0	0	0	0	0	0	0	0	0	0	0	0	0	0	0	0	0	0	0	0
pCluster_464	Eukaryota	Alveolata	Ciliophora	Spirotrichea	Oligotrichia	Strombidiidae	Strombidium	Strombidium_sp.		0	0	0	0	0	0	0	0	0	0	0	0	0	0	0	0	0	5	0	34	0	0	0	0	0	0	0	10	0	0	0	0	0	0	4	0	1	5	15	0
pCluster_465	Eukaryota	Alveolata	Ciliophora	Phyllopharyngea	Cyrtophoria	Chilodonellidae	Pseudochilodonopsis	Pseudochilodonopsis_fluviatilis		0	0	0	0	0	0	0	0	0	0	0	0	0	0	0	0	0	0	0	0	0	0	0	0	0	0	0	0	0	0	0	0	0	72	0	6	0	6	4	0
pCluster_467	Eukaryota	Stramenopiles	Ochrophyta	Chrysophyceae	Chrysophyceae_X	Chrysophyceae_XX	Chrysophyceae_XXX	Chrysophyceae_XXX_sp.		0	0	0	0	0	0	0	0	0	0	0	0	0	0	0	0	2	0	0	0	0	0	0	0	0	0	0	0	0	0	0	0	0	0	0	0	173	0	1	0
pCluster_468	Eukaryota	Amoebozoa	Lobosa	Tubulinea	Euamoebida	Hartmannellidae	Glaeseria	Glaeseria_mira		0	0	0	0	0	0	0	0	0	0	0	0	0	0	0	0	0	0	0	0	0	0	0	0	0	0	0	0	0	0	0	0	0	0	0	0	0	0	0	0
pCluster_469	Eukaryota	Stramenopiles	Stramenopiles_X	Labyrinthulea	Thraustochytriales	Thraustochytriaceae	Thraustochytriaceae_X	Thraustochytriaceae_X_sp.		0	0	0	0	0	0	0	0	0	0	0	0	0	0	0	0	0	0	0	0	0	0	0	0	0	0	0	0	0	0	0	0	0	0	0	0	0	0	0	0
pCluster_470	Eukaryota	Alveolata	Dinophyta	Dinophyceae	Dinophyceae_X	Multi-affiliation	Multi-affiliation	Multi-affiliation		0	0	0	0	0	0	0	0	0	0	0	0	0	0	0	0	0	0	0	0	0	0	0	0	0	0	0	0	0	0	0	0	0	0	0	0	0	0	0	0
pCluster_471	Eukaryota	Archaeplastida	Chlorophyta	Mamiellophyceae	Mamiellales	Bathycoccaceae	Ostreococcus	Multi-affiliation		0	0	0	0	0	0	0	0	0	0	0	0	0	0	0	0	19	0	0	2	0	0	0	0	0	0	0	0	0	0	0	0	0	0	0	0	0	0	0	0
pCluster_472	Eukaryota	Alveolata	Dinophyta	Dinophyceae	Dinophyceae_X	Dinophyceae_XX	Dinophyceae_XXX	Dinophyceae_XXX_sp.		0	0	0	0	0	0	0	0	0	0	0	0	0	0	0	0	0	0	0	0	0	0	0	0	0	0	0	0	0	0	0	0	0	0	141	0	0	0	0	0
pCluster_474	Eukaryota	Opisthokonta	Fungi	Basidiomycota	Agaricomycotina	Agaricomycetes	Marchandiomyces	Marchandiomyces_lignicola		0	0	0	0	0	0	0	2	0	0	0	0	0	0	0	0	0	0	0	0	0	0	0	0	0	0	0	0	0	0	0	0	0	0	0	0	0	0	0	0
pCluster_476	Eukaryota	Opisthokonta	Fungi	Basidiomycota	Agaricomycotina	Agaricomycetes	Multi-affiliation	Multi-affiliation		0	0	117	0	0	0	0	0	0	0	0	0	0	0	0	0	0	0	0	0	0	0	0	0	0	0	0	0	0	0	0	0	0	0	0	0	0	0	0	0
pCluster_477	Eukaryota	Alveolata	Ciliophora	Phyllopharyngea	Suctoria	Ephelotidae	Ephelota	Ephelota_sp.		0	0	0	0	0	0	0	0	0	0	0	0	0	0	0	0	0	0	0	0	0	0	0	0	0	0	0	0	0	0	0	0	0	0	0	0	0	0	0	40
pCluster_479	Eukaryota	Opisthokonta	Choanoflagellida	Choanoflagellida_X	Choanoflagellida_XX	Clade-3	Clade-3_X	Clade-3_X_sp.		0	0	0	0	0	0	0	0	0	0	0	0	0	0	0	0	1	0	0	0	0	0	0	0	0	0	0	0	1	0	0	24	0	0	0	0	0	0	0	0
pCluster_480	Eukaryota	Alveolata	Ciliophora	Prostomatea	Prostomatea-1	Prostomatea-1_X	Prostomatea-1_XX	Prostomatea-1_XX_sp.		0	0	0	0	0	0	0	0	0	0	0	0	0	0	0	0	0	0	0	0	0	0	0	0	0	0	0	0	0	0	0	0	0	0	0	0	0	0	52	0
pCluster_481	Eukaryota	Opisthokonta	Fungi	Chytridiomycota	Chytridiomycotina	Chytridiomycetes	Spizellomycetales-and-Rhizophlyctidales	Spizellomycetales-and-Rhizophlyctidales_sp.		0	0	0	0	0	0	0	0	0	10	0	0	0	0	93	0	0	0	0	0	0	0	0	0	0	0	0	0	0	0	0	0	0	0	0	0	0	0	0	0
pCluster_484	Eukaryota	Opisthokonta	Fungi	Chytridiomycota	Chytridiomycotina	Chytridiomycetes	Rhyzophidiales_X	Rhyzophidiales_X_sp.		0	0	0	0	0	0	0	0	0	0	0	13	0	0	0	0	0	0	0	0	0	0	0	0	0	0	0	0	0	0	0	14	0	0	0	0	0	0	0	0
pCluster_488	Eukaryota	Alveolata	Ciliophora	Spirotrichea	Euplotia	Euplotidae	Euplotes	Euplotes_orientalis		0	12	43	0	0	1	0	104	0	18	0	0	0	0	0	1	0	0	0	0	0	0	0	0	0	0	0	0	0	0	0	0	0	0	0	0	0	0	0	0
pCluster_489	Eukaryota	Opisthokonta	Fungi	Basidiomycota	Agaricomycotina	Agaricomycetes	Agaricomycetes_X	Agaricomycetes_X_sp.		0	0	0	0	0	0	0	0	0	0	0	0	0	0	0	172	0	0	0	0	0	0	0	0	0	0	0	0	0	1	0	0	0	0	0	0	0	0	0	0
pCluster_490	Eukaryota	Opisthokonta	Fungi	Multi-affiliation	Multi-affiliation	Multi-affiliation	Multi-affiliation	Multi-affiliation		0	0	0	0	0	0	0	7	0	0	0	0	0	0	0	0	0	0	0	0	0	0	0	0	222	0	0	0	0	0	0	0	0	0	0	0	0	0	0	0
pCluster_492	Eukaryota	Hacrobia	Cryptophyta	Cryptophyceae	Cryptophyceae_X	Goniomonadales	Goniomonas	Goniomonas_amphinema		0	0	0	0	0	0	0	0	0	0	0	0	0	0	0	0	0	0	0	0	0	0	0	0	0	0	0	0	0	0	0	0	0	0	0	0	0	0	0	3
pCluster_494	Eukaryota	Alveolata	Dinophyta	Dinophyceae	Dinophyceae_X	Dinophyceae_XX	Heterocapsa	Heterocapsa_nei/rotundata_strain2		0	0	0	0	0	0	0	0	71	0	0	0	0	0	0	0	2	6	0	0	0	0	0	0	0	0	0	0	0	0	0	7	1	0	0	1	0	0	5	0
pCluster_496	Eukaryota	Rhizaria	Radiolaria	Polycystinea	Spumellarida	Spumellarida-Group-I	Spumellarida-Group-I_X	Spumellarida-Group-I_X_sp.		0	0	0	0	0	0	0	0	0	0	0	0	0	0	0	0	5	0	0	0	0	0	0	0	0	0	0	0	0	0	0	0	0	0	0	18	0	2	0	0
pCluster_497	Eukaryota	Opisthokonta	Fungi	Basidiomycota	Wallemiomycetes	Wallemiales	Multi-affiliation	Multi-affiliation		0	0	0	0	0	0	0	0	0	0	0	0	0	0	0	0	0	0	0	0	0	0	0	0	0	0	0	0	0	0	0	0	0	0	0	0	0	16	15	0
pCluster_498	Eukaryota	Rhizaria	Cercozoa	Filosa-Thecofilosea	Filosa-Thecofilosea_X	Mataza-lineage	Mataza-lineage_X	Multi-affiliation		0	0	0	0	0	0	0	0	0	0	0	0	0	0	0	0	0	0	0	0	0	0	0	0	0	0	0	0	0	0	0	0	9	0	0	0	0	0	0	0
pCluster_500	Eukaryota	Archaeplastida	Chlorophyta	Mamiellophyceae	Dolichomastigales	Crustomastigaceae	Crustomastix	Crustomastix_didyma		0	0	0	0	0	0	0	0	0	0	0	0	0	0	0	0	4	0	0	0	0	0	0	0	0	0	0	0	0	0	0	0	5	0	0	0	0	0	0	0
pCluster_502	Eukaryota	Opisthokonta	Fungi	Basidiomycota	Pucciniomycotina	Agaricostilbomycetes	Sterigmatomyces	Sterigmatomyces_halophilus		0	0	107	0	0	0	0	0	0	0	0	0	0	0	0	0	0	0	0	0	0	0	0	0	0	0	0	0	0	0	0	0	0	0	0	0	0	0	0	0
pCluster_504	Eukaryota	Opisthokonta	Fungi	Ascomycota	Saccharomycotina	Saccharomycetales	Cyberlindnera	Cyberlindnera_jadinii		0	0	66	0	0	0	0	0	0	0	4	12	0	0	0	0	0	0	0	0	0	0	0	0	0	0	0	0	0	0	0	0	0	0	0	0	0	12	0	0
pCluster_505	Eukaryota	Stramenopiles	Ochrophyta	Chrysophyceae	Chrysophyceae_X	Chrysophyceae_Clade-H	Clade-H_X	Clade-H_X_sp.		14	0	0	0	0	0	0	0	0	0	0	0	0	0	0	0	8	0	0	0	0	0	0	0	0	0	0	0	0	0	0	0	0	0	0	0	0	0	0	0
pCluster_506	Eukaryota	Stramenopiles	Stramenopiles_X	Labyrinthulea	Thraustochytriales	Thraustochytriaceae	Multi-affiliation	Multi-affiliation		0	0	0	0	0	2	0	0	0	0	3	0	0	31	0	0	0	0	0	0	0	0	0	0	0	0	0	0	0	0	0	0	0	0	0	0	0	0	0	0
pCluster_507	Eukaryota	Stramenopiles	Stramenopiles_X	MAST	MAST-3	MAST-3J	MAST-3J_X	MAST-3J_X_sp.		0	0	0	0	0	0	0	0	0	0	0	2	0	0	0	0	0	0	0	0	0	0	0	0	0	0	0	0	0	0	0	0	0	0	0	0	0	0	0	0
pCluster_508	Eukaryota	Alveolata	Dinophyta	Dinophyceae	Dinophyceae_X	Dinophyceae_XX	Dinophyceae_XXX	Dinophyceae_XXX_sp.		0	0	0	0	0	0	0	0	0	0	0	0	0	0	0	0	4	0	0	1	0	0	0	0	0	0	0	0	0	0	0	2	4	0	13	0	0	9	2	0
pCluster_510	Eukaryota	Opisthokonta	Fungi	Basidiomycota	Agaricomycotina	Agaricomycetes	Tricholoma	Multi-affiliation		0	0	0	0	0	0	0	0	0	0	0	0	0	0	0	0	0	0	0	0	0	0	0	0	0	140	0	0	0	0	0	0	0	0	0	0	0	0	0	0
pCluster_512	Eukaryota	Alveolata	Dinophyta	Syndiniales	Dino-Group-II	Multi-affiliation	Multi-affiliation	Multi-affiliation		0	0	0	0	0	0	0	0	0	0	0	0	0	0	0	0	0	0	0	0	0	0	0	0	0	0	0	0	0	0	0	0	0	0	0	0	0	0	42	0
pCluster_517	Eukaryota	Alveolata	Dinophyta	Syndiniales	Dino-Group-II	Dino-Group-II-Clade-39	Dino-Group-II-Clade-39_X	Dino-Group-II-Clade-39_X_sp.		0	0	0	0	0	0	0	0	0	0	0	0	0	0	0	0	0	0	0	0	0	0	0	0	0	0	0	0	0	0	0	0	0	0	0	0	0	0	52	0
pCluster_518	Eukaryota	Alveolata	Dinophyta	Dinophyceae	Dinophyceae_X	Dinophyceae_XX	Protoperidinium	Protoperidinium_monovelum		0	0	0	0	0	0	0	0	0	0	0	0	0	0	0	0	0	0	0	0	0	0	0	0	0	0	0	0	0	0	0	0	0	0	0	0	0	0	0	0
pCluster_519	Eukaryota	Archaeplastida	Chlorophyta	Mamiellophyceae	Mamiellales	Mamiellaceae	Micromonas	Micromonas_Clade-B..4		29	0	0	2	0	0	18	0	3	0	0	2	0	0	0	0	0	0	0	0	0	0	0	0	0	0	0	0	0	0	0	0	14	0	0	0	0	0	0	18
pCluster_520	Eukaryota	Rhizaria	Cercozoa	Filosa-Imbricatea	Thaumatomonadida	Thaumatomonadida_X	Thaumatomonadida_XX	Thaumatomonadida_XX_sp.		0	0	0	0	0	0	0	0	0	0	0	0	0	0	0	0	0	0	0	0	0	0	0	0	0	0	0	0	0	0	0	0	0	0	0	0	0	0	1	0
pCluster_521	Eukaryota	Alveolata	Dinophyta	Multi-affiliation	Multi-affiliation	Multi-affiliation	Multi-affiliation	Multi-affiliation		0	0	0	0	0	0	0	0	0	0	0	0	0	0	0	0	0	0	0	0	0	0	0	0	0	0	0	0	0	0	0	0	0	0	0	0	0	29	0	0
pCluster_524	Eukaryota	Alveolata	Dinophyta	Dinophyceae	Dinophyceae_X	Pfiesteriaceae	Stoeckeria	Stoeckeria_algicida		0	0	0	0	0	0	0	0	0	0	0	0	0	0	0	0	0	0	0	0	0	0	0	0	0	0	0	0	0	0	0	0	0	0	0	0	0	0	0	0
pCluster_525	Eukaryota	Alveolata	Ciliophora	Phyllopharyngea	Suctoria	Paracinetidae	Paracineta	Paracineta_limbata		0	0	0	0	0	0	0	0	0	0	0	0	0	0	0	0	0	0	0	0	0	0	0	0	0	0	0	0	0	0	0	26	0	0	0	0	0	0	0	0
pCluster_527	Eukaryota	Stramenopiles	Ochrophyta	Chrysophyceae	Chrysophyceae_X	Chrysophyceae_Clade-H	Clade-H_X	Clade-H_X_sp.		0	0	0	0	0	0	0	0	0	0	0	0	0	0	0	0	16	0	0	0	1	0	0	0	0	0	0	0	0	0	0	0	0	0	0	0	0	0	0	0
pCluster_528	Eukaryota	Alveolata	Ciliophora	Oligohymenophorea	Sessilida	Vorticellidae	Vorticella	Vorticella_sp.		0	0	0	0	0	0	2	0	0	0	0	0	0	0	0	0	0	0	0	0	0	0	0	0	0	0	493	0	0	0	0	0	0	0	0	0	0	0	0	0
pCluster_529	Eukaryota	Stramenopiles	Stramenopiles_X	Oomycota	Oomycota_X	Oomycota_XX	Oomycota_XXX	Oomycota_XXX_sp._strain2		27	0	0	0	0	0	0	0	4	0	0	0	0	0	0	0	0	0	0	0	0	0	0	0	0	0	0	0	0	0	0	0	0	0	0	1	0	0	0	0
pCluster_531	Eukaryota	Alveolata	Dinophyta	Multi-affiliation	Multi-affiliation	Multi-affiliation	Multi-affiliation	Multi-affiliation		0	0	0	0	0	0	0	0	0	0	0	0	0	0	0	0	4	3	0	0	0	0	0	0	0	0	0	0	0	0	0	0	0	0	0	0	0	16	0	0
pCluster_533	Eukaryota	Rhizaria	Cercozoa	Endomyxa	Vampyrellida	Vampyrellida_X	Vampyrellida_XX	Vampyrellida_XX_sp.		0	0	0	0	0	0	0	0	0	0	0	0	0	0	0	0	0	0	0	0	0	0	0	0	0	0	0	0	0	0	0	0	0	0	0	0	0	0	0	0
pCluster_534	Eukaryota	Multi-affiliation	Multi-affiliation	Multi-affiliation	Multi-affiliation	Multi-affiliation	Multi-affiliation	Multi-affiliation		0	0	0	1	0	2	0	0	0	1	0	0	0	0	0	6	8	0	0	0	0	0	0	0	0	0	0	0	0	0	0	0	0	0	0	0	0	7	5	0
pCluster_535	Eukaryota	Stramenopiles	Stramenopiles_X	Bicoecea	Bicoecales	Bicoecaceae	Bicosoeca	Bicosoeca_vacillans		0	0	71	0	0	0	0	0	0	0	0	0	0	0	0	0	0	0	0	0	0	0	0	0	0	0	0	0	0	0	0	0	0	1	0	10	1	0	0	1
pCluster_539	Eukaryota	Alveolata	Dinophyta	Dinophyceae	Dinophyceae_X	Dinophyceae_XX	Gyrodinium	Gyrodinium_spirale		0	0	0	1	0	0	0	0	0	0	0	0	0	0	0	129	0	0	0	0	0	0	0	0	0	0	0	0	0	0	0	0	0	0	0	0	0	0	0	0
pCluster_540	Eukaryota	Alveolata	Dinophyta	Dinophyceae	Dinophyceae_X	Dinophyceae_XX	Gonyaulax	Gonyaulax_spinifera_strain1		0	0	0	0	0	0	0	0	0	0	0	0	0	0	0	0	0	0	0	0	0	0	0	0	0	0	0	0	0	0	0	0	0	0	0	0	0	0	1	0
pCluster_542	Eukaryota	Alveolata	Dinophyta	Syndiniales	Dino-Group-II	Dino-Group-II_X	Dino-Group-II_XX	Dino-Group-II_XX_sp.		0	0	0	0	0	0	0	0	0	0	0	0	0	0	0	0	0	0	0	0	0	0	0	0	0	0	0	0	0	0	0	0	0	0	0	0	0	0	0	30
pCluster_543	Eukaryota	Alveolata	Ciliophora	Spirotrichea	Oligotrichia	Strombidiidae	Strombidiidae_X	Multi-affiliation		0	0	0	0	0	0	0	0	0	0	0	0	0	0	0	0	0	0	0	0	0	0	0	0	0	0	0	0	0	0	0	0	0	0	0	0	0	10	0	9
pCluster_546	Eukaryota	Alveolata	Ciliophora	Phyllopharyngea	Cyrtophoria	Hartmannulidae	Heterohartmannula	Heterohartmannula_fangi		0	0	0	0	0	0	0	0	0	0	0	0	0	0	0	0	0	0	0	0	0	0	0	0	0	0	0	0	0	0	0	0	0	0	0	0	0	0	1	0
pCluster_547	Eukaryota	Stramenopiles	Ochrophyta	Bacillariophyta	Bacillariophyta_X	Araphid-pennate	Licmophora	Licmophora_reichardtii		0	0	0	0	0	0	0	0	0	0	0	0	0	0	0	0	0	0	0	0	0	0	0	0	0	0	0	0	0	0	0	0	0	0	0	0	0	28	0	0
pCluster_548	Eukaryota	Opisthokonta	Fungi	Multi-affiliation	Multi-affiliation	Multi-affiliation	Multi-affiliation	Multi-affiliation		0	0	0	0	0	0	0	0	0	0	0	0	0	0	0	0	0	34	0	0	0	0	0	0	0	0	0	0	0	0	0	0	0	0	0	0	0	0	0	0
pCluster_550	Eukaryota	Alveolata	Ciliophora	Phyllopharyngea	Cyrtophoria	Hartmannulidae	Coeloperix	Coeloperix_sp.		0	0	0	0	0	0	0	0	0	0	0	0	0	0	0	0	0	0	0	0	0	0	0	0	0	0	0	0	0	0	0	0	0	0	0	0	0	0	0	0
pCluster_551	Eukaryota	Opisthokonta	Fungi	Chytridiomycota	Chytridiomycotina	Chytridiomycetes	Chytridiomycetes_X	Chytridiomycetes_X_sp.		0	0	0	0	0	0	0	0	0	0	0	0	0	0	0	0	5	1	0	0	0	0	0	0	0	0	0	0	0	7	0	0	4	0	0	0	0	0	0	5
pCluster_555	Eukaryota	Rhizaria	Cercozoa	Endomyxa	Endomyxa_X	Endo5-lineage	Endo5-lineage_X	Endo5-lineage_X_sp.		0	0	0	0	0	0	0	0	0	0	0	0	0	0	0	0	0	0	0	0	0	0	0	0	0	0	0	0	0	0	0	0	0	0	0	0	72	0	0	0
pCluster_556	Eukaryota	Alveolata	Dinophyta	Syndiniales	Dino-Group-II	Dino-Group-II-Clade-33	Dino-Group-II-Clade-33_X	Dino-Group-II-Clade-33_X_sp._strain2		0	0	0	0	0	0	0	0	0	0	0	0	0	0	0	0	0	0	0	0	0	0	0	0	0	0	0	0	0	0	0	0	0	0	0	0	0	0	0	0
pCluster_557	Eukaryota	Opisthokonta	Choanoflagellida	Choanoflagellatea	Acanthoecida	Stephanoecidae_Group_H	Stephanoecidae_Group_H_X	Stephanoecidae_Group_H_X_sp.		0	0	0	0	0	0	0	0	0	0	0	0	0	0	0	0	0	0	0	0	0	0	0	0	0	0	0	0	0	0	0	0	0	0	0	0	0	12	0	0
pCluster_559	Eukaryota	Rhizaria	Cercozoa	Filosa-Imbricatea	Filosa-Imbricatea_X	Novel-clade-2	Novel-clade-2_X	Novel-clade-2_X_sp._strain10		0	0	0	0	0	0	0	0	0	0	0	0	0	0	0	0	0	0	0	0	0	0	0	0	0	0	0	0	0	0	0	0	0	0	0	0	0	1	0	0
pCluster_561	Eukaryota	Archaeplastida	Chlorophyta	Mamiellophyceae	Mamiellales	Mamiellaceae	RCC391	RCC391_sp.		0	0	0	0	0	0	0	0	0	0	0	0	0	0	0	0	0	0	0	0	0	0	0	0	0	0	0	0	0	0	0	0	0	0	0	0	0	6	0	32
pCluster_563	Eukaryota	Stramenopiles	Ochrophyta	Chrysophyceae	Chrysophyceae_X	Chrysophyceae_Clade-H	Clade-H_X	Clade-H_X_sp.		0	0	0	0	0	0	0	0	0	0	0	0	0	0	0	0	0	0	0	0	0	0	0	0	0	0	0	0	0	0	0	0	0	0	0	0	0	0	0	0
pCluster_564	Eukaryota	Opisthokonta	Fungi	Basidiomycota	Agaricomycotina	Agaricomycetes	Multi-affiliation	Multi-affiliation		0	0	0	0	0	0	0	0	0	0	6	0	0	0	0	3	0	0	0	0	0	0	2	46	0	0	0	0	0	0	0	0	0	23	0	0	0	0	0	14
pCluster_565	Eukaryota	Multi-affiliation	Multi-affiliation	Multi-affiliation	Multi-affiliation	Multi-affiliation	Multi-affiliation	Multi-affiliation		0	0	0	0	0	0	0	0	0	0	0	0	0	0	0	0	0	0	0	0	0	0	0	0	0	0	0	0	0	0	0	0	14	0	0	0	0	0	0	31
pCluster_566	Eukaryota	Alveolata	Dinophyta	Multi-affiliation	Multi-affiliation	Multi-affiliation	Multi-affiliation	Multi-affiliation		0	0	0	0	0	0	0	0	0	0	0	0	0	0	0	0	0	0	0	0	0	0	0	0	0	0	0	0	0	0	0	5	0	0	0	0	0	0	0	0
pCluster_567	Eukaryota	Opisthokonta	Fungi	Ascomycota	Pezizomycotina	Dothideomycetes	Multi-affiliation	Multi-affiliation		0	0	8	0	0	4	0	0	0	0	0	0	0	0	0	2	0	0	0	0	0	0	0	135	0	0	0	0	0	0	0	0	0	0	0	0	0	0	1	0
pCluster_568	Eukaryota	Apusozoa	Hilomonadea	Planomonadida	Planomonadidae	Planomonadidae_Group-1	Multi-affiliation	Multi-affiliation		0	0	0	0	0	0	0	0	0	0	0	0	0	0	0	0	0	0	0	0	0	0	0	0	0	0	0	0	0	0	0	29	0	0	0	0	0	0	0	0
pCluster_569	Eukaryota	Alveolata	Dinophyta	Dinophyceae	Dinophyceae_X	Dinophyceae_XX	Heterocapsa	Multi-affiliation		0	0	0	0	0	0	0	0	0	0	0	0	0	0	0	0	0	0	0	0	0	0	0	0	0	0	0	0	0	0	0	0	0	0	0	0	1	3	0	1
pCluster_570	Eukaryota	Stramenopiles	Stramenopiles_X	Labyrinthulea	Labyrinthulales	Labyrinthulaceae	Labyrinthulaceae_X	Labyrinthulaceae_X_sp.		63	9	0	0	0	0	0	0	0	0	0	0	0	0	0	0	0	0	0	0	0	0	0	0	0	0	0	0	0	0	0	0	0	0	0	0	0	0	0	0
pCluster_572	Eukaryota	Alveolata	Ciliophora	Heterotrichea	Heterotrichida	Folliculinidae	Folliculina	Folliculina_WWS-2008		0	0	0	0	0	0	0	0	0	0	0	0	0	0	0	0	0	0	0	64	0	0	0	0	0	0	0	0	0	0	0	0	0	0	0	0	0	0	0	0
pCluster_573	Eukaryota	Stramenopiles	Ochrophyta	Chrysophyceae	Chrysophyceae_X	Multi-affiliation	Multi-affiliation	Multi-affiliation		0	0	0	0	0	0	0	0	0	0	0	0	0	0	0	0	2	0	0	0	0	0	0	0	0	0	0	0	0	0	0	0	28	0	0	0	0	0	0	0
pCluster_574	Eukaryota	Alveolata	Ciliophora	Oligohymenophorea	Sessilida	Vorticellidae	Carchesium	Carchesium_polypinum		16	0	10	0	0	22	0	0	21	0	3	0	0	58	13	1	0	0	0	0	0	0	0	0	0	0	0	0	0	0	0	0	0	0	0	0	0	0	0	0
pCluster_575	Eukaryota	Stramenopiles	Ochrophyta	Bacillariophyta	Bacillariophyta_X	Raphid-pennate	Raphid-pennate_X	Raphid-pennate_X_sp.		0	0	0	0	0	0	0	0	0	0	0	0	0	0	0	0	0	0	0	0	0	0	1	0	0	0	0	0	0	0	0	0	0	103	0	0	0	0	0	0
pCluster_576	Eukaryota	Alveolata	Ciliophora	Spirotrichea	Oligotrichia	Strombidiidae	Multi-affiliation	Multi-affiliation		0	0	0	0	0	0	0	0	0	0	0	0	0	0	0	0	0	0	0	0	0	0	0	0	0	0	0	0	0	2	0	0	0	0	0	0	0	16	0	0
pCluster_578	Eukaryota	Rhizaria	Cercozoa	Filosa-Imbricatea	Filosa-Imbricatea_X	Novel-clade-2	Novel-clade-2_X	Novel-clade-2_X_sp.		0	0	0	0	0	0	0	0	0	0	0	0	0	0	0	0	0	0	0	0	0	0	0	0	0	0	0	0	0	0	0	0	14	4	0	0	0	0	0	0
pCluster_580	Eukaryota	Opisthokonta	Mesomycetozoa	Ichthyosporea	Ichthyosphonida	Abeoformidae_Group_MAIP_2	Abeoformidae_Group_MAIP_2_X	Abeoformidae_Group_MAIP_2_X_sp.		0	0	0	0	0	0	0	0	0	0	0	0	0	0	0	0	0	0	0	0	0	0	0	0	0	0	0	0	0	0	0	0	0	0	0	0	0	0	1	0
pCluster_581	Eukaryota	Alveolata	Ciliophora	Phyllopharyngea	Suctoria	Acinetidae	Acineta	Acineta_tuberosa		0	0	0	0	0	0	0	0	0	0	0	0	0	0	0	0	0	5	0	0	0	0	0	0	0	0	0	0	0	0	0	0	0	0	0	0	1	0	0	13
pCluster_582	Eukaryota	Opisthokonta	Fungi	Basidiomycota	Agaricomycotina	Agaricomycetes	Multi-affiliation	Multi-affiliation		0	0	0	0	0	0	0	0	0	0	0	0	0	0	1	0	0	0	0	0	0	0	0	0	0	0	0	48	0	0	0	0	0	0	0	0	0	0	0	0
pCluster_584	Eukaryota	Stramenopiles	Ochrophyta	Chrysophyceae	Chrysophyceae_X	Chrysophyceae_Clade-H	Clade-H_X	Clade-H_X_sp.		0	0	0	0	0	0	0	0	0	0	0	0	0	0	0	0	6	0	0	0	0	0	0	0	0	0	0	0	0	0	0	0	4	0	0	0	0	0	0	0
pCluster_585	Eukaryota	Stramenopiles	Stramenopiles_X	Labyrinthulea	Labyrinthulales	Labyrinthulaceae	Labyrinthulaceae_X	Labyrinthulaceae_X_sp.		2	0	57	0	0	0	0	0	0	0	0	0	0	0	0	0	0	0	0	0	0	0	0	0	0	0	0	0	0	0	0	0	0	0	0	0	0	0	0	0
pCluster_586	Eukaryota	Alveolata	Ciliophora	Oligohymenophorea	Peritrichia	Zoothamniidae	Zoothamnopsis	Zoothamnopsis_sinica		0	0	0	0	0	22	0	0	32	0	0	7	0	3	0	14	0	0	0	0	0	0	0	0	0	0	0	0	0	0	0	0	0	0	0	0	0	0	0	0
pCluster_587	Eukaryota	Opisthokonta	Fungi	Entomophthoromycota	Entomophthoromycotina	Entomophthorales	Pandora	Pandora_neoaphidis		0	0	0	0	0	0	0	0	0	0	0	0	0	0	0	0	0	0	0	0	0	0	0	0	0	0	0	0	0	0	0	0	0	0	0	0	0	0	0	0
pCluster_588	Eukaryota	Alveolata	Dinophyta	Dinophyceae	Dinophyceae_X	Dinophyceae_XX	Bysmatrum	Bysmatrum_subsalsum		0	0	0	0	0	0	15	0	0	0	0	0	0	0	0	0	0	0	0	0	0	0	0	0	0	0	0	0	0	0	0	0	0	0	0	0	0	0	0	0
pCluster_590	Eukaryota	Alveolata	Ciliophora	Oligohymenophorea	Scuticociliatia	Parauronematidae	Glauconema	Glauconema_trihymene		0	0	0	0	0	0	0	0	0	0	0	0	0	0	0	0	0	0	0	0	0	0	0	0	0	0	0	0	0	1	0	0	0	0	0	0	10	23	0	0
pCluster_591	Eukaryota	Opisthokonta	Fungi	Chytridiomycota	Chytridiomycotina	Chytridiomycetes	Spizellomycetales-and-Rhizophlyctidales	Spizellomycetales-and-Rhizophlyctidales_sp.		0	0	0	0	0	0	0	0	0	0	0	0	0	0	0	0	0	0	0	0	0	0	0	0	0	0	0	0	0	0	0	0	0	0	0	1	0	0	0	0
pCluster_592	Eukaryota	Alveolata	Ciliophora	Phyllopharyngea	Suctoria	Paracinetidae	Paracineta	Paracineta_limbata		0	0	0	0	0	0	0	0	0	0	0	0	0	0	0	0	0	0	0	0	0	0	0	0	0	0	0	0	0	0	0	0	0	0	0	0	0	0	1	29
pCluster_593	Eukaryota	Opisthokonta	Fungi	Multi-affiliation	Multi-affiliation	Multi-affiliation	Multi-affiliation	Multi-affiliation		0	0	0	0	0	0	0	0	0	0	0	0	0	0	0	0	0	0	0	0	9	0	0	0	0	0	0	0	0	0	0	0	2	0	0	0	0	0	0	0
pCluster_595	Eukaryota	Alveolata	Apicomplexa	Apicomplexa_X	Coccidia	Adelina-group	Adelina	Adelina_dimidiata		0	0	0	0	0	0	0	0	0	0	0	0	0	0	0	0	14	0	0	0	0	0	0	0	0	0	0	0	0	0	0	0	0	0	0	0	0	0	0	0
pCluster_597	None	None	None	None	None	None	None	None		0	0	0	0	0	128	0	0	0	0	0	0	0	0	0	0	0	0	0	0	0	0	0	0	0	0	0	0	0	0	0	0	0	0	0	0	0	0	0	0
pCluster_598	Eukaryota	Apusozoa	Apusomonadidae	Apusomonadidae_Group-1	Apusomonadidae_Group-1_X	Apusomonadidae_Group-1_XX	Multi-affiliation	Multi-affiliation		0	0	0	0	0	0	0	0	0	0	0	0	0	0	0	0	0	0	0	0	0	0	0	0	0	0	0	0	0	0	0	0	0	0	0	0	0	0	0	0
pCluster_599	Eukaryota	Opisthokonta	Fungi	Chytridiomycota	Chytridiomycotina	Chytridiomycotina_X	Chytridiomycotina_XX	Chytridiomycotina_XX_sp.		0	0	0	0	0	0	0	0	0	0	0	0	0	0	0	0	0	0	0	0	0	0	0	0	0	68	0	0	0	0	0	0	0	0	0	0	0	0	0	0
pCluster_600	Eukaryota	Alveolata	Ciliophora	Spirotrichea	Hypotrichia	Oxytrichidae	Oxytricha	Oxytricha_saltans		0	0	0	0	0	0	0	0	0	17	0	0	0	0	0	0	0	0	0	41	0	0	0	0	0	0	0	1	0	0	0	0	0	0	1	0	0	0	0	0
pCluster_601	Eukaryota	Alveolata	Dinophyta	Dinophyceae	Dinophyceae_X	Dinophyceae_XX	Multi-affiliation	Multi-affiliation		0	0	0	0	0	0	0	0	0	0	0	0	0	0	0	0	0	0	0	0	0	0	0	0	0	0	0	0	0	0	0	0	0	0	0	0	0	0	0	1
pCluster_602	Eukaryota	Opisthokonta	Fungi	Basidiomycota	Agaricomycotina	Agaricomycetes	Agaricomycetes_X	Agaricomycetes_X_sp.		0	0	0	0	0	0	0	0	0	0	0	0	0	0	0	0	0	0	0	0	0	0	0	0	0	0	0	0	0	0	0	0	0	76	0	0	0	0	0	0
pCluster_603	Eukaryota	Amoebozoa	Conosa	Archamoebea	Archamoebea_X	Entamoebidae	Entamoeba	Entamoeba_gingivalis		57	0	0	0	0	0	0	0	0	0	0	0	0	0	0	0	0	0	0	0	0	0	0	0	0	0	0	0	0	0	0	0	0	0	0	0	0	0	0	0
pCluster_604	Eukaryota	Rhizaria	Cercozoa	Filosa-Granofilosea	Filosa-Granofilosea_X	Novel-Gran-234	Novel-Gran-234_X	Novel-Gran-234_X_sp.		0	0	0	0	0	0	0	0	0	0	0	0	0	0	0	0	0	0	0	0	0	0	0	0	0	0	0	0	0	0	0	0	0	4	0	0	116	0	0	0
pCluster_608	Eukaryota	Rhizaria	Cercozoa	Filosa-Imbricatea	Filosa-Imbricatea_X	Novel-clade-2	Novel-clade-2_X	Novel-clade-2_X_sp.		0	0	0	0	0	0	0	0	0	0	0	0	0	0	0	0	0	0	0	0	0	0	0	0	0	0	0	0	0	0	0	0	0	0	0	0	0	0	0	0
pCluster_609	Eukaryota	Alveolata	Ciliophora	Spirotrichea	Oligotrichia	Strombidiidae	Strombidium	Multi-affiliation		0	0	0	0	0	0	0	0	0	0	0	0	0	0	0	0	0	0	6	7	0	16	0	7	0	0	0	0	0	3	0	7	0	0	0	0	0	0	0	0
pCluster_611	None	None	None	None	None	None	None	None		0	0	0	0	0	0	0	0	0	0	0	68	0	0	0	0	0	0	0	0	0	0	0	0	0	0	0	0	0	0	0	0	0	0	0	0	0	0	0	0
pCluster_612	Eukaryota	Rhizaria	Cercozoa	Filosa-Thecofilosea	Ebriida	Botuliformidae	Botuliforma	Botuliforma_benthica		0	0	0	0	0	0	0	0	0	0	0	0	0	0	0	52	0	0	0	0	0	0	0	0	0	0	0	0	0	0	0	0	0	0	0	0	0	0	0	0
pCluster_613	Eukaryota	Rhizaria	Cercozoa	Filosa-Granofilosea	Filosa-Granofilosea_X	Novel-Gran-234	Novel-Gran-234_X	Novel-Gran-234_X_sp.		0	0	0	0	0	0	0	0	0	0	0	0	0	0	0	0	0	0	0	0	0	0	0	0	0	0	0	0	0	0	0	0	0	0	0	0	0	0	0	17
pCluster_614	Eukaryota	Alveolata	Dinophyta	Syndiniales	Dino-Group-II	Dino-Group-II-Clade-1	Dino-Group-II-Clade-1_X	Dino-Group-II-Clade-1_X_sp.		0	0	0	0	0	0	0	0	0	0	0	0	0	0	0	0	0	0	0	0	0	0	0	0	0	0	0	0	0	0	0	0	0	0	0	0	0	0	0	36
pCluster_615	Eukaryota	Alveolata	Ciliophora	Prostomatea	Prostomatea-1	Prostomatea-1_X	Prostomatea-1_XX	Prostomatea-1_XX_sp.		0	0	0	0	0	0	0	0	0	0	0	0	0	0	0	0	0	1	0	0	0	0	0	0	0	0	0	18	0	0	0	0	0	0	0	0	0	0	0	0
pCluster_617	Eukaryota	Opisthokonta	Fungi	Ascomycota	Pezizomycotina	Dothideomycetes	Multi-affiliation	Multi-affiliation		0	0	0	0	0	0	0	0	0	0	0	0	0	0	0	0	0	0	0	0	0	0	0	0	0	0	0	0	0	1	0	0	0	0	0	0	0	0	0	0
pCluster_621	Eukaryota	Rhizaria	Cercozoa	Filosa-Granofilosea	Filosa-Granofilosea_X	Novel-Gran-234	Novel-Gran-234_X	Novel-Gran-234_X_sp.		0	0	0	0	0	0	0	0	0	0	0	0	0	0	0	0	0	0	0	0	0	0	0	0	0	0	0	0	0	0	0	0	0	0	0	0	0	0	0	0
pCluster_622	Eukaryota	Opisthokonta	Fungi	Basidiomycota	Agaricomycotina	Agaricomycetes	Itersonilia	Itersonilia_perplexans		0	0	0	0	0	0	0	0	0	0	0	0	0	0	0	0	0	0	0	0	0	0	0	0	0	5	0	0	0	0	0	0	0	0	0	0	0	0	0	0
pCluster_625	Eukaryota	Opisthokonta	Fungi	Ascomycota	Pezizomycotina	Pezizomycetes	Pezizomycetes_X	Pezizomycetes_X_sp.		0	0	0	0	0	0	0	0	0	0	0	0	0	0	0	0	0	0	0	0	1	0	0	0	0	0	0	0	0	0	0	16	0	0	0	0	0	0	0	0
pCluster_626	Eukaryota	Alveolata	Dinophyta	Syndiniales	Dino-Group-I	Dino-Group-I-Clade-1	Dino-Group-I-Clade-1_X	Dino-Group-I-Clade-1_X_sp._strain10		0	0	0	0	0	0	0	0	0	0	0	0	0	0	0	0	0	0	0	0	0	0	0	0	0	0	0	0	0	0	0	0	0	66	0	0	0	0	0	0
pCluster_627	Eukaryota	Alveolata	Dinophyta	Dinophyceae	Dinophyceae_X	Dinophyceae_XX	Dinophyceae_XXX	Dinophyceae_XXX_sp.		0	0	0	0	0	0	0	0	0	0	0	0	0	0	0	0	0	0	0	0	0	0	0	0	0	0	0	0	0	0	0	0	0	0	0	0	0	0	0	0
pCluster_628	Eukaryota	Stramenopiles	Stramenopiles_X	MAST	MAST-3	MAST-3I	MAST-3I_X	MAST-3I_X_sp.		0	0	0	0	0	0	0	0	0	0	0	0	0	0	0	0	0	0	0	0	0	0	0	0	0	0	0	0	0	0	0	0	0	0	0	0	0	0	4	0
pCluster_629	Eukaryota	Opisthokonta	Fungi	Ascomycota	Saccharomycotina	Saccharomycetales	Multi-affiliation	Multi-affiliation		0	0	0	0	0	0	0	13	0	0	0	0	0	0	0	0	0	0	27	0	0	0	0	0	0	0	0	0	0	0	0	0	0	0	1	0	0	0	0	0
pCluster_631	Eukaryota	Alveolata	Dinophyta	Dinophyceae	Suessiales	Suessiales_X	Suessiales_XX	Suessiales_XX_sp.		0	0	0	0	0	0	0	0	0	0	0	0	0	0	0	1	0	0	0	0	0	0	0	0	0	0	0	0	0	0	0	0	0	0	0	0	0	0	0	0
pCluster_633	Eukaryota	Hacrobia	Haptophyta	Prymnesiophyceae	Prymnesiales	Chrysochromulinaceae	Chrysochromulina	Multi-affiliation		4	0	33	2	0	0	0	0	0	34	0	0	0	38	0	25	1	0	0	0	0	0	0	0	0	0	0	0	0	0	0	0	0	0	0	0	0	0	0	0
pCluster_637	Eukaryota	Eukaryota_X	Eukaryota_XX	Eukaryota_XXX	Eukaryota_XXXX	Eukaryota_XXXXX	Pellita	Pellita_digitata		0	0	0	0	0	0	0	0	0	0	0	0	0	0	2	0	0	0	0	0	0	0	0	0	0	0	0	0	0	0	0	0	0	0	0	0	0	0	0	0
pCluster_639	Eukaryota	Stramenopiles	Ochrophyta	Bacillariophyta	Bacillariophyta_X	Polar-centric-Mediophyceae	Chaetoceros	Chaetoceros_sp._strain4		0	0	0	0	0	0	0	0	0	0	0	0	0	0	0	0	0	0	0	0	0	0	0	0	0	0	0	0	0	0	0	0	0	0	0	0	0	0	0	3
pCluster_640	Eukaryota	Alveolata	Ciliophora	Oligohymenophorea	Peritrichia	Zoothamniidae	Zoothamnium	Zoothamnium_sp.		0	0	0	0	0	0	0	0	0	0	0	0	0	0	0	0	0	0	0	0	0	0	2	0	0	0	0	0	0	0	0	0	0	2	0	0	0	0	0	15
pCluster_641	Eukaryota	Multi-affiliation	Multi-affiliation	Multi-affiliation	Multi-affiliation	Multi-affiliation	Multi-affiliation	Multi-affiliation		0	0	0	0	0	0	0	0	0	0	0	0	0	0	0	0	0	0	0	0	0	0	0	0	0	0	0	0	0	0	0	0	8	0	0	1	0	0	0	0
pCluster_642	Eukaryota	Opisthokonta	Choanoflagellida	Choanoflagellatea	Acanthoecida	Acanthoecida_X	Acanthoecida_XX	Acanthoecida_XX_sp.		63	0	0	0	0	0	0	0	0	0	0	0	0	0	0	0	0	0	0	0	0	0	0	0	0	0	0	0	0	0	0	0	0	0	0	0	0	0	0	0
pCluster_643	Eukaryota	Archaeplastida	Chlorophyta	Ulvophyceae	Ulvales-relatives	Ulvales-relatives_X	Multi-affiliation	Multi-affiliation		0	0	2	7	174	0	0	0	0	0	1	31	0	10	0	0	0	0	0	0	0	0	0	0	0	0	0	0	0	0	0	0	0	0	0	0	0	0	0	0
pCluster_644	Eukaryota	Opisthokonta	Choanoflagellida	Choanoflagellatea	Acanthoecida	Acanthoecidae_Group_G	Calliacantha	Calliacantha_sp.		0	0	0	0	0	0	0	0	0	0	0	0	0	0	0	0	0	0	0	0	0	0	0	0	0	0	0	0	0	0	0	0	0	0	0	0	0	0	0	0
pCluster_645	Eukaryota	Alveolata	Ciliophora	Prostomatea	Prostomatea_X	Placidae	Placus	Placus_salinus		0	0	0	0	0	0	0	0	0	0	0	0	0	0	0	0	0	0	0	0	0	0	41	0	0	0	0	0	0	0	0	0	0	0	0	0	0	0	0	0
pCluster_648	Eukaryota	Stramenopiles	Stramenopiles_X	Labyrinthulea	Labyrinthulales	Labyrinthulaceae	Labyrinthulaceae_X	Labyrinthulaceae_X_sp.		1	0	0	0	0	0	0	0	0	0	0	0	0	0	0	0	0	0	0	0	0	0	0	0	0	0	0	0	0	0	0	0	0	0	0	0	0	10	0	0
pCluster_649	Eukaryota	Alveolata	Ciliophora	Oligohymenophorea	Sessilida	Vorticellidae	Vorticella	Vorticella_convallaria		0	0	20	0	0	0	0	0	9	0	0	0	0	0	0	0	0	2	0	6	0	0	0	0	0	0	0	0	0	0	0	0	0	0	0	7	0	0	0	0
pCluster_650	Eukaryota	Opisthokonta	Choanoflagellida	Choanoflagellatea	Acanthoecida	Acanthoecida_X	Acanthoecida_XX	Acanthoecida_XX_sp.		0	0	0	0	0	0	0	0	0	0	0	0	0	0	0	0	0	0	0	0	0	0	0	0	0	0	0	0	0	0	0	0	0	0	0	0	0	0	0	0
pCluster_651	Eukaryota	Stramenopiles	Ochrophyta	Chrysophyceae	Chrysophyceae_X	Chrysophyceae_Clade-F	Clade-F_X	Clade-F_X_sp.		0	0	0	0	0	0	0	0	0	0	0	0	0	0	0	0	0	0	0	0	0	0	0	0	0	2	0	0	0	0	0	0	0	0	0	0	0	0	0	0
pCluster_653	Eukaryota	Alveolata	Apicomplexa	Apicomplexa_X	Gregarines	Gregarines_X	Gregarinidae	Gregarinidae_sp.		0	0	0	0	0	0	0	0	0	0	0	0	0	0	0	0	0	0	0	0	0	0	0	0	0	0	0	0	0	0	0	0	2	0	0	0	0	0	1	0
pCluster_654	Eukaryota	Alveolata	Ciliophora	Spirotrichea	Euplotia	Aspidiscidae	Aspidisca	Aspidisca_steini		0	0	0	0	0	0	0	0	0	0	0	0	0	0	0	0	0	0	0	0	0	0	0	0	0	69	0	0	0	0	0	0	0	0	0	0	0	0	0	0
pCluster_655	Eukaryota	Multi-affiliation	Multi-affiliation	Multi-affiliation	Multi-affiliation	Multi-affiliation	Multi-affiliation	Multi-affiliation		1	0	0	0	0	0	0	0	0	0	0	0	0	0	0	0	5	2	0	0	3	2	0	0	1	2	1	0	0	0	0	0	1	4	0	0	5	0	1	0
pCluster_657	Eukaryota	Archaeplastida	Chlorophyta	Ulvophyceae	Ulvales-relatives	Ulvales-relatives_X	Dilabifilum	Dilabifilum_sp.		0	0	0	0	0	0	9	0	0	0	0	1	0	0	0	56	0	0	0	0	0	0	0	0	0	0	0	0	0	0	0	0	0	0	0	0	0	0	0	0
pCluster_658	Eukaryota	Stramenopiles	Ochrophyta	Bacillariophyta	Bacillariophyta_X	Raphid-pennate	Navicula	Navicula_perminuta		0	0	0	0	0	0	0	0	0	0	0	0	0	0	0	0	0	0	0	0	0	0	0	0	0	0	0	0	0	0	0	0	0	0	0	0	0	0	1	0
pCluster_660	Eukaryota	Opisthokonta	Fungi	Chytridiomycota	Chytridiomycotina	Chytridiomycetes	Rhyzophidiales_X	Rhyzophidiales_X_sp.		0	0	0	0	0	0	0	0	0	257	0	0	0	0	0	0	0	0	0	0	0	0	0	0	0	0	0	0	0	0	0	0	0	0	0	0	0	0	0	0
pCluster_661	Eukaryota	Stramenopiles	Stramenopiles_X	MAST	MAST-3	MAST-3J	MAST-3J_X	MAST-3J_X_sp.		0	0	0	0	0	0	0	0	0	0	0	0	0	0	0	0	0	0	0	0	0	0	0	0	0	0	0	0	0	0	0	14	0	0	0	0	0	0	0	0
pCluster_663	Eukaryota	Hacrobia	Haptophyta	Prymnesiophyceae	Phaeocystales	Phaeocystaceae	Phaeocystis	Multi-affiliation		0	0	0	0	0	0	0	0	0	0	0	0	0	0	0	64	0	0	0	0	0	0	0	0	0	0	0	0	0	0	0	0	0	0	0	0	0	0	0	0
pCluster_665	Eukaryota	Apusozoa	Apusomonadidae	Apusomonadidae_Group-2	Apusomonadidae_Group-2B	Apusomonadidae_Group-2B_X	Apusomonadidae_Group-2B_XX	Apusomonadidae_Group-2B_XX_sp.		0	0	0	0	0	0	0	0	0	0	0	0	0	0	0	0	0	0	0	0	0	0	0	0	0	0	188	0	0	0	0	0	0	0	0	0	24	0	0	0
pCluster_666	Eukaryota	Archaeplastida	Chlorophyta	Mamiellophyceae	Mamiellales	Mamiellaceae	Micromonas	Micromonas_pusilla-Clade-C.D.5		0	0	0	0	1	0	0	0	0	0	0	0	0	0	0	0	4	0	0	0	0	0	0	0	0	0	0	0	0	0	0	0	11	0	0	0	0	0	0	0
pCluster_667	Eukaryota	Stramenopiles	Stramenopiles_X	Bicoecea	Bicoecales	Bicoecaceae	Bicoecaceae_X	Bicoecaceae_X_sp.		0	0	0	0	0	0	0	0	0	0	0	0	0	0	0	0	0	0	0	0	0	0	0	0	0	0	0	0	0	0	0	0	2	0	0	0	0	0	0	0
pCluster_668	Eukaryota	Opisthokonta	Fungi	Chytridiomycota	Chytridiomycotina	Chytridiomycetes	Spizellomycetales-and-Rhizophlyctidales	Spizellomycetales-and-Rhizophlyctidales_sp.		0	0	0	0	0	0	0	0	0	0	0	0	0	0	0	0	0	0	0	0	0	0	0	0	0	0	0	0	0	0	0	0	0	0	0	0	0	0	0	16
pCluster_673	Eukaryota	Stramenopiles	Stramenopiles_X	Bicoecea	Bicoecales	Bicoecaceae	Bicosoeca	Bicosoeca_vacillans		0	0	0	0	0	0	0	0	0	0	0	11	0	0	0	0	0	0	0	0	0	0	0	0	0	0	0	0	0	0	0	0	0	0	0	0	0	0	1	0
pCluster_674	Eukaryota	Stramenopiles	Ochrophyta	Bacillariophyta	Bacillariophyta_X	Araphid-pennate	Licmophora	Licmophora_flabellata		0	0	0	0	0	0	0	0	0	0	0	0	0	0	0	0	0	0	0	0	0	0	0	0	0	0	0	0	0	0	0	0	0	0	0	0	0	6	6	0
pCluster_675	Eukaryota	Excavata	Discoba	Euglenozoa	Diplonemea	Diplonemea_X	Rhynchopus	Rhynchopus_sp.		0	0	0	0	0	0	0	0	0	0	0	0	0	0	0	0	0	0	0	0	0	0	0	0	0	0	0	0	0	0	0	0	0	0	0	0	0	0	0	18
pCluster_681	Eukaryota	Stramenopiles	Stramenopiles_X	MAST	MAST-3	MAST-3J	MAST-3J_X	MAST-3J_X_sp.		5	0	0	0	0	1	0	0	44	0	13	6	2	0	0	0	0	0	0	0	0	0	0	0	0	0	0	0	0	0	0	0	0	0	0	0	0	0	0	0
pCluster_682	Eukaryota	Alveolata	Dinophyta	Syndiniales	Dino-Group-II	Dino-Group-II-Clade-12	Dino-Group-II-Clade-12_X	Dino-Group-II-Clade-12_X_sp.		0	0	0	0	0	0	0	0	0	0	0	0	0	0	0	0	0	0	0	0	0	0	0	0	0	0	0	0	0	0	0	0	0	0	0	0	0	0	0	18
pCluster_683	Eukaryota	Opisthokonta	Fungi	Basidiomycota	Agaricomycotina	Agaricomycetes	Omphalotus	Omphalotus_olearius		0	0	0	0	0	0	0	0	0	0	0	0	0	0	0	0	0	0	1	0	0	0	0	0	0	0	0	0	118	0	0	0	0	0	0	0	0	0	0	0
pCluster_684	Eukaryota	Stramenopiles	Stramenopiles_X	Bigyromonadea	Bigyromonadea_X	Bigyromonadea_XX	Developayella	Developayella_sp.		0	0	0	0	0	0	0	0	0	0	0	0	0	0	0	0	0	0	0	0	0	0	0	0	0	0	0	0	0	0	0	0	0	0	0	0	0	0	0	0
pCluster_685	Eukaryota	Alveolata	Dinophyta	Syndiniales	Dino-Group-II	Dino-Group-II-Clade-1	Dino-Group-II-Clade-1_X	Dino-Group-II-Clade-1_X_sp.		0	0	0	0	0	0	0	0	0	0	0	0	0	0	0	0	0	0	0	0	0	0	0	0	0	0	0	0	0	0	0	0	0	0	0	0	0	0	0	21
pCluster_688	Eukaryota	Alveolata	Ciliophora	Spirotrichea	Choreotrichia	Strobilidiidae	Pelagostrobilidium	Pelagostrobilidium_sp.		0	0	0	0	0	0	0	0	0	0	0	0	0	0	0	0	0	3	2	5	5	6	2	0	1	2	1	2	1	2	3	6	0	2	0	1	0	0	1	0
pCluster_690	Eukaryota	Alveolata	Dinophyta	Dinophyceae	Dinophyceae_X	Dinophyceae_XX	Dinophyceae_XXX	Dinophyceae_XXX_sp.		0	0	0	0	0	0	0	0	0	0	0	0	0	0	0	0	0	0	0	0	0	0	0	0	0	0	0	0	0	0	0	0	0	2	0	0	0	0	0	0
pCluster_695	Eukaryota	Alveolata	Ciliophora	Litostomatea	Cyclotrichia	Mesodiniidae	Askenasia	Askenasia_sp.		0	0	0	0	0	0	0	0	58	0	0	0	0	0	0	0	0	0	0	0	0	0	0	0	0	0	0	0	0	0	0	0	1	0	2	0	0	0	0	0
pCluster_697	Eukaryota	Stramenopiles	Stramenopiles_X	Placidideae	Placidiales	Placidiales_X	Placidia	Placidia_cafeteriopsis		0	0	0	0	0	0	0	0	0	0	0	0	0	0	0	0	0	0	0	0	0	0	0	0	0	0	0	0	0	0	0	0	0	0	0	37	0	0	12	0
pCluster_698	Eukaryota	Alveolata	Dinophyta	Syndiniales	Dino-Group-I	Dino-Group-I-Clade-4	Dino-Group-I-Clade-4_X	Dino-Group-I-Clade-4_X_sp.		0	0	0	0	0	0	0	0	0	0	0	0	0	0	0	0	1	0	0	0	0	0	0	0	0	0	0	0	0	0	0	0	0	0	0	0	0	0	0	0
pCluster_699	Eukaryota	Rhizaria	Cercozoa	Endomyxa	Novel-clade-9	Novel-clade-9_X	Novel-clade-9_XX	Novel-clade-9_XX_sp.		0	0	0	0	0	0	0	0	0	0	0	0	345	0	1	0	0	0	0	0	0	0	0	0	0	0	0	0	0	0	0	0	0	0	0	0	0	0	0	0
pCluster_704	Eukaryota	Alveolata	Ciliophora	Heterotrichea	Heterotrichida	Folliculinidae	Folliculina	Folliculina_WWS-2008		0	0	37	0	0	0	0	0	0	0	0	0	0	0	0	0	0	0	0	0	0	0	0	0	0	0	0	0	0	0	0	0	0	0	0	0	0	0	0	0
pCluster_705	Eukaryota	Stramenopiles	Ochrophyta	Bacillariophyta	Bacillariophyta_X	Raphid-pennate	Hippodonta	Hippodonta_capitata		0	0	0	0	0	0	0	0	0	0	0	0	0	0	0	0	0	0	0	0	0	0	0	0	0	0	0	0	0	0	0	0	0	0	0	0	0	0	0	0
pCluster_708	Eukaryota	Archaeplastida	Chlorophyta	Ulvophyceae	Ulvales-relatives	Ulvales-relatives_X	Dilabifilum	Dilabifilum_sp.		0	0	0	0	0	0	0	0	0	0	0	0	0	0	0	0	0	0	0	0	0	0	0	0	0	0	0	0	0	0	0	0	0	0	0	0	0	0	0	0
pCluster_710	Eukaryota	Alveolata	Ciliophora	Heterotrichea	Heterotrichida	Stentoridae	Condylostentor	Condylostentor_auriculatus		0	0	0	0	0	0	0	0	0	0	0	0	0	0	0	0	0	0	0	0	0	0	0	0	0	0	0	0	0	0	0	0	0	0	2	0	0	2	18	1
pCluster_711	Eukaryota	Apusozoa	Apusomonadidae	Apusomonadidae_Group-1	Apusomonadidae_Group-1_X	Apusomonadidae_Group-1_XX	Amastigomonas	Amastigomonas_mutabilis		0	0	0	0	0	0	0	0	0	0	0	0	0	0	0	0	0	0	0	0	0	0	15	0	0	0	0	0	0	0	0	0	0	0	0	0	0	0	0	0
pCluster_713	Eukaryota	Rhizaria	Cercozoa	Filosa-Thecofilosea	Cryomonadida	Protaspa-lineage	Protaspa-lineage_X	Protaspa-lineage_X_sp.		0	0	0	0	0	0	0	0	0	0	0	0	0	0	0	0	0	0	0	0	0	0	0	0	0	0	0	0	0	0	0	0	24	0	0	0	0	0	0	0
pCluster_715	Eukaryota	Stramenopiles	Stramenopiles_X	MAST	MAST-6	MAST-6_X	MAST-6_XX	MAST-6_XX_sp.		0	0	0	0	0	0	0	0	0	0	0	0	0	0	0	0	0	0	0	0	0	0	0	0	0	0	0	0	0	0	0	0	0	0	0	0	0	0	16	0
pCluster_716	Eukaryota	Alveolata	Ciliophora	Oligohymenophorea	Scuticociliatia	Orchitophryidae	Paranophrys	Paranophrys_marina		0	0	0	0	0	0	0	0	0	0	0	0	0	0	0	0	0	0	0	0	0	0	0	0	0	0	0	0	0	0	0	0	0	0	0	0	0	0	0	0
pCluster_719	Eukaryota	Alveolata	Dinophyta	Dinophyceae	Dinophyceae_X	Dinophyceae_XX	Dinophyceae_XXX	Dinophyceae_XXX_sp.		0	0	0	0	0	0	0	0	0	0	0	0	0	0	0	0	0	0	0	0	0	0	0	0	0	0	0	0	0	0	0	0	0	0	0	3	0	0	0	0
pCluster_720	Eukaryota	Alveolata	Ciliophora	Spirotrichea	Euplotia	Aspidiscidae	Aspidisca	Aspidisca_aculeata		0	0	0	0	0	0	0	0	0	2	0	0	0	0	0	0	0	0	0	0	0	0	0	0	0	0	0	0	0	0	0	0	0	0	0	0	0	0	0	5
pCluster_721	Eukaryota	Alveolata	Ciliophora	Litostomatea	Haptoria	Didiniidae	Didiniidae_X	Didiniidae_X_sp.		0	0	0	0	0	0	0	0	0	0	0	0	0	0	0	0	0	0	0	0	0	0	0	0	0	22	0	0	0	13	0	5	0	0	0	0	0	0	0	0
pCluster_722	Eukaryota	Opisthokonta	Fungi	Ascomycota	Pezizomycotina	Dothideomycetes	Multi-affiliation	Multi-affiliation		0	0	36	0	0	0	0	0	0	0	0	0	0	0	0	0	0	0	0	0	0	0	0	0	0	0	0	0	0	0	0	0	0	0	0	0	0	0	0	0
pCluster_723	Eukaryota	Opisthokonta	Fungi	Basidiomycota	Agaricomycotina	Agaricomycetes	Cystofilobasidium	Cystofilobasidium_sp.		0	0	0	0	0	0	0	0	0	0	0	0	0	0	0	0	0	0	0	0	0	0	0	0	0	0	0	0	0	0	0	0	0	0	0	0	0	0	0	0
pCluster_724	Eukaryota	Stramenopiles	Stramenopiles_X	MAST	MAST-12	MAST-12B	MAST-12B_X	MAST-12B_X_sp.		0	0	0	0	0	0	0	0	0	0	0	0	0	0	0	0	8	0	0	0	0	0	0	0	0	0	0	0	0	0	0	0	0	0	0	0	0	0	0	0
pCluster_725	Eukaryota	Stramenopiles	Stramenopiles_X	Bicoecea	Anoecales	Cafeteriaceae	Pseudobodo	Pseudobodo_tremulans		0	0	0	0	0	0	0	0	0	0	0	0	0	0	0	0	0	0	0	0	0	0	0	0	0	0	0	0	0	0	0	0	0	0	0	0	0	0	0	0
pCluster_727	Eukaryota	Archaeplastida	Streptophyta	Zygnemophyceae	Zygnemophyceae_X	Zygnemophyceae_XX	Micrasterias	Micrasterias_tropica		0	0	0	0	0	0	0	0	0	0	0	0	0	0	0	0	8	0	0	0	0	0	0	0	0	0	0	0	0	0	0	0	1	0	0	0	0	0	0	0
pCluster_728	Eukaryota	Stramenopiles	Stramenopiles_X	Labyrinthulea	Labyrinthulales	Labyrinthulaceae	Labyrinthula	Labyrinthula_sp.		0	0	0	0	0	0	0	0	0	0	0	0	0	0	0	0	7	0	0	0	0	0	0	0	0	0	0	0	0	0	0	0	0	0	0	0	0	1	0	0
pCluster_729	Eukaryota	Rhizaria	Cercozoa	Filosa-Granofilosea	Filosa-Granofilosea_X	Novel-Gran-234	Novel-Gran-234_X	Novel-Gran-234_X_sp.		0	5	0	0	0	23	5	0	0	0	0	0	0	0	2	0	0	0	0	0	0	0	0	0	0	0	0	0	0	0	0	0	0	0	0	0	3	0	0	0
pCluster_732	Eukaryota	Archaeplastida	Chlorophyta	Chlorodendrophyceae	Chlorodendrales	Chlorodendraceae	Multi-affiliation	Multi-affiliation		0	0	0	0	0	0	0	0	0	0	0	0	0	0	30	0	0	0	0	0	0	0	0	0	0	0	0	0	0	0	0	0	0	0	0	0	0	0	0	0
pCluster_735	Eukaryota	Stramenopiles	Stramenopiles_X	MAST	MAST-3	MAST-3J	MAST-3J_X	MAST-3J_X_sp.		0	0	0	0	0	0	0	0	0	0	0	0	0	0	0	0	0	0	0	0	0	0	0	0	0	0	0	0	0	0	0	0	0	0	0	15	0	0	0	0
pCluster_736	Eukaryota	Opisthokonta	Mesomycetozoa	Ichthyosporea	Ichthyosphonida	Abeoformidae_Group_MAIP_1	Abeoformidae_Group_MAIP_1_X	Abeoformidae_Group_MAIP_1_X_sp.		0	0	0	0	0	0	0	0	0	0	0	0	0	0	0	0	0	0	0	0	0	0	0	0	0	0	0	0	0	0	0	0	0	0	0	0	0	0	0	0
pCluster_737	Eukaryota	Opisthokonta	Fungi	Basidiomycota	Agaricomycotina	Agaricomycetes	Multi-affiliation	Multi-affiliation		0	0	0	0	0	0	0	0	0	0	0	0	0	0	0	0	0	0	0	0	0	0	0	0	0	0	0	0	0	0	39	0	0	0	0	0	0	0	0	0
pCluster_738	Eukaryota	Alveolata	Ciliophora	Phyllopharyngea	Suctoria	Acinetidae	Acineta	Acineta_tuberosa		0	0	0	0	0	0	0	0	0	0	0	0	0	0	0	0	0	17	0	0	0	0	0	0	0	0	0	0	0	0	0	0	0	0	0	0	0	0	0	0
pCluster_741	Eukaryota	Rhizaria	Cercozoa	Filosa-Imbricatea	Thaumatomonadida	Thaumatomonadida_X	Thaumatomonadida_XX	Thaumatomonadida_XX_sp.		0	0	0	0	0	0	0	0	0	0	0	0	0	0	0	0	0	0	0	0	0	0	0	0	0	0	0	0	0	0	0	0	0	0	0	0	0	0	0	0
pCluster_742	Eukaryota	Opisthokonta	Fungi	Ascomycota	Pezizomycotina	Eurotiomycetes	Xenobotrytis	Xenobotrytis_acaducospora		32	0	0	0	0	0	0	0	0	0	0	0	0	0	0	0	0	0	0	0	0	0	0	0	0	0	0	0	0	0	0	0	0	0	0	0	0	0	0	0
pCluster_744	Eukaryota	Rhizaria	Cercozoa	Endomyxa-Ascetosporea	Haplosporida	Haplosporidiidae	Haplosporidium	Haplosporidium_tuxtlensis		0	0	0	0	0	0	0	0	0	0	0	0	0	0	0	0	0	0	0	0	0	1	0	0	0	0	0	0	0	0	0	0	0	0	0	0	0	0	0	0
pCluster_747	Eukaryota	Excavata	Discoba	Euglenozoa	Diplonemea	Diplonemea_X	Rhynchopus	Rhynchopus_sp.		0	0	0	0	0	0	0	0	0	0	0	0	0	0	0	0	0	0	0	0	0	0	0	0	0	1	0	0	0	0	0	0	0	0	0	0	0	0	0	0
pCluster_748	Eukaryota	Stramenopiles	Stramenopiles_X	Labyrinthulea	Labyrinthulales	Labyrinthulaceae	Labyrinthulaceae_X	Labyrinthulaceae_X_sp.		41	0	0	0	0	0	0	0	0	0	0	0	0	0	0	0	0	0	0	0	0	0	0	0	0	0	0	0	0	0	0	0	0	0	0	0	0	0	0	0
pCluster_749	Eukaryota	Stramenopiles	Ochrophyta	Bacillariophyta	Bacillariophyta_X	Polar-centric-Mediophyceae	Attheya	Multi-affiliation		0	0	0	0	0	0	0	0	0	0	0	0	0	0	0	0	0	0	0	0	0	0	0	0	0	0	0	0	0	0	0	0	0	1	0	0	0	0	1	0
pCluster_750	Eukaryota	Stramenopiles	Ochrophyta	Bacillariophyta	Bacillariophyta_X	Polar-centric-Mediophyceae	Chaetoceros	Multi-affiliation		0	0	0	0	0	0	0	0	0	0	0	0	0	0	0	0	0	0	0	0	0	0	0	0	0	0	0	0	0	0	0	0	0	0	0	0	0	0	0	0
pCluster_753	Eukaryota	Rhizaria	Cercozoa	Filosa-Imbricatea	Filosa-Imbricatea_X	Novel-clade-2	Novel-clade-2_X	Multi-affiliation		0	0	0	0	0	0	0	0	0	0	0	0	0	0	0	0	5	0	0	0	0	0	0	0	0	0	0	0	0	0	0	1	0	0	0	0	0	0	0	0
pCluster_754	Eukaryota	Stramenopiles	Ochrophyta	Chrysophyceae	Chrysophyceae_X	Chrysophyceae_XX	Chrysophyceae_XXX	Chrysophyceae_XXX_sp.		0	0	0	0	0	0	0	0	0	0	0	0	0	0	0	0	0	0	0	0	0	0	0	0	0	0	0	0	0	0	0	0	10	0	0	0	0	1	0	0
pCluster_755	Eukaryota	Alveolata	Dinophyta	Dinophyceae	Dinophyceae_X	Dinophyceae_XX	Multi-affiliation	Multi-affiliation		0	0	0	0	0	0	0	0	0	0	0	0	0	0	0	0	0	0	0	0	0	0	0	0	0	0	0	0	0	0	0	0	1	0	0	0	0	6	0	0
pCluster_757	Eukaryota	Opisthokonta	Choanoflagellida	Choanoflagellatea	Acanthoecida	Stephanoecidae_Group_H	Multi-affiliation	Multi-affiliation		0	0	0	0	0	0	0	0	0	0	0	0	0	0	0	0	0	0	0	0	0	0	0	0	0	0	0	0	0	0	0	0	0	3	0	0	0	0	0	0
pCluster_758	Eukaryota	Alveolata	Dinophyta	Dinophyceae	Dinophyceae_X	Dinophyceae_XX	Polykrikos	Polykrikos_kofoidii		0	0	0	0	0	0	0	0	0	0	0	0	0	0	0	0	0	0	0	0	0	0	0	0	0	0	0	0	0	0	0	0	0	0	0	0	4	11	0	0
pCluster_762	Eukaryota	Opisthokonta	Fungi	Basidiomycota	Agaricomycotina	Tremellomycetes	Filobasidium	Filobasidium_capsuligenum		0	0	0	0	0	0	0	0	0	0	0	0	0	0	0	0	0	0	0	0	0	0	0	0	0	0	0	0	0	0	0	0	0	0	0	0	0	0	0	21
pCluster_764	Eukaryota	Apusozoa	Apusomonadidae	Apusomonadidae_Group-1	Apusomonadidae_Group-1_X	Apusomonadidae_Group-1_XX	Multi-affiliation	Multi-affiliation		0	0	0	0	0	0	0	0	0	0	0	0	0	0	0	0	0	0	0	0	0	0	0	0	0	0	0	0	0	0	0	0	0	0	0	0	0	0	0	0
pCluster_765	Eukaryota	Alveolata	Ciliophora	Spirotrichea	Hypotrichia	Oxytrichidae	Oxytricha	Multi-affiliation		0	0	0	0	0	0	0	0	0	0	0	0	0	0	0	0	0	0	0	0	0	0	0	0	0	0	0	0	0	0	0	0	0	0	0	0	0	0	1	0
pCluster_766	Eukaryota	Stramenopiles	Stramenopiles_X	Bicoecea	Bicoecales	Bicoecaceae	Bicoecaceae_X	Bicoecaceae_X_sp.		0	0	0	0	0	0	0	0	0	0	0	0	0	0	0	0	0	0	0	0	0	0	0	0	0	0	0	0	0	0	0	0	0	0	0	0	0	0	0	0
pCluster_767	Eukaryota	Alveolata	Dinophyta	Dinophyceae	Dinophyceae_X	Dinophyceae_XX	Dinophyceae_XXX	Dinophyceae_XXX_sp.		0	0	0	0	0	0	0	0	78	0	0	0	0	0	0	0	0	0	0	0	0	0	0	0	0	0	0	0	0	0	0	0	0	0	0	0	0	0	0	0
pCluster_768	Eukaryota	Alveolata	Perkinsea	Perkinsida	Perkinsida_X	Perkinsida_XX	Perkinsus	Multi-affiliation		0	0	0	0	0	0	0	0	0	0	0	0	0	0	0	0	0	0	0	0	0	0	0	0	0	0	0	0	0	0	0	0	0	0	0	0	0	0	0	0
pCluster_771	Eukaryota	Alveolata	Dinophyta	Syndiniales	Dino-Group-II	Dino-Group-II-Clade-1	Dino-Group-II-Clade-1_X	Dino-Group-II-Clade-1_X_sp.		0	0	0	0	0	0	0	0	0	3	0	0	0	0	0	0	0	0	0	0	0	0	0	0	0	0	0	0	0	0	0	0	0	0	0	0	0	0	0	0
pCluster_772	Eukaryota	Excavata	Discoba	Euglenozoa	Euglenida	Petalomonadales	Petalomonas	Petalomonas_cantuscygni		0	0	0	0	0	0	0	0	0	0	0	0	0	0	0	0	0	0	0	0	0	0	0	0	0	0	0	0	0	0	0	0	0	0	0	0	0	0	0	0
pCluster_773	Eukaryota	Alveolata	Ciliophora	Spirotrichea	Choreotrichia	Metacylididae	Climacocylis	Climacocylis_scalaria		0	0	0	0	0	0	0	0	0	0	0	0	0	0	0	0	0	0	0	0	0	0	0	0	0	0	0	0	0	0	0	0	0	16	0	0	0	5	1	0
pCluster_774	Eukaryota	Alveolata	Ciliophora	Spirotrichea	Euplotia	Aspidiscidae	Aspidisca	Aspidisca_sp.		0	0	0	0	0	0	0	0	0	0	0	0	0	0	0	0	0	0	5	0	0	0	0	0	0	0	0	0	0	0	0	0	0	0	0	2	0	0	1	0
pCluster_775	Eukaryota	Rhizaria	Cercozoa	Filosa-Thecofilosea	Filosa-Thecofilosea_X	Filosa-Thecofilosea_XX	Filosa-Thecofilosea_XXX	Filosa-Thecofilosea_XXX_sp._strain7		0	0	0	0	0	0	0	0	0	0	0	0	0	0	0	0	0	0	0	0	1	0	0	0	0	0	0	0	0	82	0	0	0	0	0	0	0	0	0	0
pCluster_777	Eukaryota	Alveolata	Ciliophora	Spirotrichea	Euplotia	Euplotidae	Euplotes	Euplotes_rariseta		0	0	0	0	0	0	0	35	0	0	0	0	0	0	0	0	0	0	0	0	0	0	0	0	0	0	0	0	0	0	0	0	0	0	0	0	0	0	0	0
pCluster_778	Eukaryota	Opisthokonta	Fungi	Chytridiomycota	Chytridiomycotina	Neocallimastigomycetes	Multi-affiliation	Multi-affiliation		0	0	0	0	0	0	0	0	0	0	0	0	0	0	0	0	0	0	0	0	0	0	0	0	0	0	0	0	0	0	0	0	0	0	0	0	0	0	16	0
pCluster_779	Eukaryota	Alveolata	Dinophyta	Dinophyceae	Dinophyceae_X	Dinophyceae_XX	Multi-affiliation	Multi-affiliation		0	0	0	0	0	0	0	0	0	0	0	0	0	0	0	0	0	0	0	0	0	0	0	0	0	0	0	0	0	0	0	0	0	0	0	0	0	0	0	0
pCluster_781	Eukaryota	Stramenopiles	Ochrophyta	Chrysophyceae	Chrysophyceae_X	Chrysophyceae_Clade-G	Clade-G_X	Clade-G_X_sp.		0	0	0	0	0	0	0	0	0	0	0	0	0	0	0	0	3	0	0	0	0	0	0	0	0	0	0	0	0	0	0	0	0	0	0	0	0	0	0	0
pCluster_783	Eukaryota	Opisthokonta	Choanoflagellida	Choanoflagellatea	Acanthoecida	Stephanoecidae_Group_I	Stephanoeca_Group_I	Stephanoeca_diplocostata		0	0	0	0	0	0	0	0	0	0	0	0	0	0	0	0	0	0	0	0	0	0	0	0	0	0	0	0	0	0	0	0	0	21	0	1	6	0	0	0
pCluster_787	Eukaryota	Opisthokonta	Choanoflagellida	Choanoflagellatea	Acanthoecida	Acanthoecidae_Group_G	Acanthoeca	Acanthoeca_spectabilis		0	0	0	0	0	0	0	0	0	0	0	0	0	0	0	0	0	0	0	0	0	0	0	0	0	0	0	0	0	0	0	0	0	0	0	1	0	0	0	0
pCluster_788	Eukaryota	Stramenopiles	Stramenopiles_X	Oomycota	Oomycota_X	Multi-affiliation	Multi-affiliation	Multi-affiliation		0	0	0	0	0	0	0	0	0	0	0	0	0	0	0	1	0	0	0	0	0	0	0	0	0	0	0	0	77	0	0	0	0	0	0	0	0	0	0	0
pCluster_791	Eukaryota	Alveolata	Ciliophora	Phyllopharyngea	Suctoria	Suctoria_X	Suctoria_XX	Suctoria_XX_sp.		0	0	1	0	0	0	3	0	0	0	0	0	0	0	0	37	0	0	0	0	0	0	0	0	0	0	0	0	0	0	0	0	0	0	0	0	0	0	0	0
pCluster_792	Eukaryota	Stramenopiles	Ochrophyta	Chrysophyceae	Chrysophyceae_X	Chrysophyceae_Clade-G	Clade-G_X	Clade-G_X_sp.		0	0	0	0	0	0	0	0	0	0	0	0	0	0	0	0	3	0	0	0	0	0	0	0	0	0	0	0	0	0	0	0	0	0	0	0	0	0	0	0
pCluster_793	Eukaryota	Alveolata	Ciliophora	Oligohymenophorea	Sessilida	Vorticellidae	Vorticellidae_X	Vorticellidae_X_sp.		0	0	0	2	0	7	0	0	6	0	0	0	0	0	2	0	0	0	11	0	0	0	3	0	0	0	0	0	0	0	0	0	0	0	0	0	0	0	0	0
pCluster_794	Eukaryota	Alveolata	Ciliophora	Spirotrichea	Choreotrichia	Lynnellidae	Lynnella	Lynnella_semiglobulosa		0	0	0	0	0	0	0	0	0	0	0	0	0	0	0	0	0	0	0	0	0	0	0	0	0	0	0	0	0	0	0	0	0	0	0	0	0	0	9	0
pCluster_795	Eukaryota	Opisthokonta	Fungi	Basidiomycota	Agaricomycotina	Agaricomycetes	Athelia	Athelia_bombacina		0	0	0	0	0	0	0	0	0	0	0	0	0	0	0	0	0	0	0	0	19	0	0	0	0	0	0	0	0	0	0	0	0	0	0	0	0	0	0	0
pCluster_797	Eukaryota	Alveolata	Ciliophora	Oligohymenophorea	Mobilida	Trichodinidae	Trichodina	Trichodina_sinonovaculae		0	0	0	0	0	0	0	0	0	0	0	0	0	0	0	0	0	0	0	0	0	0	0	0	0	0	0	0	0	0	0	0	0	0	0	0	0	0	0	0
pCluster_799	Eukaryota	Opisthokonta	Mesomycetozoa	Ichthyosporea	Ichthyosphonida	Abeoformidae_Group_MAIP_1	Abeoformidae_Group_MAIP_1_X	Abeoformidae_Group_MAIP_1_X_sp.		0	0	0	0	0	0	0	0	0	0	0	0	0	0	0	0	0	0	0	0	0	0	0	0	0	0	0	0	0	0	0	0	0	0	0	18	0	0	0	0
pCluster_801	Eukaryota	Stramenopiles	Stramenopiles_X	Labyrinthulea	Thraustochytriales	Thraustochytriaceae	Schizochytrium	Schizochytrium_aggregatum		0	0	0	0	0	0	0	0	0	0	0	0	0	0	0	0	0	0	0	0	0	0	0	0	0	0	0	0	0	0	0	0	0	0	0	0	0	0	0	0
pCluster_803	Eukaryota	Rhizaria	Cercozoa	Filosa-Imbricatea	Thaumatomonadida	Thaumatomonadida_X	Thaumatomonadida_XX	Thaumatomonadida_XX_sp.		0	0	0	1	0	1	0	0	0	0	0	0	0	68	9	0	0	0	0	0	0	0	0	0	0	0	0	0	0	0	0	0	0	0	0	0	0	0	0	0
pCluster_804	Eukaryota	Rhizaria	Cercozoa	Filosa-Granofilosea	Filosa-Granofilosea_X	Massiteriidae	Massisteria	Massisteria_sp.		0	0	0	0	0	0	0	0	0	0	0	40	0	0	0	0	0	0	0	0	0	0	0	0	0	0	0	0	0	0	0	0	0	0	0	0	0	0	0	0
pCluster_810	Eukaryota	Opisthokonta	Fungi	Basidiomycota	Agaricomycotina	Agaricomycetes	Rogersella	Rogersella_griseliniae		0	0	0	0	0	0	0	0	0	0	0	2	0	0	0	0	0	0	0	0	0	0	0	0	0	25	0	0	0	0	0	0	0	0	0	1	0	0	0	0
pCluster_811	Eukaryota	Alveolata	Ciliophora	Litostomatea	Cyclotrichia	Cyclotrichia_X	Cyclotrichia_XX	Cyclotrichia_XX_sp.		0	0	0	0	0	0	0	0	0	0	0	0	0	0	0	0	0	0	0	0	16	0	9	0	0	0	0	0	0	0	5	0	0	0	0	0	0	0	0	0
pCluster_812	Eukaryota	Stramenopiles	Stramenopiles_X	Bicoecea	Bicoecales	Bicoecaceae	Bicoecaceae_X	Bicoecaceae_X_sp.		0	0	0	0	0	0	0	0	0	0	0	31	0	0	2	0	0	0	0	0	0	0	0	0	0	0	0	0	0	0	0	0	0	0	0	0	0	0	0	0
pCluster_814	Eukaryota	Alveolata	Ciliophora	Oligohymenophorea	Oligohymenophorea_X	Oligohymenophorea_XX	Collinia	Multi-affiliation		0	0	0	0	0	0	0	0	0	0	0	0	0	0	0	0	0	0	0	0	0	0	0	0	0	0	0	0	0	0	0	0	0	0	0	0	0	10	0	0
pCluster_817	Eukaryota	Apusozoa	Hilomonadea	Planomonadida	Planomonadidae	Planomonadidae_Group-1	Stygamoeba	Stygamoeba_regulata		0	0	0	0	0	0	0	0	0	0	1	0	0	172	0	0	0	0	0	0	0	0	0	0	0	0	0	0	0	0	0	0	0	0	0	0	0	0	0	0
pCluster_819	Eukaryota	Stramenopiles	Stramenopiles_X	Bicoecea	Anoecales	Cafeteriaceae	Pseudobodo	Pseudobodo_tremulans		0	0	0	0	0	0	0	0	0	0	0	0	0	0	0	0	0	0	0	0	0	0	0	0	0	0	0	0	0	0	0	0	0	0	0	0	0	0	0	0
pCluster_821	Eukaryota	Stramenopiles	Stramenopiles_X	Labyrinthulea	Thraustochytriales	Thraustochytriaceae	quahogparasite-QPX	quahogparasite-QPX_sp.		0	0	0	0	0	0	0	0	0	0	0	0	0	0	0	0	0	0	0	0	0	0	0	0	0	0	0	0	0	0	0	0	0	4	0	0	0	0	0	3
pCluster_822	Eukaryota	Alveolata	Ciliophora	Phyllopharyngea	Suctoria	Acinetidae	Acineta	Multi-affiliation		0	0	0	0	0	0	0	0	0	0	0	0	0	0	0	0	0	0	0	0	0	0	0	0	0	0	0	0	0	0	0	0	0	0	0	0	0	0	0	0
pCluster_823	Eukaryota	Opisthokonta	Choanoflagellida	Choanoflagellatea	Craspedida	Monosigidae_Group_N	Salpingoeca_N	Salpingoeca_pyxidium		0	0	0	0	0	0	0	0	0	0	0	0	0	0	0	0	0	0	0	0	0	0	0	0	0	0	0	0	0	0	0	0	0	0	0	0	0	0	0	0
pCluster_824	Eukaryota	Rhizaria	Cercozoa	Filosa-Granofilosea	Filosa-Granofilosea_X	Novel-Gran-234	Novel-Gran-234_X	Novel-Gran-234_X_sp.		0	0	0	0	0	0	0	0	0	0	0	0	0	0	0	0	0	0	0	0	0	0	0	0	0	0	0	0	0	0	0	0	0	0	0	0	0	0	0	0
pCluster_827	Eukaryota	Stramenopiles	Ochrophyta	Bacillariophyta	Bacillariophyta_X	Polar-centric-Mediophyceae	Biddulphia	Biddulphia_reticulum		0	0	0	0	0	0	0	0	0	0	0	0	0	0	0	0	0	0	0	0	0	0	0	0	0	0	0	0	0	0	0	0	3	0	0	0	0	1	1	0
pCluster_829	Eukaryota	Alveolata	Ciliophora	Phyllopharyngea	Cyrtophoria	Cyrtophoria_X	Pithites	Pithites_sp.		0	0	0	84	0	0	0	0	0	0	0	0	0	0	0	0	0	0	0	0	0	0	0	0	0	0	0	0	0	0	0	0	0	0	0	0	0	0	0	0
pCluster_830	Eukaryota	Stramenopiles	Ochrophyta	Bacillariophyta	Bacillariophyta_X	Polar-centric-Mediophyceae	Chaetoceros	Multi-affiliation		0	0	0	0	0	0	0	0	0	0	0	0	0	0	0	0	0	0	0	0	0	0	0	0	0	0	0	0	0	0	0	0	0	0	0	0	0	0	0	0
pCluster_831	Eukaryota	Opisthokonta	Fungi	Basidiomycota	Agaricomycotina	Agaricomycetes	Guehomyces	Guehomyces_pullulans		0	0	27	0	0	0	0	0	0	0	0	0	0	0	0	0	0	0	0	0	0	0	0	0	0	0	0	0	0	0	0	0	0	0	0	0	0	0	0	0
pCluster_832	Eukaryota	Opisthokonta	Mesomycetozoa	Ichthyosporea	Ichthyosphonida	Multi-affiliation	Multi-affiliation	Multi-affiliation		0	0	0	0	0	0	0	0	0	0	0	0	0	0	0	0	0	0	0	0	0	0	0	0	0	0	0	0	0	0	0	0	0	44	0	0	0	0	0	0
pCluster_836	Eukaryota	Multi-affiliation	Multi-affiliation	Multi-affiliation	Multi-affiliation	Multi-affiliation	Multi-affiliation	Multi-affiliation		0	0	0	0	0	0	0	0	0	0	0	0	0	0	0	0	0	0	0	0	0	0	0	0	0	0	0	0	0	0	0	0	0	0	0	0	0	0	0	6
pCluster_838	Eukaryota	Opisthokonta	Fungi	Entomophthoromycota	Entomophthoromycotina	Entomophthorales	Conidiobolus	Conidiobolus_rhysosporus		0	0	0	0	0	0	0	0	0	0	0	26	0	0	0	0	0	0	0	0	0	0	0	0	0	0	0	0	0	0	0	0	0	0	0	0	0	0	0	0
pCluster_842	Eukaryota	Archaeplastida	Chlorophyta	Ulvophyceae	Ulvales-relatives	Ulvales-relatives_X	Dilabifilum	Dilabifilum_sp.		0	0	0	0	0	0	0	0	4	0	0	1	0	9	16	0	0	0	0	0	0	0	0	0	0	0	0	0	0	0	0	0	0	0	0	8	0	0	0	0
pCluster_843	Eukaryota	Stramenopiles	Ochrophyta	Bacillariophyta	Bacillariophyta_X	Polar-centric-Mediophyceae	Dactyliosolen	Dactyliosolen_blavyanus		0	0	0	0	0	0	0	0	0	0	0	0	0	0	0	0	0	0	0	0	0	0	0	0	0	0	0	0	0	1	0	0	0	0	0	0	0	14	0	0
pCluster_844	Eukaryota	Stramenopiles	Stramenopiles_X	Hyphochytriomyceta	Hyphochytrydiales	Hyphochrytriaceae	Rhizidiomyces	Rhizidiomyces_apophysatus		0	0	0	0	0	0	0	0	0	0	0	0	0	0	0	0	0	0	0	0	0	0	0	0	0	0	0	0	0	0	0	8	0	0	0	0	0	0	0	0
pCluster_845	Eukaryota	Archaeplastida	Chlorophyta	Chlorophyceae	Chlamydomonadales	Chlamydomonadales_X	Chloromonas	Chloromonas_augustae_var._eupapillata		0	0	0	0	0	0	0	0	0	0	0	0	0	0	0	0	1	0	0	0	0	0	0	0	0	0	0	0	0	0	0	0	0	0	0	0	0	0	0	0
pCluster_847	Eukaryota	Opisthokonta	Mesomycetozoa	Ichthyosporea	Ichthyosphonida	Pseudoperkinsidae	Multi-affiliation	Multi-affiliation		0	0	0	0	0	0	0	0	0	0	0	0	0	0	0	0	0	0	0	0	0	0	0	0	0	0	0	0	0	0	0	0	0	0	0	0	0	0	0	0
pCluster_848	Eukaryota	Stramenopiles	Ochrophyta	Bacillariophyta	Bacillariophyta_X	Raphid-pennate	Multi-affiliation	Multi-affiliation		0	0	0	0	0	0	0	0	0	0	0	0	0	0	0	0	0	0	0	0	0	0	0	0	0	1	0	0	0	0	0	0	0	0	0	0	0	0	0	0
pCluster_851	Eukaryota	Alveolata	Ciliophora	Spirotrichea	Hypotrichia	Oxytrichidae	Sterkiella	Sterkiella_sp.		0	0	0	0	0	0	0	0	0	0	0	0	0	0	0	0	0	0	0	0	0	0	0	0	0	0	0	0	0	0	0	0	0	2	0	0	0	0	0	0
pCluster_852	Eukaryota	Alveolata	Ciliophora	Phyllopharyngea	Suctoria	Suctoria_X	Suctoria_XX	Suctoria_XX_sp.		0	0	0	0	3	26	0	0	3	0	0	6	0	0	3	0	0	0	0	0	0	0	0	0	0	0	0	0	0	0	0	0	0	0	0	0	0	0	0	0
pCluster_853	Eukaryota	Alveolata	Ciliophora	Spirotrichea	Oligotrichia	Strombidiidae	Strombidiidae_X	Strombidiidae_X_sp._strain1		0	0	0	0	0	0	0	0	0	0	0	0	0	0	0	0	0	1	1	3	0	1	1	2	1	3	0	0	3	4	3	1	0	0	0	0	0	0	0	0
pCluster_854	Eukaryota	Opisthokonta	Fungi	Chytridiomycota	Chytridiomycotina	Chytridiomycetes	Chytridiomycetes_X	Chytridiomycetes_X_sp.		0	0	0	0	0	0	0	0	0	0	0	0	0	0	0	0	0	0	0	0	0	0	21	0	0	0	0	0	0	0	0	0	0	0	0	0	0	0	0	0
pCluster_856	Eukaryota	Apusozoa	Hilomonadea	Planomonadida	Planomonadidae	Planomonadidae_Group-1	Multi-affiliation	Multi-affiliation		0	0	0	0	0	0	0	0	0	0	82	0	0	0	0	0	0	0	0	0	0	0	0	0	0	0	0	0	0	0	0	0	0	0	0	0	0	0	0	0
pCluster_857	Eukaryota	Opisthokonta	Fungi	Basidiomycota	Agaricomycotina	Agaricomycetes	Agaricomycetes_X	Agaricomycetes_X_sp.		0	0	0	0	0	0	0	0	0	0	0	0	0	0	0	0	0	0	0	0	0	0	0	0	0	0	0	0	0	0	0	0	0	0	0	0	0	0	0	0
pCluster_860	Eukaryota	Opisthokonta	Fungi	Basidiomycota	Agaricomycotina	Agaricomycetes	Hyphodontia	Hyphodontia_crustosa		0	0	0	0	0	0	0	0	0	0	0	0	0	0	0	0	0	0	6	0	0	0	0	0	0	0	0	0	0	0	0	0	0	0	0	0	0	0	0	0
pCluster_861	Eukaryota	Archaeplastida	Chlorophyta	Ulvophyceae	Ulvales-relatives	Ulvales-relatives_X	Ulva	Ulva_compressa		0	0	0	0	0	0	0	0	43	0	1	4	0	0	0	0	0	0	0	0	0	0	0	0	0	0	0	0	0	0	0	0	0	0	0	4	0	0	0	0
pCluster_863	Eukaryota	Hacrobia	Picobiliphyta	Picobiliphyta_X	Picobiliphyta_XX	Picobiliphyta_XXX	Picobiliphyta_XXXX	Picobiliphyta_XXXX_sp.		1	0	0	1	0	0	1	0	0	1	0	0	0	0	0	0	0	0	0	0	0	0	0	0	0	0	4	0	0	1	0	0	2	0	0	0	0	0	1	0
pCluster_864	Eukaryota	Opisthokonta	Fungi	Basidiomycota	Agaricomycotina	Agaricomycetes	Agrocybe	Agrocybe_erebia		0	0	30	0	0	0	0	0	0	0	0	0	0	0	0	0	0	0	0	0	0	0	0	0	0	0	0	0	0	0	0	0	0	0	0	0	0	0	0	0
pCluster_867	Eukaryota	Opisthokonta	Fungi	Basidiomycota	Agaricomycotina	Agaricomycetes	Schizophyllum	Multi-affiliation		0	0	8	0	0	0	0	0	6	0	0	0	0	0	0	0	0	0	0	0	0	0	0	0	0	0	0	0	0	0	0	0	0	0	0	0	0	0	0	0
pCluster_870	Eukaryota	Opisthokonta	Choanoflagellida	Choanoflagellatea	Craspedida	Salpingoecidae_Group_C1	Salpingoeca_C1	Salpingoeca_fusiformis		0	5	0	0	0	0	0	0	3	0	0	0	0	0	2	0	0	0	0	0	0	1	0	0	0	0	0	0	0	0	0	0	0	0	0	0	0	2	0	0
pCluster_872	Eukaryota	Alveolata	Apicomplexa	Apicomplexa_X	Coccidia	Eucoccidiorida	Cryptosporidium	Multi-affiliation		0	0	0	0	0	0	0	0	0	0	0	0	0	0	0	0	0	0	0	0	0	0	0	0	0	0	0	0	0	0	0	0	0	0	0	0	0	0	0	9
pCluster_873	Eukaryota	Opisthokonta	Choanoflagellida	Choanoflagellatea	Choanoflagellatea_X	Choanoflagellatea_X_Group_L	Choanoflagellatea_X_Group_L_X	Choanoflagellatea_X_Group_L_X_sp.		0	0	0	0	0	0	0	0	0	0	0	0	0	0	0	0	2	0	0	1	0	0	0	0	0	0	0	0	0	0	0	0	0	0	0	0	0	0	1	0
pCluster_875	Eukaryota	Alveolata	Dinophyta	Dinophyceae	Multi-affiliation	Multi-affiliation	Multi-affiliation	Multi-affiliation		0	0	0	0	0	0	0	55	0	0	0	0	0	0	0	0	0	0	0	0	0	0	0	0	0	0	0	0	0	0	0	0	0	0	0	0	0	0	0	0
pCluster_876	Eukaryota	Opisthokonta	Fungi	Ascomycota	Pezizomycotina	Dothideomycetes	Dothideomycetes_X	Dothideomycetes_X_sp.		0	0	0	0	0	0	0	59	0	0	0	0	0	0	0	0	0	0	0	0	0	0	0	0	0	0	0	0	0	0	0	0	0	0	0	0	0	0	0	0
pCluster_878	Eukaryota	Archaeplastida	Chlorophyta	Ulvophyceae	Ulvales-relatives	Ulvales-relatives_X	Acrochaete	Acrochaete_viridis		0	0	0	0	0	0	0	17	0	0	0	0	0	0	0	0	0	0	0	0	0	0	0	0	0	0	0	0	0	0	0	0	0	28	0	0	0	0	0	0
pCluster_880	Eukaryota	Hacrobia	Cryptophyta	Cryptophyceae	Cryptophyceae_X	Cryptomonadales	Multi-affiliation	Multi-affiliation		0	0	0	0	0	0	0	0	0	0	0	0	0	0	0	0	0	1	0	1	0	1	1	0	0	0	1	0	1	0	0	0	1	0	0	0	2	1	0	0
pCluster_883	Eukaryota	Alveolata	Ciliophora	Oligohymenophorea	Peritrichia	Vaginicolidae	Vaginicolidae_X	Vaginicolidae_X_sp.		0	0	0	0	0	0	0	0	0	0	0	0	0	0	0	0	0	0	0	0	0	0	23	0	0	0	0	0	0	0	0	0	0	2	0	0	0	0	0	0
pCluster_884	Eukaryota	Archaeplastida	Chlorophyta	Mamiellophyceae	Mamiellales	Bathycoccaceae	Ostreococcus	Ostreococcus_tauri		1	0	0	0	0	0	0	0	0	0	0	0	0	0	0	0	0	0	0	0	0	0	0	0	0	0	0	0	0	0	0	0	10	0	0	0	0	0	0	1
pCluster_887	Eukaryota	Alveolata	Ciliophora	Phyllopharyngea	Cyrtophoria	Hartmannulidae	Trichopodiella	Multi-affiliation		0	0	0	0	0	0	0	0	0	0	0	0	0	0	0	0	0	0	0	0	0	0	0	0	0	0	0	0	0	0	0	0	0	0	33	0	0	0	0	0
pCluster_891	Eukaryota	Alveolata	Ciliophora	Phyllopharyngea	Suctoria	Suctoria_X	Suctoria_XX	Suctoria_XX_sp.		0	0	0	0	0	0	0	0	0	0	0	0	0	0	0	0	0	0	0	0	0	0	0	0	0	0	0	0	0	0	0	0	0	9	11	0	0	0	0	0
pCluster_893	Eukaryota	Hacrobia	Katablepharidophyta	Katablepharidaceae	Katablepharidales	Katablepharidales_X	Katablepharidales_XX	Katablepharidales_XX_sp._strain3		17	0	0	0	0	0	0	0	0	0	0	0	0	0	0	0	0	0	0	0	0	0	0	0	0	0	0	0	0	0	0	0	0	0	0	0	0	0	0	0
pCluster_895	Eukaryota	Rhizaria	Cercozoa	Filosa-Granofilosea	Filosa-Granofilosea_X	Novel-Gran-234	Novel-Gran-234_X	Novel-Gran-234_X_sp.		0	0	0	0	0	0	0	0	0	0	0	0	0	0	0	0	0	0	0	11	0	0	0	0	0	0	0	0	0	0	0	0	0	0	0	0	0	0	0	0
pCluster_898	Eukaryota	Opisthokonta	Choanoflagellida	Choanoflagellida_X	Choanoflagellida_XX	Clade-3	Clade-3_X	Clade-3_X_sp.		0	0	0	0	0	0	0	0	0	0	0	0	0	0	0	0	3	2	0	0	0	0	0	0	0	0	0	0	0	0	0	0	0	0	0	0	1	0	0	0
pCluster_901	Eukaryota	Rhizaria	Cercozoa	Filosa-Chlorarachnea	Chlorarachnida	Chlorarachnida_X	Chlorarachnida_XX	Chlorarachnida_XX_sp.		12	0	0	0	0	0	0	0	12	0	0	0	0	0	0	8	0	0	0	0	0	0	0	0	0	0	0	0	0	0	0	0	0	0	0	0	0	0	0	0
pCluster_906	Eukaryota	Stramenopiles	Stramenopiles_X	MAST	MAST-3	MAST-3J	MAST-3J_X	MAST-3J_X_sp.		0	3	0	1	9	0	0	0	0	0	0	17	0	0	3	0	0	0	0	0	0	0	0	0	0	0	0	0	0	0	0	0	0	0	0	0	0	0	0	0
pCluster_907	Eukaryota	Multi-affiliation	Multi-affiliation	Multi-affiliation	Multi-affiliation	Multi-affiliation	Multi-affiliation	Multi-affiliation		20	0	0	0	0	0	0	0	0	0	0	0	0	0	0	0	0	0	0	0	0	0	0	0	0	0	0	0	0	0	0	0	0	0	0	0	0	0	0	0
pCluster_910	Eukaryota	Stramenopiles	Ochrophyta	Bacillariophyta	Bacillariophyta_X	Raphid-pennate	Multi-affiliation	Multi-affiliation		0	0	0	0	0	0	0	0	0	0	0	0	0	0	0	0	0	0	0	0	0	0	0	0	0	0	0	0	0	0	0	0	0	0	0	0	0	0	0	0
pCluster_911	Eukaryota	Alveolata	Ciliophora	Oligohymenophorea	Scuticociliatia	Cinetochilidae	Cinetochilum	Cinetochilum_ovale		0	0	0	0	0	0	0	0	0	0	0	0	0	0	0	0	0	0	0	0	0	0	0	0	0	0	0	0	0	0	0	0	0	0	0	0	0	0	0	0
pCluster_914	Eukaryota	Rhizaria	Cercozoa	Filosa-Granofilosea	Filosa-Granofilosea_X	Novel-Gran-234	Novel-Gran-234_X	Novel-Gran-234_X_sp.		0	0	0	0	0	0	0	0	0	0	0	0	0	0	0	0	0	0	0	0	0	0	0	0	0	0	0	0	0	0	0	0	0	0	0	0	0	0	11	0
pCluster_916	Eukaryota	Alveolata	Dinophyta	Dinophyceae	Dinophyceae_X	Dinophyceae_XX	Gymnodinium	Gymnodinium_sp.		0	0	0	0	0	3	0	0	0	0	0	0	0	0	0	0	0	0	0	0	0	0	0	0	0	0	0	0	0	0	0	0	0	0	0	0	0	0	0	0
pCluster_919	Eukaryota	Opisthokonta	Mesomycetozoa	Corallochytrea	Corallochytrida	Corallochytridae	Corallochytrium	Corallochytrium_limacisporum		0	0	0	0	0	0	0	0	0	0	0	0	0	0	0	0	0	0	0	0	0	0	0	0	0	0	0	0	0	0	0	0	0	0	0	0	0	0	0	0
pCluster_920	Eukaryota	Alveolata	Ciliophora	Spirotrichea	Oligotrichia	Strombidiidae	Novistrombidium	Novistrombidium_orientale		0	0	0	0	0	0	0	0	0	0	0	0	0	0	0	0	0	2	1	0	0	2	2	2	0	1	0	2	3	1	2	1	0	0	0	0	0	0	0	0
pCluster_922	Eukaryota	Alveolata	Dinophyta	Dinophyceae	Dinophyceae_X	Dinophyceae_XX	Heterocapsa	Multi-affiliation		0	0	0	0	0	0	0	0	20	7	0	0	0	9	23	0	0	0	0	0	0	0	0	0	0	0	0	0	0	0	0	0	0	0	0	0	0	0	0	0
pCluster_923	Eukaryota	Rhizaria	Cercozoa	Filosa-Thecofilosea	Cryomonadida	Protaspa-lineage	Protaspa-lineage_X	Protaspa-lineage_X_sp.		0	0	0	0	0	0	0	0	0	0	0	0	0	0	0	0	4	0	0	0	0	0	0	0	0	0	0	0	0	0	0	0	0	0	0	0	0	0	0	0
pCluster_924	Eukaryota	Stramenopiles	Stramenopiles_X	Labyrinthulea	Labyrinthulales	Labyrinthulaceae	Labyrinthulaceae_X	Labyrinthulaceae_X_sp.		0	0	0	0	0	0	0	0	0	0	0	0	0	0	0	0	0	0	0	0	0	0	0	0	0	20	0	0	0	0	0	0	0	0	0	0	0	0	0	0
pCluster_925	Eukaryota	Opisthokonta	Fungi	Basidiomycota	Agaricomycotina	Agaricomycetes	Skvortzovia	Skvortzovia_furfurella		0	0	0	0	0	0	0	0	0	0	0	0	0	0	0	0	0	0	0	0	0	0	0	0	0	0	0	0	0	0	0	0	1	0	0	0	0	0	0	0
pCluster_929	Eukaryota	Archaeplastida	Chlorophyta	Trebouxiophyceae	Phyllosiphonales	Phyllosiphonales_X	Phyllosiphon	Phyllosiphon_arisari		0	0	0	0	0	0	0	0	0	0	0	0	0	0	0	0	0	0	0	0	0	0	0	0	0	0	0	0	0	0	0	0	0	0	0	0	0	0	0	0
pCluster_935	Eukaryota	Alveolata	Ciliophora	Phyllopharyngea	Suctoria	Acinetidae	Acineta	Acineta_sp.		0	0	1	0	0	0	15	5	0	0	0	0	0	0	0	5	0	0	0	0	0	0	0	0	0	0	0	0	0	0	0	0	0	0	0	0	0	0	0	0
pCluster_943	Eukaryota	Opisthokonta	Metazoa	Annelida	Annelida_X	Annelida_XX	Pectinaria	Pectinaria_koreni		0	0	0	0	0	0	0	0	0	0	0	0	0	0	0	0	0	0	0	0	0	0	0	0	0	0	0	0	0	0	0	0	0	0	0	0	0	0	0	0
pCluster_945	Eukaryota	Alveolata	Ciliophora	Spirotrichea	Oligotrichia	Strombidiidae	Strombidiidae_X	Strombidiidae_X_sp._strain15		0	0	0	0	0	0	0	0	0	0	0	0	0	0	0	0	0	0	0	0	0	0	0	0	0	0	0	6	0	0	0	2	1	0	0	0	0	0	0	0
pCluster_949	Eukaryota	Alveolata	Ciliophora	Prostomatea	Prostomatea-3	Prorodontidae	Prorodon	Prorodon_teres		0	0	0	0	0	0	0	0	0	0	63	0	0	0	0	0	0	0	0	0	0	0	0	0	0	0	0	0	0	0	0	0	0	0	0	0	0	0	0	0
pCluster_958	Eukaryota	Archaeplastida	Chlorophyta	Mamiellophyceae	Mamiellales	Mamiellaceae	Micromonas	Micromonas_pusilla-Clade-C.D.5		0	0	0	0	0	0	0	0	0	0	0	0	0	0	0	0	0	0	0	0	0	0	0	0	0	0	0	0	0	0	0	0	10	0	0	0	0	0	0	0
pCluster_961	Eukaryota	Alveolata	Dinophyta	Syndiniales	Dino-Group-II	Dino-Group-II-Clade-5	Dino-Group-II-Clade-5_X	Dino-Group-II-Clade-5_X_sp.		0	0	0	0	0	0	0	0	0	0	0	0	0	0	0	0	2	0	0	0	0	0	0	0	0	0	0	0	0	0	0	0	0	0	0	0	0	0	0	0
pCluster_962	Eukaryota	Alveolata	Ciliophora	Phyllopharyngea	Suctoria	Ephelotidae	Ephelota	Ephelota_gemmipara		0	0	0	0	0	0	0	0	0	0	0	0	0	0	0	0	0	0	0	0	0	0	0	0	0	0	0	0	0	0	0	0	0	0	0	0	0	0	0	0
pCluster_963	Eukaryota	Rhizaria	Cercozoa	Filosa-Granofilosea	Filosa-Granofilosea_X	Massiteriidae	Massisteria	Massisteria_sp.		0	0	0	0	0	0	0	0	0	0	0	0	0	0	0	0	0	0	0	0	0	0	0	0	0	0	0	0	0	0	0	0	0	0	0	0	0	0	0	1
pCluster_964	Eukaryota	Rhizaria	Cercozoa	Filosa-Thecofilosea	Cryomonadida	Protaspa-lineage	Protaspa-lineage_X	Protaspa-lineage_X_sp.		16	0	0	0	0	0	0	0	0	0	0	0	0	0	0	0	0	0	0	0	0	0	0	0	0	0	0	0	0	0	0	0	0	0	0	0	0	0	0	0
pCluster_965	Eukaryota	Stramenopiles	Stramenopiles_X	Hyphochytriomyceta	Hyphochytrydiales	Hyphochrytriaceae	Multi-affiliation	Multi-affiliation		0	0	0	0	0	0	0	0	0	0	0	0	0	0	0	0	0	0	0	0	0	0	0	0	0	0	0	0	0	0	0	0	0	0	0	0	0	0	0	0
pCluster_966	Eukaryota	Opisthokonta	Fungi	Ascomycota	Pezizomycotina	Eurotiomycetes	Multi-affiliation	Multi-affiliation		0	0	1	0	0	0	0	0	0	0	0	0	0	0	0	0	0	0	0	0	0	0	0	0	0	0	0	0	0	19	0	0	9	0	0	0	0	0	0	0
pCluster_967	Eukaryota	Opisthokonta	Mesomycetozoa	Ichthyosporea	Ichthyosphonida	Pseudoperkinsidae	Creolimax	Creolimax_fragrantissima		0	0	0	0	0	0	0	0	0	0	0	0	0	0	0	0	0	0	0	0	0	0	0	0	0	25	0	0	0	0	0	0	0	0	0	0	0	0	0	0
pCluster_968	Eukaryota	Alveolata	Dinophyta	Syndiniales	Dino-Group-II	Dino-Group-II-Clade-3	Dino-Group-II-Clade-3_X	Dino-Group-II-Clade-3_X_sp.		0	0	0	0	0	0	1	0	0	0	0	0	0	0	2	0	1	0	0	0	0	0	0	0	0	0	0	0	0	0	0	0	0	0	0	0	0	0	0	0
pCluster_970	Eukaryota	Opisthokonta	Fungi	Basidiomycota	Agaricomycotina	Agaricomycetes	Thanatephorus	Thanatephorus_cucumeris		0	0	0	0	0	0	0	0	0	0	0	0	0	0	0	0	0	0	0	0	0	0	0	0	0	0	0	0	0	0	0	0	0	0	0	14	0	0	0	0
pCluster_972	Eukaryota	Stramenopiles	Stramenopiles_X	Labyrinthulea	Labyrinthulales	Labyrinthulaceae	Labyrinthulaceae_X	Labyrinthulaceae_X_sp.		0	0	0	0	0	0	0	0	0	0	0	0	0	0	4	0	0	0	0	0	0	0	0	0	0	0	0	0	0	0	0	0	0	0	0	0	0	0	0	0
pCluster_974	Eukaryota	Alveolata	Ciliophora	Spirotrichea	Euplotia	Aspidiscidae	Aspidisca	Aspidisca_sp.		0	0	0	0	0	0	0	0	0	0	0	0	0	0	0	0	0	0	0	0	0	0	0	0	0	0	0	0	0	0	0	7	0	0	0	0	0	0	0	0
pCluster_977	Eukaryota	Stramenopiles	Ochrophyta	Bacillariophyta	Bacillariophyta_X	Raphid-pennate	Raphid-pennate_X	Raphid-pennate_X_sp.		0	0	0	0	0	0	0	0	0	0	0	0	0	0	0	0	0	0	0	0	0	0	0	0	0	0	0	0	0	0	0	0	0	0	0	0	0	0	0	0
pCluster_982	Eukaryota	Alveolata	Dinophyta	Syndiniales	Dino-Group-II	Dino-Group-II_X	Dino-Group-II_XX	Dino-Group-II_XX_sp.		15	0	0	0	0	0	0	0	0	0	0	0	0	0	0	0	0	0	0	0	0	0	0	0	0	0	0	0	0	0	0	0	0	0	0	0	0	0	0	0
pCluster_984	Eukaryota	Alveolata	Dinophyta	Dinophyceae	Dinophyceae_X	Dinophyceae_XX	Akashiwo	Akashiwo_sanguinea		0	0	0	0	0	0	0	0	0	0	0	0	0	0	0	0	0	0	0	0	0	0	0	0	0	0	0	0	0	0	0	0	0	0	0	23	0	0	0	0
pCluster_986	Eukaryota	Excavata	Discoba	Euglenozoa	Euglenida	Petalomonadales	Petalomonadales_X	Petalomonadales_X_sp.		0	0	0	0	0	0	0	0	0	0	0	0	0	0	0	0	0	0	0	0	0	0	0	0	0	0	0	0	0	0	0	0	18	0	0	0	0	0	0	0
pCluster_987	Eukaryota	Apusozoa	Apusomonadidae	Apusomonadidae_Group-2	Apusomonadidae_Group-2B	Apusomonadidae_Group-2B_X	Apusomonadidae_Group-2B_XX	Apusomonadidae_Group-2B_XX_sp.		0	0	0	0	0	0	0	0	39	0	0	0	0	0	0	0	0	0	0	0	0	0	0	0	0	0	0	0	0	0	0	0	0	0	0	0	0	0	0	0
pCluster_988	Eukaryota	Stramenopiles	Stramenopiles_X	MAST	MAST-3	MAST-3J	MAST-3J_X	MAST-3J_X_sp.		0	0	0	0	0	0	0	0	0	0	0	0	0	0	0	0	0	0	0	0	0	0	0	0	0	0	0	0	0	0	0	0	0	13	0	3	0	0	0	0
pCluster_990	Eukaryota	Stramenopiles	Ochrophyta	Chrysophyceae	Chrysophyceae_X	Chrysophyceae_Clade-F	Clade-F_X	Clade-F_X_sp.		0	0	0	0	0	0	0	0	0	0	0	0	0	0	0	27	0	0	0	0	0	0	0	0	0	0	0	0	0	0	0	0	0	0	0	0	0	0	0	0
pCluster_991	Eukaryota	Opisthokonta	Fungi	Basidiomycota	Pucciniomycotina	Cystobasidiomycetes	Multi-affiliation	Multi-affiliation		0	0	0	0	0	0	0	0	0	0	0	0	0	0	0	0	0	0	0	0	0	7	0	0	0	0	0	0	0	0	0	0	0	0	0	0	0	0	0	0
pCluster_994	Eukaryota	Rhizaria	Cercozoa	Filosa	Filosa_X	Filosa_XX	Discomonas	Discomonas_retusa		0	0	0	0	0	0	0	0	0	0	0	0	0	0	0	0	3	0	0	0	0	0	0	0	0	0	0	0	0	0	0	0	5	0	0	0	0	0	0	0
pCluster_1001	Eukaryota	Alveolata	Ciliophora	Spirotrichea	Hypotrichia	Oxytrichidae	Multi-affiliation	Multi-affiliation		0	0	0	0	0	0	1	0	0	0	0	0	0	0	0	0	0	0	0	0	0	0	0	0	0	0	0	0	0	0	0	0	0	0	0	12	0	0	0	0
pCluster_1003	Eukaryota	Alveolata	Dinophyta	Syndiniales	Dino-Group-II	Dino-Group-II-Clade-39	Dino-Group-II-Clade-39_X	Dino-Group-II-Clade-39_X_sp.		0	0	0	0	5	4	1	0	0	0	0	0	0	0	0	5	0	0	0	0	0	0	0	0	0	0	0	0	0	0	0	0	0	0	0	0	0	0	0	0
pCluster_1008	Eukaryota	Alveolata	Dinophyta	Syndiniales	Dino-Group-II	Dino-Group-II-Clade-2	Dino-Group-II-Clade-2_X	Dino-Group-II-Clade-2_X_sp._strain1		0	0	0	0	0	0	0	0	0	0	0	0	0	0	0	0	3	0	0	0	0	0	0	0	0	0	0	0	0	0	0	0	0	0	0	0	0	0	0	0
pCluster_1014	Eukaryota	Stramenopiles	Stramenopiles_X	Bicoecea	Anoecales	Cafeteriaceae	Cafeteriaceae_X	Cafeteriaceae_X_sp.		0	0	0	0	0	0	0	0	0	0	0	0	0	0	0	0	0	0	0	0	0	0	0	0	0	0	0	0	0	0	0	0	0	0	0	0	0	0	0	0
pCluster_1015	Eukaryota	Stramenopiles	Ochrophyta	Chrysophyceae	Chrysophyceae_X	Chrysophyceae_Clade-C	Multi-affiliation	Multi-affiliation		0	0	1	0	0	0	0	0	0	0	0	0	0	58	0	0	0	0	0	0	0	0	0	0	0	0	0	0	0	0	0	0	0	0	0	0	0	0	0	0
pCluster_1017	Eukaryota	Archaeplastida	Chlorophyta	Prasinococcales	Prasinococcales_X	Prasinococcales-Clade-B	Prasinoderma	Prasinoderma_sp.		0	0	0	0	0	0	0	0	0	0	0	0	0	0	0	0	1	0	0	0	0	0	0	0	0	0	0	0	0	0	0	0	0	0	0	0	0	0	0	0
pCluster_1018	Eukaryota	Excavata	Discoba	Euglenozoa	Kinetoplastida	Prokinetoplastidae	Prokinetoplastidae_X	Prokinetoplastidae_X_sp.		0	0	0	0	0	0	0	0	0	0	0	0	0	0	0	0	0	0	0	0	0	0	0	0	0	0	0	0	0	0	0	0	0	0	0	0	4	0	0	0
pCluster_1020	Eukaryota	Hacrobia	Haptophyta	Prymnesiophyceae	Prymnesiales	Prymnesiaceae	Prymnesium	Prymnesium_chiton		0	0	0	0	0	0	0	0	0	2	0	0	0	0	0	0	3	0	0	0	0	0	0	0	0	0	0	0	0	0	0	0	0	0	0	0	0	0	0	0
pCluster_1024	Eukaryota	Alveolata	Dinophyta	Dinophyceae	Dinophyceae_X	Dinophyceae_XX	Cochlodinium	Cochlodinium_polykrikoides		0	0	0	0	0	0	0	0	0	0	0	0	0	0	0	0	0	0	0	0	0	0	0	0	0	0	0	0	0	0	0	0	0	0	0	0	0	0	0	6
pCluster_1027	Eukaryota	Alveolata	Ciliophora	Spirotrichea	Hypotrichia	Holostichidae	Holosticha	Multi-affiliation		0	32	0	0	0	0	0	0	0	0	6	0	0	6	0	0	0	0	0	0	0	0	0	0	0	0	0	0	0	0	0	0	0	0	0	0	0	0	0	0
pCluster_1028	Eukaryota	Alveolata	Ciliophora	Oligohymenophorea	Scuticociliatia	Cinetochilidae	Cinetochilum	Cinetochilum_ovale		0	0	0	0	0	0	0	0	0	0	0	0	0	0	0	0	0	0	0	0	0	0	0	0	0	0	0	0	0	0	0	0	0	14	0	0	0	0	0	0
pCluster_1029	Eukaryota	Alveolata	Ciliophora	Oligohymenophorea	Philasterida	Schizocaryidae	Schizocaryum	Schizocaryum_dogieli		0	0	0	0	0	0	0	0	0	0	0	0	0	0	0	0	0	0	0	0	0	0	0	0	0	0	0	0	0	0	0	0	0	0	0	0	0	0	0	2
pCluster_1030	Eukaryota	Alveolata	Ciliophora	Spirotrichea	Hypotrichia	Pseudokeronopsidae	Apokeronopsis	Apokeronopsis_crassa		0	0	0	0	0	0	0	0	0	0	0	0	0	0	0	0	0	0	0	0	0	0	0	0	0	0	0	0	0	0	0	0	0	0	0	0	0	0	0	1
pCluster_1033	Eukaryota	Alveolata	Ciliophora	Oligohymenophorea	Sessilida	Vorticellidae	Vorticellidae_X	Vorticellidae_X_sp.		0	0	0	0	0	0	0	0	0	0	0	0	0	0	0	0	0	0	0	0	0	0	0	0	0	0	0	0	0	0	0	0	0	0	0	0	0	0	0	0
pCluster_1035	Eukaryota	Hacrobia	Haptophyta	Haptophyta_Clade_HAP5	Haptophyta_Clade_HAP5_X	Haptophyta_Clade_HAP5_XX	Haptophyta_Clade_HAP5_XXX	Haptophyta_Clade_HAP5_XXX_sp.		0	0	0	0	0	0	0	0	0	0	0	0	0	0	0	0	2	0	0	0	0	0	0	0	0	0	0	0	0	0	0	0	0	0	0	0	0	0	0	0
pCluster_1036	Eukaryota	Stramenopiles	Ochrophyta	Phaeophyceae	Phaeophyceae_X	Phaeophyceae_XX	Ectocarpus	Multi-affiliation		0	0	0	0	0	0	0	0	0	15	0	1	0	2	0	16	0	0	0	0	0	0	0	0	0	0	0	0	0	0	0	0	0	2	0	5	0	0	0	0
pCluster_1040	Eukaryota	Opisthokonta	Fungi	Basidiomycota	Pucciniomycotina	Atractiellomycetes	Helicogloea	Helicogloea_variabilis		0	0	0	0	0	0	0	0	0	0	0	0	0	0	0	0	0	0	0	0	0	0	0	0	0	0	67	0	0	0	0	0	0	0	0	0	0	0	0	0
pCluster_1042	Eukaryota	Alveolata	Ciliophora	Spirotrichea	Euplotia	Uronychiidae	Uronychia	Multi-affiliation		0	0	0	0	0	0	0	0	0	0	0	0	0	0	0	0	0	0	0	9	0	0	0	0	0	0	0	0	0	0	0	0	0	0	0	0	0	0	0	0
pCluster_1050	Eukaryota	Stramenopiles	Ochrophyta	Chrysophyceae	Chrysophyceae_X	Chrysophyceae_Clade-H	Clade-H_X	Clade-H_X_sp.		0	0	0	0	0	0	0	0	0	0	0	0	0	0	0	0	2	0	0	0	0	0	0	0	0	0	0	0	0	0	0	0	0	0	0	0	0	0	0	0
pCluster_1055	Eukaryota	Alveolata	Ciliophora	Spirotrichea	Spirotrichea_X	Spirotrichea_XX	Spirotrichea_XXX	Spirotrichea_XXX_sp.		0	0	0	0	0	0	0	0	0	0	0	0	0	0	0	0	0	0	0	0	0	0	0	0	0	0	0	0	0	0	0	0	0	0	0	0	0	0	4	0
pCluster_1057	Eukaryota	Opisthokonta	Fungi	Basidiomycota	Agaricomycotina	Agaricomycetes	Trechispora	Trechispora_alnicola		0	0	0	0	0	0	0	0	0	0	0	0	0	0	0	0	0	0	0	0	0	0	0	0	0	0	0	0	0	0	0	0	0	0	0	0	0	0	0	3
pCluster_1058	Eukaryota	Stramenopiles	Stramenopiles_X	MAST	MAST-12	MAST-12B	MAST-12B_X	MAST-12B_X_sp.		0	0	0	0	0	0	0	0	0	0	0	0	0	0	0	0	0	0	0	0	0	0	0	0	0	0	0	0	0	0	0	0	0	0	0	0	0	0	0	0
pCluster_1061	Eukaryota	Stramenopiles	Stramenopiles_X	Labyrinthulea	Thraustochytriales	Thraustochytriaceae	Thraustochytrium	Thraustochytrium_sp.		11	0	0	0	0	0	0	0	0	0	0	0	0	0	0	0	0	0	0	0	0	0	0	0	0	0	0	0	0	0	0	0	0	0	0	0	0	0	0	0
pCluster_1062	Eukaryota	Alveolata	Ciliophora	Spirotrichea	Oligotrichia	Strombidiidae	Multi-affiliation	Multi-affiliation		0	0	0	0	0	0	0	0	0	1	0	0	0	0	0	0	0	1	0	0	0	0	1	3	0	1	0	0	0	2	1	0	0	0	2	0	0	1	1	1
pCluster_1065	Eukaryota	Alveolata	Dinophyta	Syndiniales	Dino-Group-II	Dino-Group-II-Clade-10-and-11	Dino-Group-II-Clade-10-and-11_X	Dino-Group-II-Clade-10-and-11_X_sp.		0	0	2	0	0	0	0	0	5	0	0	4	0	2	1	0	0	0	0	0	0	0	0	0	0	0	0	0	0	0	0	0	0	0	0	0	0	0	0	0
pCluster_1066	Eukaryota	Rhizaria	Cercozoa	Filosa-Granofilosea	Filosa-Granofilosea_X	Novel-Gran-234	Novel-Gran-234_X	Novel-Gran-234_X_sp.		0	0	0	0	0	0	0	0	0	0	0	0	0	0	0	0	0	0	0	0	0	0	0	0	0	0	0	0	0	0	0	0	0	0	0	0	0	0	0	0
pCluster_1067	Eukaryota	Alveolata	Dinophyta	Syndiniales	Dino-Group-IV	Dino-Group-IV-Hematodinium-Group	Hematodinium	Hematodinium_sp.		0	0	0	0	0	0	0	0	0	0	0	0	0	0	0	0	0	0	0	0	0	0	0	0	0	0	0	0	0	0	0	0	0	0	0	2	0	0	0	0
pCluster_1072	Eukaryota	Alveolata	Ciliophora	Oligohymenophorea	Peritrichia	Vaginicolidae	Vaginicola	Vaginicola_crystallina		0	0	0	0	0	0	0	0	0	0	0	0	0	0	0	0	0	0	2	6	1	0	0	0	0	0	0	0	0	0	0	0	0	0	0	0	0	0	0	0
pCluster_1073	Eukaryota	Opisthokonta	Choanoflagellida	Choanoflagellatea	Acanthoecida	Stephanoecidae_Group_I	Stephanoeca_Group_I	Stephanoeca_diplocostata		0	0	0	0	0	0	0	0	0	0	0	0	0	0	0	0	0	0	0	0	0	0	0	0	0	0	0	0	0	0	0	0	0	0	0	0	0	0	0	4
pCluster_1074	Eukaryota	Stramenopiles	Ochrophyta	Chrysophyceae	Chrysophyceae_X	Chrysophyceae_Clade-F	Clade-F_X	Clade-F_X_sp.		0	0	0	0	0	0	0	0	10	0	0	3	0	0	0	4	0	0	0	0	0	0	0	0	0	0	0	0	0	0	0	0	0	0	0	0	0	0	0	0
pCluster_1078	Eukaryota	Alveolata	Dinophyta	Dinophyceae	Dinophyceae_X	Dinophyceae_XX	Heterocapsa	Multi-affiliation		0	0	1	0	0	0	0	0	0	3	0	0	0	0	0	1	0	0	0	0	0	0	0	0	0	0	0	0	0	0	0	0	0	0	0	0	0	0	0	0
pCluster_1080	Eukaryota	Opisthokonta	Choanoflagellida	Choanoflagellatea	Craspedida	Monosigidae_Group_M	Monosigidae_Group_M_X	Monosigidae_Group_M_X_sp.		0	0	0	0	0	0	0	0	0	0	0	0	0	0	0	0	0	0	0	0	0	0	0	0	0	0	0	0	0	0	0	0	0	0	0	0	3	0	0	1
pCluster_1082	Eukaryota	Excavata	Discoba	Euglenozoa	Euglenida	Petalomonadales	Petalomonas	Petalomonas_cantuscygni		0	0	0	42	0	0	0	0	0	0	0	0	0	0	0	0	0	0	0	0	0	0	0	0	0	0	0	0	0	0	0	0	0	0	0	0	0	0	0	0
pCluster_1084	Eukaryota	Alveolata	Ciliophora	Litostomatea	Cyclotrichia	Cyclotrichia_X	Cyclotrichia_XX	Cyclotrichia_XX_sp.		0	0	0	0	0	0	0	0	0	0	0	0	0	0	0	0	0	0	0	11	0	0	0	0	0	0	0	0	0	0	0	0	0	0	0	0	0	0	0	0
pCluster_1085	Eukaryota	Alveolata	Ciliophora	Prostomatea	Prostomatea_X	Colepidae	Tiarina	Tiarina_fusa		0	0	0	0	0	0	0	0	0	0	0	0	0	0	0	0	0	0	0	0	0	0	0	0	0	0	0	0	0	0	0	0	1	0	0	1	0	0	1	0
pCluster_1086	Eukaryota	Alveolata	Dinophyta	Syndiniales	Dino-Group-II	Dino-Group-II-Clade-1	Dino-Group-II-Clade-1_X	Dino-Group-II-Clade-1_X_sp.		0	0	0	0	0	0	0	0	0	0	0	16	0	0	0	0	0	0	0	0	0	0	0	0	0	0	0	0	0	0	0	0	0	0	0	0	0	0	0	0
pCluster_1087	Eukaryota	Stramenopiles	Ochrophyta	Bacillariophyta	Bacillariophyta_X	Polar-centric-Mediophyceae	Minidiscus	Multi-affiliation		3	0	0	0	0	0	0	0	0	0	0	0	0	0	0	0	0	0	0	0	0	0	0	0	0	0	0	0	0	0	0	0	0	0	0	0	0	0	0	0
pCluster_1088	Eukaryota	Alveolata	Ciliophora	Oligohymenophorea	Scuticociliatia	Multi-affiliation	Multi-affiliation	Multi-affiliation		0	0	0	0	0	0	0	0	0	0	0	0	0	0	0	0	0	0	0	0	0	0	0	0	0	0	0	0	0	0	0	0	0	0	0	0	0	0	4	0
pCluster_1091	Eukaryota	Alveolata	Ciliophora	Prostomatea	Prostomatea-1	Prostomatea-1_X	Prostomatea-1_XX	Prostomatea-1_XX_sp.		0	0	0	0	0	0	0	0	0	0	0	0	0	0	0	0	0	0	0	0	0	0	0	0	0	0	0	0	0	0	0	0	0	0	0	0	0	0	1	0
pCluster_1092	Eukaryota	Alveolata	Ciliophora	Litostomatea	Cyclotrichia	Cyclotrichia_X	Cyclotrichia_XX	Cyclotrichia_XX_sp._strain12		0	0	0	0	0	0	7	0	0	0	0	0	0	0	0	0	0	0	0	0	0	0	0	0	0	1	0	0	0	0	0	0	0	0	0	0	0	0	0	0
pCluster_1094	Eukaryota	Opisthokonta	Fungi	Basidiomycota	Agaricomycotina	Agaricomycetes	Lachnella	Lachnella_villosa		0	0	0	0	0	0	0	0	0	0	0	0	0	0	0	0	0	0	0	0	0	0	0	0	0	0	0	0	0	0	0	0	0	0	0	0	0	0	0	0
pCluster_1095	Eukaryota	Stramenopiles	Stramenopiles_X	Labyrinthulea	Labyrinthulales	Labyrinthulaceae	Labyrinthulaceae_X	Labyrinthulaceae_X_sp.		0	0	0	0	0	0	0	0	0	0	0	0	0	0	0	0	0	0	0	0	0	0	0	0	0	0	0	0	0	0	0	0	0	0	0	0	21	0	0	0
pCluster_1101	Eukaryota	Opisthokonta	Mesomycetozoa	Ichthyosporea	Rhynosporida	Rhynosporidae	Rhynosporidae_X	Rhynosporidae_X_sp.		0	0	0	0	0	0	0	0	0	0	0	0	0	0	0	0	0	0	0	0	0	0	1	0	0	0	0	0	0	0	0	0	0	0	0	0	0	0	0	0
pCluster_1106	Eukaryota	Alveolata	Ciliophora	Spirotrichea	Choreotrichia	Tintinnidae	Tintinnopsis	Tintinnopsis_major		0	0	0	0	0	0	0	0	0	0	0	0	0	0	0	0	0	0	0	0	0	0	0	0	0	0	0	0	0	0	0	0	0	0	0	0	0	3	0	0
pCluster_1110	Eukaryota	Excavata	Discoba	Euglenozoa	Kinetoplastida	Prokinetoplastidae	Prokinetoplastidae_X	Prokinetoplastidae_X_sp.		0	0	0	1	0	0	0	0	0	0	0	11	0	0	0	0	0	0	0	0	0	0	0	0	0	0	0	0	0	0	0	0	0	0	0	0	0	0	0	0
pCluster_1111	Eukaryota	Rhizaria	Cercozoa	Filosa-Sarcomonadea	Glissomonadida	Glissomonadida_X	Glissomonadida_XX	Glissomonadida_XX_sp.		0	0	0	0	0	0	0	0	0	0	0	0	0	0	0	0	0	0	0	0	0	0	0	0	0	0	0	0	0	0	0	0	0	0	0	0	0	0	0	1
pCluster_1112	Eukaryota	Alveolata	Dinophyta	Syndiniales	Dino-Group-II	Dino-Group-II_X	Dino-Group-II_XX	Dino-Group-II_XX_sp.		0	0	0	0	0	0	5	0	0	0	0	0	0	0	0	0	0	0	0	0	0	0	0	0	0	0	0	0	0	0	0	0	0	0	0	0	0	0	0	0
pCluster_1113	Eukaryota	Opisthokonta	Fungi	Basidiomycota	Agaricomycotina	Tremellomycetes	Multi-affiliation	Multi-affiliation		0	0	0	0	0	0	0	0	0	0	0	0	0	0	0	0	0	0	0	0	0	0	0	0	0	1	0	0	0	0	0	1	0	0	0	0	0	1	0	0
pCluster_1116	Eukaryota	Alveolata	Ciliophora	Phyllopharyngea	Suctoria	Acinetidae	Acineta	Acineta_sp.		0	0	0	2	2	2	1	2	0	1	0	2	3	0	4	0	0	0	0	0	0	0	0	0	0	0	0	0	0	0	0	0	0	0	0	0	0	0	0	0
pCluster_1117	Eukaryota	Alveolata	Dinophyta	Dinophyceae	Dinophyceae_X	Dinophyceae_XX	Peridinium	Peridinium_quinquecorne		0	0	0	0	0	0	0	0	0	0	0	0	0	0	0	0	0	0	0	0	0	0	0	0	0	0	0	0	0	0	0	0	0	0	0	0	0	0	0	0
pCluster_1120	Eukaryota	Alveolata	Dinophyta	Syndiniales	Dino-Group-II	Dino-Group-II-Clade-33	Dino-Group-II-Clade-33_X	Dino-Group-II-Clade-33_X_sp._strain2		0	0	0	0	0	0	4	0	0	0	0	0	0	4	0	0	0	0	0	0	0	0	0	0	0	0	0	0	0	0	0	0	0	0	0	0	0	0	0	0
pCluster_1121	Eukaryota	Opisthokonta	Fungi	Chytridiomycota	Chytridiomycotina	Chytridiomycetes	Spizellomycetales-and-Rhizophlyctidales	Spizellomycetales-and-Rhizophlyctidales_sp.		0	0	0	0	0	0	0	0	0	0	0	0	0	0	0	0	0	0	0	0	0	0	0	0	0	0	0	0	0	0	0	0	0	12	0	0	0	0	0	0
pCluster_1124	Eukaryota	Alveolata	Ciliophora	Oligohymenophorea	Peritrichia	Vaginicolidae	Vaginicolidae_X	Vaginicolidae_X_sp.		0	0	0	0	0	0	0	0	0	0	0	0	0	0	0	0	0	0	0	0	0	0	0	0	0	0	0	0	0	0	0	0	0	7	0	1	0	0	0	0
pCluster_1133	Eukaryota	Archaeplastida	Chlorophyta	Mamiellophyceae	Mamiellales	Mamiellaceae	Micromonas	Multi-affiliation		0	0	0	0	0	0	0	0	0	0	0	0	0	0	0	0	1	0	0	0	0	0	0	0	0	0	0	0	0	0	0	0	0	1	1	0	0	0	0	0
pCluster_1139	Eukaryota	Alveolata	Dinophyta	Dinophyceae	Dinophyceae_X	Dinophyceae_XX	Heterocapsa	Heterocapsa_nei/rotundata_strain2		0	0	0	23	0	0	0	0	0	0	0	0	0	0	0	0	0	0	0	0	0	0	0	0	0	0	0	0	0	0	0	0	0	0	0	0	0	0	0	0
pCluster_1140	None	None	None	None	None	None	None	None		0	0	0	0	0	0	0	0	0	0	0	0	0	0	0	0	0	0	0	0	0	0	0	0	0	0	0	0	0	0	0	0	0	0	0	8	0	0	0	0
pCluster_1143	Eukaryota	Alveolata	Dinophyta	Syndiniales	Dino-Group-I	Dino-Group-I-Clade-2	Dino-Group-I-Clade-2_X	Dino-Group-I-Clade-2_X_sp.		0	0	0	0	0	0	0	0	0	0	0	0	0	0	0	0	0	0	0	0	0	0	0	0	0	0	0	0	0	0	0	0	1	0	0	0	0	0	0	0
pCluster_1144	Eukaryota	Opisthokonta	Choanoflagellida	Choanoflagellatea	Acanthoecida	Stephanoecidae_Group_H	Stephanoecidae_Group_H_X	Stephanoecidae_Group_H_X_sp.		0	0	0	0	0	0	0	0	0	0	0	0	0	0	0	0	2	0	0	0	0	0	0	0	0	0	0	0	0	0	0	0	0	0	0	0	0	0	0	0
pCluster_1145	Eukaryota	Opisthokonta	Fungi	Ascomycota	Pezizomycotina	Dothideomycetes	Multi-affiliation	Multi-affiliation		0	0	0	0	0	0	0	0	0	0	0	0	0	0	0	0	0	0	0	0	0	0	0	0	0	0	0	0	0	0	0	0	0	0	0	0	0	0	0	0
pCluster_1147	Eukaryota	Alveolata	Ciliophora	Oligohymenophorea	Multi-affiliation	Multi-affiliation	Multi-affiliation	Multi-affiliation		0	0	0	0	0	0	0	0	0	0	0	0	0	0	0	0	0	0	0	0	0	0	0	0	0	0	0	0	0	0	0	0	0	0	0	0	0	0	0	0
pCluster_1148	Eukaryota	Opisthokonta	Fungi	Ascomycota	Pezizomycotina	Eurotiomycetes	Multi-affiliation	Multi-affiliation		0	0	0	0	0	0	0	0	0	0	0	0	0	0	0	0	0	0	0	0	0	0	0	0	0	0	0	0	0	0	0	0	0	0	0	12	0	0	0	0
pCluster_1149	Eukaryota	Alveolata	Dinophyta	Dinophyceae	Dinophyceae_X	Dinophyceae_XX	Pentapharsodinium	Pentapharsodinium_tyrrhenicum		0	0	0	0	0	0	0	0	0	0	0	0	0	0	0	0	0	0	0	0	0	0	0	0	0	0	0	0	0	0	0	0	0	0	0	0	0	0	0	0
pCluster_1150	Eukaryota	Stramenopiles	Ochrophyta	Bolidophyceae	Parmales	Triparmaceae	Triparma	Triparma_sp.		0	0	0	0	0	0	0	0	0	0	0	0	0	0	0	0	1	0	0	0	0	0	0	0	0	0	0	0	0	0	0	0	3	0	0	0	0	0	0	0
pCluster_1153	Eukaryota	Alveolata	Ciliophora	Spirotrichea	Hypotrichia	Hypotrichia_X	Psammomitra	Psammomitra_retractilis		0	0	0	0	0	0	0	0	0	0	0	0	0	0	0	0	0	0	0	0	0	0	0	0	0	0	0	0	0	0	0	0	0	0	0	0	0	0	0	0
pCluster_1157	Eukaryota	Rhizaria	Cercozoa	Endomyxa	Novel-clade-9	Novel-clade-9_X	Novel-clade-9_XX	Novel-clade-9_XX_sp.		0	0	0	0	0	0	0	0	0	0	0	0	0	0	0	0	0	0	0	0	0	0	0	0	0	0	0	0	0	0	0	0	0	7	0	0	0	0	0	0
pCluster_1160	Eukaryota	Alveolata	Ciliophora	Spirotrichea	Licnophoria	Licnophoridae	Licnophora	Licnophora_macfarlandi		0	0	1	0	0	0	0	0	0	0	0	0	0	0	0	0	0	0	0	0	0	0	0	0	0	0	0	0	0	0	0	0	0	0	0	0	0	0	0	0
pCluster_1161	Eukaryota	Alveolata	Ciliophora	Spirotrichea	Euplotia	Euplotidae	Euplotes	Euplotes_parabalteatus		0	0	0	0	0	0	0	0	0	0	0	0	0	0	0	0	0	0	0	0	0	0	0	0	0	0	0	0	0	0	0	0	0	2	0	0	0	0	0	0
pCluster_1164	Eukaryota	Alveolata	Dinophyta	Dinophyceae	Dinophyceae_X	Dinophyceae_XX	Dinophyceae_XXX	Dinophyceae_XXX_sp.		0	0	0	0	0	0	0	0	0	0	0	0	0	0	0	0	1	0	0	0	0	0	0	0	0	0	0	0	0	0	0	0	0	0	0	0	0	0	0	0
pCluster_1166	Eukaryota	Stramenopiles	Stramenopiles_X	Labyrinthulea	Labyrinthulales	Labyrinthulaceae	Aplanochytrium	Aplanochytrium_kerguelense		0	0	0	0	0	0	0	0	0	0	0	0	0	0	0	0	0	0	0	0	0	0	0	0	0	0	0	0	0	0	0	0	0	0	0	0	0	0	0	0
pCluster_1170	Eukaryota	Alveolata	Dinophyta	Dinophyceae	Dinophyceae_X	Dinophyceae_XX	Prorocentrum	Prorocentrum_triestinum		0	0	0	0	0	0	0	0	0	0	0	0	0	0	0	0	0	0	0	0	0	0	0	0	0	0	0	0	0	0	0	0	0	0	0	0	0	0	0	0
pCluster_1173	Eukaryota	Alveolata	Ciliophora	Spirotrichea	Hypotrichia	Holostichidae	Holosticha	Holosticha_diademata		0	0	0	0	0	0	0	0	0	0	0	0	0	0	0	0	0	0	0	0	0	0	0	0	0	0	0	0	0	0	0	0	0	0	0	0	0	1	0	0
pCluster_1178	Eukaryota	Alveolata	Dinophyta	Syndiniales	Dino-Group-II	Dino-Group-II-Clade-17	Dino-Group-II-Clade-17_X	Dino-Group-II-Clade-17_X_sp._strain1		4	0	0	0	0	0	0	0	0	1	0	0	0	0	0	0	0	0	0	0	0	0	0	0	0	0	0	0	0	0	0	0	0	0	0	0	0	0	0	0
pCluster_1180	Eukaryota	Apusozoa	Apusomonadidae	Apusomonadidae_Group-2	Apusomonadidae_Group-2B	Apusomonadidae_Group-2B_X	Apusomonadidae_Group-2B_XX	Apusomonadidae_Group-2B_XX_sp.		0	0	0	0	0	0	0	0	1	0	0	0	0	0	0	0	0	0	0	0	0	0	0	0	0	0	0	0	0	0	0	0	0	0	0	0	0	0	6	0
pCluster_1181	Eukaryota	Stramenopiles	Stramenopiles_X	MAST	MAST-6	MAST-6_X	MAST-6_XX	MAST-6_XX_sp.		0	0	0	0	0	0	0	0	0	0	0	0	0	0	0	0	0	0	0	0	0	0	0	0	0	0	0	0	0	0	0	0	10	0	0	0	0	0	0	0
pCluster_1183	Eukaryota	Opisthokonta	Fungi	Basidiomycota	Agaricomycotina	Tremellomycetes	Multi-affiliation	Multi-affiliation		0	0	0	0	0	0	0	0	0	0	0	0	0	0	0	0	0	0	0	0	0	0	0	0	24	0	0	0	0	0	0	0	0	0	0	0	0	0	0	0
pCluster_1186	Eukaryota	Alveolata	Ciliophora	Phyllopharyngea	Suctoria	Ephelotidae	Ephelota	Ephelota_sp.		0	0	0	0	0	0	0	0	0	0	0	0	0	0	0	0	0	0	0	0	0	0	0	0	0	0	0	0	0	0	0	0	0	0	2	0	0	0	0	1
pCluster_1188	Eukaryota	Alveolata	Ciliophora	Spirotrichea	Hypotrichia	Holostichidae	Holosticha	Holosticha_diademata		0	0	0	0	0	0	0	0	0	0	0	0	0	0	0	0	0	0	0	0	0	0	0	0	0	0	0	0	0	0	0	0	0	0	0	0	0	0	1	0
pCluster_1193	Eukaryota	Alveolata	Ciliophora	Litostomatea	Trichostomatia	Ophryoscolecidae	Ophryoscolecidae_X	Ophryoscolecidae_X_sp.		0	0	0	0	0	0	0	0	0	0	0	0	0	0	0	0	0	0	0	0	0	0	0	0	0	0	0	0	0	0	0	0	0	0	0	1	0	0	0	0
pCluster_1196	Eukaryota	Alveolata	Ciliophora	Spirotrichea	Hypotrichia	Oxytrichidae	Amphisiella	Amphisiella_annulata		0	0	0	0	0	0	0	0	0	0	0	0	0	0	0	0	0	0	0	0	0	0	0	0	0	0	0	0	0	0	0	0	0	0	0	0	2	0	0	0
pCluster_1203	Eukaryota	Hacrobia	Haptophyta	Prymnesiophyceae	Prymnesiophyceae_X	Braarudosphaeraceae	Braarudosphaera	Chrysochromulina_parkeae		0	0	0	0	0	0	0	0	0	0	0	0	0	0	0	0	0	0	0	0	0	0	0	0	0	0	0	0	0	0	0	0	0	0	0	0	0	0	0	0
pCluster_1204	Eukaryota	Alveolata	Dinophyta	Dinophyceae	Dinophyceae_X	Dinophyceae_XX	Prorocentrum	Prorocentrum_micans		0	0	0	0	0	0	0	0	0	0	0	0	0	0	0	0	0	0	0	0	0	0	0	0	0	0	0	0	0	0	0	0	0	0	0	0	0	0	0	0
pCluster_1213	Eukaryota	Opisthokonta	Choanoflagellida	Choanoflagellatea	Choanoflagellatea_X	Choanoflagellatea_X_Group_L	Choanoflagellatea_X_Group_L_X	Choanoflagellatea_X_Group_L_X_sp.		0	0	0	0	0	0	0	0	0	0	0	0	0	0	0	0	1	0	0	0	0	0	0	0	0	0	0	0	0	0	0	0	0	0	0	0	0	0	0	0
pCluster_1214	Eukaryota	Alveolata	Ciliophora	Spirotrichea	Oligotrichia	Multi-affiliation	Multi-affiliation	Multi-affiliation		0	0	0	0	0	0	0	0	0	0	0	0	0	0	0	0	0	0	0	0	0	0	4	0	0	0	0	0	0	0	0	0	0	0	0	0	0	0	0	0
pCluster_1215	Eukaryota	Alveolata	Ciliophora	Oligohymenophorea	Peritrichia	Zoothamniidae	Zoothamnopsis	Zoothamnopsis_sinica		0	2	0	0	0	0	1	0	0	0	1	4	2	1	0	0	0	0	0	0	0	0	0	0	0	0	0	0	0	0	0	0	0	0	0	0	0	0	0	0
pCluster_1221	Eukaryota	Alveolata	Ciliophora	Oligohymenophorea	Peritrichia	Zoothamniidae	Zoothamnopsis	Zoothamnopsis_sinica		0	0	0	0	50	0	0	0	0	0	0	0	0	0	0	0	0	0	0	0	0	0	0	0	0	0	0	0	0	0	0	0	0	0	0	0	0	0	0	0
pCluster_1224	Eukaryota	Alveolata	Ciliophora	Phyllopharyngea	Cyrtophoria	Hartmannulidae	Hartmannulidae_X	Hartmannulidae_X_sp.		0	0	0	0	0	0	0	0	0	0	0	0	0	0	0	0	0	0	0	0	0	0	0	0	0	0	0	0	0	0	0	0	0	0	0	0	0	0	0	0
pCluster_1228	Eukaryota	Alveolata	Ciliophora	Phyllopharyngea	Suctoria	Paracinetidae	Paracineta	Paracineta_limbata		0	0	4	0	0	0	0	0	0	0	0	0	0	0	0	0	0	0	0	0	0	0	0	0	0	0	0	0	0	0	0	0	0	0	0	0	0	0	0	0
pCluster_1229	Eukaryota	Alveolata	Ciliophora	Spirotrichea	Euplotia	Certesiidae	Certesia	Certesia_quadrinucleata		0	0	0	0	0	0	0	0	0	0	0	0	0	0	0	0	0	0	0	0	0	0	0	0	0	0	0	0	0	0	0	0	0	12	0	0	0	0	0	0
pCluster_1230	Eukaryota	Archaeplastida	Chlorophyta	Pyramimonadales	Pyramimonadales_X	Pyramimonadales_XX	Pyramimonas	Pyramimonas_parkeae		0	0	0	0	0	0	0	0	0	0	0	0	0	0	0	0	1	0	0	0	0	0	0	0	0	0	0	0	0	0	0	0	1	0	0	0	0	0	0	0
pCluster_1239	Eukaryota	Alveolata	Dinophyta	Dinophyceae	Dinophyceae_X	Dinophyceae_XX	Dinophyceae_XXX	Dinophyceae_XXX_sp.		0	0	0	0	0	0	0	0	0	0	0	0	0	0	0	0	0	0	1	0	0	0	0	0	0	0	0	0	0	0	0	0	0	0	0	0	0	0	0	0
pCluster_1240	Eukaryota	Stramenopiles	Ochrophyta	Phaeophyceae	Phaeophyceae_X	Phaeophyceae_XX	Fucus	Multi-affiliation		0	0	0	0	0	0	0	0	0	0	0	0	0	0	0	0	0	0	0	0	0	0	0	0	0	0	0	0	0	0	0	0	0	0	0	1	0	0	0	0
pCluster_1243	Eukaryota	Opisthokonta	Fungi	Basidiomycota	Agaricomycotina	Agaricomycetes	Exidia	Exidia_uvapsassa		0	0	0	0	0	0	0	0	0	0	0	0	0	0	0	0	0	0	0	0	0	0	0	0	0	0	0	0	0	0	0	0	0	0	0	0	0	0	0	0
pCluster_1246	Eukaryota	Alveolata	Dinophyta	Dinophyceae	Dinophyceae_X	Dinophyceae_XX	Azadinium	Azadinium_polongum		0	0	0	0	0	0	0	0	0	0	0	0	0	0	0	0	1	0	0	0	0	0	0	0	0	0	0	0	0	0	0	0	0	0	0	0	0	0	0	0
pCluster_1247	Eukaryota	Stramenopiles	Stramenopiles_X	MAST	MAST-1	MAST-1A	MAST-1A_X	MAST-1A_X_sp.		0	0	0	0	0	0	0	0	0	0	0	0	0	0	0	0	0	0	0	8	0	0	0	0	0	0	0	0	0	0	0	0	0	0	0	0	0	0	0	0
pCluster_1249	Eukaryota	Stramenopiles	Stramenopiles_X	MAST	MAST-6	MAST-6_X	MAST-6_XX	MAST-6_XX_sp.		0	0	0	0	0	0	0	0	0	0	0	0	0	0	0	0	0	0	0	0	0	0	0	0	0	0	0	0	0	0	0	0	0	0	0	0	0	0	0	0
pCluster_1250	Eukaryota	Alveolata	Dinophyta	Syndiniales	Dino-Group-I	Dino-Group-I-Clade-1	Dino-Group-I-Clade-1_X	Dino-Group-I-Clade-1_X_sp.		0	0	0	0	0	0	0	0	0	0	0	0	0	0	0	0	0	0	0	0	0	0	0	0	0	0	0	0	0	0	0	0	0	0	0	0	0	2	0	0
pCluster_1254	None	None	None	None	None	None	None	None		0	0	0	0	0	0	0	0	0	0	0	0	0	0	0	0	0	0	0	0	0	0	0	0	0	0	0	0	0	19	0	0	0	0	0	0	0	0	0	0
pCluster_1255	Eukaryota	Alveolata	Ciliophora	Spirotrichea	Hypotrichia	Holostichidae	Metaurostylopsis	Multi-affiliation		0	0	0	0	0	0	0	0	0	0	0	0	0	0	0	0	1	0	0	0	0	0	0	0	0	0	0	0	0	0	0	0	0	0	0	0	0	0	0	0
pCluster_1256	Eukaryota	Opisthokonta	Choanoflagellida	Choanoflagellatea	Acanthoecida	Stephanoecidae_Group_H	Stephanoecidae_Group_H_X	Stephanoecidae_Group_H_X_sp.		0	0	0	0	0	0	0	0	0	0	0	0	0	0	0	0	1	0	0	0	0	0	0	0	0	0	0	0	0	0	0	0	0	0	0	0	0	0	0	0
pCluster_1258	Eukaryota	Amoebozoa	Lobosa	Discosea-Flabellinia	Dactylopodida	Paramoebidae	Paramoeba	Paramoeba_eilhardi		0	0	0	0	0	0	0	0	0	0	0	0	0	0	4	0	0	0	0	0	0	0	0	0	0	0	0	0	0	0	0	0	0	0	0	0	0	0	0	0
pCluster_1260	Eukaryota	Alveolata	Ciliophora	Spirotrichea	Euplotia	Gastrocirrhidae	Gastrocirrhus	Gastrocirrhus_monilifer		0	0	0	0	0	0	0	0	0	0	0	0	0	0	0	0	0	0	0	0	0	0	0	0	0	0	0	0	0	0	0	0	0	0	0	0	10	0	0	0
pCluster_1262	Eukaryota	Alveolata	Ciliophora	Phyllopharyngea	Suctoria	Suctoria_X	Suctoria_XX	Suctoria_XX_sp.		0	0	0	0	0	0	0	0	6	0	0	0	0	7	3	0	0	0	0	0	0	0	0	0	0	0	0	0	0	0	0	0	0	0	0	0	0	0	0	0
pCluster_1263	Eukaryota	Alveolata	Dinophyta	Dinophyceae	Dinophyceae_X	Dinophyceae_XX	Prorocentrum	Multi-affiliation		0	0	0	0	0	0	0	0	0	0	0	0	0	0	0	0	0	0	0	0	0	0	0	0	0	0	0	0	0	0	0	0	0	0	0	0	0	0	0	0
pCluster_1264	Eukaryota	Stramenopiles	Stramenopiles_X	Bicoecea	Anoecales	Cafeteriaceae	Cafeteria	Multi-affiliation		1	3	0	0	0	1	0	0	0	0	0	0	0	5	0	0	0	0	0	0	0	0	0	0	0	0	0	0	0	0	0	0	0	0	0	0	0	0	0	0
pCluster_1268	Eukaryota	Alveolata	Dinophyta	Dinophyceae	Dinophyceae_X	Dinophyceae_XX	Heterocapsa	Multi-affiliation		0	0	0	0	0	0	0	0	0	25	0	0	0	0	0	0	1	0	0	0	0	0	0	0	0	0	0	0	0	0	0	0	0	0	0	0	0	0	0	0
pCluster_1269	Eukaryota	Alveolata	Multi-affiliation	Multi-affiliation	Multi-affiliation	Multi-affiliation	Multi-affiliation	Multi-affiliation		0	0	0	0	0	0	6	0	0	0	0	0	0	0	0	0	0	0	0	0	0	0	0	0	0	0	0	0	0	0	0	0	0	0	0	0	0	0	0	0
pCluster_1271	Eukaryota	Stramenopiles	Stramenopiles_X	Bigyromonadea	Bigyromonadea_X	Bigyromonadea_XX	Developayella	Developayella_sp.		0	0	0	0	0	0	0	0	0	23	0	0	0	0	0	0	0	0	0	0	0	0	0	0	0	0	0	0	0	0	0	0	0	0	0	0	0	0	0	0
pCluster_1276	Eukaryota	Alveolata	Ciliophora	Phyllopharyngea	Suctoria	Suctoria_X	Suctoria_XX	Suctoria_XX_sp.		0	0	0	0	0	0	0	0	0	0	0	0	0	0	0	0	0	0	0	0	0	0	0	0	0	0	0	0	0	1	0	0	0	0	0	0	0	0	0	0
pCluster_1277	Eukaryota	Alveolata	Apicomplexa	Apicomplexa_X	Coccidia	Adelina-group	Adelina	Adelina_dimidiata		0	0	0	0	0	0	0	0	0	0	0	0	0	0	0	0	0	0	0	0	0	0	0	0	0	0	0	0	0	0	0	0	0	0	0	0	0	0	3	0
pCluster_1278	Eukaryota	Opisthokonta	Fungi	Basidiomycota	Agaricomycotina	Agaricomycetes	Sclerotium	Sclerotium_hydrophilum		0	0	0	0	0	0	0	0	0	0	0	0	0	35	0	0	0	0	0	0	0	0	0	0	0	0	0	0	0	0	0	0	0	0	0	0	0	0	0	0
pCluster_1282	Eukaryota	Alveolata	Dinophyta	Dinophyceae	Dinophyceae_X	Pfiesteriaceae	Stoeckeria	Stoeckeria_sp.		0	0	0	0	0	0	0	0	0	0	0	0	0	0	0	0	0	0	0	0	0	0	0	0	0	0	0	0	0	0	0	0	0	0	0	0	0	0	0	0
pCluster_1283	Eukaryota	Archaeplastida	Chlorophyta	Pyramimonadales	Pyramimonadales_X	Pyramimonadales_XX	Pyramimonas	Pyramimonas_aurea		0	0	0	0	0	0	6	0	0	0	0	0	0	0	0	0	0	0	0	0	0	0	0	0	0	0	0	0	0	0	0	0	0	0	0	0	0	0	0	0
pCluster_1291	Eukaryota	Multi-affiliation	Multi-affiliation	Multi-affiliation	Multi-affiliation	Multi-affiliation	Multi-affiliation	Multi-affiliation		1	0	0	0	1	2	2	1	0	0	0	0	0	0	1	2	0	0	0	0	0	0	0	0	0	0	0	0	0	0	0	0	0	0	0	0	0	0	0	0
pCluster_1292	Eukaryota	Stramenopiles	Ochrophyta	Bacillariophyta	Bacillariophyta_X	Polar-centric-Mediophyceae	Chaetoceros	Multi-affiliation		0	0	0	0	0	0	0	0	0	0	0	0	0	0	0	0	0	0	0	0	0	0	0	0	0	0	0	0	0	0	0	0	0	0	0	0	0	0	0	0
pCluster_1293	Eukaryota	Alveolata	Dinophyta	Syndiniales	Dino-Group-I	Dino-Group-I-Clade-4	Dino-Group-I-Clade-4_X	Dino-Group-I-Clade-4_X_sp._strain2		0	0	0	0	0	0	0	0	0	0	0	0	0	0	0	0	0	0	0	0	0	0	0	0	0	0	0	0	0	0	0	0	0	0	0	0	0	0	0	0
pCluster_1295	Eukaryota	Opisthokonta	Fungi	Basidiomycota	Agaricomycotina	Agaricomycetes	Hyphodontia	Hyphodontia_sp.		0	0	0	0	0	0	0	0	0	0	0	0	0	0	0	0	0	0	0	0	0	0	0	0	0	0	0	0	0	0	0	0	0	0	0	0	0	0	0	0
pCluster_1297	Eukaryota	Hacrobia	Telonemia	Telonemia_X	Telonemia_XX	Telonemia-Group-2	Telonemia-Group-2_X	Telonemia-Group-2_X_sp.		0	0	0	0	0	0	0	0	0	0	0	0	0	0	0	0	0	0	0	0	0	0	0	0	0	0	0	0	0	0	0	0	0	0	0	0	0	1	0	0
pCluster_1300	Eukaryota	Alveolata	Dinophyta	Dinophyceae	Dinophyceae_X	Dinophyceae_XX	Dinophyceae_XXX	Dinophyceae_XXX_sp.		0	0	0	0	0	0	0	0	0	0	0	0	0	0	0	0	0	0	0	0	0	0	0	0	0	0	0	0	0	0	0	0	0	0	0	0	0	0	0	0
pCluster_1303	Eukaryota	Opisthokonta	Fungi	Ascomycota	Pezizomycotina	Dothideomycetes	Leptosphaeria	Leptosphaeria_maculans		0	0	0	0	0	0	0	0	0	0	0	0	0	0	0	0	0	0	0	0	0	0	0	0	0	0	0	0	0	0	0	0	0	0	0	0	0	0	0	0
pCluster_1312	None	None	None	None	None	None	None	None		0	0	0	0	0	0	0	0	0	0	0	10	0	0	0	0	0	0	0	0	0	0	0	0	0	0	0	0	0	0	0	0	0	0	0	0	0	0	0	0
pCluster_1315	Eukaryota	Alveolata	Ciliophora	Spirotrichea	Euplotia	Aspidiscidae	Aspidisca	Aspidisca_steini		0	0	0	0	0	0	0	0	0	0	0	0	0	0	0	0	0	0	0	0	0	0	0	0	0	0	0	0	0	0	0	0	0	0	0	0	0	0	2	0
pCluster_1316	Eukaryota	Alveolata	Ciliophora	Phyllopharyngea	Suctoria	Ephelotidae	Ephelota	Ephelota_sp.		0	0	0	0	0	0	0	0	0	0	0	0	0	0	0	0	0	0	0	0	0	0	0	0	0	0	0	0	0	0	0	0	0	0	0	0	0	0	0	0
pCluster_1317	Eukaryota	Opisthokonta	Fungi	Basidiomycota	Agaricomycotina	Agaricomycetes	Multi-affiliation	Multi-affiliation		0	0	0	0	0	0	0	0	0	0	0	0	42	0	0	0	0	0	0	0	0	0	0	0	0	0	0	0	0	0	0	0	0	0	0	0	0	0	0	0
pCluster_1321	Eukaryota	Stramenopiles	Ochrophyta	Bacillariophyta	Bacillariophyta_X	Raphid-pennate	Placoneis	Placoneis_sp.		0	0	0	0	0	0	0	0	0	0	0	0	0	0	0	0	0	0	0	0	0	0	0	0	0	0	0	0	0	0	0	0	5	0	0	0	0	0	0	0
pCluster_1324	Eukaryota	Amoebozoa	Lobosa	Discosea-Flabellinia	Dactylopodida	Paramoebidae	Neoparamoeba	Neoparamoeba_aestuarina		0	0	0	0	0	0	0	0	0	0	0	0	0	0	0	0	0	0	0	0	0	0	0	0	0	0	0	0	0	0	0	0	0	0	0	0	0	0	0	0
pCluster_1326	Eukaryota	Alveolata	Ciliophora	Spirotrichea	Spirotrichea_X	Pseudoamphisiellidae	Pseudoamphisiella	Pseudoamphisiella_lacazei		0	0	0	0	0	0	0	0	0	0	0	0	0	0	0	0	0	0	0	0	0	0	0	0	0	0	0	0	0	0	0	0	0	0	0	0	0	0	1	0
pCluster_1327	Eukaryota	Alveolata	Dinophyta	Syndiniales	Dino-Group-II	Dino-Group-II-Clade-16	Dino-Group-II-Clade-16_X	Dino-Group-II-Clade-16_X_sp.		0	0	1	13	0	0	0	0	0	0	0	0	0	0	0	0	0	0	0	0	0	0	0	0	0	0	0	0	0	0	0	0	0	0	0	0	0	0	0	0
pCluster_1328	Eukaryota	Alveolata	Ciliophora	Spirotrichea	Choreotrichia	Strobilidiidae	Rimostrombidium	Rimostrombidium_veniliae		0	0	0	0	0	0	0	0	0	0	0	0	0	0	0	0	0	0	0	0	0	0	0	0	0	0	0	0	0	0	0	0	0	0	0	0	0	0	0	0
pCluster_1329	Eukaryota	Alveolata	Ciliophora	Oligohymenophorea	Peritrichia	Vaginicolidae	Vaginicola	Vaginicola_crystallina		0	5	0	7	0	0	0	0	0	0	0	0	0	0	0	1	0	0	0	0	1	0	0	0	0	0	0	0	0	0	0	0	0	0	0	0	0	0	0	0
pCluster_1330	Eukaryota	Alveolata	Ciliophora	Spirotrichea	Protocruziida	Protocruziida_X	Protocruzia	Protocruzia_adherens		0	0	0	0	0	0	0	0	0	0	0	0	0	0	0	0	0	0	0	0	0	0	0	0	0	0	0	0	0	0	0	0	0	0	0	0	0	0	1	0
pCluster_1332	Eukaryota	Stramenopiles	Ochrophyta	Bolidophyceae	Parmales	Triparmaceae	Triparmaceae_X	Triparmaceae_X_sp.		0	0	0	0	0	0	0	0	0	0	0	0	0	0	0	0	3	0	0	0	0	0	0	0	0	0	0	0	0	0	0	0	0	0	0	0	0	0	0	0
pCluster_1335	Eukaryota	Stramenopiles	Stramenopiles_X	Labyrinthulea	Thraustochytriales	Thraustochytriaceae	Thraustochytriaceae_X	Thraustochytriaceae_X_sp.		4	0	0	0	0	0	0	0	0	0	0	0	0	0	0	0	0	0	0	0	0	0	0	0	0	0	0	0	0	0	0	0	0	0	0	0	0	0	0	0
pCluster_1336	Eukaryota	Alveolata	Ciliophora	Spirotrichea	Protocruziida	Protocruziida_X	Protocruzia	Protocruzia_sp.		0	0	0	0	0	0	0	0	0	0	0	0	0	0	0	0	1	0	0	0	0	0	0	0	0	0	0	0	0	0	0	0	0	0	0	0	0	0	0	0
pCluster_1338	Eukaryota	Archaeplastida	Chlorophyta	Mamiellophyceae	Mamiellales	Mamiellaceae	Micromonas	Multi-affiliation		1	0	0	0	0	0	0	0	0	0	0	0	0	0	0	0	0	0	0	0	0	0	0	0	0	0	0	0	0	0	0	0	1	0	0	0	0	0	0	0
pCluster_1339	Eukaryota	Hacrobia	Telonemia	Telonemia_X	Telonemia_XX	Telonemia-Group-2	Telonemia-Group-2_X	Telonemia-Group-2_X_sp.		0	0	0	0	0	0	0	0	0	0	0	0	0	0	3	0	0	0	0	0	0	0	0	0	0	0	0	0	0	0	0	0	0	0	0	0	0	0	0	0
pCluster_1342	Eukaryota	Alveolata	Dinophyta	Syndiniales	Dino-Group-II	Dino-Group-II-Clade-10-and-11	Dino-Group-II-Clade-10-and-11_X	Dino-Group-II-Clade-10-and-11_X_sp.		0	0	0	0	0	0	0	0	0	0	0	0	0	0	0	0	0	0	0	0	0	0	0	0	0	0	0	0	0	0	0	0	0	0	0	0	0	1	0	0
pCluster_1344	Eukaryota	Opisthokonta	Fungi	Basidiomycota	Pucciniomycotina	Agaricostilbomycetes	Bensingtonia	Bensingtonia_changbaiensis		0	0	0	0	0	0	0	0	0	0	0	0	0	0	0	0	0	0	0	0	0	0	0	0	0	0	0	0	0	0	0	0	0	0	0	0	0	0	0	0
pCluster_1347	Eukaryota	Opisthokonta	Fungi	Ascomycota	Pezizomycotina	Dothideomycetes	Phaeosclera	Phaeosclera_dematioides		0	0	0	0	0	0	0	0	0	0	0	0	0	0	0	0	0	0	0	0	0	0	0	0	0	0	0	0	0	0	0	0	1	0	0	0	0	0	0	0
pCluster_1349	Eukaryota	Opisthokonta	Fungi	Chytridiomycota	Chytridiomycotina	Chytridiomycetes	Rhizophydium	Rhizophydium_sp.		0	0	0	0	0	0	0	0	0	0	11	1	0	0	0	0	0	0	0	0	0	0	0	0	0	0	0	0	0	0	0	0	0	0	0	0	0	0	0	0
pCluster_1352	Eukaryota	Stramenopiles	Stramenopiles_X	Labyrinthulea	Labyrinthulales	Labyrinthulaceae	Labyrinthulaceae_X	Labyrinthulaceae_X_sp.		0	0	0	0	0	0	0	0	0	0	0	0	0	0	0	0	0	0	0	0	1	0	0	0	0	0	0	0	0	0	0	0	0	0	0	2	0	0	0	0
pCluster_1357	Eukaryota	Alveolata	Ciliophora	Phyllopharyngea	Suctoria	Heliophryidae	Heliophrya	Heliophrya_erhardi		0	0	0	0	0	0	0	0	0	0	0	0	0	0	0	0	0	0	0	0	0	0	0	0	0	0	0	0	0	0	0	0	0	0	0	0	0	0	0	0
pCluster_1359	Eukaryota	Alveolata	Dinophyta	Syndiniales	Dino-Group-II	Dino-Group-II-Clade-46	Dino-Group-II-Clade-46_X	Dino-Group-II-Clade-46_X_sp._strain1		0	0	0	0	0	0	0	0	0	0	0	0	0	22	0	0	0	0	0	0	0	0	0	0	0	0	0	0	0	0	0	0	0	0	0	0	0	0	0	0
pCluster_1362	Eukaryota	Archaeplastida	Chlorophyta	Mamiellophyceae	Mamiellales	Mamiellaceae	Mantoniella	Mantoniella_squamata		0	0	0	0	0	0	0	0	0	0	0	0	0	0	0	0	0	0	0	0	0	0	0	0	0	0	0	0	0	0	0	0	0	0	0	1	0	0	0	0
pCluster_1363	Eukaryota	Archaeplastida	Chlorophyta	Pyramimonadales	Pyramimonadales_X	Pyramimonadales_XX	Cymbomonas	Cymbomonas_tetramitiformis		0	0	0	0	0	0	0	0	0	0	0	0	0	0	0	0	0	0	0	0	0	0	0	0	0	0	0	0	0	0	0	0	0	0	0	0	0	0	2	0
pCluster_1364	Eukaryota	Alveolata	Ciliophora	Oligohymenophorea	Peritrichia	Vaginicolidae	Vaginicolidae_X	Vaginicolidae_X_sp.		0	0	0	0	0	0	0	0	0	0	0	0	0	0	0	0	0	0	0	0	0	0	1	0	0	0	0	0	0	0	0	0	0	1	0	0	0	0	0	0
pCluster_1365	Eukaryota	Opisthokonta	Fungi	Basidiomycota	Agaricomycotina	Agaricomycetes	Multi-affiliation	Multi-affiliation		0	0	0	0	0	0	0	0	0	0	0	0	0	0	0	0	0	0	0	0	0	0	0	0	0	5	0	0	0	0	0	0	0	0	0	0	0	0	0	0
pCluster_1366	Eukaryota	Stramenopiles	Stramenopiles_X	Oomycota	Oomycota_X	Haliphthorales	Haliphthoros	Haliphthoros_sp.		0	0	0	0	0	0	0	0	0	0	0	0	0	0	0	0	0	0	0	0	0	0	0	0	0	0	0	0	15	0	0	0	0	0	0	0	0	0	0	0
pCluster_1372	Eukaryota	Alveolata	Ciliophora	Phyllopharyngea	Cyrtophoria	Hartmannulidae	Hartmannula	Hartmannula_derouxi		0	0	0	0	0	0	0	0	0	0	0	0	0	0	0	0	0	0	0	0	0	0	0	0	0	0	0	0	0	0	0	0	0	0	0	0	0	0	0	2
pCluster_1376	Eukaryota	Opisthokonta	Mesomycetozoa	Ichthyosporea	Ichthyosphonida	Abeoformidae_Group_MAIP_1	Abeoformidae_Group_MAIP_1_X	Abeoformidae_Group_MAIP_1_X_sp.		0	0	0	0	0	0	0	0	0	0	0	0	0	0	0	0	0	0	0	0	0	0	0	0	0	0	0	0	0	0	0	0	0	0	0	1	0	0	0	0
pCluster_1378	Eukaryota	Multi-affiliation	Multi-affiliation	Multi-affiliation	Multi-affiliation	Multi-affiliation	Multi-affiliation	Multi-affiliation		0	0	0	0	37	0	0	0	0	0	0	0	0	0	0	0	0	0	0	0	0	0	0	0	0	0	0	0	0	0	0	0	0	0	0	0	0	0	0	0
pCluster_1379	Eukaryota	Stramenopiles	Stramenopiles_X	Labyrinthulea	Thraustochytriales	Thraustochytriaceae	Thraustochytriaceae_X	Thraustochytriaceae_X_sp.		0	0	0	0	0	0	0	0	0	22	0	0	0	0	0	0	0	0	0	0	0	0	0	0	0	0	0	0	0	0	0	0	0	0	0	0	0	0	0	0
pCluster_1380	Eukaryota	Stramenopiles	Stramenopiles_X	Bicoecea	Anoecales	Cafeteriaceae	Pseudobodo	Pseudobodo_tremulans		0	0	0	0	0	0	0	0	0	0	0	0	0	0	0	0	0	0	0	0	0	0	0	0	0	5	0	0	0	0	0	0	0	0	0	0	0	0	0	0
pCluster_1384	Eukaryota	Alveolata	Ciliophora	Spirotrichea	Oligotrichia	Strombidiidae	Strombidium	Strombidium_conicum		0	0	0	0	0	9	0	0	0	0	0	0	0	0	0	0	0	0	0	0	0	0	0	0	0	0	0	0	0	0	0	0	0	0	0	0	0	0	0	0
pCluster_1394	Eukaryota	Alveolata	Ciliophora	Phyllopharyngea	Cyrtophoria	Hartmannulidae	Hartmannulidae_X	Hartmannulidae_X_sp.		0	0	0	15	0	0	0	0	0	0	0	0	0	0	0	0	0	0	0	0	0	0	0	0	0	0	0	0	0	0	0	0	0	0	0	0	0	0	0	0
pCluster_1402	Eukaryota	Rhizaria	Cercozoa	Filosa-Thecofilosea	Filosa-Thecofilosea_X	Mataza-lineage	Mataza-lineage_X	Multi-affiliation		0	0	0	0	0	0	0	0	0	0	0	0	0	0	0	0	0	0	0	0	0	0	0	0	0	0	0	0	0	0	0	0	4	0	0	0	0	0	0	0
pCluster_1403	Eukaryota	Alveolata	Dinophyta	Dinophyceae	Dinophyceae_X	Dinophyceae_XX	Peridiniopsis	Peridiniopsis_polonicum		0	0	0	0	0	0	0	0	0	0	0	0	0	0	0	0	0	0	0	0	0	0	0	0	0	0	0	0	0	0	0	0	0	8	0	0	0	0	0	0
pCluster_1405	Eukaryota	Alveolata	Dinophyta	Dinophyceae	Suessiales	Suessiales_X	Multi-affiliation	Multi-affiliation		0	0	5	0	0	0	0	0	0	0	0	0	0	0	0	0	0	0	0	0	0	0	0	0	0	0	0	0	0	0	0	0	0	0	0	0	0	0	0	0
pCluster_1408	Eukaryota	Stramenopiles	Ochrophyta	Bacillariophyta	Bacillariophyta_X	Raphid-pennate	Multi-affiliation	Multi-affiliation		0	0	0	0	0	0	0	0	0	0	0	0	0	0	0	0	0	0	0	0	0	0	0	0	0	0	0	0	0	0	1	0	0	0	0	0	0	0	0	0
pCluster_1412	Eukaryota	Opisthokonta	Fungi	Ascomycota	Pezizomycotina	Dothideomycetes	Trematosphaeria	Trematosphaeria_heterospora		0	0	0	0	0	0	0	0	0	0	0	0	0	0	0	0	0	0	0	0	0	0	0	0	0	0	0	0	0	0	0	0	0	0	0	0	0	0	0	0
pCluster_1426	Eukaryota	Alveolata	Ciliophora	Colpodea	Cyrtolophosidida	Cyrtolophosididae	Aristerostoma	Aristerostoma_marinum		0	0	0	0	0	0	0	0	0	0	0	0	0	0	0	5	0	0	0	0	0	0	0	0	0	0	0	0	0	0	0	0	0	0	0	0	0	0	0	0
pCluster_1430	Eukaryota	Alveolata	Ciliophora	Oligohymenophorea	Peritrichia	Zoothamniidae	Zoothamnopsis	Zoothamnopsis_sinica		0	0	0	0	0	0	0	0	1	1	0	1	0	0	0	0	0	0	0	0	0	0	1	0	0	0	0	0	0	0	0	0	0	0	0	0	0	0	0	0
pCluster_1431	Eukaryota	Archaeplastida	Chlorophyta	Ulvophyceae	Ulotrichales	Ulotrichales_X	Capsosiphon	Capsosiphon_groenlandicus		0	0	0	0	0	0	0	0	4	0	0	0	0	16	0	0	0	0	0	0	0	0	0	0	0	0	0	0	0	0	0	0	0	0	0	0	0	0	0	0
pCluster_1438	Eukaryota	Alveolata	Ciliophora	Spirotrichea	Choreotrichia	Strobilidiidae	Strobilidiidae_X	Strobilidiidae_X_sp.		0	0	0	0	0	0	0	0	0	0	0	0	0	0	0	0	0	2	0	0	0	0	0	0	0	0	0	0	2	0	0	1	0	0	0	0	1	0	0	0
pCluster_1440	Eukaryota	Alveolata	Dinophyta	Dinophyceae	Dinophyceae_X	Dinophyceae_XX	Dinophyceae_XXX	Dinophyceae_XXX_sp.		0	0	0	0	0	0	0	0	0	0	0	0	0	0	0	0	0	0	0	0	0	0	0	0	0	0	0	0	0	0	0	0	0	0	0	0	0	2	0	0
pCluster_1441	Eukaryota	Amoebozoa	Lobosa	Tubulinea	Leptomyxida	Flabellulidae	Flabellula	Flabellula_citata		0	0	0	0	0	0	0	0	0	0	0	0	0	0	0	0	0	0	0	0	0	0	0	0	0	0	0	0	0	0	5	0	0	0	0	0	0	0	0	0
pCluster_1442	Eukaryota	Archaeplastida	Chlorophyta	Mamiellophyceae	Mamiellales	Mamiellaceae	Micromonas	Micromonas_Clade-B.E.3		0	0	0	0	0	0	0	0	0	0	0	0	0	0	0	0	0	0	0	0	0	0	0	0	0	0	0	0	0	0	0	0	3	0	0	0	0	0	0	0
pCluster_1444	Eukaryota	Alveolata	Ciliophora	Oligohymenophorea	Peritrichia	Zoothamniidae	Zoothamnium	Zoothamnium_sp.		0	0	0	0	0	0	0	0	0	0	0	0	0	0	0	0	0	0	0	0	0	0	0	0	0	0	0	0	0	0	0	0	0	0	6	0	0	0	0	0
pCluster_1445	Eukaryota	Alveolata	Ciliophora	Phyllopharyngea	Cyrtophoria	Dysteriidae	Dysteria	Dysteria_sp.		0	0	5	0	0	0	0	0	0	0	0	0	0	0	0	0	0	0	0	0	0	0	0	0	0	0	0	0	0	0	0	0	0	0	0	0	0	0	0	0
pCluster_1446	Eukaryota	Opisthokonta	Fungi	Basidiomycota	Agaricomycotina	Agaricomycetes	Agaricomycetes_X	Agaricomycetes_X_sp.		0	0	0	0	0	0	0	0	0	0	0	0	0	1	0	0	0	0	0	0	0	0	0	0	0	6	0	0	0	0	0	0	0	0	0	0	0	0	0	0
pCluster_1452	Eukaryota	Alveolata	Ciliophora	Spirotrichea	Oligotrichia	Strombidiidae	Strombidiidae_X	Strombidiidae_X_sp._strain36		0	0	0	0	0	0	0	0	0	0	0	0	0	0	0	0	0	0	0	0	0	0	0	0	0	1	0	0	0	0	0	0	0	0	0	0	0	0	0	0
pCluster_1458	Eukaryota	Hacrobia	Cryptophyta	Cryptophyceae	Cryptophyceae_X	Cryptomonadales	Multi-affiliation	Multi-affiliation		0	0	0	0	0	0	0	0	0	0	0	0	0	0	0	0	0	0	0	0	0	0	0	0	0	0	0	0	0	0	0	0	0	0	0	0	0	0	0	1
pCluster_1460	Eukaryota	Amoebozoa	Lobosa	Discosea-Flabellinia	Dactylopodida	Paramoebidae	Paramoeba	Paramoeba_atlantica		4	0	0	0	0	0	0	0	0	0	0	0	0	0	0	0	0	0	0	0	0	0	0	0	0	0	0	0	0	0	0	0	0	0	0	0	0	0	0	0
pCluster_1461	Eukaryota	Stramenopiles	Ochrophyta	Bacillariophyta	Bacillariophyta_X	Raphid-pennate	Pseudo-nitzschia	Multi-affiliation		0	0	0	0	0	0	0	0	0	0	0	0	0	0	0	0	0	0	0	0	0	0	0	0	0	0	0	0	0	0	0	0	0	0	0	0	0	0	0	0
pCluster_1464	Eukaryota	Alveolata	Dinophyta	Dinophyceae	Dinophyceae_X	Dinophyceae_XX	Dinophyceae_XXX	Dinophyceae_XXX_sp.		0	0	0	0	0	0	0	0	0	0	0	0	0	0	2	0	0	0	0	0	0	0	0	0	0	0	0	0	0	0	0	1	0	0	0	0	0	2	0	0
pCluster_1465	Eukaryota	Alveolata	Ciliophora	Spirotrichea	Choreotrichia	Strobilidiidae	Strobilidiidae_X	Strobilidiidae_X_sp.		0	0	0	0	0	0	0	0	0	0	0	0	0	0	0	0	0	0	0	0	0	0	0	0	0	0	0	0	0	0	0	0	0	0	0	0	0	0	0	0
pCluster_1466	Eukaryota	Alveolata	Dinophyta	Dinophyceae	Suessiales	Suessiales_X	Suessiales_XX	Suessiales_XX_sp.		0	0	0	0	0	0	0	0	0	0	0	0	0	0	0	0	0	0	0	0	0	0	0	0	0	0	0	0	0	0	0	0	0	0	0	0	0	0	0	0
pCluster_1470	Eukaryota	Opisthokonta	Choanoflagellida	Choanoflagellatea	Acanthoecida	Stephanoecidae_Group_H	Stephanoecidae_Group_H_X	Stephanoecidae_Group_H_X_sp.		0	0	0	0	0	0	0	0	0	0	0	0	0	0	0	0	0	0	0	0	0	0	0	0	0	0	0	0	0	0	0	0	0	0	0	0	0	0	1	0
pCluster_1471	Eukaryota	Alveolata	Ciliophora	Phyllopharyngea	Cyrtophoria	Lynchellidae	Chlamydonellopsis	Chlamydonellopsis_sp.		0	0	0	0	0	0	0	0	0	0	0	0	0	0	0	0	0	0	0	0	0	0	0	0	0	0	0	0	0	0	0	0	0	0	0	0	0	0	0	0
pCluster_1473	Eukaryota	Hacrobia	Haptophyta	Prymnesiophyceae	Prymnesiales	Prymnesiaceae	Prymnesium	Multi-affiliation		0	0	0	0	0	0	0	0	0	0	0	0	0	0	0	0	0	0	0	0	0	0	0	0	0	0	0	0	0	0	0	0	1	0	0	0	0	0	0	0
pCluster_1478	Eukaryota	Alveolata	Ciliophora	Oligohymenophorea	Sessilida	Vorticellidae	Vorticella	Vorticella_sp.		0	0	0	0	0	1	0	0	0	0	0	0	0	0	0	0	0	0	0	0	0	0	0	0	0	0	0	0	0	0	0	0	0	1	0	0	0	0	0	0
pCluster_1480	Eukaryota	Stramenopiles	Stramenopiles_X	MAST	MAST-12	MAST-12A	MAST-12A_X	MAST-12A_X_sp.		0	0	0	0	0	0	0	0	0	0	0	0	0	0	0	0	0	0	0	0	0	0	0	0	0	0	0	0	0	0	0	0	2	0	0	0	0	0	0	0
pCluster_1481	Eukaryota	Alveolata	Ciliophora	Multi-affiliation	Multi-affiliation	Multi-affiliation	Multi-affiliation	Multi-affiliation		0	0	0	0	0	0	0	0	0	0	0	0	0	0	0	0	0	0	0	0	0	0	0	0	0	0	0	0	0	0	0	0	0	0	0	0	0	0	0	0
pCluster_1482	Eukaryota	Hacrobia	Cryptophyta	Cryptophyceae	Cryptophyceae_X	Cryptomonadales	Geminigera	Geminigera_cryophila		0	0	0	0	0	0	0	0	0	0	0	0	0	0	0	0	1	0	1	0	0	0	0	0	0	0	0	0	0	0	0	0	0	0	0	0	0	0	0	0
pCluster_1484	None	None	None	None	None	None	None	None		0	0	0	0	0	0	0	0	0	0	0	0	0	0	0	0	0	0	0	0	0	0	0	0	0	0	0	0	0	0	0	0	0	0	0	1	0	0	0	0
pCluster_1485	Eukaryota	Hacrobia	Cryptophyta	Cryptophyceae	Cryptophyceae_X	Cryptomonadales	Cryptomonadales_X	Cryptomonadales_X_sp.		0	0	0	0	0	0	0	0	0	0	0	0	0	0	0	0	0	0	0	0	0	0	0	0	0	0	0	0	0	0	0	0	1	0	2	0	0	0	0	0
pCluster_1493	Eukaryota	Alveolata	Ciliophora	Phyllopharyngea	Cyrtophoria	Dysteriidae	Multi-affiliation	Multi-affiliation		0	0	0	0	0	0	0	0	0	16	0	0	0	0	0	0	0	0	0	0	0	0	0	0	0	0	0	0	0	0	0	0	0	0	0	0	0	0	0	0
pCluster_1494	Eukaryota	Alveolata	Ciliophora	Prostomatea	Prostomatea_X	Placidae	Placus	Placus_salinus		0	0	0	0	0	0	0	0	0	0	0	0	0	0	0	0	0	0	0	0	0	0	2	0	0	0	0	0	0	0	0	0	0	0	0	0	0	0	0	0
pCluster_1496	Eukaryota	Alveolata	Ciliophora	Oligohymenophorea	Peritrichia	Zoothamniidae	Multi-affiliation	Multi-affiliation		0	0	0	0	0	0	0	0	0	0	0	0	0	0	0	0	0	0	0	0	0	0	0	0	0	0	0	0	0	0	0	0	0	0	1	1	0	0	0	0
pCluster_1500	Eukaryota	Opisthokonta	Multi-affiliation	Multi-affiliation	Multi-affiliation	Multi-affiliation	Multi-affiliation	Multi-affiliation		0	0	0	0	0	0	0	0	0	0	0	0	0	0	0	0	0	0	0	0	0	0	0	0	14	0	0	0	0	0	0	0	0	0	0	0	0	0	0	0
pCluster_1508	Eukaryota	Archaeplastida	Chlorophyta	Ulvophyceae	Ulvales-relatives	Ulvales-relatives_X	Dilabifilum	Dilabifilum_sp.		0	1	0	0	0	0	0	0	0	0	2	1	1	0	0	0	0	0	0	0	0	0	0	0	0	0	0	0	0	0	0	0	0	0	0	0	0	0	0	0
pCluster_1512	Eukaryota	Alveolata	Apicomplexa	Apicomplexa_X	Gregarines	Gregarines_X	Gregarines_XX	Gregarines_XX_sp.		0	0	0	0	0	0	4	0	0	0	0	0	0	0	0	0	0	0	0	0	0	0	0	0	0	0	0	0	0	0	0	0	0	0	0	0	0	0	0	0
pCluster_1520	Eukaryota	Alveolata	Ciliophora	Spirotrichea	Choreotrichia	Strobilidiidae	Strobilidiidae_X	Strobilidiidae_X_sp.		0	0	0	0	0	0	0	0	0	0	0	0	0	0	0	0	0	0	0	1	0	0	2	0	0	0	0	0	0	0	0	0	0	0	0	0	0	0	0	0
pCluster_1522	Eukaryota	Alveolata	Multi-affiliation	Multi-affiliation	Multi-affiliation	Multi-affiliation	Multi-affiliation	Multi-affiliation		0	0	0	0	0	0	0	0	0	0	0	0	0	0	0	6	0	0	0	0	0	0	0	0	0	0	0	0	0	0	0	0	0	0	0	0	0	0	0	0
pCluster_1524	Eukaryota	Alveolata	Ciliophora	Spirotrichea	Hypotrichia	Trachelostylidae	Spirotrachelostyla	Spirotrachelostyla_tani		0	0	0	0	0	0	0	0	0	0	0	0	0	0	0	0	1	0	0	0	0	0	0	0	0	0	0	0	0	0	0	0	0	0	0	0	0	0	0	0
pCluster_1537	None	None	None	None	None	None	None	None		0	0	0	0	0	0	0	0	0	0	0	0	0	0	0	4	0	0	0	0	0	0	0	0	0	0	0	0	0	0	0	0	0	0	0	0	0	0	0	0
pCluster_1539	Eukaryota	Alveolata	Ciliophora	Spirotrichea	Euplotia	Aspidiscidae	Aspidisca	Aspidisca_sp.		0	0	0	0	0	0	0	0	0	0	0	1	0	0	0	0	0	0	0	0	0	0	0	0	0	0	0	0	0	0	0	0	0	0	0	0	0	0	0	0
pCluster_1540	Eukaryota	Rhizaria	Cercozoa	Filosa-Thecofilosea	Filosa-Thecofilosea_X	Mataza-lineage	Mataza-lineage_X	Mataza-lineage_X_sp.		0	0	0	0	0	0	0	0	0	0	0	0	0	0	0	0	0	0	0	0	0	0	0	0	0	0	0	0	0	0	0	0	4	0	0	0	0	0	0	0
pCluster_1543	Eukaryota	Rhizaria	Cercozoa	Filosa-Thecofilosea	Ventricleftida	CCW10-lineage	CCW10-lineage_X	CCW10-lineage_X_sp.		0	0	0	0	0	0	0	0	0	0	0	0	0	0	0	0	0	0	0	0	0	0	0	0	0	0	0	0	0	0	0	0	0	0	0	0	0	0	0	0
pCluster_1553	Eukaryota	Amoebozoa	Lobosa	Discosea-Flabellinia	Discosea-Flabellinia_X	Pessonella-lineage	Pessonella	Pessonella_sp.		0	0	0	0	0	0	0	0	0	0	0	1	0	0	0	0	0	0	0	0	0	0	0	0	0	0	0	0	0	0	0	0	0	0	0	0	0	0	0	0
pCluster_1555	Eukaryota	Archaeplastida	Chlorophyta	Mamiellophyceae	Mamiellales	Mamiellaceae	Micromonas	Micromonas_Clade-B.E.3		0	0	0	0	0	0	0	0	0	0	0	0	0	0	0	0	0	0	0	0	0	0	0	0	0	0	0	0	0	0	0	0	0	0	0	0	0	1	0	0
pCluster_1563	Eukaryota	Stramenopiles	Stramenopiles_X	Labyrinthulea	Labyrinthulales	Labyrinthulaceae	Labyrinthulaceae_X	Labyrinthulaceae_X_sp.		0	0	0	0	0	0	0	6	0	0	0	0	0	0	0	0	0	0	0	0	0	0	0	0	0	0	0	0	0	0	0	0	0	0	0	0	0	0	0	0
pCluster_1565	Eukaryota	Alveolata	Dinophyta	Syndiniales	Dino-Group-II	Dino-Group-II-Clade-1	Dino-Group-II-Clade-1_X	Dino-Group-II-Clade-1_X_sp.		0	0	0	0	0	0	0	0	0	0	0	0	0	0	0	0	0	0	0	0	0	0	0	0	0	0	0	0	0	0	0	0	0	0	0	3	0	0	0	0
pCluster_1566	Eukaryota	Rhizaria	Cercozoa	Filosa-Imbricatea	Thaumatomonadida	Thaumatomonadida_X	Thaumatomonadida_XX	Thaumatomonadida_XX_sp.		0	0	0	0	0	0	0	0	0	0	0	0	0	0	0	0	1	0	0	0	0	0	0	0	0	0	0	0	0	0	0	0	0	0	0	0	0	0	0	0
pCluster_1573	Eukaryota	Stramenopiles	Ochrophyta	Dictyochophyceae	Dictyochophyceae_X	Pedinellales	Pedinellales_X	Pedinellales_X_sp._strain2		0	0	0	0	0	0	0	0	0	0	0	0	0	0	0	0	0	0	0	0	0	0	0	0	0	0	0	0	0	0	0	0	2	0	0	0	0	0	0	0
pCluster_1577	None	None	None	None	None	None	None	None		0	0	0	0	0	0	0	0	0	0	0	0	0	0	0	0	0	0	0	0	0	0	0	0	0	0	0	0	0	0	0	0	0	0	0	0	0	0	0	0
pCluster_1578	Eukaryota	Opisthokonta	Fungi	Cryptomycota	Cryptomycotina	Cryptomycotina_X	Cryptomycotina_XX	Cryptomycotina_XX_sp.		0	0	0	0	0	0	0	0	0	0	0	0	0	0	0	0	0	0	0	0	0	0	0	0	0	0	0	0	0	0	0	0	0	0	0	0	0	1	0	0
pCluster_1579	Eukaryota	Alveolata	Apicomplexa	Apicomplexa_X	Gregarines	Gregarines_X	Gregarinidae	Gregarinidae_sp.		0	0	0	0	0	0	0	0	0	0	0	0	0	0	0	0	0	0	0	0	0	0	0	0	0	0	0	0	0	0	0	0	0	0	0	0	0	0	0	1
pCluster_1585	Eukaryota	Multi-affiliation	Multi-affiliation	Multi-affiliation	Multi-affiliation	Multi-affiliation	Multi-affiliation	Multi-affiliation		0	0	0	0	0	0	0	0	0	0	0	0	0	0	0	0	0	0	0	0	0	0	0	0	0	0	0	0	0	0	0	0	0	1	0	0	0	0	1	0
pCluster_1587	Eukaryota	Alveolata	Ciliophora	Litostomatea	Cyclotrichia	Mesodiniidae	Mesodiniidae_X	Mesodiniidae_X_sp.		0	0	0	0	0	0	0	0	0	0	0	0	0	0	0	0	0	0	0	0	0	0	0	0	0	0	0	0	0	0	0	0	0	0	0	0	0	0	0	0
pCluster_1592	Eukaryota	Alveolata	Dinophyta	Dinophyceae	Dinophyceae_X	Dinophyceae_XX	Alexandrium	Alexandrium_catenella-GroupIV-IIC		0	0	0	0	0	0	0	0	0	0	0	0	0	0	0	0	0	0	0	0	0	0	0	0	0	0	0	0	0	0	0	0	0	0	0	0	0	0	1	0
pCluster_1593	Eukaryota	Alveolata	Ciliophora	Phyllopharyngea	Suctoria	Ephelotidae	Ephelota	Ephelota_sp.		0	0	0	0	0	0	0	0	0	0	0	0	0	0	0	0	0	0	0	0	0	0	0	0	0	0	0	0	0	0	0	0	0	0	0	0	0	0	1	0
pCluster_1597	Eukaryota	Alveolata	Dinophyta	Dinophyceae	Dinophyceae_X	Dinophyceae_XX	Dinophyceae_XXX	Dinophyceae_XXX_sp.		0	0	0	0	0	0	0	0	0	0	0	0	0	0	0	0	0	0	0	0	0	0	0	0	0	0	0	0	0	0	0	0	0	0	1	0	0	0	0	0
pCluster_1598	Eukaryota	Alveolata	Ciliophora	Spirotrichea	Oligotrichia	Multi-affiliation	Multi-affiliation	Multi-affiliation		0	0	0	0	0	0	0	0	0	0	0	0	0	0	0	0	0	0	0	0	1	0	0	0	0	0	0	0	0	0	0	0	0	0	0	0	0	0	0	0
pCluster_1608	Eukaryota	Alveolata	Dinophyta	Syndiniales	Dino-Group-II	Dino-Group-II-Clade-39	Dino-Group-II-Clade-39_X	Dino-Group-II-Clade-39_X_sp.		0	0	0	0	0	0	0	0	0	0	0	0	0	0	0	0	0	0	0	0	0	0	0	0	0	0	0	0	0	0	0	0	0	0	0	0	0	0	0	0
pCluster_1609	Eukaryota	Alveolata	Ciliophora	Phyllopharyngea	Suctoria	Acinetidae	Acineta	Acineta_tuberosa		0	0	0	0	0	0	0	0	0	0	0	0	0	0	0	0	0	0	0	0	0	0	0	0	0	0	0	0	0	0	0	0	0	0	0	1	0	0	0	0
pCluster_1611	Eukaryota	Rhizaria	Cercozoa	Filosa-Chlorarachnea	Chlorarachnida	Chlorarachnida_X	Chlorarachnida_XX	Chlorarachnida_XX_sp.		0	0	0	0	0	0	0	0	0	0	0	0	0	0	0	0	0	0	0	0	0	0	0	0	0	0	0	0	0	0	0	0	3	0	0	0	0	0	0	0
pCluster_1612	Eukaryota	Stramenopiles	Stramenopiles_X	Oomycota	Oomycota_X	Oomycota_XX	Plasmopara	Plasmopara_viticola		0	0	1	0	0	0	0	0	0	0	0	0	0	0	0	0	0	0	0	0	0	0	0	0	0	0	0	0	0	0	0	0	0	0	0	0	0	0	0	0
pCluster_1618	Eukaryota	Alveolata	Ciliophora	Oligohymenophorea	Peritrichia	Zoothamniidae	Multi-affiliation	Multi-affiliation		0	0	0	0	0	0	0	2	0	0	0	0	0	2	0	0	0	0	0	0	0	0	0	0	0	0	0	0	0	0	0	0	0	0	0	0	0	0	0	0
pCluster_1621	Eukaryota	Alveolata	Ciliophora	Spirotrichea	Oligotrichia	Strombidiidae	Strombidiidae_X	Strombidiidae_X_sp._strain1		0	0	0	0	0	0	0	0	0	0	0	0	0	0	0	0	0	1	0	0	0	0	0	0	0	0	0	1	0	0	0	0	0	0	0	0	0	0	0	0
pCluster_1625	Eukaryota	Alveolata	Ciliophora	Spirotrichea	Oligotrichia	Strombidiidae	Strombidium	Strombidium_sp.		0	0	0	0	0	0	0	0	0	0	0	0	0	0	0	0	0	0	0	0	0	1	0	0	0	0	0	0	0	0	0	0	0	0	0	0	0	0	0	0
pCluster_1632	Eukaryota	Excavata	Discoba	Euglenozoa	Diplonemea	Diplonemea_X	Rhynchopus	Rhynchopus_sp.		0	0	0	0	0	0	0	0	0	0	0	0	0	11	0	0	0	0	0	0	0	0	0	0	0	0	0	0	0	0	0	0	0	0	0	0	0	0	0	0
pCluster_1634	Eukaryota	Opisthokonta	Fungi	Ascomycota	Pezizomycotina	Leotiomycetes	Leotiomycetes_X	Leotiomycetes_X_sp.		0	0	0	0	0	0	0	0	0	0	0	0	0	0	0	0	0	0	0	0	0	0	0	0	0	0	0	0	0	0	0	0	0	0	0	0	0	0	0	1
pCluster_1635	Eukaryota	Alveolata	Dinophyta	Syndiniales	Dino-Group-II	Dino-Group-II_X	Dino-Group-II_XX	Dino-Group-II_XX_sp.		0	0	0	0	0	0	0	0	0	0	0	0	0	0	0	0	0	0	0	0	0	0	0	0	0	0	0	0	0	0	0	0	0	0	0	0	0	1	0	0
pCluster_1638	Eukaryota	Opisthokonta	Fungi	Ascomycota	Pezizomycotina	Eurotiomycetes	Multi-affiliation	Multi-affiliation		0	0	0	0	0	0	3	0	0	0	0	0	0	0	0	0	0	0	0	0	0	0	0	0	0	0	0	0	0	0	0	0	0	0	0	0	0	0	0	0
pCluster_1643	Eukaryota	Opisthokonta	Fungi	Basidiomycota	Pucciniomycotina	Agaricostilbomycetes	Kondoa	Kondoa_malvinella		0	0	0	0	0	0	0	0	0	0	0	2	0	0	0	0	0	0	0	0	0	0	0	0	0	0	0	0	0	0	0	0	0	0	0	0	0	0	0	0
pCluster_1646	Eukaryota	Alveolata	Dinophyta	Dinophyceae	Dinophyceae_X	Dinophyceae_XX	Gyrodinium	Gyrodinium_spirale		2	0	0	0	0	0	0	0	0	0	0	0	0	0	0	0	0	0	0	0	0	0	0	0	0	0	0	0	0	0	0	0	0	0	0	0	0	0	0	0
pCluster_1656	Eukaryota	Hacrobia	Telonemia	Telonemia_X	Telonemia_XX	Telonemia-Group-2	Telonemia-Group-2_X	Telonemia-Group-2_X_sp.		0	0	0	0	0	0	0	0	0	4	0	0	0	0	0	0	0	0	0	0	0	0	0	0	0	0	0	0	0	0	0	0	0	0	0	0	0	0	0	0
pCluster_1659	Eukaryota	Alveolata	Ciliophora	Oligohymenophorea	Scuticociliatia	Scuticociliatia_X	Scuticociliatia_XX	Scuticociliatia_XX_sp.		0	0	0	0	0	0	0	0	0	0	0	0	0	0	0	0	0	0	0	0	0	0	0	0	0	0	0	0	0	0	0	0	0	0	0	0	0	0	0	0
pCluster_1662	Eukaryota	Alveolata	Dinophyta	Syndiniales	Dino-Group-II	Dino-Group-II-Clade-1	Dino-Group-II-Clade-1_X	Dino-Group-II-Clade-1_X_sp.		0	0	0	0	0	0	0	0	0	0	0	0	0	0	0	0	0	0	0	0	0	0	0	0	0	0	0	0	0	0	0	0	0	0	0	1	0	0	0	0
pCluster_1668	Eukaryota	Alveolata	Dinophyta	Dinophyceae	Dinophyceae_X	Dinophyceae_XX	Thecate	Thecate_sp.		0	0	0	0	0	0	0	0	0	0	0	0	0	0	0	0	0	0	0	0	0	0	0	0	0	0	0	0	0	0	0	0	0	0	0	0	0	0	0	0
pCluster_1672	Eukaryota	Archaeplastida	Chlorophyta	Mamiellophyceae	Dolichomastigales	Crustomastigaceae	Crustomastix	Crustomastix_didyma		0	0	0	0	0	0	0	0	0	0	0	0	0	0	0	0	0	0	0	0	0	0	0	0	0	0	0	0	0	0	0	0	0	0	0	0	0	0	0	0
pCluster_1675	Eukaryota	Alveolata	Ciliophora	Spirotrichea	Euplotia	Uronychiidae	Diophrys	Multi-affiliation		0	0	0	0	0	0	0	0	0	0	0	0	0	0	0	0	0	0	0	0	0	0	0	0	0	0	0	0	0	3	0	0	0	0	0	0	0	0	0	0
pCluster_1676	Eukaryota	Archaeplastida	Chlorophyta	Pyramimonadales	Pyramimonadales_X	Pyramimonadales_XX	Pyramimonas	Pyramimonas_aurea		0	0	0	0	0	0	0	0	0	0	0	0	0	0	0	0	0	0	0	0	0	0	0	0	0	0	0	0	0	0	0	0	0	0	0	0	0	0	1	0
pCluster_1678	Eukaryota	Alveolata	Ciliophora	Litostomatea	Cyclotrichia	Cyclotrichia_X	Cyclotrichia_XX	Cyclotrichia_XX_sp.		0	0	0	0	0	0	0	0	0	0	0	0	0	0	0	0	0	0	0	0	0	0	0	0	0	0	0	0	0	0	0	0	0	0	0	0	0	0	1	0
pCluster_1685	Eukaryota	Stramenopiles	Ochrophyta	Chrysophyceae	Chrysophyceae_X	Chrysophyceae_Clade-C	Multi-affiliation	Multi-affiliation		0	0	0	0	0	0	0	0	0	0	0	0	0	0	0	0	0	0	0	0	0	0	0	0	0	0	0	3	0	0	0	0	0	0	0	0	0	0	0	0
pCluster_1687	Eukaryota	Stramenopiles	Stramenopiles_X	Labyrinthulea	Labyrinthulales	Labyrinthulaceae	Oblongichytrium	Oblongichytrium_sp.		0	0	0	0	0	0	0	0	0	0	0	0	0	0	0	0	0	0	0	0	0	0	0	0	0	0	0	0	0	0	0	0	1	0	0	0	0	0	0	0
pCluster_1690	Eukaryota	Stramenopiles	Stramenopiles_X	MAST	MAST-6	MAST-6_X	MAST-6_XX	MAST-6_XX_sp.		0	0	0	0	0	0	0	0	0	0	0	0	0	0	0	0	0	0	0	0	0	0	0	0	0	0	0	0	0	0	0	0	0	0	0	0	0	0	0	0
pCluster_1694	Eukaryota	Rhizaria	Cercozoa	Filosa-Granofilosea	Filosa-Granofilosea_X	Novel-Gran-6	Novel-Gran-6_X	Novel-Gran-6_X_sp.		0	0	0	0	0	0	0	0	0	0	0	0	0	0	0	3	0	0	0	0	0	0	0	0	0	0	0	0	0	0	0	0	0	0	0	0	0	0	0	0
pCluster_1696	Eukaryota	Hacrobia	Cryptophyta	Cryptophyceae	Cryptophyceae_X	Cryptomonadales	Cryptomonadales_X	Cryptomonadales_X_sp.		1	0	0	0	0	0	0	0	0	0	0	0	0	1	0	0	0	0	0	0	0	0	0	0	0	1	0	0	0	0	0	0	0	0	1	0	0	0	0	0
pCluster_1709	Eukaryota	Opisthokonta	Choanoflagellida	Choanoflagellatea	Acanthoecida	Stephanoecidae_Group_I	Stephanoeca_Group_I	Stephanoeca_diplocostata		0	0	0	0	0	0	0	0	0	0	0	0	0	0	0	0	0	0	0	0	0	0	0	0	0	0	0	0	0	0	0	0	0	0	0	0	0	0	0	2
pCluster_1710	Eukaryota	Amoebozoa	Lobosa	Discosea-Flabellinia	Vannellida	Vannellidae	Lingulamoeba	Lingulamoeba_sp.		0	0	0	0	0	0	0	0	0	0	0	0	0	0	0	0	0	0	0	0	0	0	0	0	0	0	0	0	0	0	0	0	0	0	0	1	0	0	0	0
pCluster_1711	Eukaryota	Stramenopiles	Ochrophyta	Chrysophyceae	Chrysophyceae_X	Chrysophyceae_Clade-F	Paraphysomonas	Multi-affiliation		0	0	0	0	0	0	0	0	0	0	0	0	0	0	0	0	0	0	1	1	0	0	0	0	0	0	0	0	0	0	0	0	0	0	0	0	0	0	0	0
pCluster_1715	Eukaryota	Alveolata	Apicomplexa	Apicomplexa_X	Coccidia	Adelina-group	Adelina	Adelina_dimidiata		0	0	0	0	0	0	0	0	0	0	0	0	0	0	0	0	0	0	0	0	0	0	0	0	0	0	0	0	0	0	0	0	0	0	0	0	0	2	0	0
pCluster_1717	Eukaryota	Alveolata	Ciliophora	Spirotrichea	Hypotrichia	Oxytrichidae	Oxytrichidae_X	Oxytrichidae_X_sp.		0	0	0	0	0	0	0	0	0	0	0	0	0	0	0	0	0	0	0	0	0	0	0	0	0	0	0	0	0	0	0	0	0	0	0	0	1	1	0	0
pCluster_1722	Eukaryota	Alveolata	Ciliophora	Litostomatea	Cyclotrichia	Cyclotrichia_X	Cyclotrichia_XX	Cyclotrichia_XX_sp.		0	0	0	0	0	0	0	0	0	0	0	0	0	0	0	0	0	0	0	0	0	0	0	0	0	1	0	0	0	0	0	0	0	0	0	0	0	0	0	0
pCluster_1725	Eukaryota	Alveolata	Ciliophora	Heterotrichea	Heterotrichida	Condylostomatidae	Condylostoma	Condylostoma_sp.		0	0	0	0	0	0	0	0	0	6	0	0	0	0	0	0	0	0	0	0	0	0	0	0	0	0	0	0	0	0	0	0	0	0	0	0	0	0	0	0
pCluster_1727	Eukaryota	Opisthokonta	Fungi	Basidiomycota	Ustilaginomycotina	Ustilaginomycetes	Multi-affiliation	Multi-affiliation		0	0	0	0	0	0	0	0	0	0	0	0	0	0	0	0	0	0	0	0	0	0	0	2	0	0	0	0	0	0	0	0	0	0	0	0	0	0	0	0
pCluster_1729	Eukaryota	Alveolata	Dinophyta	Dinophyceae	Dinophyceae_X	Dinophyceae_XX	Warnowia	Warnowia_sp.		0	0	0	0	0	0	0	0	0	0	0	0	0	0	0	0	0	0	0	0	3	0	0	0	0	0	0	0	0	0	0	0	0	0	0	0	0	0	0	0
pCluster_1741	Eukaryota	Alveolata	Ciliophora	Phyllopharyngea	Suctoria	Acinetidae	Acineta	Acineta_sp.		0	0	1	0	0	0	0	0	0	0	0	0	0	0	0	0	0	0	0	0	0	0	0	0	0	0	0	0	0	0	0	0	0	0	0	0	0	0	0	0
pCluster_1743	Eukaryota	Alveolata	Ciliophora	Oligohymenophorea	Scuticociliatia	Pseudocohnilembidae	Pseudocohnilembus	Pseudocohnilembus_persalinus		0	0	0	0	0	0	0	0	0	0	0	0	0	0	0	0	0	0	0	0	0	0	0	0	0	0	0	0	0	0	0	0	0	0	0	1	0	0	0	0
pCluster_1744	Eukaryota	Apusozoa	Apusomonadidae	Apusomonadidae_Group-1	Apusomonadidae_Group-1_X	Apusomonadidae_Group-1_XX	Amastigomonas	Amastigomonas_sp.		0	0	0	0	0	0	0	0	4	0	0	0	0	0	0	0	0	0	0	0	0	0	0	0	0	0	0	0	0	0	0	0	0	0	0	0	0	0	0	0
pCluster_1750	Eukaryota	Archaeplastida	Chlorophyta	Trebouxiophyceae	Chlorellales	Chlorellales_X	Multi-affiliation	Multi-affiliation		0	0	0	0	0	0	0	0	0	0	0	0	0	0	0	0	0	0	0	0	0	0	0	0	0	0	0	0	0	0	0	0	0	0	0	0	0	0	0	0
pCluster_1751	Eukaryota	Archaeplastida	Chlorophyta	Ulvophyceae	Ulvales-relatives	Ulvales-relatives_X	Dilabifilum	Dilabifilum_arthropyreniae		0	1	0	1	0	2	0	0	0	0	0	0	0	0	0	0	0	0	0	0	0	0	0	0	0	0	0	0	0	0	0	0	0	0	0	0	0	0	0	0
pCluster_1752	Eukaryota	Stramenopiles	Stramenopiles_X	MAST	MAST-3	MAST-3J	MAST-3J_X	MAST-3J_X_sp.		0	0	0	0	0	0	0	0	0	0	0	0	0	0	0	0	1	0	0	0	0	0	0	0	0	0	0	0	0	0	0	0	0	0	0	0	0	0	0	0
pCluster_1753	Eukaryota	Stramenopiles	Ochrophyta	Phaeophyceae	Phaeophyceae_X	Phaeophyceae_XX	Multi-affiliation	Multi-affiliation		0	0	1	0	0	0	0	0	0	0	0	0	7	0	0	0	0	0	0	0	0	0	0	0	0	0	0	0	0	0	0	0	0	0	0	0	0	0	0	0
pCluster_1755	Eukaryota	Rhizaria	Cercozoa	Filosa-Thecofilosea	Filosa-Thecofilosea_X	Mataza-lineage	Mataza	Mataza_hastifera		0	0	0	0	0	0	0	0	0	0	0	0	0	0	0	0	0	0	0	0	0	0	0	0	0	0	0	0	0	0	0	0	1	0	0	0	0	0	0	0
pCluster_1761	Eukaryota	Alveolata	Ciliophora	Nassophorea	Nassophorea_X	Nassophorea_XX	Nassophorea_XXX	Nassophorea_XXX_sp.		0	0	0	0	0	0	0	0	5	0	0	0	0	0	0	0	0	0	0	0	0	0	0	0	0	0	0	0	0	0	0	0	0	0	0	0	0	0	0	0
pCluster_1765	Eukaryota	Amoebozoa	Lobosa	Discosea-Flabellinia	Dactylopodida	Paramoebidae	Neoparamoeba	Neoparamoeba_pemaquidensis		0	0	0	0	0	0	0	0	0	0	0	0	0	0	0	0	0	0	0	0	0	0	0	0	0	0	0	0	0	0	0	0	0	0	0	2	0	0	0	0
pCluster_1767	Eukaryota	Alveolata	Ciliophora	Oligohymenophorea	Scuticociliatia	Cinetochilidae	Cinetochilum	Cinetochilum_ovale		0	0	0	0	0	0	0	0	0	0	0	0	0	0	0	0	0	0	0	0	0	0	0	0	0	0	0	0	0	0	0	0	0	0	0	0	0	0	0	1
pCluster_1770	Eukaryota	Alveolata	Ciliophora	Prostomatea	Prostomatea-1	Prostomatea-1_X	Prostomatea-1_XX	Prostomatea-1_XX_sp.		0	0	0	0	0	0	0	0	0	0	0	0	0	0	0	0	0	0	0	0	0	0	0	0	0	0	0	0	0	0	1	0	0	0	0	0	0	0	0	0
pCluster_1772	Eukaryota	Opisthokonta	Fungi	Ascomycota	Saccharomycotina	Saccharomycetales	Multi-affiliation	Multi-affiliation		0	0	0	0	0	0	0	0	0	0	0	0	0	0	0	0	0	1	0	2	0	0	0	1	0	2	0	0	1	0	0	0	0	0	0	0	0	0	0	0
pCluster_1774	Eukaryota	Multi-affiliation	Multi-affiliation	Multi-affiliation	Multi-affiliation	Multi-affiliation	Multi-affiliation	Multi-affiliation		0	0	0	0	0	0	0	0	0	0	0	0	0	0	0	0	0	0	0	0	0	0	0	0	0	0	0	0	0	0	0	0	1	0	0	0	0	0	0	0
pCluster_1775	Eukaryota	Archaeplastida	Chlorophyta	Nephroselmidophyceae	Nephroselmidales	Nephroselmidales_X	Nephroselmis	Nephroselmis_pyriformis		0	0	0	0	0	0	0	0	0	0	0	0	0	0	0	0	0	0	0	0	0	0	0	0	0	0	0	0	0	0	0	0	1	0	0	0	0	0	0	0
pCluster_1787	Eukaryota	Apusozoa	Apusomonadidae	Apusomonadidae_Group-2	Apusomonadidae_Group-2B	Apusomonadidae_Group-2B_X	Apusomonadidae_Group-2B_XX	Apusomonadidae_Group-2B_XX_sp.		0	0	0	6	0	0	0	0	0	0	0	0	0	0	0	0	0	0	0	0	0	0	0	0	0	0	0	0	0	0	0	0	0	0	0	0	0	0	0	0
pCluster_1788	Eukaryota	Alveolata	Ciliophora	Spirotrichea	Oligotrichia	Strombidiidae	Multi-affiliation	Multi-affiliation		0	0	0	0	0	0	0	0	0	0	0	0	0	0	0	0	0	0	0	1	0	0	0	1	0	0	0	0	0	0	1	1	0	0	0	0	0	0	0	0
pCluster_1795	Eukaryota	Rhizaria	Radiolaria	Polycystinea	Spumellarida	Spumellarida-Group-I	Spumellarida-Group-I_X	Spumellarida-Group-I_X_sp.		0	0	0	0	0	0	0	0	0	0	0	0	0	0	0	0	0	1	0	0	0	0	0	0	0	0	0	0	0	0	0	0	0	0	0	0	0	1	0	0
pCluster_1797	Eukaryota	Alveolata	Ciliophora	Oligohymenophorea	Peritrichia	Vaginicolidae	Vaginicolidae_X	Vaginicolidae_X_sp.		0	0	0	0	0	0	0	0	0	0	0	0	0	0	0	0	0	0	0	0	0	0	0	0	0	0	0	0	0	0	0	0	0	2	0	0	0	0	0	0
pCluster_1798	Eukaryota	Alveolata	Ciliophora	Oligohymenophorea	Peritrichia	Zoothamniidae	Zoothamnium	Multi-affiliation		0	0	0	0	0	0	0	0	0	0	0	0	0	0	0	0	0	0	0	0	0	0	0	0	0	0	0	0	0	0	0	0	0	2	0	2	0	0	0	0
pCluster_1809	Eukaryota	Alveolata	Ciliophora	Spirotrichea	Oligotrichia	Strombidiidae	Strombidium	Strombidium_stylifer		0	0	0	0	0	0	0	0	0	0	0	0	0	0	0	0	0	0	0	0	0	0	0	0	0	0	0	0	0	0	0	0	0	0	0	0	0	0	0	0
pCluster_1811	Eukaryota	Alveolata	Ciliophora	Spirotrichea	Choreotrichia	Strombidinopsidae	Parastrombidinopsis	Parastrombidinopsis_minima		0	0	0	0	0	0	0	0	0	0	0	0	0	0	0	0	0	0	0	0	0	0	0	0	0	0	0	0	0	0	0	0	0	0	1	0	0	0	0	0
pCluster_1812	Eukaryota	Stramenopiles	Ochrophyta	Bolidophyceae	Parmales	Triparmaceae	Triparma	Triparma_sp.		0	0	0	0	0	0	0	0	0	0	0	0	0	0	0	0	1	0	0	0	0	0	0	0	0	0	0	0	0	0	0	0	0	0	0	0	0	0	0	0
pCluster_1821	Eukaryota	Alveolata	Dinophyta	Dinophyceae	Dinophyceae_X	Pfiesteriaceae	Multi-affiliation	Multi-affiliation		0	0	0	0	0	0	1	0	0	0	0	0	0	0	0	1	0	0	0	0	0	0	0	0	0	0	0	0	0	0	0	0	0	0	0	0	0	0	0	0
pCluster_1825	Eukaryota	Stramenopiles	Ochrophyta	Chrysophyceae	Chrysophyceae_X	Chrysophyceae_Clade-F	Clade-F_X	Clade-F_X_sp.		0	0	0	0	0	0	0	0	0	0	0	0	0	0	0	0	0	0	0	0	0	0	0	0	0	0	0	0	0	0	0	0	0	0	0	0	0	0	0	1
pCluster_1828	Eukaryota	Alveolata	Dinophyta	Syndiniales	Dino-Group-II	Dino-Group-II-Clade-6	Dino-Group-II-Clade-6_X	Dino-Group-II-Clade-6_X_sp.		0	0	0	0	0	0	0	0	0	0	0	0	0	0	0	0	0	0	0	0	0	0	0	0	0	0	0	0	0	0	0	0	1	0	0	0	0	0	0	0
pCluster_1841	Eukaryota	Alveolata	Ciliophora	Oligohymenophorea	Sessilida	Vorticellidae	Multi-affiliation	Multi-affiliation		0	0	0	0	0	0	0	0	0	0	1	0	0	0	0	0	0	0	0	0	0	0	0	0	0	0	0	0	0	0	0	0	0	0	0	0	0	0	0	0
pCluster_1842	Eukaryota	Stramenopiles	Ochrophyta	Bacillariophyta	Bacillariophyta_X	Raphid-pennate	Multi-affiliation	Multi-affiliation		0	0	0	0	0	0	0	0	0	0	0	0	0	0	0	0	0	0	0	0	0	0	0	0	0	0	0	0	0	0	0	0	0	0	0	0	0	0	0	0
pCluster_1847	Eukaryota	Opisthokonta	Mesomycetozoa	Ichthyosporea	Ichthyosphonida	Abeoformidae_Group_MAIP_2	Abeoformidae_Group_MAIP_2_X	Abeoformidae_Group_MAIP_2_X_sp.		1	0	0	2	0	0	0	0	0	0	0	0	1	1	0	0	0	0	0	0	0	0	0	0	0	0	0	0	0	0	0	0	0	0	0	0	0	0	0	0
pCluster_1854	Eukaryota	Opisthokonta	Fungi	Ascomycota	Pezizomycotina	Multi-affiliation	Multi-affiliation	Multi-affiliation		0	0	0	0	0	0	0	0	0	0	0	0	0	1	0	0	0	0	0	0	0	0	0	0	0	0	0	0	0	0	0	0	0	0	0	0	0	0	0	0
pCluster_1864	Eukaryota	Alveolata	Dinophyta	Dinophyceae	Dinophyceae_X	Dinophyceae_XX	Dinophyceae_XXX	Dinophyceae_XXX_sp.		0	0	0	0	0	0	0	0	0	0	0	0	0	0	0	0	0	0	0	0	0	0	0	0	0	0	0	0	0	0	0	0	0	0	0	0	0	0	0	0
pCluster_1867	Eukaryota	Alveolata	Alveolata_X	Alveolata_XX	Alveolata_XXX	Alveolata_XXXX	Alveolata_XXXXX	Alveolata_XXXXX_sp.		0	0	0	0	0	0	0	0	0	0	0	0	0	0	0	0	0	0	0	0	0	0	0	0	0	0	0	0	0	0	0	0	0	0	0	1	0	0	0	0
pCluster_1869	Eukaryota	Alveolata	Multi-affiliation	Multi-affiliation	Multi-affiliation	Multi-affiliation	Multi-affiliation	Multi-affiliation		0	0	0	0	0	0	0	0	0	0	0	0	0	0	0	0	0	0	0	0	0	0	0	0	0	0	0	1	0	0	0	0	0	0	0	0	0	1	0	1
pCluster_1879	Eukaryota	Alveolata	Ciliophora	Spirotrichea	Oligotrichia	Strombidiidae	Novistrombidium	Novistrombidium_orientale		0	0	0	0	0	0	0	0	0	0	0	0	0	0	0	0	0	0	0	0	0	0	0	0	0	1	0	0	0	0	0	0	0	0	0	0	0	0	0	0
pCluster_1881	Eukaryota	Hacrobia	Haptophyta	Prymnesiophyceae	Prymnesiales	Prymnesiales_X	Chrysocampanula	Chrysocampanula_spinifera		0	0	0	0	0	0	0	0	0	0	0	0	0	0	0	0	1	0	0	0	0	0	0	0	0	0	0	0	0	0	0	0	0	0	0	0	0	0	0	0
pCluster_1901	Eukaryota	Alveolata	Dinophyta	Dinophyceae	Dinophyceae_X	Dinophyceae_XX	Dinophyceae_XXX	Dinophyceae_XXX_sp.		0	0	0	0	0	0	0	0	0	0	0	0	0	0	0	0	0	0	0	0	0	0	0	0	0	0	0	0	0	0	0	0	0	0	0	1	0	0	0	0
pCluster_1910	Eukaryota	Archaeplastida	Chlorophyta	Mamiellophyceae	Dolichomastigales	Crustomastigaceae	Crustomastix	Crustomastix_didyma		0	0	0	0	0	0	0	0	0	0	0	0	0	0	0	0	0	0	0	0	0	0	0	0	0	0	0	0	0	0	0	0	2	0	0	0	0	0	0	0
pCluster_1911	Eukaryota	Archaeplastida	Chlorophyta	Trebouxiophyceae	Microthamniales	Microthamniales_X	Multi-affiliation	Multi-affiliation		0	0	0	0	0	0	0	0	0	0	0	0	0	0	0	0	0	0	0	0	0	0	0	0	0	0	0	0	0	0	0	0	1	0	0	0	0	0	0	0
pCluster_1912	Eukaryota	Alveolata	Ciliophora	Spirotrichea	Hypotrichia	Oxytrichidae	Oxytrichidae_X	Oxytrichidae_X_sp.		0	0	0	0	0	0	0	0	3	0	0	0	0	0	0	0	0	0	0	0	0	0	0	0	0	0	0	0	0	0	0	0	0	0	0	0	0	0	0	0
pCluster_1929	None	None	None	None	None	None	None	None		0	0	0	0	0	0	0	0	0	0	0	0	0	0	0	0	0	0	0	0	0	0	0	0	0	0	0	0	0	0	0	0	0	0	0	0	0	0	0	0
pCluster_1933	Eukaryota	Alveolata	Ciliophora	Oligohymenophorea	Peritrichia	Vaginicolidae	Vaginicolidae_X	Vaginicolidae_X_sp.		0	0	0	0	0	0	0	0	0	0	0	0	0	0	0	0	0	0	0	2	0	0	0	0	0	0	0	0	0	0	0	0	0	0	0	0	0	0	0	0
pCluster_1937	Eukaryota	Alveolata	Ciliophora	Oligohymenophorea	Peritrichia	Vaginicolidae	Vaginicolidae_X	Vaginicolidae_X_sp.		0	0	0	0	0	0	0	0	0	0	0	0	0	0	0	0	0	0	0	0	0	0	0	0	0	0	0	0	0	0	0	0	0	0	0	0	0	0	0	0
pCluster_1939	Eukaryota	Alveolata	Ciliophora	Spirotrichea	Choreotrichia	Strobilidiidae	Multi-affiliation	Multi-affiliation		0	0	0	0	0	0	0	0	0	0	0	0	0	0	0	0	0	0	0	0	0	0	0	0	0	0	0	0	0	0	0	0	0	0	0	0	0	0	0	3
pCluster_1948	Eukaryota	Alveolata	Ciliophora	Oligohymenophorea	Scuticociliatia	Uronematidae	Paralembus	Paralembus_digitiformis		0	0	0	0	0	0	0	0	0	0	0	0	0	0	0	0	0	0	0	0	0	0	0	0	0	0	0	0	0	0	0	1	0	0	0	0	0	0	0	0
pCluster_1958	Eukaryota	Opisthokonta	Fungi	Ascomycota	Pezizomycotina	Eurotiomycetes	Multi-affiliation	Multi-affiliation		0	0	0	0	0	0	0	0	0	0	0	0	0	0	0	0	0	1	0	0	0	0	0	0	0	0	0	0	0	0	0	0	0	0	0	0	0	0	0	0
pCluster_1964	Eukaryota	Alveolata	Ciliophora	Phyllopharyngea	Suctoria	Suctoria_X	Hypocoma	Hypocoma_acinetarum		0	0	0	0	0	0	0	0	0	0	0	0	0	0	0	0	0	0	0	0	0	0	0	0	0	0	0	0	0	0	0	0	0	0	0	0	0	0	0	0
pCluster_1965	Eukaryota	Alveolata	Ciliophora	Phyllopharyngea	Suctoria	Ephelotidae	Ephelota	Ephelota_gemmipara		0	0	0	0	0	0	0	0	0	0	0	0	0	0	0	0	0	0	0	0	0	0	0	0	0	0	0	0	0	0	0	0	0	0	0	0	0	0	0	0
pCluster_1969	Eukaryota	Alveolata	Ciliophora	Spirotrichea	Oligotrichia	Strombidiidae	Strombidiidae_X	Strombidiidae_X_sp._strain1		0	0	0	0	0	0	0	0	0	0	0	0	0	0	0	0	0	0	0	0	0	0	0	0	0	1	0	0	0	0	0	1	0	0	0	0	0	0	0	0
pCluster_1982	Eukaryota	Excavata	Discoba	Euglenozoa	Kinetoplastida	Parabodonid	Parabodo	Parabodo_caudatus		0	0	0	0	0	0	0	0	0	0	0	0	0	0	0	0	0	0	0	0	0	0	0	0	0	0	0	0	0	0	0	0	0	0	0	0	0	0	0	0
pCluster_1985	Eukaryota	Alveolata	Ciliophora	Oligohymenophorea	Peritrichia	Zoothamniidae	Zoothamnium	Zoothamnium_arbuscula		0	1	0	0	0	1	0	2	1	0	0	0	0	0	0	0	0	0	0	0	0	0	0	0	0	0	0	0	0	0	0	0	0	0	0	0	0	0	0	0
pCluster_1987	Eukaryota	Stramenopiles	Ochrophyta	Bacillariophyta	Bacillariophyta_X	Raphid-pennate	Nitzschia	Multi-affiliation		0	0	0	0	0	0	0	0	0	0	0	0	0	7	0	0	0	0	0	0	0	0	0	0	0	0	0	0	0	0	0	0	0	0	0	0	0	0	0	0
pCluster_1990	Eukaryota	Alveolata	Ciliophora	Spirotrichea	Choreotrichia	Strobilidiidae	Pelagostrobilidium	Pelagostrobilidium_sp.		0	0	0	0	0	0	0	0	0	0	0	0	0	0	0	0	0	0	0	0	0	0	0	0	0	0	0	1	0	0	0	0	0	0	0	0	0	0	0	0
pCluster_1997	Eukaryota	Archaeplastida	Chlorophyta	Trebouxiophyceae	Microthamniales	Microthamniales_X	Multi-affiliation	Multi-affiliation		0	0	0	0	0	0	0	0	0	0	0	0	0	0	0	0	0	0	0	0	0	0	0	0	0	0	0	0	0	0	0	0	0	1	0	0	0	0	0	0
pCluster_2007	Eukaryota	Stramenopiles	Stramenopiles_X	Bicoecea	Bicoecales	Bicoecaceae	Bicoecaceae_X	Bicoecaceae_X_sp.		0	0	0	0	0	0	0	0	0	0	0	0	0	0	0	0	0	0	0	0	0	0	0	0	0	0	0	0	0	0	0	0	0	2	0	0	0	0	0	0
pCluster_2015	Eukaryota	Multi-affiliation	Multi-affiliation	Multi-affiliation	Multi-affiliation	Multi-affiliation	Multi-affiliation	Multi-affiliation		0	0	0	0	0	0	0	0	0	0	0	0	0	0	0	0	0	0	0	0	0	0	0	0	0	0	0	0	0	0	0	0	1	0	0	0	0	0	0	0
pCluster_2033	Eukaryota	Archaeplastida	Chlorophyta	Ulvophyceae	Ulotrichales	Ulotrichales_X	Hazenia	Multi-affiliation		0	0	0	5	0	0	0	0	0	0	0	0	0	0	0	0	0	0	0	0	0	0	0	0	0	0	0	0	0	0	0	0	0	0	0	0	0	0	0	0
pCluster_2040	Eukaryota	Alveolata	Apicomplexa	Apicomplexa_X	Coccidia	Adelina-group	Adelina	Adelina_dimidiata		0	0	0	0	0	0	0	0	0	0	0	0	0	0	0	0	0	0	0	0	0	0	0	0	0	0	0	0	0	0	0	0	1	0	0	0	0	0	0	0
pCluster_2046	Eukaryota	Alveolata	Ciliophora	Spirotrichea	Choreotrichia	Strobilidiidae	Rimostrombidium	Rimostrombidium_lacustris		0	0	0	0	0	0	0	0	0	0	0	0	0	0	0	0	0	1	0	0	1	0	1	0	0	0	0	0	0	0	0	1	0	0	0	0	0	0	0	0
pCluster_2047	Eukaryota	Alveolata	Ciliophora	Spirotrichea	Euplotia	Uronychiidae	Uronychia	Multi-affiliation		0	0	0	0	0	0	0	0	0	0	0	0	0	0	0	0	0	0	0	0	0	0	0	0	0	0	0	0	0	0	0	0	0	0	3	0	0	0	0	0
pCluster_2050	Eukaryota	Alveolata	Dinophyta	Syndiniales	Dino-Group-II	Dino-Group-II-Clade-8	Dino-Group-II-Clade-8_X	Dino-Group-II-Clade-8_X_sp.		0	0	0	0	0	0	0	0	0	0	0	0	0	0	0	3	0	0	0	0	0	0	0	0	0	0	0	0	0	0	0	0	0	0	0	0	0	0	0	0
pCluster_2052	Eukaryota	Opisthokonta	Fungi	Basidiomycota	Agaricomycotina	Agaricomycetes	Multi-affiliation	Multi-affiliation		0	0	0	0	0	0	0	0	0	0	0	0	0	0	0	0	0	0	0	0	0	0	0	0	3	0	0	0	0	0	0	0	0	0	0	0	0	0	0	0
pCluster_2056	Eukaryota	Alveolata	Apicomplexa	Apicomplexa_X	Coccidia	Adelina-group	Adelina	Adelina_dimidiata		0	0	0	0	0	0	0	0	0	0	0	0	0	0	0	0	0	0	0	0	0	0	0	0	0	0	1	0	0	0	0	0	0	0	0	0	0	0	0	0
pCluster_2063	Eukaryota	Alveolata	Ciliophora	Oligohymenophorea	Peritrichia	Vaginicolidae	Vaginicolidae_X	Vaginicolidae_X_sp.		0	0	0	0	0	0	0	0	0	0	0	0	0	0	1	0	0	0	0	0	0	0	0	0	0	0	0	0	0	0	0	0	0	0	0	0	0	0	0	0
pCluster_2081	Eukaryota	Alveolata	Ciliophora	Phyllopharyngea	Cyrtophoria	Dysteriidae	Dysteria	Dysteria_procera		0	0	1	0	0	0	0	0	0	0	0	0	0	0	0	0	0	0	0	0	0	0	0	0	0	0	0	0	0	0	0	0	0	0	0	0	0	0	0	0
pCluster_2090	Eukaryota	Alveolata	Ciliophora	Litostomatea	Cyclotrichia	Cyclotrichia_X	Cyclotrichia_XX	Cyclotrichia_XX_sp.		0	0	0	0	0	0	0	0	0	0	0	0	0	0	0	0	0	0	0	0	0	1	0	0	0	0	0	0	0	0	0	1	0	0	0	0	0	0	0	0
pCluster_2100	Eukaryota	Amoebozoa	Conosa	Variosea	Variosea_X	Protosteliids	Protostelium	Protostelium_mycophagum		0	0	2	0	0	0	0	0	0	0	0	0	0	0	0	0	0	0	0	0	0	0	0	0	0	0	0	0	0	0	0	0	0	0	0	0	0	0	0	0
pCluster_2108	Eukaryota	Alveolata	Dinophyta	Syndiniales	Dino-Group-II	Dino-Group-II-Clade-1	Dino-Group-II-Clade-1_X	Dino-Group-II-Clade-1_X_sp.		0	0	0	0	0	0	0	0	0	0	0	0	0	0	0	1	0	0	0	0	0	0	0	0	0	0	0	0	0	0	0	0	0	0	0	0	0	0	0	0
pCluster_2120	Eukaryota	Alveolata	Ciliophora	Spirotrichea	Euplotia	Aspidiscidae	Aspidisca	Aspidisca_sp.		0	0	0	0	0	0	0	0	0	0	0	0	0	0	0	0	0	0	0	0	0	0	0	0	0	0	0	0	0	0	0	0	0	0	0	0	0	0	0	0
pCluster_2132	Eukaryota	Alveolata	Ciliophora	Spirotrichea	Hypotrichia	Hypotrichia_X	Psammomitra	Psammomitra_retractilis		0	0	0	0	0	0	0	0	0	0	0	0	0	0	0	0	0	0	0	0	0	0	0	0	0	0	0	0	0	0	0	0	0	0	0	0	0	0	0	0
pCluster_2133	Eukaryota	Alveolata	Ciliophora	Spirotrichea	Oligotrichia	Multi-affiliation	Multi-affiliation	Multi-affiliation		0	0	0	0	0	0	0	0	0	0	0	0	0	0	0	0	0	0	0	0	0	0	0	0	0	1	0	0	0	0	0	0	0	0	0	0	0	0	0	0
pCluster_2135	Eukaryota	Alveolata	Dinophyta	Syndiniales	Dino-Group-II	Dino-Group-II_X	Dino-Group-II_XX	Dino-Group-II_XX_sp.		0	0	0	0	0	0	1	0	0	0	0	0	0	0	0	0	0	0	0	0	0	0	0	0	0	0	0	0	0	0	0	0	0	0	0	0	0	0	0	0
pCluster_2145	Eukaryota	Opisthokonta	Fungi	Basidiomycota	Wallemiomycetes	Wallemiales	Wallemia	Wallemia_sebi		0	0	0	0	0	0	0	0	0	3	0	0	0	0	0	0	0	0	0	0	0	0	0	0	0	0	0	0	0	0	0	0	0	0	0	0	0	0	0	0
pCluster_2147	Eukaryota	Stramenopiles	Stramenopiles_X	Labyrinthulea	Labyrinthulales	Labyrinthulaceae	Oblongichytrium	Oblongichytrium_sp.		0	0	0	0	0	0	0	0	0	0	0	0	0	0	0	0	1	0	0	0	0	0	0	0	0	0	0	0	0	0	0	0	0	0	0	0	0	0	0	0
pCluster_2151	Eukaryota	Opisthokonta	Opisthokonta_X	Opisthokonta_XX	Opisthokonta_XXX	Opisthokonta_XXXX	Opisthokonta_XXXXX	Opisthokonta_XXXXX_sp.		2	0	0	0	0	0	0	0	0	0	0	0	0	0	0	0	0	0	0	0	0	0	0	0	0	0	0	0	0	0	0	0	0	0	0	0	0	0	0	0
pCluster_2153	Eukaryota	Stramenopiles	Stramenopiles_X	Pirsonia_Clade	Pirsonia_Clade_X	Pirsonia_Clade_XX	Pirsonia	Pirsonia_guinardiae		0	0	2	0	0	0	0	0	0	0	0	0	0	0	0	0	0	0	0	0	0	0	0	0	0	0	0	0	0	0	0	0	0	0	0	0	0	0	0	0
pCluster_2158	Eukaryota	Alveolata	Ciliophora	Oligohymenophorea	Peritrichia	Vaginicolidae	Vaginicolidae_X	Vaginicolidae_X_sp.		0	0	0	0	0	0	0	0	0	0	0	0	0	0	0	0	0	0	0	0	0	0	0	0	0	0	0	0	0	0	0	0	0	0	0	1	0	0	0	0
pCluster_2163	Eukaryota	Alveolata	Ciliophora	Litostomatea	Cyclotrichia	Cyclotrichia_X	Cyclotrichia_XX	Cyclotrichia_XX_sp.		0	0	0	0	0	0	0	0	0	0	0	0	0	0	0	0	0	0	0	0	0	0	0	0	0	0	0	0	0	0	0	0	0	0	0	0	0	0	0	0
pCluster_2166	Eukaryota	Archaeplastida	Chlorophyta	Trebouxiophyceae	Chlorellales	Chlorellales_X	Multi-affiliation	Multi-affiliation		0	0	0	0	0	0	0	0	0	0	0	0	0	0	0	0	0	0	0	0	0	0	0	0	0	0	0	0	0	0	0	0	1	0	0	0	0	0	0	0
pCluster_2173	Eukaryota	Opisthokonta	Fungi	Basidiomycota	Agaricomycotina	Agaricomycetes	Multi-affiliation	Multi-affiliation		0	0	0	0	0	0	0	0	0	0	0	0	6	0	0	0	0	0	0	0	0	0	0	0	0	0	0	0	0	0	0	0	0	0	0	0	0	0	0	0
pCluster_2175	Eukaryota	Alveolata	Dinophyta	Dinophyceae	Dinophyceae_X	Dinophyceae_XX	Dinophyceae_XXX	Dinophyceae_XXX_sp.		0	0	0	0	0	0	0	0	0	0	0	0	0	0	0	0	0	0	0	0	0	0	0	0	0	0	0	0	0	0	0	0	1	0	0	0	0	0	0	0
pCluster_2179	Eukaryota	Opisthokonta	Mesomycetozoa	Ichthyosporea	Ichthyophonida	Ichthyophonida_X	Ichthyophonida_XX	Ichthyophonida_XX_sp.		0	0	0	0	0	0	0	0	0	0	0	0	0	0	0	0	0	0	0	0	0	0	0	0	0	0	0	0	0	0	0	0	0	0	0	0	0	0	0	0
pCluster_2180	Eukaryota	Rhizaria	Cercozoa	Filosa-Thecofilosea	Multi-affiliation	Multi-affiliation	Multi-affiliation	Multi-affiliation		0	0	0	0	0	0	2	0	0	0	0	0	0	0	0	0	0	0	0	0	0	0	0	0	0	0	0	0	0	0	0	0	0	0	0	0	0	0	0	0
pCluster_2182	None	None	None	None	None	None	None	None		0	0	0	0	0	1	0	0	0	0	0	0	0	0	0	0	0	0	0	0	0	0	0	0	0	0	0	0	0	0	0	0	0	0	0	0	0	0	0	0
pCluster_2183	Eukaryota	Opisthokonta	Fungi	Basidiomycota	Agaricomycotina	Agaricomycetes	Skvortzovia	Skvortzovia_furfurella		0	0	0	0	0	0	0	0	0	0	0	0	0	0	0	0	0	0	0	0	0	0	0	0	0	0	0	0	0	0	0	0	0	0	0	0	1	0	0	0
pCluster_2184	None	None	None	None	None	None	None	None		0	0	0	0	0	0	0	0	0	0	0	0	0	0	0	0	0	0	0	0	0	0	0	0	0	0	0	0	0	0	0	0	0	0	0	0	0	0	0	0
pCluster_2189	Eukaryota	Opisthokonta	Choanoflagellida	Choanoflagellatea	Acanthoecida	Stephanoecidae_Group_I	Stephanoecidae_Group_I_X	Stephanoecidae_Group_I_X_sp.		0	0	0	0	0	0	0	0	0	0	0	0	0	0	0	0	0	0	0	0	0	0	0	0	0	0	0	0	0	0	0	0	0	2	0	0	0	0	0	0
pCluster_2191	Eukaryota	Archaeplastida	Chlorophyta	Ulvophyceae	Ulotrichales	Ulotrichales_X	Multi-affiliation	Multi-affiliation		0	0	0	0	0	0	0	0	0	0	0	0	0	0	1	0	0	0	0	0	0	0	0	0	0	0	0	0	0	0	0	0	0	0	0	0	0	0	0	0
pCluster_2196	Eukaryota	Opisthokonta	Fungi	Ascomycota	Pezizomycotina	Multi-affiliation	Multi-affiliation	Multi-affiliation		0	0	0	0	0	0	0	0	0	0	0	0	0	0	0	0	0	0	0	0	0	0	0	0	0	0	0	0	0	0	0	0	0	0	0	0	0	0	0	0
pCluster_2199	Eukaryota	Stramenopiles	Stramenopiles_X	Labyrinthulea	Thraustochytriales	Thraustochytriaceae	Thraustochytrium	Thraustochytrium_motivum		0	0	0	0	0	0	0	0	0	0	0	0	0	0	0	0	0	0	0	0	0	0	0	0	0	0	0	0	0	0	0	0	0	0	0	0	0	0	0	0
pCluster_2209	Eukaryota	Alveolata	Ciliophora	Spirotrichea	Hypotrichia	Holostichidae	Holosticha	Holosticha_diademata		0	0	0	0	0	0	0	0	0	0	0	0	0	0	0	0	0	0	0	0	0	0	0	0	0	0	0	0	0	0	0	0	0	0	0	0	0	0	0	0
pCluster_2215	Eukaryota	Hacrobia	Cryptophyta	Cryptophyceae	Cryptophyceae_X	Cryptomonadales	Multi-affiliation	Multi-affiliation		0	0	0	0	0	0	0	0	0	0	0	0	0	0	0	0	0	0	1	0	0	0	0	0	0	0	0	0	0	0	0	0	0	0	0	0	0	0	0	0
pCluster_2225	Eukaryota	Hacrobia	Haptophyta	Prymnesiophyceae	Isochrysidales	Noelaerhabdaceae	Emiliania_Gephyrocapsa	Emiliania_Gephyrocapsa_sp		1	0	0	0	0	0	0	0	0	0	0	0	0	0	0	0	0	0	0	0	0	0	0	0	0	0	0	0	0	0	0	0	0	0	0	0	0	0	0	0
pCluster_2233	Eukaryota	Alveolata	Ciliophora	Spirotrichea	Hypotrichia	Oxytrichidae	Amphisiella	Amphisiella_annulata		0	0	0	0	0	0	0	2	0	0	1	0	0	0	0	0	0	0	0	1	0	0	0	0	0	0	0	0	0	0	0	0	0	0	0	0	0	0	0	0
pCluster_2246	Eukaryota	Amoebozoa	Lobosa	Lobosa_X	Centramoebida	Acanthamoebidae	Acanthamoeba	Acanthamoeba_sp.		0	0	0	0	0	0	0	0	0	0	0	0	0	0	2	0	0	0	0	0	0	0	0	0	0	0	0	0	0	0	0	0	0	0	0	0	0	0	0	0
pCluster_2252	Eukaryota	Stramenopiles	Stramenopiles_X	MAST	MAST-3	MAST-3I	MAST-3I_X	MAST-3I_X_sp.		0	0	0	0	0	0	0	0	0	0	0	0	0	0	0	0	0	0	0	0	0	0	0	0	0	0	0	0	0	0	0	0	1	0	0	0	0	0	0	0
pCluster_2256	Eukaryota	Alveolata	Ciliophora	Oligohymenophorea	Peritrichia	Zoothamniidae	Zoothamnium	Zoothamnium_pelagicum		0	0	0	0	0	0	0	0	0	0	0	0	4	0	2	0	0	0	0	0	0	0	0	0	0	0	0	0	0	0	0	0	0	0	0	0	0	0	0	0
pCluster_2267	Eukaryota	Opisthokonta	Fungi	Ascomycota	Pezizomycotina	Leotiomycetes	Multi-affiliation	Multi-affiliation		0	0	0	0	0	1	0	0	0	0	0	0	0	0	0	0	0	0	0	0	0	0	1	0	0	0	0	0	0	0	0	0	0	0	0	0	0	0	0	0
pCluster_2274	Eukaryota	Amoebozoa	Lobosa	Tubulinea	Echinamoebida	Vermamoebidae	Hartmannella	Hartmannella_abertawensis		0	0	0	0	0	0	0	0	0	0	0	0	0	0	0	1	0	0	0	0	0	0	0	0	0	0	0	0	0	0	0	0	0	0	0	0	0	0	0	0
pCluster_2280	Eukaryota	Stramenopiles	Ochrophyta	Bacillariophyta	Bacillariophyta_X	Araphid-pennate	Licmophora	Licmophora_sp.		0	0	0	0	0	0	0	0	0	0	0	0	0	0	0	0	0	0	0	0	0	0	0	0	0	0	0	0	0	0	0	0	0	0	0	0	0	0	0	0
pCluster_2282	Eukaryota	Opisthokonta	Fungi	Basidiomycota	Agaricomycotina	Agaricomycetes	Agaricomycetes_X	Agaricomycetes_X_sp.		0	0	1	0	0	0	0	0	0	0	0	0	0	0	0	0	0	0	0	0	0	0	0	0	0	0	0	0	0	0	0	0	0	0	0	0	0	0	0	0
pCluster_2286	Eukaryota	Alveolata	Ciliophora	Oligohymenophorea	Sessilida	Vorticellidae	Pseudovorticella	Pseudovorticella_punctata		0	3	0	0	0	0	0	0	0	0	0	0	0	0	0	0	0	0	0	0	0	0	0	0	0	0	0	0	0	0	0	0	0	0	0	0	0	0	0	0
pCluster_2289	Eukaryota	Archaeplastida	Chlorophyta	Prasino-Clade-V	Pseudoscourfieldiales	Pycnococcaceae	Pycnococcaceae-clade1	Pycnococcaceae-clade1-sp.		0	0	0	0	0	0	0	0	0	0	0	0	0	0	0	0	0	0	0	0	0	0	0	0	0	0	0	0	0	0	0	0	1	0	0	0	0	0	0	0
pCluster_2307	Eukaryota	Alveolata	Dinophyta	Dinophyceae	Dinophyceae_X	Pfiesteriaceae	Pfiesteriaceae_X	Pfiesteriaceae_X_sp.		0	0	0	0	0	0	0	0	0	0	0	0	5	0	0	0	0	0	0	0	0	0	0	0	0	0	0	0	0	0	0	0	0	0	0	0	0	0	0	0
pCluster_2322	Eukaryota	Alveolata	Ciliophora	Phyllopharyngea	Cyrtophoria	Dysteriidae	Dysteria	Dysteria_derouxi		0	0	0	0	0	0	0	0	0	0	0	0	0	0	0	0	0	0	0	0	0	0	0	0	0	0	0	0	0	0	0	0	0	0	0	0	0	0	0	0
pCluster_2330	Eukaryota	Archaeplastida	Chlorophyta	Mamiellophyceae	Mamiellales	Mamiellaceae	Micromonas	Micromonas_Clade-B.E.3		0	0	0	0	0	0	0	0	0	0	0	0	0	0	0	0	0	0	0	0	0	0	0	0	0	0	0	0	0	0	0	0	1	0	0	0	0	0	0	0
pCluster_2338	Eukaryota	Alveolata	Ciliophora	Spirotrichea	Hypotrichia	Oxytrichidae	Schmidingerothrix	Schmidingerothrix_sp.		0	0	0	0	0	0	0	0	0	0	0	0	0	0	2	0	0	0	0	0	0	0	0	0	0	0	0	0	0	0	0	0	0	0	0	0	0	0	0	0
pCluster_2349	Eukaryota	Alveolata	Ciliophora	Litostomatea	Cyclotrichia	Mesodiniidae	Askenasia	Askenasia_sp.		0	0	0	0	0	0	0	0	0	0	0	0	0	0	0	0	0	0	0	0	0	0	0	0	0	0	0	1	0	0	0	0	0	0	0	0	0	0	0	0
pCluster_2354	Eukaryota	Stramenopiles	Ochrophyta	Bacillariophyta	Bacillariophyta_X	Polar-centric-Mediophyceae	Chaetoceros	Chaetoceros_neogracile		0	0	0	0	0	0	0	0	0	0	0	0	0	0	0	0	0	0	0	0	0	0	0	0	0	0	0	0	0	0	0	0	0	0	0	0	0	1	0	0
pCluster_2383	Eukaryota	Opisthokonta	Fungi	Basidiomycota	Agaricomycotina	Agaricomycetes	Mycena	Mycena_plumbea		0	0	1	0	0	0	0	0	0	0	0	0	0	0	0	0	0	0	0	0	0	0	0	0	0	0	0	0	0	0	0	0	0	0	0	0	0	0	0	0
pCluster_2388	Eukaryota	Amoebozoa	Conosa	Mycetozoa-Myxogastrea	Trichiales	Trichiaceae	Arcyria	Arcyria_cinerea		0	0	0	0	0	0	0	0	0	0	0	0	0	0	0	0	0	0	0	0	0	0	0	0	0	0	0	0	0	0	0	0	0	1	0	0	0	0	0	0
pCluster_2390	Eukaryota	Stramenopiles	Ochrophyta	Bacillariophyta	Bacillariophyta_X	Polar-centric-Mediophyceae	Ardissonea	Ardissonea_baculus		0	0	0	0	0	0	0	0	0	0	0	0	0	0	0	0	0	0	0	0	0	0	0	0	0	0	0	0	0	0	0	0	0	0	0	0	0	0	0	0
pCluster_2403	Eukaryota	Alveolata	Ciliophora	Spirotrichea	Oligotrichia	Multi-affiliation	Multi-affiliation	Multi-affiliation		0	0	0	0	0	0	0	0	0	0	0	0	0	0	0	0	0	0	0	0	0	0	0	0	0	0	0	0	0	0	0	0	0	0	0	0	0	0	0	1
pCluster_2405	Eukaryota	Alveolata	Ciliophora	Spirotrichea	Hypotrichia	Multi-affiliation	Multi-affiliation	Multi-affiliation		0	0	0	0	0	0	0	0	0	0	0	0	0	0	0	0	0	0	0	0	0	0	0	0	0	0	0	0	0	0	0	0	0	1	0	0	0	0	0	0
pCluster_2432	Eukaryota	Archaeplastida	Chlorophyta	Pyramimonadales	Pyramimonadales_X	Pyramimonadales_XX	Cymbomonas	Cymbomonas_tetramitiformis		0	0	0	0	0	0	0	0	0	0	0	0	0	0	0	0	0	0	0	0	0	0	0	0	0	0	0	0	0	0	0	0	0	0	0	0	0	0	1	0
pCluster_2438	Eukaryota	Alveolata	Ciliophora	Oligohymenophorea	Peritrichia	Zoothamniidae	Zoothamnopsis	Zoothamnopsis_sinica		0	0	0	0	0	0	0	0	0	1	0	0	0	0	0	0	0	0	0	0	0	0	0	0	0	0	0	0	0	0	0	0	0	0	0	0	0	0	0	0
pCluster_2456	Eukaryota	Alveolata	Ciliophora	Oligohymenophorea	Peritrichia	Vaginicolidae	Vaginicolidae_X	Vaginicolidae_X_sp.		0	0	0	0	0	0	0	0	0	0	0	0	0	0	0	0	0	0	0	0	0	0	0	0	0	0	0	0	0	0	0	0	0	0	0	1	0	0	0	0
pCluster_2507	Eukaryota	Alveolata	Ciliophora	Litostomatea	Haptoria	Litonotidae	Loxophyllum	Loxophyllum_perihoplophorum		0	0	0	0	0	0	0	0	0	0	0	2	0	0	0	0	0	0	0	0	0	0	0	0	0	0	0	0	0	0	0	0	0	0	0	0	0	0	0	0
pCluster_2508	Eukaryota	Alveolata	Ciliophora	Phyllopharyngea	Suctoria	Suctoria_X	Hypocoma	Hypocoma_acinetarum		0	0	0	0	0	0	0	0	0	0	0	0	0	0	0	0	0	0	0	0	0	0	0	0	0	0	0	0	0	0	0	0	0	0	0	0	0	0	0	0
pCluster_2510	Eukaryota	Stramenopiles	Ochrophyta	Chrysophyceae	Chrysophyceae_X	Chrysophyceae_Clade-I	Clade-I_X	Clade-I_X_sp.		0	0	0	0	0	0	0	0	0	0	0	0	0	0	0	0	0	0	0	0	0	0	0	0	0	0	0	0	0	0	0	0	1	0	0	0	0	0	0	0
pCluster_2513	Eukaryota	Alveolata	Ciliophora	Spirotrichea	Euplotia	Aspidiscidae	Aspidisca	Aspidisca_leptaspis		0	0	0	0	0	0	0	0	0	0	0	0	0	0	0	0	0	0	0	0	0	0	0	0	0	0	0	0	0	0	0	0	0	0	0	0	0	0	0	0
pCluster_2530	Eukaryota	Opisthokonta	Fungi	Basidiomycota	Ustilaginomycotina	Exobasidiomycetes	Exobasidiomycetes_X	Exobasidiomycetes_X_sp.		0	0	0	0	0	0	0	0	0	0	0	0	0	0	0	0	0	0	0	0	0	1	0	0	0	0	0	0	0	0	0	0	0	0	0	0	0	0	0	0
pCluster_2532	Eukaryota	Opisthokonta	Fungi	Basidiomycota	Ustilaginomycotina	Exobasidiomycetes	Multi-affiliation	Multi-affiliation		0	0	0	0	0	0	0	0	0	0	0	0	0	0	0	0	0	0	0	0	0	0	0	0	0	0	0	0	0	0	0	0	0	0	0	0	0	1	0	0
pCluster_2577	Eukaryota	Alveolata	Dinophyta	Syndiniales	Dino-Group-II	Dino-Group-II-Clade-5	Dino-Group-II-Clade-5_X	Dino-Group-II-Clade-5_X_sp.		0	0	0	0	0	0	0	0	0	0	0	0	1	0	0	0	0	0	0	0	0	0	0	0	0	0	0	0	0	0	0	0	0	0	0	0	0	0	0	0
pCluster_2582	Eukaryota	Rhizaria	Cercozoa	Filosa-Imbricatea	Filosa-Imbricatea_X	Filosa-Imbricatea_XX	Filosa-Imbricatea_XXX	Filosa-Imbricatea_XXX_sp.		0	0	1	0	0	0	0	0	0	0	0	0	0	0	0	0	0	0	0	0	0	0	0	0	0	0	0	0	0	0	0	0	0	0	0	0	0	0	0	0
pCluster_2591	Eukaryota	Rhizaria	Cercozoa	Filosa-Thecofilosea	Cryomonadida	Cryothecomonas-lineage	Cryothecomonas	Cryothecomonas_aestivalis		0	0	0	0	0	0	0	0	0	0	0	0	0	0	0	0	0	0	0	0	0	0	0	0	1	0	0	0	0	0	0	0	0	0	0	0	0	0	0	0
pCluster_2678	Eukaryota	Archaeplastida	Chlorophyta	Ulvophyceae	Ulotrichales	Ulotrichales_X	Urospora	Urospora_neglecta		0	1	0	0	0	0	0	0	0	0	0	0	0	0	0	0	0	0	0	0	0	0	0	0	0	0	0	0	0	0	0	0	0	0	0	0	0	0	0	0
pCluster_2681	Eukaryota	Archaeplastida	Chlorophyta	Ulvophyceae	Ulotrichales	Ulotrichales_X	Multi-affiliation	Multi-affiliation		0	0	0	0	0	0	0	0	0	0	1	0	0	0	0	0	0	0	0	0	0	0	0	0	0	0	0	0	0	0	0	0	0	0	0	0	0	0	0	0
pCluster_2769	Eukaryota	Alveolata	Ciliophora	Phyllopharyngea	Suctoria	Ephelotidae	Ephelota	Ephelota_sp.		0	0	0	0	0	0	0	0	0	0	0	0	0	0	0	0	0	0	0	0	0	0	0	0	0	0	0	0	0	0	0	0	0	0	0	0	0	0	0	0
pCluster_2770	Eukaryota	Alveolata	Ciliophora	Oligohymenophorea	Peritrichia	Zoothamniidae	Multi-affiliation	Multi-affiliation		0	0	0	0	0	0	0	0	0	0	0	0	0	0	0	0	0	0	0	0	0	0	0	0	0	0	0	0	0	0	0	0	0	0	0	0	0	0	0	0
pCluster_2783	Eukaryota	Multi-affiliation	Multi-affiliation	Multi-affiliation	Multi-affiliation	Multi-affiliation	Multi-affiliation	Multi-affiliation		0	0	0	0	0	0	0	0	0	0	0	0	0	0	0	0	0	0	0	0	0	0	0	0	0	0	0	0	0	0	0	0	0	0	0	0	1	0	0	0
pCluster_2792	Eukaryota	Archaeplastida	Chlorophyta	Mamiellophyceae	Mamiellales	Mamiellaceae	Mantoniella	Mantoniella_squamata		0	0	0	0	0	0	0	0	0	0	0	0	0	0	0	0	0	0	0	0	0	0	0	0	0	0	0	0	0	0	0	0	1	0	0	0	0	0	0	0
pCluster_2800	Eukaryota	Archaeplastida	Chlorophyta	Mamiellophyceae	Mamiellales	Mamiellaceae	Micromonas	Micromonas_Clade-B.E.3		0	0	0	0	0	0	0	0	0	0	0	0	0	0	0	0	0	0	0	0	0	0	0	0	1	0	0	0	0	0	0	0	0	0	0	0	0	0	0	0
pCluster_2829	Eukaryota	Stramenopiles	Ochrophyta	Bacillariophyta	Bacillariophyta_X	Polar-centric-Mediophyceae	Chaetoceros	Multi-affiliation		0	0	0	0	0	0	0	0	0	0	0	0	0	0	0	0	0	0	0	0	0	0	0	0	0	0	0	0	0	0	0	0	0	0	0	0	0	1	0	0
pCluster_2848	Eukaryota	Alveolata	Ciliophora	Spirotrichea	Choreotrichia	Strobilidiidae	Pelagostrobilidium	Pelagostrobilidium_sp.		0	0	0	0	0	0	0	0	0	0	0	0	0	0	0	0	0	0	0	0	0	0	1	0	0	0	0	0	0	0	0	0	0	0	0	0	0	0	0	0
pCluster_2849	Eukaryota	Alveolata	Ciliophora	Spirotrichea	Choreotrichia	Strobilidiidae	Strobilidiidae_X	Strobilidiidae_X_sp.		0	0	0	0	0	0	0	0	0	0	0	0	0	0	0	0	0	0	0	0	0	0	0	0	0	0	0	0	0	0	0	0	0	0	0	0	0	0	0	1
pCluster_2855	Eukaryota	Opisthokonta	Fungi	Ascomycota	Multi-affiliation	Multi-affiliation	Multi-affiliation	Multi-affiliation		0	0	0	0	0	0	0	0	0	0	0	0	0	0	0	0	0	0	0	0	0	0	0	0	0	1	0	0	0	0	0	0	0	0	0	0	0	0	0	0
pCluster_2880	Eukaryota	Alveolata	Ciliophora	Spirotrichea	Oligotrichia	Strombidiidae	Strombidiidae_X	Strombidiidae_X_sp._strain36		0	0	0	0	0	0	0	0	0	0	0	0	0	0	0	0	0	0	0	0	0	0	0	0	0	0	0	0	0	0	1	0	0	0	0	0	0	0	0	0
pCluster_2926	Eukaryota	Stramenopiles	Stramenopiles_X	Labyrinthulea	Thraustochytriales	Thraustochytriaceae	Thraustochytrium	Thraustochytrium_sp.		1	0	0	0	0	0	0	0	0	0	0	0	0	0	0	0	0	0	0	0	0	0	0	0	0	0	0	0	0	0	0	0	0	0	0	0	0	0	0	0
pCluster_2937	Eukaryota	Hacrobia	Picobiliphyta	Picobiliphyta_X	Picobiliphyta_XX	Picobiliphyta_XXX	Picobiliphyta_XXXX	Multi-affiliation		0	0	0	0	0	0	0	0	0	0	0	0	0	0	0	0	0	0	0	0	0	0	0	0	0	0	0	0	0	0	0	0	1	0	0	0	0	0	0	0
pCluster_2939	Eukaryota	Hacrobia	Picobiliphyta	Picobiliphyta_X	Picobiliphyta_XX	Picobiliphyta_XXX	Picobiliphyta_XXXX	Multi-affiliation		0	0	0	0	0	0	0	0	0	0	0	0	0	0	0	0	0	0	0	0	0	0	0	0	0	0	0	0	0	0	0	0	0	0	0	0	0	0	0	0
pCluster_2956	Eukaryota	Archaeplastida	Chlorophyta	Trebouxiophyceae	Chlorellales	Chlorellales_X	Chlorellales_XX	Chlorellales_XX_sp.		0	0	0	0	0	0	0	0	0	0	0	0	0	0	0	0	0	0	0	0	0	0	0	0	2	0	0	0	0	0	0	0	0	0	0	0	0	0	0	0
pCluster_2958	Eukaryota	Alveolata	Dinophyta	Dinophyceae	Suessiales	Suessiales_X	Multi-affiliation	Multi-affiliation		1	0	0	0	0	0	0	0	0	0	0	0	0	0	0	0	0	0	0	0	0	0	0	0	0	0	0	0	0	0	0	0	0	0	0	0	0	0	0	0
pCluster_2961	Eukaryota	Alveolata	Dinophyta	Dinophyceae	Suessiales	Suessiales_X	Polarella	Polarella_glacialis		0	0	0	0	0	0	0	2	0	0	0	0	0	0	0	0	0	0	0	0	0	0	0	0	0	0	0	0	0	0	0	0	0	0	0	0	0	0	0	0
pCluster_2969	Eukaryota	Stramenopiles	Stramenopiles_X	MAST	MAST-3	MAST-3E	MAST-3E_X	MAST-3E_X_sp.		0	0	0	0	0	0	0	0	0	0	0	0	0	0	0	0	0	0	0	0	0	0	0	0	0	0	0	0	0	0	0	0	1	0	0	0	0	0	0	0
pCluster_2986	Eukaryota	Alveolata	Dinophyta	Dinophyceae	Dinophyceae_X	Dinophyceae_XX	Gymnodinium	Gymnodinium_sp.		0	0	0	0	0	0	0	0	0	0	0	0	0	0	0	0	0	0	0	0	0	0	0	0	0	0	0	0	0	0	0	0	0	0	0	0	0	0	0	0
pCluster_3026	Eukaryota	Opisthokonta	Fungi	Basidiomycota	Agaricomycotina	Agaricomycetes	Agaricomycetes_X	Agaricomycetes_X_sp.		0	0	0	0	0	0	0	0	0	0	0	0	0	0	0	0	0	0	0	0	0	0	0	0	0	0	0	0	0	0	0	0	0	1	0	0	0	0	0	0
pCluster_3033	Eukaryota	Alveolata	Dinophyta	Dinophyceae	Dinophyceae_X	Dinophyceae_XX	Prorocentrum	Prorocentrum_micans		0	0	0	0	0	0	0	0	0	0	0	0	0	0	0	0	0	0	0	0	0	0	0	0	0	0	0	0	0	0	0	0	0	0	0	1	0	0	0	0
pCluster_3103	Eukaryota	Opisthokonta	Fungi	Basidiomycota	Agaricomycotina	Agaricomycetes	Mycena	Mycena_plumbea		0	0	1	0	0	0	0	0	0	0	0	0	0	0	0	0	0	0	0	0	0	0	0	0	0	0	0	0	0	0	0	0	0	0	0	0	0	0	0	0
pCluster_3104	Eukaryota	Alveolata	Dinophyta	Dinophyceae	Dinophyceae_X	Dinophyceae_XX	Protoperidinium	Protoperidinium_conicum		0	0	0	0	0	0	0	0	0	0	0	0	0	0	0	0	0	0	0	0	0	0	0	0	0	0	0	0	0	0	0	0	0	0	0	0	0	0	0	0
pCluster_3105	Eukaryota	Multi-affiliation	Multi-affiliation	Multi-affiliation	Multi-affiliation	Multi-affiliation	Multi-affiliation	Multi-affiliation		0	0	0	0	0	0	0	0	1	0	0	0	0	0	0	0	0	0	0	0	0	0	0	0	0	0	0	0	0	0	0	0	0	0	0	0	0	0	0	0
pCluster_3130	Eukaryota	Alveolata	Dinophyta	Dinophyceae	Dinophyceae_X	Dinophyceae_XX	Gymnodinium	Gymnodinium_sp.		0	0	0	0	4	0	0	0	0	0	0	0	0	0	0	0	0	0	0	0	0	0	0	0	0	0	0	0	0	0	0	0	0	0	0	0	0	0	0	0
pCluster_3163	Eukaryota	Alveolata	Ciliophora	Spirotrichea	Euplotia	Aspidiscidae	Aspidisca	Aspidisca_leptaspis		0	0	0	0	0	0	0	0	0	0	0	0	0	0	0	0	0	0	0	0	0	0	0	0	0	0	0	0	0	0	0	0	0	1	0	0	0	0	0	0
pCluster_3193	Eukaryota	Multi-affiliation	Multi-affiliation	Multi-affiliation	Multi-affiliation	Multi-affiliation	Multi-affiliation	Multi-affiliation		0	0	0	0	0	0	0	0	0	0	0	0	0	0	0	0	0	1	0	0	0	0	0	0	0	0	0	0	0	0	0	0	0	0	0	0	0	0	0	0
pCluster_3195	Eukaryota	Multi-affiliation	Multi-affiliation	Multi-affiliation	Multi-affiliation	Multi-affiliation	Multi-affiliation	Multi-affiliation		0	0	0	0	0	0	0	0	0	0	0	0	0	0	0	0	0	0	0	0	0	0	0	0	0	0	0	0	0	0	0	0	1	0	0	0	0	0	0	0
pCluster_3199	Eukaryota	Hacrobia	Cryptophyta	Cryptophyceae	Cryptophyceae_X	Cryptomonadales	Multi-affiliation	Multi-affiliation		0	0	0	0	0	0	0	0	0	0	0	0	0	0	0	0	0	0	0	0	0	0	0	0	0	0	0	0	0	0	0	0	0	0	0	0	0	0	0	0
pCluster_3200	Eukaryota	Multi-affiliation	Multi-affiliation	Multi-affiliation	Multi-affiliation	Multi-affiliation	Multi-affiliation	Multi-affiliation		0	0	0	0	0	0	0	0	0	0	0	0	0	0	0	0	0	0	0	0	0	0	0	0	1	0	0	0	0	0	0	0	0	0	0	0	0	0	0	0
pCluster_3207	Eukaryota	Hacrobia	Cryptophyta	Cryptophyceae	Cryptophyceae_X	Cryptomonadales	Cryptomonadales_X	Cryptomonadales_X_sp.		1	0	0	0	0	0	0	0	0	0	0	0	0	0	0	0	0	0	0	0	0	0	0	0	0	0	0	0	0	0	0	0	0	0	0	0	0	0	0	0
pCluster_3215	Eukaryota	Archaeplastida	Chlorophyta	Mamiellophyceae	Mamiellales	Mamiellaceae	Micromonas	Multi-affiliation		0	0	0	0	0	0	0	0	0	0	0	0	0	0	0	0	0	0	0	0	0	0	0	0	0	0	0	0	0	0	0	0	1	0	0	0	0	0	0	0
pCluster_3222	Eukaryota	Alveolata	Ciliophora	Oligohymenophorea	Peritrichia	Vaginicolidae	Vaginicolidae_X	Vaginicolidae_X_sp.		0	0	0	1	0	0	0	0	0	0	0	0	0	0	0	0	0	0	0	0	0	0	0	0	0	0	0	0	0	0	0	0	0	0	0	0	0	0	0	0
pCluster_3253	Eukaryota	Alveolata	Ciliophora	Spirotrichea	Choreotrichia	Strobilidiidae	Strobilidiidae_X	Strobilidiidae_X_sp.		0	0	0	0	0	0	0	0	0	0	0	0	0	0	0	0	0	0	0	0	0	0	0	0	0	0	0	0	0	0	0	0	0	0	0	1	0	0	0	0
pCluster_3258	Eukaryota	Stramenopiles	Ochrophyta	Chrysophyceae	Chrysophyceae_X	Chrysophyceae_Clade-F	Multi-affiliation	Multi-affiliation		0	0	2	0	0	0	0	0	0	0	0	0	0	0	0	0	0	0	0	0	0	0	0	0	0	0	0	0	0	0	0	0	0	0	0	0	0	0	0	0
pCluster_3262	Eukaryota	Alveolata	Ciliophora	Spirotrichea	Oligotrichia	Strombidiidae	Strombidiidae_X	Strombidiidae_X_sp._strain1		0	0	0	0	0	0	0	0	0	0	0	0	0	0	0	0	0	0	0	0	0	0	0	0	0	1	0	0	0	0	0	0	0	0	0	0	0	0	0	0
pCluster_3294	Eukaryota	Alveolata	Ciliophora	Spirotrichea	Oligotrichia	Strombidiidae	Strombidiidae_X	Strombidiidae_X_sp._strain36		0	0	0	0	0	0	0	0	0	0	0	0	0	0	0	0	0	0	0	0	0	0	0	0	0	0	0	0	0	0	2	0	0	0	0	0	0	0	0	0
pCluster_3298	Eukaryota	Alveolata	Ciliophora	Spirotrichea	Oligotrichia	Strombidiidae	Multi-affiliation	Multi-affiliation		0	0	0	0	0	0	0	0	0	0	0	0	0	0	0	0	0	0	0	0	0	0	0	0	0	0	0	0	0	0	0	0	0	0	0	0	0	0	1	0
pCluster_3305	Eukaryota	Alveolata	Multi-affiliation	Multi-affiliation	Multi-affiliation	Multi-affiliation	Multi-affiliation	Multi-affiliation		0	0	0	0	0	0	0	0	0	0	0	0	0	0	0	0	0	0	0	0	0	0	0	0	0	0	0	0	0	0	0	0	1	0	0	0	0	0	0	0
pCluster_3316	Eukaryota	Alveolata	Ciliophora	Spirotrichea	Oligotrichia	Strombidiidae	Multi-affiliation	Multi-affiliation		0	0	0	0	0	0	0	0	0	0	0	0	0	0	0	0	0	0	0	0	0	0	0	0	2	0	0	0	0	0	0	0	0	0	0	0	0	0	0	0
pCluster_3318	Eukaryota	Stramenopiles	Stramenopiles_X	MAST	MAST-8	MAST-8A	MAST-8A_X	MAST-8A_X_sp.		0	0	0	0	0	0	0	0	0	0	0	0	3	0	0	0	0	0	0	0	0	0	0	0	0	0	0	0	0	0	0	0	0	0	0	0	0	0	0	0
pCluster_3346	Eukaryota	Alveolata	Ciliophora	Spirotrichea	Choreotrichia	Tintinnidae	Eutintinnus	Eutintinnus_pectinis		0	0	0	0	0	0	0	0	0	0	0	0	0	0	0	0	0	0	0	0	0	0	0	0	0	0	0	0	0	0	0	0	0	0	0	0	1	0	0	0
pCluster_3386	Eukaryota	Alveolata	Dinophyta	Dinophyceae	Dinophyceae_X	Dinophyceae_XX	Dinophyceae_XXX	Dinophyceae_XXX_sp.		0	0	0	0	0	0	2	0	0	0	0	0	0	0	0	0	0	0	0	0	0	0	0	0	0	0	0	0	0	0	0	0	0	0	0	0	0	0	0	0
pCluster_3462	Eukaryota	Alveolata	Dinophyta	Syndiniales	Dino-Group-I	Dino-Group-I-Clade-1	Dino-Group-I-Clade-1_X	Dino-Group-I-Clade-1_X_sp.		1	0	0	0	0	0	0	0	0	0	0	0	0	0	0	0	0	0	0	0	0	0	0	0	0	0	0	0	0	0	0	0	0	0	0	0	0	0	0	0
pCluster_3525	Eukaryota	Alveolata	Ciliophora	Spirotrichea	Protocruziida	Protocruziida_X	Protocruzia	Protocruzia_adherens		0	0	0	0	0	0	0	0	0	0	0	0	0	0	0	0	0	0	0	0	0	0	0	0	0	0	0	1	0	0	0	0	0	0	0	0	0	0	0	0
pCluster_3532	Eukaryota	Rhizaria	Cercozoa	Filosa-Granofilosea	Cryptofilida	Nanofilidae	Nanofila	Nanofila_sp.		0	0	0	0	0	0	0	0	0	0	0	0	0	0	0	0	0	0	0	0	0	0	0	0	0	0	0	0	0	0	0	0	0	0	0	0	0	0	0	1
pCluster_3535	Eukaryota	Rhizaria	Cercozoa	Filosa-Imbricatea	Filosa-Imbricatea_X	Novel-clade-2	Novel-clade-2_X	Novel-clade-2_X_sp.		0	0	0	0	0	0	0	0	0	0	0	0	0	0	0	0	0	0	0	0	0	0	0	0	0	0	0	0	0	0	0	0	0	0	0	0	0	0	0	0
pCluster_3550	Eukaryota	Stramenopiles	Stramenopiles_X	Bicoecea	Bicoecales	Bicoecaceae	Bicoecaceae_X	Bicoecaceae_X_sp.		0	0	0	0	0	0	0	0	0	0	0	0	0	0	0	0	0	0	0	0	0	0	0	0	0	0	0	0	0	0	0	0	0	1	0	0	0	0	0	0
pCluster_3574	Eukaryota	Alveolata	Ciliophora	Oligohymenophorea	Peritrichia	Vaginicolidae	Vaginicola	Vaginicola_crystallina		0	0	0	0	0	0	0	0	0	0	0	0	0	0	0	0	0	0	0	0	0	0	0	0	0	0	0	0	0	0	0	0	0	1	0	0	0	0	0	0
pCluster_3578	Eukaryota	Multi-affiliation	Multi-affiliation	Multi-affiliation	Multi-affiliation	Multi-affiliation	Multi-affiliation	Multi-affiliation		0	0	0	0	0	0	0	0	0	0	0	0	0	0	0	0	0	0	0	0	0	0	0	0	0	1	0	0	0	0	0	0	0	0	0	0	0	0	0	0
pCluster_3580	Eukaryota	Archaeplastida	Chlorophyta	Mamiellophyceae	Mamiellales	Mamiellaceae	Mantoniella	Mantoniella_squamata		0	0	0	0	0	0	0	0	0	0	0	0	0	0	0	0	0	0	0	0	0	0	0	0	0	0	0	0	0	0	0	0	0	1	0	0	0	0	0	0
pCluster_3608	Eukaryota	Alveolata	Ciliophora	Multi-affiliation	Multi-affiliation	Multi-affiliation	Multi-affiliation	Multi-affiliation		0	0	1	0	0	0	0	0	0	0	0	0	0	0	0	0	0	0	0	0	0	0	0	0	0	0	0	0	0	0	0	0	0	0	0	0	0	0	0	0
pCluster_3618	Eukaryota	Alveolata	Ciliophora	Spirotrichea	Euplotia	Uronychiidae	Diophrys	Multi-affiliation		0	0	0	0	0	0	0	0	0	0	0	0	0	0	0	0	0	0	0	0	0	0	1	0	0	0	0	0	0	0	0	0	0	0	0	0	0	0	0	0
pCluster_3626	Eukaryota	Alveolata	Dinophyta	Dinophyceae	Dinophyceae_X	Dinophyceae_XX	Peridinium	Peridinium_quinquecorne		0	0	0	0	0	0	0	0	0	0	0	0	0	0	0	0	0	0	0	0	0	0	0	0	0	0	0	0	0	0	0	0	0	0	0	0	0	0	0	0
pCluster_3649	Eukaryota	Opisthokonta	Mesomycetozoa	Ichthyosporea	Ichthyosphonida	Abeoformidae_Group_MAIP_1	Abeoformidae_Group_MAIP_1_X	Abeoformidae_Group_MAIP_1_X_sp.		0	0	0	0	0	0	0	0	0	0	0	0	0	0	0	0	0	0	0	0	0	0	0	0	0	0	0	0	0	0	0	0	0	0	0	0	0	0	0	0
pCluster_3693	Eukaryota	Rhizaria	Cercozoa	Filosa-Thecofilosea	Cryomonadida	Protaspa-lineage	Protaspa-lineage_X	Protaspa-lineage_X_sp.		0	0	0	0	0	0	0	0	0	0	0	0	0	0	0	0	0	0	0	0	0	0	0	0	0	0	0	0	0	0	0	0	1	0	0	0	0	0	0	0
pCluster_3701	Eukaryota	Alveolata	Dinophyta	Dinophyceae	Dinophyceae_X	Dinophyceae_XX	Akashiwo	Akashiwo_sanguinea		0	0	0	0	0	0	0	0	0	0	0	0	0	0	0	0	0	0	0	0	0	0	0	0	0	0	0	0	0	0	0	0	0	0	0	0	0	0	1	0
pCluster_3722	Eukaryota	Alveolata	Ciliophora	Litostomatea	Haptoria	Trachelophyllidae	Lagynophrya	Lagynophrya_acuminata		0	0	0	0	0	0	0	0	0	0	0	0	0	0	0	0	0	0	0	0	0	0	0	0	0	0	0	0	0	0	0	0	0	0	0	0	0	0	0	0
pCluster_3723	Eukaryota	Alveolata	Ciliophora	Litostomatea	Haptoria	Litonotidae	Litonotidae_X	Litonotidae_X_sp.		0	0	1	0	0	0	0	0	0	0	0	0	0	0	0	0	0	0	0	0	0	0	0	0	0	0	0	0	0	0	0	0	0	0	0	0	0	0	0	0
pCluster_3733	Eukaryota	Stramenopiles	Stramenopiles_X	Bicoecea	Anoecales	Cafeteriaceae	Cafeteria	Multi-affiliation		1	0	0	0	0	0	0	0	0	0	0	0	0	0	0	0	0	0	0	0	0	0	0	0	0	0	0	0	0	0	0	0	0	0	0	0	0	0	0	0
pCluster_3737	Eukaryota	Stramenopiles	Stramenopiles_X	Bicoecea	Anoecales	Cafeteriaceae	Cafeteria	Multi-affiliation		0	0	0	0	0	0	0	0	0	0	0	0	0	1	0	0	0	0	0	0	0	0	0	0	0	0	0	0	0	0	0	0	0	0	0	0	0	0	0	0
pCluster_3738	Eukaryota	Stramenopiles	Stramenopiles_X	Bicoecea	Anoecales	Cafeteriaceae	Cafeteria	Multi-affiliation		0	0	1	0	0	0	0	0	0	0	0	0	0	0	0	0	0	0	0	0	0	0	0	0	0	0	0	0	0	0	0	0	0	0	0	0	0	0	0	0
pCluster_3739	Eukaryota	Stramenopiles	Stramenopiles_X	Bicoecea	Anoecales	Cafeteriaceae	Cafeteria	Multi-affiliation		0	0	0	0	0	0	0	0	0	0	0	1	0	0	0	0	0	0	0	0	0	0	0	0	0	0	0	0	0	0	0	0	0	0	0	0	0	0	0	0
pCluster_3747	Eukaryota	Alveolata	Ciliophora	Oligohymenophorea	Peritrichia	Zoothamniidae	Zoothamnopsis	Zoothamnopsis_sinica		0	0	0	0	0	0	0	0	0	0	0	0	0	1	0	0	0	0	0	0	0	0	0	0	0	0	0	0	0	0	0	0	0	0	0	0	0	0	0	0
pCluster_3755	Eukaryota	Alveolata	Ciliophora	Phyllopharyngea	Suctoria	Acinetidae	Acineta	Acineta_sp.		0	0	0	0	0	0	0	0	0	1	0	0	0	0	0	0	0	0	0	0	0	0	0	0	0	0	0	0	0	0	0	0	0	0	0	0	0	0	0	0
pCluster_3780	Eukaryota	Alveolata	Apicomplexa	Apicomplexa_X	Gregarines	Gregarines_X	Lankesteria	Lankesteria_chelyosomae		0	0	0	0	0	0	0	0	0	0	0	0	0	0	0	0	0	0	0	0	0	0	0	0	0	0	0	0	0	0	0	0	0	0	0	0	0	0	0	1
pCluster_3792	Eukaryota	Alveolata	Ciliophora	Phyllopharyngea	Suctoria	Ephelotidae	Ephelota	Ephelota_sp.		0	0	0	0	0	0	0	0	0	0	0	0	0	0	0	0	0	0	0	0	0	0	0	0	0	0	0	0	0	0	0	0	0	0	0	1	0	0	0	0
pCluster_3795	Eukaryota	Alveolata	Ciliophora	Phyllopharyngea	Suctoria	Ephelotidae	Ephelota	Ephelota_sp.		0	0	0	0	0	0	0	0	0	0	0	0	0	0	0	0	0	0	0	0	0	0	0	0	0	0	0	0	0	0	0	0	0	0	0	0	0	0	0	0
pCluster_3797	Eukaryota	Alveolata	Ciliophora	Phyllopharyngea	Suctoria	Ephelotidae	Ephelota	Ephelota_sp.		0	0	0	0	0	0	0	0	0	0	0	0	0	0	0	0	0	0	0	0	0	0	0	0	0	0	0	0	0	0	0	0	0	0	0	0	0	0	0	0
pCluster_3805	Eukaryota	Alveolata	Ciliophora	Spirotrichea	Euplotia	Aspidiscidae	Aspidisca	Aspidisca_steini		0	0	0	0	0	0	0	0	0	0	0	0	0	0	0	0	0	0	0	0	0	0	0	0	0	0	0	0	0	0	0	0	0	0	0	0	0	0	0	0
pCluster_3818	Eukaryota	Alveolata	Ciliophora	Oligohymenophorea	Peritrichia	Zoothamniidae	Zoothamnopsis	Zoothamnopsis_sinica		0	0	0	0	0	0	0	0	0	0	0	0	0	2	0	0	0	0	0	0	0	0	0	0	0	0	0	0	0	0	0	0	0	0	0	0	0	0	0	0
pCluster_3835	Eukaryota	Alveolata	Ciliophora	Oligohymenophorea	Peritrichia	Zoothamniidae	Zoothamnopsis	Zoothamnopsis_sinica		0	0	0	0	0	0	0	0	0	0	0	0	0	0	0	0	0	0	0	0	0	0	0	0	0	0	0	0	0	0	0	0	0	0	0	1	0	0	0	0
pCluster_3839	Eukaryota	Alveolata	Ciliophora	Oligohymenophorea	Peritrichia	Zoothamniidae	Multi-affiliation	Multi-affiliation		0	0	0	0	0	0	0	0	0	0	0	0	0	0	0	0	0	0	0	0	0	0	0	0	0	0	0	0	0	0	0	0	0	0	0	0	0	0	0	0
pCluster_3848	Eukaryota	Alveolata	Ciliophora	Oligohymenophorea	Peritrichia	Zoothamniidae	Zoothamnium	Zoothamnium_arbuscula		0	0	0	0	0	0	0	0	1	0	0	0	0	0	0	0	0	0	0	0	0	0	0	0	0	0	0	0	0	0	0	0	0	0	0	0	0	0	0	0
pCluster_3856	Eukaryota	Alveolata	Ciliophora	Oligohymenophorea	Sessilida	Vorticellidae	Pseudovorticella	Pseudovorticella_punctata		0	0	0	0	0	0	0	0	0	0	0	0	2	0	0	0	0	0	0	0	0	0	0	0	0	0	0	0	0	0	0	0	0	0	0	0	0	0	0	0
pCluster_3869	Eukaryota	Alveolata	Ciliophora	Oligohymenophorea	Sessilida	Vorticellidae	Vorticella	Vorticella_sp.		0	0	1	0	0	0	0	0	0	0	0	0	0	0	0	0	0	0	0	0	0	0	0	0	0	0	0	0	0	0	0	0	0	0	0	0	0	0	0	0
pCluster_3870	Eukaryota	Alveolata	Ciliophora	Oligohymenophorea	Peritrichia	Zoothamniidae	Zoothamnium	Zoothamnium_pelagicum		0	0	0	0	0	0	0	1	0	0	0	0	0	0	0	0	0	0	0	0	0	0	0	0	0	0	0	0	0	0	0	0	0	0	0	0	0	0	0	0
pCluster_3872	Eukaryota	Alveolata	Ciliophora	Oligohymenophorea	Peritrichia	Vaginicolidae	Vaginicola	Vaginicola_crystallina		0	0	0	0	0	0	0	0	0	0	0	0	0	0	0	0	0	0	0	0	0	1	0	0	0	0	0	0	0	0	0	0	0	0	0	0	0	0	0	0
pCluster_3883	Eukaryota	Alveolata	Ciliophora	Oligohymenophorea	Peritrichia	Vaginicolidae	Vaginicolidae_X	Vaginicolidae_X_sp.		0	0	0	0	0	0	0	2	0	0	0	0	0	0	0	0	0	0	0	0	0	0	0	0	0	0	0	0	0	0	0	0	0	0	0	0	0	0	0	0
pCluster_3884	Eukaryota	Alveolata	Ciliophora	Oligohymenophorea	Peritrichia	Vaginicolidae	Vaginicolidae_X	Vaginicolidae_X_sp.		0	0	0	2	0	0	0	0	0	0	0	0	0	0	0	0	0	0	0	0	0	0	0	0	0	0	0	0	0	0	0	0	0	0	0	0	0	0	0	0
pCluster_3912	Eukaryota	Multi-affiliation	Multi-affiliation	Multi-affiliation	Multi-affiliation	Multi-affiliation	Multi-affiliation	Multi-affiliation		0	0	0	0	0	0	0	0	0	0	0	0	0	0	0	0	0	0	0	0	0	0	0	0	0	0	0	0	0	0	0	0	0	0	0	0	1	0	0	0
pCluster_3939	Eukaryota	Multi-affiliation	Multi-affiliation	Multi-affiliation	Multi-affiliation	Multi-affiliation	Multi-affiliation	Multi-affiliation		0	0	0	0	0	0	0	0	0	0	0	0	0	0	0	0	0	0	0	0	0	0	0	0	0	0	0	0	0	0	0	0	0	1	0	0	0	0	0	0
pCluster_3941	Eukaryota	Multi-affiliation	Multi-affiliation	Multi-affiliation	Multi-affiliation	Multi-affiliation	Multi-affiliation	Multi-affiliation		0	0	0	0	0	0	0	0	0	0	0	0	0	0	0	0	0	0	0	0	0	0	0	0	0	0	0	0	0	0	0	0	0	0	0	1	0	0	0	0
pCluster_3957	Eukaryota	Hacrobia	Cryptophyta	Cryptophyceae	Cryptophyceae_X	Cryptomonadales	Multi-affiliation	Multi-affiliation		0	0	0	0	0	0	0	0	0	0	0	0	0	0	0	0	0	0	0	0	0	0	0	0	0	0	0	0	0	0	0	0	0	0	0	0	0	0	0	0
pCluster_3963	Eukaryota	Archaeplastida	Chlorophyta	Mamiellophyceae	Mamiellales	Mamiellaceae	Mamiella	Mamiella_gilva		0	0	0	0	0	0	0	0	0	0	0	0	0	0	0	0	0	0	0	0	0	0	0	0	0	0	0	0	0	0	0	0	0	1	0	0	0	0	0	0
pCluster_3977	Eukaryota	Hacrobia	Cryptophyta	Cryptophyceae	Cryptophyceae_X	Cryptomonadales	Multi-affiliation	Multi-affiliation		0	0	0	0	0	0	0	0	0	0	0	0	0	0	0	0	0	0	0	0	0	0	0	0	0	0	0	0	0	0	0	0	0	0	0	0	0	0	0	0
pCluster_3987	Eukaryota	Hacrobia	Cryptophyta	Cryptophyceae	Cryptophyceae_X	Cryptomonadales	Cryptomonadales_X	Cryptomonadales_X_sp.		0	0	0	0	0	0	0	0	0	0	0	0	0	0	0	0	0	0	0	0	0	0	0	0	0	0	0	0	0	0	0	0	0	0	0	0	1	0	0	0
pCluster_4003	Eukaryota	Hacrobia	Cryptophyta	Cryptophyceae	Cryptophyceae_X	Cryptomonadales	Multi-affiliation	Multi-affiliation		0	0	0	0	0	0	0	0	0	0	0	0	0	0	0	0	0	0	0	0	0	1	0	0	0	0	0	0	0	0	0	0	0	0	0	0	0	0	0	0
pCluster_4012	Eukaryota	Stramenopiles	Ochrophyta	Bacillariophyta	Bacillariophyta_X	Raphid-pennate	Pseudo-nitzschia	Multi-affiliation		0	0	0	0	0	0	0	0	0	0	0	0	0	0	0	0	0	0	0	0	0	0	0	0	0	0	0	0	0	0	0	0	0	0	0	1	0	0	0	0
pCluster_4027	Eukaryota	Opisthokonta	Fungi	Basidiomycota	Ustilaginomycotina	Exobasidiomycetes	Multi-affiliation	Multi-affiliation		0	0	0	0	0	0	0	0	0	0	0	0	0	0	0	0	0	0	0	1	0	0	0	0	0	0	0	0	0	0	0	0	0	0	0	0	0	0	0	0
pCluster_4034	Eukaryota	Archaeplastida	Chlorophyta	Mamiellophyceae	Mamiellales	Mamiellaceae	Micromonas	Micromonas_Clade-B_arctic		0	0	0	0	0	0	0	0	0	0	0	0	0	0	0	0	0	0	0	0	0	0	0	0	0	0	0	0	0	0	0	0	0	0	0	0	0	1	0	0
pCluster_4039	Eukaryota	Archaeplastida	Chlorophyta	Mamiellophyceae	Mamiellales	Mamiellaceae	Micromonas	Micromonas_Clade-B.E.3		0	0	0	0	0	0	0	0	1	0	0	0	0	0	0	0	0	0	0	0	0	0	0	0	0	0	0	0	0	0	0	0	0	0	0	0	0	0	0	0
pCluster_4040	Eukaryota	Archaeplastida	Chlorophyta	Mamiellophyceae	Mamiellales	Mamiellaceae	Micromonas	Micromonas_Clade-B.E.3		1	0	0	0	0	0	0	0	0	0	0	0	0	0	0	0	0	0	0	0	0	0	0	0	0	0	0	0	0	0	0	0	0	0	0	0	0	0	0	0
pCluster_4042	Eukaryota	Archaeplastida	Chlorophyta	Mamiellophyceae	Mamiellales	Mamiellaceae	Micromonas	Micromonas_Clade-B.E.3		0	0	0	2	0	0	0	0	0	0	0	0	0	0	0	0	0	0	0	0	0	0	0	0	0	0	0	0	0	0	0	0	0	0	0	0	0	0	0	0
pCluster_4046	Eukaryota	Archaeplastida	Chlorophyta	Mamiellophyceae	Mamiellales	Mamiellaceae	Micromonas	Micromonas_Clade-B.E.3		0	0	0	0	0	0	0	0	0	0	0	0	0	0	0	0	0	0	0	0	0	0	0	0	0	0	0	0	0	0	0	0	0	0	0	0	0	0	1	0
pCluster_4056	Eukaryota	Archaeplastida	Chlorophyta	Mamiellophyceae	Mamiellales	Mamiellaceae	Micromonas	Micromonas_Clade-B.E.3		1	0	0	0	0	0	0	0	0	0	0	0	0	0	0	0	0	0	0	0	0	0	0	0	0	0	0	0	0	0	0	0	0	0	0	0	0	0	0	0
pCluster_4067	Eukaryota	Archaeplastida	Chlorophyta	Mamiellophyceae	Mamiellales	Mamiellaceae	Micromonas	Micromonas_Clade-B.E.3		0	0	0	0	0	0	0	0	0	0	0	0	0	0	0	0	0	0	0	0	0	0	0	0	0	0	0	0	0	0	0	0	0	0	0	1	0	0	0	0
pCluster_4070	Eukaryota	Archaeplastida	Chlorophyta	Mamiellophyceae	Mamiellales	Mamiellaceae	Mantoniella	Mantoniella_squamata		0	0	0	0	0	0	0	0	0	0	0	0	0	0	0	0	0	0	0	0	0	0	0	0	0	0	0	0	0	0	0	0	1	0	0	0	0	0	0	0
pCluster_4141	Eukaryota	Stramenopiles	Ochrophyta	Bacillariophyta	Bacillariophyta_X	Polar-centric-Mediophyceae	Chaetoceros	Chaetoceros_sp.		0	0	0	0	0	0	0	0	0	0	0	0	0	0	0	0	0	0	0	0	0	0	0	0	0	0	0	0	0	0	0	0	0	0	0	0	0	0	0	0
pCluster_4153	Eukaryota	Rhizaria	Cercozoa	Filosa-Chlorarachnea	Chlorarachnida	Chlorarachnida_X	Chlorarachnida_XX	Chlorarachnida_XX_sp.		0	0	0	0	0	0	0	0	0	0	0	0	0	0	0	0	0	0	0	0	1	0	0	0	0	0	0	0	0	0	0	0	0	0	0	0	0	0	0	0
pCluster_4183	Eukaryota	Stramenopiles	Ochrophyta	Chrysophyceae	Chrysophyceae_X	Chrysophyceae_Clade-C	Chrysophyceae_Clade-C_X	Chrysophyceae_Clade-C_X_sp.		0	0	0	0	0	0	1	0	0	0	0	0	0	0	0	0	0	0	0	0	0	0	0	0	0	0	0	0	0	0	0	0	0	0	0	0	0	0	0	0
pCluster_4209	Eukaryota	Stramenopiles	Ochrophyta	Bacillariophyta	Bacillariophyta_X	Polar-centric-Mediophyceae	Chaetoceros	Multi-affiliation		0	0	0	0	0	0	0	0	0	0	0	0	0	0	0	0	0	0	0	0	0	0	0	0	0	0	0	0	0	0	0	0	0	0	0	0	1	0	0	0
pCluster_4246	Eukaryota	Alveolata	Ciliophora	Litostomatea	Cyclotrichia	Mesodiniidae	Askenasia	Askenasia_sp.		0	0	0	0	0	0	0	0	0	0	0	0	0	0	0	0	0	0	0	0	0	0	0	0	0	0	0	0	0	0	0	0	0	0	0	0	0	0	0	2
pCluster_4276	Eukaryota	Alveolata	Ciliophora	Litostomatea	Cyclotrichia	Mesodiniidae	Askenasia	Askenasia_sp.		0	0	0	0	0	0	0	0	0	0	0	0	0	0	0	0	0	0	0	0	1	0	0	0	0	0	0	0	0	0	0	0	0	0	0	0	0	0	0	0
pCluster_4297	Eukaryota	Alveolata	Ciliophora	Spirotrichea	Oligotrichia	Strombidiidae	Strombidiidae_X	Strombidiidae_X_sp._strain1		0	0	0	0	0	0	0	0	0	0	0	0	0	0	0	0	0	0	0	0	0	0	1	0	0	0	0	0	0	0	0	0	0	0	0	0	0	0	0	0
pCluster_4300	Eukaryota	Alveolata	Ciliophora	Spirotrichea	Choreotrichia	Multi-affiliation	Multi-affiliation	Multi-affiliation		0	0	0	0	0	0	0	0	0	0	0	0	0	0	0	0	0	0	0	0	0	0	0	0	0	0	0	0	0	0	0	0	0	0	0	0	0	0	0	0
pCluster_4310	Eukaryota	Hacrobia	Telonemia	Telonemia_X	Telonemia_XX	Telonemia-Group-2	Telonema-Group-2	Telonema_antarcticum		0	0	1	0	0	0	0	0	0	0	0	0	0	0	0	0	0	0	0	0	0	0	0	0	0	0	0	0	0	0	0	0	0	0	0	0	0	0	0	0
pCluster_4322	Eukaryota	Multi-affiliation	Multi-affiliation	Multi-affiliation	Multi-affiliation	Multi-affiliation	Multi-affiliation	Multi-affiliation		0	0	0	0	0	0	0	0	0	0	0	0	0	0	0	1	0	0	0	0	0	0	0	0	0	0	0	0	0	0	0	0	0	0	0	0	0	0	0	0
pCluster_4326	Eukaryota	Alveolata	Ciliophora	Spirotrichea	Oligotrichia	Strombidiidae	Strombidiidae_X	Strombidiidae_X_sp._strain1		0	0	0	0	0	0	0	0	0	0	0	0	0	0	0	0	0	0	0	0	1	0	0	0	0	0	0	0	0	0	0	0	0	0	0	0	0	0	0	0
pCluster_4327	Eukaryota	Archaeplastida	Chlorophyta	Ulvophyceae	Ulvales-relatives	Ulvales-relatives_X	Dilabifilum	Dilabifilum_sp.		0	1	0	0	0	0	0	0	0	0	0	0	0	0	0	0	0	0	0	0	0	0	0	0	0	0	0	0	0	0	0	0	0	0	0	0	0	0	0	0
pCluster_4330	Eukaryota	Alveolata	Ciliophora	Spirotrichea	Oligotrichia	Strombidiidae	Strombidiidae_X	Strombidiidae_X_sp._strain1		0	0	0	0	0	0	0	0	0	0	0	0	0	0	0	0	0	0	0	0	1	0	0	0	0	0	0	0	0	0	0	0	0	0	0	0	0	0	0	0
pCluster_4342	Eukaryota	Alveolata	Ciliophora	Spirotrichea	Choreotrichia	Strobilidiidae	Pelagostrobilidium	Pelagostrobilidium_sp.		0	0	0	0	0	0	0	0	0	0	0	0	0	0	0	0	0	0	0	0	0	0	0	0	0	0	0	0	0	0	1	0	0	0	0	0	0	0	0	0
pCluster_4348	Eukaryota	Alveolata	Ciliophora	Spirotrichea	Choreotrichia	Strobilidiidae	Pelagostrobilidium	Pelagostrobilidium_sp.		0	0	0	0	0	0	0	0	0	0	0	0	0	0	0	0	0	1	0	0	0	0	0	0	0	0	0	0	0	0	0	0	0	0	0	0	0	0	0	0
pCluster_4351	Eukaryota	Alveolata	Ciliophora	Spirotrichea	Choreotrichia	Strobilidiidae	Pelagostrobilidium	Pelagostrobilidium_sp.		0	0	0	0	0	0	0	0	0	0	0	0	0	0	0	0	0	0	0	0	0	0	0	0	0	0	0	0	0	2	0	0	0	0	0	0	0	0	0	0
pCluster_4353	Eukaryota	Alveolata	Ciliophora	Spirotrichea	Choreotrichia	Strobilidiidae	Pelagostrobilidium	Pelagostrobilidium_sp.		0	0	0	0	0	0	0	0	0	0	0	0	0	0	0	0	0	0	0	0	1	0	0	0	0	0	0	0	0	0	0	0	0	0	0	0	0	0	0	0
pCluster_4354	Eukaryota	Alveolata	Ciliophora	Spirotrichea	Choreotrichia	Strobilidiidae	Pelagostrobilidium	Pelagostrobilidium_sp.		0	0	0	0	0	0	0	0	0	0	0	0	0	0	0	0	0	0	0	0	0	0	0	0	0	1	0	0	0	0	0	0	0	0	0	0	0	0	0	0
pCluster_4359	Eukaryota	Alveolata	Ciliophora	Spirotrichea	Choreotrichia	Strobilidiidae	Pelagostrobilidium	Pelagostrobilidium_sp.		0	0	0	0	0	0	0	0	0	0	0	0	0	0	0	0	0	0	0	0	0	0	0	0	0	0	0	1	0	0	0	0	0	0	0	0	0	0	0	0
pCluster_4364	Eukaryota	Alveolata	Ciliophora	Spirotrichea	Choreotrichia	Strobilidiidae	Pelagostrobilidium	Pelagostrobilidium_sp.		0	0	0	0	0	0	0	0	0	0	0	0	0	0	0	0	0	0	0	0	0	0	0	0	0	0	0	0	0	1	0	0	0	0	0	0	0	0	0	0
pCluster_4365	Eukaryota	Alveolata	Ciliophora	Spirotrichea	Choreotrichia	Strobilidiidae	Pelagostrobilidium	Pelagostrobilidium_sp.		0	0	0	0	0	0	0	0	0	0	0	0	0	0	0	0	0	0	0	0	0	0	0	0	0	0	0	0	0	0	1	0	0	0	0	0	0	0	0	0
pCluster_4371	Eukaryota	Alveolata	Ciliophora	Spirotrichea	Choreotrichia	Strobilidiidae	Rimostrombidium	Rimostrombidium_veniliae		0	0	0	0	0	0	0	0	0	0	0	0	0	0	0	0	0	0	0	0	0	0	0	0	0	0	0	0	0	0	0	0	0	0	0	0	0	0	1	0
pCluster_4380	Eukaryota	Alveolata	Ciliophora	Spirotrichea	Choreotrichia	Strobilidiidae	Pelagostrobilidium	Pelagostrobilidium_sp.		0	0	0	0	0	0	0	0	0	0	0	0	0	0	0	0	0	0	0	0	0	0	0	0	0	0	0	1	0	0	0	0	0	0	0	0	0	0	0	0
pCluster_4395	Eukaryota	Archaeplastida	Chlorophyta	Mamiellophyceae	Dolichomastigales	Crustomastigaceae	Crustomastix	Crustomastix_didyma		0	0	0	0	0	0	0	0	0	0	0	0	0	0	0	0	0	0	0	0	0	0	0	0	0	0	0	0	0	0	0	0	0	0	0	0	0	0	0	0
pCluster_4399	Eukaryota	Opisthokonta	Fungi	Ascomycota	Pezizomycotina	Dothideomycetes	Dothideomycetes_X	Dothideomycetes_X_sp.		0	0	0	0	0	0	0	0	0	0	0	0	0	0	0	0	0	0	0	0	0	0	0	0	0	1	0	0	0	0	0	0	0	0	0	0	0	0	0	0
pCluster_4423	Eukaryota	Alveolata	Ciliophora	Spirotrichea	Oligotrichia	Strombidiidae	Strombidium	Strombidium_conicum		0	0	0	0	0	0	0	0	0	0	0	0	0	0	0	0	0	0	0	0	0	0	0	0	0	0	0	0	0	0	0	0	0	0	0	0	0	0	0	1
pCluster_4428	Eukaryota	Alveolata	Ciliophora	Spirotrichea	Oligotrichia	Multi-affiliation	Multi-affiliation	Multi-affiliation		0	0	0	0	0	0	0	0	0	0	0	0	0	0	0	0	0	0	0	0	0	0	0	0	0	1	0	0	0	0	0	0	0	0	0	0	0	0	0	0
pCluster_4444	Eukaryota	Alveolata	Ciliophora	Spirotrichea	Oligotrichia	Strombidiidae	Novistrombidium	Novistrombidium_orientale		0	0	0	0	0	0	0	0	0	0	0	0	0	0	0	0	0	0	0	0	0	0	0	0	0	0	0	0	0	2	0	0	0	0	0	0	0	0	0	0
pCluster_4457	Eukaryota	Alveolata	Ciliophora	Spirotrichea	Oligotrichia	Strombidiidae	Novistrombidium	Novistrombidium_orientale		0	0	0	0	0	0	0	0	0	0	0	0	0	0	0	0	0	0	0	0	0	0	0	0	0	0	0	0	2	0	0	0	0	0	0	0	0	0	0	0
pCluster_4463	Eukaryota	Archaeplastida	Chlorophyta	Ulvophyceae	Ulvales-relatives	Ulvales-relatives_X	Dilabifilum	Dilabifilum_arthropyreniae		0	0	0	1	0	0	0	0	0	0	0	0	0	0	0	0	0	0	0	0	0	0	0	0	0	0	0	0	0	0	0	0	0	0	0	0	0	0	0	0
pCluster_4470	Eukaryota	Opisthokonta	Fungi	Ascomycota	Multi-affiliation	Multi-affiliation	Multi-affiliation	Multi-affiliation		0	0	0	0	0	0	0	0	0	0	0	0	0	0	0	0	0	0	0	0	0	0	1	0	0	0	0	0	0	0	0	0	0	0	0	0	0	0	0	0
pCluster_4478	Eukaryota	Hacrobia	Haptophyta	Prymnesiophyceae	Prymnesiales	Chrysochromulinaceae	Chrysochromulina	Multi-affiliation		0	0	0	0	0	0	0	0	0	0	0	0	0	0	0	0	0	0	0	0	0	0	0	0	0	0	0	0	0	0	0	0	1	0	0	0	0	0	0	0
pCluster_4483	Eukaryota	Archaeplastida	Chlorophyta	Ulvophyceae	Ulvales-relatives	Ulvales-relatives_X	Dilabifilum	Dilabifilum_arthropyreniae		0	0	0	2	0	0	0	0	0	0	0	0	0	0	0	0	0	0	0	0	0	0	0	0	0	0	0	0	0	0	0	0	0	0	0	0	0	0	0	0
pCluster_4494	Eukaryota	Multi-affiliation	Multi-affiliation	Multi-affiliation	Multi-affiliation	Multi-affiliation	Multi-affiliation	Multi-affiliation		0	0	0	0	0	0	1	0	0	0	0	0	0	0	0	0	0	0	0	0	0	0	0	0	0	0	0	0	0	0	0	0	0	0	0	0	0	0	0	0
pCluster_4495	Eukaryota	Multi-affiliation	Multi-affiliation	Multi-affiliation	Multi-affiliation	Multi-affiliation	Multi-affiliation	Multi-affiliation		0	0	0	0	0	0	0	2	0	0	0	0	0	0	0	0	0	0	0	0	0	0	0	0	0	0	0	0	0	0	0	0	0	0	0	0	0	0	0	0
pCluster_4510	Eukaryota	Alveolata	Dinophyta	Dinophyceae	Dinophyceae_X	Dinophyceae_XX	Protoperidinium	Protoperidinium_bipes		0	0	0	0	0	0	0	0	0	0	0	1	0	0	0	0	0	0	0	0	0	0	0	0	0	0	0	0	0	0	0	0	0	0	0	0	0	0	0	0
pCluster_4513	Eukaryota	Alveolata	Dinophyta	Dinophyceae	Dinophyceae_X	Dinophyceae_XX	Protoperidinium	Protoperidinium_bipes		0	0	0	0	0	0	0	0	0	0	0	2	0	0	0	0	0	0	0	0	0	0	0	0	0	0	0	0	0	0	0	0	0	0	0	0	0	0	0	0
pCluster_4542	Eukaryota	Alveolata	Dinophyta	Syndiniales	Dino-Group-II	Dino-Group-II-Clade-1	Dino-Group-II-Clade-1_X	Dino-Group-II-Clade-1_X_sp.		0	0	0	0	0	0	0	0	0	0	0	0	0	0	0	2	0	0	0	0	0	0	0	0	0	0	0	0	0	0	0	0	0	0	0	0	0	0	0	0
pCluster_4547	Eukaryota	Alveolata	Ciliophora	Spirotrichea	Oligotrichia	Strombidiidae	Multi-affiliation	Multi-affiliation		0	0	0	0	0	0	0	0	0	0	0	0	0	0	0	0	0	0	0	0	0	0	0	0	0	0	0	0	0	0	0	0	0	0	0	0	0	0	0	0
pCluster_4630	Eukaryota	Alveolata	Dinophyta	Syndiniales	Dino-Group-II	Multi-affiliation	Multi-affiliation	Multi-affiliation		0	0	0	0	0	0	0	0	0	0	0	0	0	0	0	0	0	0	0	0	0	0	0	0	0	0	0	0	0	0	0	0	0	0	0	0	0	0	0	0
pCluster_4632	Eukaryota	Alveolata	Dinophyta	Syndiniales	Dino-Group-II	Dino-Group-II-Clade-33	Dino-Group-II-Clade-33_X	Dino-Group-II-Clade-33_X_sp._strain2		0	0	0	0	0	0	0	0	0	0	0	0	0	0	0	0	0	0	0	0	0	0	0	0	0	0	0	0	0	0	0	0	0	0	0	0	0	0	0	0
pCluster_4673	Eukaryota	Alveolata	Dinophyta	Dinophyceae	Dinophyceae_X	Dinophyceae_XX	Protoperidinium	Protoperidinium_conicum		0	0	0	0	0	0	0	0	0	0	0	0	0	0	0	0	0	0	0	0	0	0	0	0	0	0	0	0	0	0	0	0	0	0	0	0	0	0	0	0
pCluster_4676	Eukaryota	Alveolata	Dinophyta	Dinophyceae	Dinophyceae_X	Dinophyceae_XX	Protoperidinium	Protoperidinium_bipes		0	0	0	0	0	0	0	0	0	0	0	1	0	0	0	0	0	0	0	0	0	0	0	0	0	0	0	0	0	0	0	0	0	0	0	0	0	0	0	0
pCluster_4703	Eukaryota	Opisthokonta	Fungi	Ascomycota	Pezizomycotina	Eurotiomycetes	Multi-affiliation	Multi-affiliation		0	0	1	0	0	0	0	0	0	0	0	0	0	0	0	0	0	0	0	0	0	0	0	0	0	0	0	0	0	0	0	0	0	0	0	0	0	0	0	0
pCluster_4767	Eukaryota	Hacrobia	Picobiliphyta	Picobiliphyta_X	Picobiliphyta_XX	Picobiliphyta_XXX	Picobiliphyta_XXXX	Multi-affiliation		0	0	0	0	0	0	0	0	0	0	0	0	0	0	0	0	0	0	0	0	0	0	0	0	0	0	0	0	0	0	0	0	0	0	1	0	0	0	0	0
pCluster_4771	Eukaryota	Stramenopiles	Stramenopiles_X	MAST	MAST-8	MAST-8A	MAST-8A_X	MAST-8A_X_sp.		0	0	0	0	0	0	1	0	0	0	0	0	0	0	0	0	0	0	0	0	0	0	0	0	0	0	0	0	0	0	0	0	0	0	0	0	0	0	0	0
pCluster_4798	Eukaryota	Alveolata	Dinophyta	Dinophyceae	Suessiales	Suessiales_X	Multi-affiliation	Multi-affiliation		0	0	0	0	0	0	0	0	1	0	0	0	0	0	0	0	0	0	0	0	0	0	0	0	0	0	0	0	0	0	0	0	0	0	0	0	0	0	0	0
pCluster_4818	Eukaryota	Alveolata	Dinophyta	Dinophyceae	Suessiales	Suessiales_X	Polarella	Polarella_glacialis		0	0	0	2	0	0	0	0	0	0	0	0	0	0	0	0	0	0	0	0	0	0	0	0	0	0	0	0	0	0	0	0	0	0	0	0	0	0	0	0
pCluster_4836	Eukaryota	Alveolata	Dinophyta	Dinophyceae	Suessiales	Suessiales_X	Polarella	Polarella_glacialis		0	0	0	0	0	0	0	0	0	0	0	0	0	0	0	1	0	0	0	0	0	0	0	0	0	0	0	0	0	0	0	0	0	0	0	0	0	0	0	0
pCluster_4854	Eukaryota	Alveolata	Dinophyta	Dinophyceae	Suessiales	Suessiales_X	Polarella	Polarella_glacialis		0	0	1	0	0	0	0	0	0	0	0	0	0	0	0	0	0	0	0	0	0	0	0	0	0	0	0	0	0	0	0	0	0	0	0	0	0	0	0	0
pCluster_4857	Eukaryota	Alveolata	Dinophyta	Dinophyceae	Suessiales	Suessiales_X	Multi-affiliation	Multi-affiliation		0	0	0	0	0	2	0	0	0	0	0	0	0	0	0	0	0	0	0	0	0	0	0	0	0	0	0	0	0	0	0	0	0	0	0	0	0	0	0	0
pCluster_4887	Eukaryota	Hacrobia	Picobiliphyta	Picobiliphyta_X	Picobiliphyta_XX	Picobiliphyta_XXX	Picobiliphyta_XXXX	Multi-affiliation		0	0	0	0	0	0	0	0	0	0	0	0	0	0	0	0	0	0	0	0	0	0	0	0	0	0	0	0	0	0	0	0	0	0	0	0	0	0	1	0
pCluster_4940	Eukaryota	Alveolata	Dinophyta	Dinophyceae	Suessiales	Suessiales_X	Pelagodinium	Pelagodinium_beii		0	0	0	0	3	0	0	0	0	0	0	0	0	0	0	0	0	0	0	0	0	0	0	0	0	0	0	0	0	0	0	0	0	0	0	0	0	0	0	0
pCluster_4943	Eukaryota	Alveolata	Dinophyta	Dinophyceae	Suessiales	Suessiales_X	Polarella	Polarella_glacialis		0	0	1	0	0	0	0	0	0	0	0	0	0	0	0	0	0	0	0	0	0	0	0	0	0	0	0	0	0	0	0	0	0	0	0	0	0	0	0	0
pCluster_4953	Eukaryota	Alveolata	Dinophyta	Dinophyceae	Suessiales	Suessiales_X	Multi-affiliation	Multi-affiliation		0	0	0	0	0	0	0	0	0	0	0	0	0	0	0	0	0	0	1	0	0	0	0	0	0	0	0	0	0	0	0	0	0	0	0	0	0	0	0	0
pCluster_4968	Eukaryota	Alveolata	Dinophyta	Dinophyceae	Suessiales	Suessiales_X	Polarella	Polarella_glacialis		0	0	0	0	0	1	0	0	0	0	0	0	0	0	0	0	0	0	0	0	0	0	0	0	0	0	0	0	0	0	0	0	0	0	0	0	0	0	0	0
pCluster_5019	Eukaryota	Alveolata	Dinophyta	Dinophyceae	Suessiales	Suessiales_X	Polarella	Polarella_glacialis		0	0	0	1	0	0	0	0	0	0	0	0	0	0	0	0	0	0	0	0	0	0	0	0	0	0	0	0	0	0	0	0	0	0	0	0	0	0	0	0
pCluster_5073	Eukaryota	Alveolata	Dinophyta	Dinophyceae	Dinophyceae_X	Dinophyceae_XX	Dinophyceae_XXX	Dinophyceae_XXX_sp.		0	0	0	0	0	0	0	0	0	0	0	0	0	0	0	2	0	0	0	0	0	0	0	0	0	0	0	0	0	0	0	0	0	0	0	0	0	0	0	0
pCluster_5077	Eukaryota	Alveolata	Dinophyta	Dinophyceae	Dinophyceae_X	Dinophyceae_XX	Dinophyceae_XXX	Dinophyceae_XXX_sp.		0	0	0	0	0	0	0	0	0	0	0	0	0	0	0	1	0	0	0	0	0	0	0	0	0	0	0	0	0	0	0	0	0	0	0	0	0	0	0	0
pCluster_5079	Eukaryota	Alveolata	Dinophyta	Dinophyceae	Dinophyceae_X	Dinophyceae_XX	Dinophyceae_XXX	Dinophyceae_XXX_sp.		0	0	0	0	0	0	0	0	0	0	0	0	0	0	0	1	0	0	0	0	0	0	0	0	0	0	0	0	0	0	0	0	0	0	0	0	0	0	0	0
pCluster_5107	Eukaryota	Alveolata	Dinophyta	Dinophyceae	Suessiales	Suessiales_X	Suessiales_XX	Suessiales_XX_sp.		0	0	1	0	0	0	0	0	0	0	0	0	0	0	0	0	0	0	0	0	0	0	0	0	0	0	0	0	0	0	0	0	0	0	0	0	0	0	0	0
pCluster_5195	Eukaryota	Alveolata	Dinophyta	Dinophyceae	Dinophyceae_X	Dinophyceae_XX	Gymnodinium	Gymnodinium_sp.		0	0	0	0	0	0	0	0	0	0	0	0	0	0	0	0	0	0	0	0	0	0	0	0	0	0	0	0	0	0	0	0	0	0	0	0	0	0	0	0
pCluster_5684	Eukaryota	Alveolata	Dinophyta	Dinophyceae	Dinophyceae_X	Dinophyceae_XX	Scrippsiella	Scrippsiella_trochoidea		0	0	0	0	0	0	0	0	0	0	0	0	0	0	0	0	0	1	0	0	0	0	0	0	0	0	0	0	0	0	0	0	0	0	0	0	0	0	0	0
pCluster_5809	Eukaryota	Alveolata	Dinophyta	Dinophyceae	Dinophyceae_X	Dinophyceae_XX	Pentapharsodinium	Pentapharsodinium_tyrrhenicum		0	0	0	0	0	0	0	0	0	0	0	0	0	0	0	0	0	0	0	0	0	0	0	0	0	0	0	0	0	0	0	0	0	0	0	0	0	0	0	0
pCluster_5825	Eukaryota	Multi-affiliation	Multi-affiliation	Multi-affiliation	Multi-affiliation	Multi-affiliation	Multi-affiliation	Multi-affiliation		0	0	0	0	0	0	1	0	0	0	0	0	0	0	0	0	0	0	0	0	0	0	0	0	0	0	0	0	0	0	0	0	0	0	0	0	0	0	0	0
pCluster_6074	Eukaryota	Hacrobia	Cryptophyta	Cryptophyceae	Cryptophyceae_X	Goniomonadales	Goniomonas	Goniomonas_amphinema		0	0	0	0	0	0	0	0	0	0	0	0	0	0	0	0	0	0	0	0	0	0	0	0	0	0	0	0	0	0	0	0	0	0	0	0	0	0	0	1
pCluster_6087	Eukaryota	Opisthokonta	Fungi	Basidiomycota	Agaricomycotina	Agaricomycetes	Mycena	Mycena_plumbea		0	0	1	0	0	0	0	0	0	0	0	0	0	0	0	0	0	0	0	0	0	0	0	0	0	0	0	0	0	0	0	0	0	0	0	0	0	0	0	0
pCluster_6241	Eukaryota	Alveolata	Dinophyta	Dinophyceae	Suessiales	Suessiales_X	Polarella	Polarella_glacialis		0	0	0	0	0	0	0	1	0	0	0	0	0	0	0	0	0	0	0	0	0	0	0	0	0	0	0	0	0	0	0	0	0	0	0	0	0	0	0	0
pCluster_6265	Eukaryota	Alveolata	Ciliophora	Spirotrichea	Protocruziida	Protocruziida_X	Protocruzia	Protocruzia_adherens		0	0	0	0	0	0	0	0	0	0	0	0	0	0	0	0	0	0	0	0	0	0	0	0	0	0	0	0	0	0	0	0	1	0	0	0	0	0	0	0
pCluster_6266	Eukaryota	Opisthokonta	Fungi	Basidiomycota	Agaricomycotina	Tremellomycetes	Dioszegia	Multi-affiliation		0	0	0	0	0	0	0	0	0	0	0	0	0	0	0	0	0	0	0	0	0	0	0	2	0	0	0	0	0	0	0	0	0	0	0	0	0	0	0	0
pCluster_6277	Eukaryota	Rhizaria	Cercozoa	Filosa-Thecofilosea	Cryomonadida	Protaspa-lineage	Protaspa-lineage_X	Protaspa-lineage_X_sp.		1	0	0	0	0	0	0	0	0	0	0	0	0	0	0	0	0	0	0	0	0	0	0	0	0	0	0	0	0	0	0	0	0	0	0	0	0	0	0	0
pCluster_6367	Eukaryota	Stramenopiles	Stramenopiles_X	Labyrinthulea	Labyrinthulales	Labyrinthulaceae	Labyrinthulaceae_X	Labyrinthulaceae_X_sp.		0	0	0	0	0	0	0	0	0	0	0	0	0	0	0	0	0	0	0	0	0	0	0	0	0	0	0	0	0	0	0	0	0	0	0	0	0	0	0	0
pCluster_6393	Eukaryota	Alveolata	Ciliophora	Spirotrichea	Euplotia	Euplotidae	Euplotes	Multi-affiliation		0	0	0	0	0	0	0	0	0	2	0	0	0	0	0	0	0	0	0	0	0	0	0	0	0	0	0	0	0	0	0	0	0	0	0	0	0	0	0	0
pCluster_6403	Eukaryota	Rhizaria	Cercozoa	Endomyxa	Endomyxa_X	Endo5-lineage	Endo5-lineage_X	Endo5-lineage_X_sp.		0	0	0	0	0	0	0	0	0	0	0	0	0	0	0	0	0	0	0	0	0	0	0	0	0	0	0	0	0	0	0	0	0	0	0	0	0	0	0	0
pCluster_6409	Eukaryota	Rhizaria	Radiolaria	Polycystinea	Spumellarida	Spumellarida-Group-I	Spumellarida-Group-I_X	Spumellarida-Group-I_X_sp.		0	0	0	0	0	0	0	0	0	0	0	0	0	0	0	0	0	0	0	0	0	0	0	0	0	0	0	0	0	0	0	0	0	0	0	0	2	0	0	0
pCluster_6431	Eukaryota	Opisthokonta	Fungi	Ascomycota	Saccharomycotina	Saccharomycetales	Multi-affiliation	Multi-affiliation		0	0	0	0	0	0	0	0	0	0	0	0	0	0	0	0	0	0	0	0	0	0	0	0	0	0	1	0	0	0	0	0	0	0	0	0	0	0	0	0
pCluster_6435	Eukaryota	Alveolata	Ciliophora	Spirotrichea	Euplotia	Uronychiidae	Multi-affiliation	Multi-affiliation		0	0	0	0	0	0	0	0	0	0	0	0	0	0	0	1	0	0	0	0	0	0	0	0	0	0	0	0	0	0	0	0	0	0	0	0	0	0	0	0
pCluster_6438	Eukaryota	Alveolata	Ciliophora	Phyllopharyngea	Cyrtophoria	Hartmannulidae	Coeloperix	Coeloperix_sp.		0	0	0	0	0	0	0	0	0	0	0	0	0	0	0	0	0	0	0	0	0	0	0	0	0	0	0	0	0	0	0	0	0	0	0	0	0	0	0	0
pCluster_6442	Eukaryota	Stramenopiles	Stramenopiles_X	Bicoecea	Anoecales	Cafeteriaceae	Cafeteria	Multi-affiliation		0	0	0	0	0	0	0	1	0	0	0	0	0	0	0	0	0	0	0	0	0	0	0	0	0	0	0	0	0	0	0	0	0	0	0	0	0	0	0	0
pCluster_6443	Eukaryota	Stramenopiles	Stramenopiles_X	Bicoecea	Anoecales	Cafeteriaceae	Cafeteria	Multi-affiliation		0	0	2	0	0	0	0	0	0	0	0	0	0	0	0	0	0	0	0	0	0	0	0	0	0	0	0	0	0	0	0	0	0	0	0	0	0	0	0	0
pCluster_6445	Eukaryota	Stramenopiles	Stramenopiles_X	Bicoecea	Anoecales	Cafeteriaceae	Cafeteria	Multi-affiliation		0	0	0	0	0	0	0	0	0	0	0	0	0	0	1	0	0	0	0	0	0	0	0	0	0	0	0	0	0	0	0	0	0	0	0	0	0	0	0	0
pCluster_6450	Eukaryota	Alveolata	Ciliophora	Phyllopharyngea	Cyrtophoria	Dysteriidae	Dysteriidae_X	Dysteriidae_X_sp.		0	0	0	0	0	0	0	0	0	0	0	0	0	0	0	0	0	0	0	0	1	0	0	0	0	0	0	0	0	0	0	0	0	0	0	0	0	0	0	0
pCluster_6451	Eukaryota	Alveolata	Ciliophora	Phyllopharyngea	Suctoria	Acinetidae	Acineta	Acineta_sp.		0	0	0	0	0	0	0	1	0	0	0	0	0	1	0	0	0	0	0	0	0	0	0	0	0	0	0	0	0	0	0	0	0	0	0	0	0	0	0	0
pCluster_6453	Eukaryota	Alveolata	Ciliophora	Phyllopharyngea	Suctoria	Acinetidae	Acineta	Acineta_sp.		0	0	1	0	0	0	0	0	0	0	0	0	0	0	0	0	0	0	0	0	0	0	0	0	0	0	0	0	0	0	0	0	0	0	0	0	0	0	0	0
pCluster_6455	Eukaryota	Alveolata	Ciliophora	Phyllopharyngea	Suctoria	Acinetidae	Acineta	Acineta_sp.		0	1	0	0	0	0	0	0	0	0	0	0	0	0	0	0	0	0	0	0	0	0	0	0	0	0	0	0	0	0	0	0	0	0	0	0	0	0	0	0
pCluster_6457	Eukaryota	Alveolata	Ciliophora	Phyllopharyngea	Suctoria	Acinetidae	Acineta	Acineta_sp.		0	1	0	0	0	0	0	0	0	0	1	0	0	0	0	0	0	0	0	0	0	0	0	0	0	0	0	0	0	0	0	0	0	0	0	0	0	0	0	0
pCluster_6460	Eukaryota	Alveolata	Ciliophora	Phyllopharyngea	Suctoria	Acinetidae	Acineta	Acineta_sp.		0	0	0	0	0	0	0	0	0	0	0	0	1	0	0	0	0	0	0	0	0	0	0	0	0	0	0	0	0	0	0	0	0	0	0	0	0	0	0	0
pCluster_6463	Eukaryota	Alveolata	Dinophyta	Dinophyceae	Dinophyceae_X	Dinophyceae_XX	Prorocentrum	Prorocentrum_donghaiense		0	0	0	0	0	0	0	0	0	0	0	0	0	0	0	0	0	0	0	0	0	0	0	0	0	0	0	0	0	0	0	0	0	0	0	0	0	0	0	0
pCluster_6468	Eukaryota	Alveolata	Ciliophora	Phyllopharyngea	Suctoria	Suctoria_X	Suctoria_XX	Suctoria_XX_sp.		0	0	0	0	0	0	0	0	0	0	0	0	0	0	0	0	0	0	0	0	0	0	0	0	0	0	0	0	0	0	0	0	0	0	0	0	0	0	0	0
pCluster_6476	Eukaryota	Alveolata	Ciliophora	Phyllopharyngea	Suctoria	Ephelotidae	Ephelota	Ephelota_gemmipara		0	0	1	0	0	0	0	0	0	0	0	0	0	0	0	0	0	0	0	0	0	0	0	0	0	0	0	0	0	0	0	0	0	0	0	0	0	0	0	0
pCluster_6481	Eukaryota	Alveolata	Ciliophora	Phyllopharyngea	Suctoria	Ephelotidae	Ephelota	Ephelota_sp.		0	0	0	0	0	0	0	0	0	0	0	0	0	0	0	0	0	0	0	0	0	0	0	0	0	0	0	0	0	0	0	0	0	0	0	0	1	0	0	0
pCluster_6485	Eukaryota	Alveolata	Ciliophora	Phyllopharyngea	Suctoria	Ephelotidae	Ephelota	Ephelota_sp.		0	0	0	0	0	0	0	0	0	0	0	0	0	0	0	0	0	0	0	0	0	0	0	0	0	0	0	0	0	0	0	0	0	0	0	0	0	0	1	0
pCluster_6495	Eukaryota	Alveolata	Ciliophora	Spirotrichea	Choreotrichia	Choreotrichia-1	Choreotrichia-1_X	Choreotrichia-1_X_sp.		0	0	0	0	0	0	1	0	0	0	0	2	0	0	0	0	0	0	0	0	0	0	0	0	0	0	0	0	0	0	0	0	0	0	0	0	0	0	0	0
pCluster_6513	Eukaryota	Alveolata	Ciliophora	Oligohymenophorea	Peritrichia	Zoothamniidae	Zoothamnopsis	Zoothamnopsis_sinica		0	0	0	0	0	0	0	0	0	0	0	2	0	0	0	0	0	0	0	0	0	0	0	0	0	0	0	0	0	0	0	0	0	0	0	0	0	0	0	0
pCluster_6517	Eukaryota	Alveolata	Ciliophora	Oligohymenophorea	Peritrichia	Zoothamniidae	Multi-affiliation	Multi-affiliation		0	0	0	0	0	0	0	0	0	0	0	0	0	0	0	0	0	0	0	0	0	0	0	0	0	0	0	0	0	0	0	0	0	0	0	0	0	0	0	0
pCluster_6519	Eukaryota	Alveolata	Ciliophora	Oligohymenophorea	Peritrichia	Zoothamniidae	Zoothamnopsis	Zoothamnopsis_sinica		0	1	0	0	0	0	0	0	0	0	0	0	0	0	0	0	0	0	0	0	0	0	0	0	0	0	0	0	0	0	0	0	0	0	0	0	0	0	0	0
pCluster_6520	Eukaryota	Alveolata	Ciliophora	Oligohymenophorea	Peritrichia	Zoothamniidae	Zoothamnopsis	Zoothamnopsis_sinica		0	0	0	0	0	0	0	0	0	0	0	0	0	1	0	0	0	0	0	0	0	0	0	0	0	0	0	0	0	0	0	0	0	0	0	0	0	0	0	0
pCluster_6522	Eukaryota	Alveolata	Ciliophora	Oligohymenophorea	Peritrichia	Zoothamniidae	Zoothamnopsis	Zoothamnopsis_sinica		0	0	0	0	0	0	0	0	0	0	1	0	0	0	1	0	0	0	0	0	0	0	0	0	0	0	0	0	0	0	0	0	0	0	0	0	0	0	0	0
pCluster_6523	Eukaryota	Alveolata	Ciliophora	Oligohymenophorea	Peritrichia	Zoothamniidae	Zoothamnopsis	Zoothamnopsis_sinica		0	0	0	0	0	0	0	0	0	0	0	0	0	0	0	0	0	0	0	0	0	0	0	0	0	0	0	0	0	0	0	0	0	0	0	1	0	0	0	0
pCluster_6525	Eukaryota	Alveolata	Ciliophora	Oligohymenophorea	Peritrichia	Zoothamniidae	Multi-affiliation	Multi-affiliation		0	0	0	0	0	0	0	0	0	0	0	0	0	0	0	0	0	0	0	0	0	0	0	0	0	0	0	0	0	0	0	0	0	0	0	0	0	0	0	0
pCluster_6526	Eukaryota	Alveolata	Ciliophora	Oligohymenophorea	Peritrichia	Zoothamniidae	Multi-affiliation	Multi-affiliation		0	0	0	0	0	0	0	0	0	0	0	0	0	0	0	0	0	0	0	0	0	0	0	0	0	0	0	0	0	0	0	0	0	0	0	0	0	0	0	0
pCluster_6528	Eukaryota	Alveolata	Ciliophora	Oligohymenophorea	Peritrichia	Zoothamniidae	Zoothamnium	Zoothamnium_arbuscula		0	0	0	0	0	0	0	0	0	0	2	0	0	0	0	0	0	0	0	0	0	0	0	0	0	0	0	0	0	0	0	0	0	0	0	0	0	0	0	0
pCluster_6536	Eukaryota	Alveolata	Ciliophora	Oligohymenophorea	Peritrichia	Zoothamniidae	Zoothamnopsis	Zoothamnopsis_sinica		0	0	0	0	0	0	0	0	0	0	0	0	0	0	0	0	0	0	0	0	0	0	0	0	0	0	0	1	0	0	0	0	0	0	0	0	0	0	0	0
pCluster_6548	Eukaryota	Alveolata	Ciliophora	Oligohymenophorea	Sessilida	Vorticellidae	Vorticellidae_X	Vorticellidae_X_sp.		0	0	0	0	0	0	0	0	1	0	0	0	0	0	0	0	0	0	0	0	0	0	0	0	0	0	0	0	0	0	0	0	0	0	0	0	0	0	0	0
pCluster_6553	Eukaryota	Alveolata	Ciliophora	Oligohymenophorea	Peritrichia	Zoothamniidae	Zoothamnium	Zoothamnium_pelagicum		0	0	1	0	0	0	0	0	0	0	0	0	0	0	0	0	0	0	0	0	0	0	0	0	0	0	0	0	0	0	0	0	0	0	0	0	0	0	0	0
pCluster_6564	Eukaryota	Alveolata	Ciliophora	Oligohymenophorea	Peritrichia	Vaginicolidae	Vaginicolidae_X	Vaginicolidae_X_sp.		0	0	0	0	0	0	0	0	0	0	0	0	0	0	0	0	0	0	0	0	0	0	0	0	0	0	0	0	0	0	0	0	0	0	0	0	0	0	0	0
pCluster_6591	Eukaryota	Multi-affiliation	Multi-affiliation	Multi-affiliation	Multi-affiliation	Multi-affiliation	Multi-affiliation	Multi-affiliation		0	0	0	0	0	0	0	0	0	0	0	0	0	0	0	0	0	0	0	0	0	0	0	0	0	0	0	0	0	0	0	0	0	0	0	0	0	0	0	0
pCluster_6592	Eukaryota	Multi-affiliation	Multi-affiliation	Multi-affiliation	Multi-affiliation	Multi-affiliation	Multi-affiliation	Multi-affiliation		0	0	0	0	0	0	0	0	0	0	0	0	0	0	0	0	0	0	0	0	1	0	0	0	0	0	0	0	0	0	0	0	0	0	0	0	0	0	0	0
pCluster_6599	Eukaryota	Multi-affiliation	Multi-affiliation	Multi-affiliation	Multi-affiliation	Multi-affiliation	Multi-affiliation	Multi-affiliation		0	0	0	0	0	0	0	0	0	0	0	0	0	0	0	0	0	0	0	0	0	0	0	0	0	0	0	0	0	0	0	0	0	0	0	0	1	0	0	0
pCluster_6604	Eukaryota	Archaeplastida	Chlorophyta	Mamiellophyceae	Mamiellales	Bathycoccaceae	Ostreococcus	Ostreococcus_tauri		0	0	0	0	0	0	0	0	0	0	0	0	0	0	0	0	1	0	0	0	0	0	0	0	0	0	0	0	0	0	0	0	0	0	0	0	0	0	0	0
pCluster_6607	Eukaryota	Multi-affiliation	Multi-affiliation	Multi-affiliation	Multi-affiliation	Multi-affiliation	Multi-affiliation	Multi-affiliation		0	0	0	0	0	0	0	0	0	0	0	0	0	0	0	0	0	0	0	0	0	0	0	0	0	0	0	0	0	0	0	0	1	0	0	0	0	0	0	0
pCluster_6613	Eukaryota	Hacrobia	Cryptophyta	Cryptophyceae	Cryptophyceae_X	Cryptomonadales	Multi-affiliation	Multi-affiliation		0	0	0	0	0	0	0	0	0	0	0	0	0	0	0	0	1	0	0	0	0	0	0	0	0	0	0	0	0	0	0	0	0	0	0	0	0	0	0	0
pCluster_6614	Eukaryota	Hacrobia	Cryptophyta	Cryptophyceae	Cryptophyceae_X	Cryptomonadales	Multi-affiliation	Multi-affiliation		1	0	0	0	0	0	0	0	0	0	0	0	0	0	0	0	0	0	0	0	0	0	0	0	0	0	0	0	0	0	0	0	0	0	0	0	0	0	0	0
pCluster_6619	Eukaryota	Multi-affiliation	Multi-affiliation	Multi-affiliation	Multi-affiliation	Multi-affiliation	Multi-affiliation	Multi-affiliation		0	0	0	0	0	0	0	0	0	0	0	0	0	0	0	0	0	0	0	0	0	0	0	0	0	0	0	0	0	0	0	0	1	0	0	0	0	0	0	0
pCluster_6625	Eukaryota	Stramenopiles	Ochrophyta	Bacillariophyta	Bacillariophyta_X	Raphid-pennate	Raphid-pennate_X	Raphid-pennate_X_sp.		0	0	0	0	0	0	0	0	0	0	0	0	0	0	0	0	0	0	0	0	0	0	0	0	0	0	0	0	0	0	0	0	0	1	0	0	0	0	0	0
pCluster_6630	Eukaryota	Hacrobia	Cryptophyta	Cryptophyceae	Cryptophyceae_X	Cryptomonadales	Teleaulax	Teleaulax_sp.		0	0	0	0	0	0	0	0	0	0	0	0	0	0	0	0	0	0	1	0	0	0	0	0	0	0	0	0	0	0	0	0	0	0	0	0	0	0	0	0
pCluster_6654	Eukaryota	Hacrobia	Cryptophyta	Cryptophyceae	Cryptophyceae_X	Cryptomonadales	Multi-affiliation	Multi-affiliation		0	0	0	0	0	0	0	0	0	0	0	0	0	0	0	0	0	0	1	0	0	0	0	0	0	0	0	0	0	0	0	0	0	0	0	0	0	0	0	0
pCluster_6656	Eukaryota	Hacrobia	Cryptophyta	Cryptophyceae	Cryptophyceae_X	Cryptomonadales	Multi-affiliation	Multi-affiliation		0	0	0	0	0	0	0	0	0	0	0	0	0	0	0	0	1	0	0	0	0	0	0	0	0	0	0	0	0	0	0	0	0	0	0	0	0	0	0	0
pCluster_6657	Eukaryota	Hacrobia	Cryptophyta	Cryptophyceae	Cryptophyceae_X	Cryptomonadales	Cryptomonadales_X	Cryptomonadales_X_sp.		0	0	0	0	0	0	0	0	0	0	0	0	0	0	0	0	0	0	0	0	0	0	0	0	0	0	0	0	0	0	0	0	0	0	1	0	0	0	0	0
pCluster_6663	Eukaryota	Hacrobia	Cryptophyta	Cryptophyceae	Cryptophyceae_X	Cryptomonadales	Multi-affiliation	Multi-affiliation		0	0	0	0	0	0	0	0	0	0	0	0	0	0	0	0	0	0	0	0	0	0	0	0	0	0	0	0	0	0	0	0	0	0	0	0	1	0	0	0
pCluster_6664	Eukaryota	Hacrobia	Cryptophyta	Cryptophyceae	Cryptophyceae_X	Cryptomonadales	Multi-affiliation	Multi-affiliation		0	0	0	0	0	0	0	0	0	0	0	0	0	0	0	0	0	0	0	0	0	0	0	0	0	0	0	0	0	0	0	0	1	0	0	0	0	0	0	0
pCluster_6676	Eukaryota	Hacrobia	Cryptophyta	Cryptophyceae	Cryptophyceae_X	Cryptomonadales	Multi-affiliation	Multi-affiliation		0	0	0	0	0	0	0	0	0	0	0	0	0	0	0	0	0	0	0	0	0	0	0	0	0	0	0	0	0	0	0	0	0	0	0	0	0	1	0	0
pCluster_6680	Eukaryota	Hacrobia	Cryptophyta	Cryptophyceae	Cryptophyceae_X	Cryptomonadales	Cryptomonadales_X	Cryptomonadales_X_sp.		1	0	0	0	0	0	0	0	0	0	0	0	0	0	0	0	0	0	0	0	0	0	0	0	0	0	0	0	0	0	0	0	0	0	0	0	0	0	0	0
pCluster_6698	Eukaryota	Archaeplastida	Chlorophyta	Mamiellophyceae	Mamiellales	Mamiellaceae	Micromonas	Micromonas_Clade-B_arctic		0	0	0	0	0	0	0	0	0	0	0	0	0	0	0	0	0	0	0	0	0	0	0	0	0	0	0	0	0	1	0	0	0	0	0	0	0	0	0	0
pCluster_6709	Eukaryota	Archaeplastida	Chlorophyta	Mamiellophyceae	Mamiellales	Mamiellaceae	Micromonas	Multi-affiliation		0	0	0	0	0	0	0	0	0	0	0	0	0	0	0	0	0	0	0	0	0	0	0	0	0	0	0	0	0	0	0	0	0	0	0	0	0	0	1	0
pCluster_6712	Eukaryota	Archaeplastida	Chlorophyta	Mamiellophyceae	Mamiellales	Mamiellaceae	Micromonas	Micromonas_Clade-B.E.3		0	0	0	0	0	0	0	0	0	0	0	0	0	0	0	0	0	0	0	0	0	0	0	0	2	0	0	0	0	0	0	0	0	0	0	0	0	0	0	0
pCluster_6715	Eukaryota	Archaeplastida	Chlorophyta	Mamiellophyceae	Mamiellales	Mamiellaceae	Mantoniella	Mantoniella_squamata		0	0	0	0	0	0	0	0	0	0	0	0	0	0	0	0	0	0	0	0	0	0	0	0	0	0	0	0	0	0	0	0	0	0	0	0	0	1	0	0
pCluster_6716	Eukaryota	Archaeplastida	Chlorophyta	Mamiellophyceae	Mamiellales	Mamiellaceae	Micromonas	Multi-affiliation		0	0	0	0	0	0	0	0	0	0	0	0	0	0	0	0	0	0	0	0	0	0	0	0	0	0	0	0	0	0	0	0	0	0	0	0	0	0	1	0
pCluster_6721	Eukaryota	Archaeplastida	Chlorophyta	Mamiellophyceae	Mamiellales	Mamiellaceae	Mantoniella	Mantoniella_squamata		1	0	0	0	0	0	0	0	0	0	0	0	0	0	0	0	0	0	0	0	0	0	0	0	0	0	0	0	0	0	0	0	0	0	0	0	0	0	0	0
pCluster_6728	Eukaryota	Archaeplastida	Chlorophyta	Mamiellophyceae	Mamiellales	Mamiellaceae	Micromonas	Multi-affiliation		0	0	0	0	0	0	0	0	0	0	0	0	0	0	0	0	0	0	0	0	0	0	0	0	0	0	0	0	0	0	0	0	1	0	0	0	0	0	0	0
pCluster_6729	Eukaryota	Archaeplastida	Chlorophyta	Mamiellophyceae	Mamiellales	Mamiellaceae	Mantoniella	Mantoniella_squamata		0	0	0	0	0	0	0	0	0	0	0	0	0	0	0	0	0	0	0	0	0	0	0	0	0	0	0	0	0	0	0	0	0	0	0	0	0	0	0	1
pCluster_6740	Eukaryota	Stramenopiles	Stramenopiles_X	MAST	MAST-3	MAST-3J	MAST-3J_X	MAST-3J_X_sp.		0	0	0	0	0	0	0	0	0	0	0	1	0	0	0	0	0	0	0	0	0	0	0	0	0	0	0	0	0	0	0	0	0	0	0	0	0	0	0	0
pCluster_6779	Eukaryota	Alveolata	Ciliophora	Litostomatea	Cyclotrichia	Mesodiniidae	Askenasi	Askenasi_sp.		0	0	0	0	0	0	0	0	0	0	0	0	0	0	0	0	0	0	0	0	0	0	0	0	0	0	2	0	0	0	0	0	0	0	0	0	0	0	0	0
pCluster_6781	Eukaryota	Stramenopiles	Ochrophyta	Chrysophyceae	Chrysophyceae_X	Chrysophyceae_Clade-F	Clade-F_X	Clade-F_X_sp.		0	0	0	0	0	0	0	0	0	0	0	0	0	0	0	1	0	0	0	0	0	0	0	0	0	0	0	0	0	0	0	0	0	0	0	0	0	0	0	0
pCluster_6787	Eukaryota	Hacrobia	Haptophyta	Prymnesiophyceae	Prymnesiophyceae_X	Braarudosphaeraceae	Braarudosphaera	Chrysochromulina_parkeae		0	0	0	0	0	0	0	0	0	0	0	0	0	0	0	0	0	0	0	0	0	0	0	0	0	0	0	0	0	0	0	0	0	0	0	0	1	0	0	0
pCluster_6789	Eukaryota	Hacrobia	Haptophyta	Prymnesiophyceae	Prymnesiophyceae_X	Braarudosphaeraceae	Braarudosphaera	Chrysochromulina_parkeae		0	0	0	0	0	0	0	0	0	0	0	0	0	0	0	0	0	0	0	0	0	0	0	0	0	0	0	0	0	0	0	0	0	0	0	0	0	0	0	0
pCluster_6797	Eukaryota	Alveolata	Ciliophora	Litostomatea	Cyclotrichia	Cyclotrichia_X	Cyclotrichia_XX	Cyclotrichia_XX_sp.		0	0	0	0	0	0	0	0	0	0	0	0	0	0	0	0	0	0	0	0	1	0	0	0	0	0	0	0	0	0	0	0	0	0	0	0	0	0	0	0
pCluster_6810	Eukaryota	Alveolata	Ciliophora	Spirotrichea	Choreotrichia	Strobilidiidae	Strobilidiidae_X	Strobilidiidae_X_sp.		0	0	0	0	0	0	0	0	0	0	0	0	0	0	0	0	0	0	0	0	0	0	0	0	0	1	0	0	0	0	0	0	0	0	0	0	0	0	0	0
pCluster_6831	Eukaryota	Stramenopiles	Ochrophyta	Bacillariophyta	Bacillariophyta_X	Polar-centric-Mediophyceae	Chaetoceros	Multi-affiliation		0	0	0	0	0	0	0	0	0	0	0	0	0	0	0	0	0	0	0	0	0	0	0	0	0	0	0	0	0	0	0	0	0	0	0	0	0	0	0	0
pCluster_6835	Eukaryota	Stramenopiles	Ochrophyta	Bacillariophyta	Bacillariophyta_X	Polar-centric-Mediophyceae	Chaetoceros	Multi-affiliation		0	0	0	0	0	0	0	0	0	0	0	0	0	0	0	0	0	0	0	0	0	0	0	0	0	0	0	0	0	0	0	0	0	0	0	0	0	0	0	0
pCluster_6837	Eukaryota	Stramenopiles	Ochrophyta	Bacillariophyta	Bacillariophyta_X	Polar-centric-Mediophyceae	Chaetoceros	Multi-affiliation		0	0	0	0	0	0	0	0	0	0	0	0	0	0	0	0	0	0	0	0	0	0	0	0	0	0	0	0	0	0	0	0	0	0	0	0	0	0	0	0
pCluster_6839	Eukaryota	Stramenopiles	Stramenopiles_X	MAST	MAST-3	MAST-3J	MAST-3J_X	MAST-3J_X_sp.		0	0	0	0	0	0	0	0	0	0	0	0	0	0	0	0	0	0	0	0	0	0	0	0	0	0	0	0	0	0	0	0	0	0	0	1	0	0	0	0
pCluster_6864	Eukaryota	Alveolata	Ciliophora	Spirotrichea	Choreotrichia	Strobilidiidae	Strobilidiidae_X	Strobilidiidae_X_sp.		0	0	0	0	0	0	0	0	0	0	0	0	0	0	0	0	0	1	0	0	0	0	0	0	0	0	0	0	0	0	0	0	0	0	0	0	0	0	0	0
pCluster_6866	Eukaryota	Alveolata	Ciliophora	Spirotrichea	Choreotrichia	Strobilidiidae	Pelagostrobilidium	Pelagostrobilidium_sp.		0	0	0	0	0	0	0	0	0	0	0	0	0	0	0	0	0	0	1	0	0	0	0	0	0	0	0	0	0	0	0	0	0	0	0	0	0	0	0	0
pCluster_6868	Eukaryota	Alveolata	Ciliophora	Spirotrichea	Choreotrichia	Strobilidiidae	Strobilidiidae_X	Strobilidiidae_X_sp.		0	0	0	0	0	0	0	0	0	0	0	0	0	0	0	0	0	0	0	0	1	0	0	0	0	0	0	0	0	0	0	0	0	0	0	0	0	0	0	0
pCluster_6870	Eukaryota	Alveolata	Ciliophora	Spirotrichea	Euplotia	Uronychiidae	Diophrys	Multi-affiliation		0	0	0	0	0	0	0	0	0	0	0	0	0	0	0	0	0	0	0	0	0	0	1	0	0	0	0	0	0	0	0	0	0	0	0	0	0	0	0	0
pCluster_6892	Eukaryota	Alveolata	Ciliophora	Litostomatea	Cyclotrichia	Mesodiniidae	Askenasia	Askenasia_sp.		0	0	0	0	0	0	0	0	0	0	0	0	0	0	0	0	0	0	0	0	0	0	0	0	0	0	0	1	0	0	0	0	0	0	0	0	0	0	0	0
pCluster_6894	Eukaryota	Alveolata	Ciliophora	Spirotrichea	Choreotrichia	Strobilidiidae	Strobilidiidae_X	Strobilidiidae_X_sp.		0	0	0	0	0	0	0	0	0	0	0	0	0	0	0	0	0	0	0	0	0	0	0	0	0	0	0	0	1	0	0	0	0	0	0	0	0	0	0	0
pCluster_6896	Eukaryota	Alveolata	Ciliophora	Spirotrichea	Euplotia	Uronychiidae	Diophrys	Multi-affiliation		0	0	1	0	0	0	0	0	0	0	0	0	0	0	0	0	0	0	0	0	0	0	0	0	0	0	0	0	0	0	0	0	0	0	0	0	0	0	0	0
pCluster_6904	Eukaryota	Alveolata	Ciliophora	Spirotrichea	Oligotrichia	Strombidiidae	Strombidiidae_X	Strombidiidae_X_sp._strain1		0	0	0	0	0	0	0	0	0	0	0	0	0	0	0	0	0	0	0	0	0	0	0	2	0	0	0	0	0	0	0	0	0	0	0	0	0	0	0	0
pCluster_6909	Eukaryota	Alveolata	Ciliophora	Spirotrichea	Oligotrichia	Strombidiidae	Strombidiidae_X	Strombidiidae_X_sp._strain1		0	0	0	0	0	0	0	0	0	0	0	0	0	0	0	0	0	0	0	0	0	0	0	0	0	0	0	0	0	0	1	0	0	0	0	0	0	0	0	0
pCluster_6913	Eukaryota	Alveolata	Ciliophora	Spirotrichea	Oligotrichia	Strombidiidae	Strombidiidae_X	Strombidiidae_X_sp._strain1		0	0	0	0	0	0	0	0	0	0	0	0	0	0	0	0	0	0	0	0	0	0	0	0	0	0	0	1	0	0	0	0	0	0	0	0	0	0	0	0
pCluster_6918	Eukaryota	Alveolata	Ciliophora	Spirotrichea	Oligotrichia	Strombidiidae	Strombidiidae_X	Strombidiidae_X_sp._strain1		0	0	0	0	0	0	0	0	0	0	0	0	0	0	0	0	0	0	0	0	0	0	0	0	1	0	0	0	0	0	0	0	0	0	0	0	0	0	0	0
pCluster_6919	Eukaryota	Alveolata	Ciliophora	Spirotrichea	Oligotrichia	Strombidiidae	Strombidiidae_X	Strombidiidae_X_sp._strain1		0	0	0	0	0	0	0	0	0	0	0	0	0	0	0	0	0	0	0	0	0	0	0	0	0	0	0	0	0	1	0	0	0	0	0	0	0	0	0	0
pCluster_6937	Eukaryota	Alveolata	Ciliophora	Spirotrichea	Oligotrichia	Strombidiidae	Strombidiidae_X	Strombidiidae_X_sp._strain1		0	0	0	0	0	0	0	0	0	0	0	0	0	0	0	0	0	0	0	1	0	0	0	0	0	0	0	0	0	0	0	0	0	0	0	0	0	0	0	0
pCluster_6940	Eukaryota	Alveolata	Ciliophora	Spirotrichea	Oligotrichia	Strombidiidae	Strombidiidae_X	Strombidiidae_X_sp._strain1		0	0	0	0	0	0	0	0	0	0	0	0	0	0	0	0	0	0	0	0	0	0	0	0	1	0	0	0	0	0	0	0	0	0	0	0	0	0	0	0
pCluster_6961	Eukaryota	Alveolata	Ciliophora	Spirotrichea	Choreotrichia	Strobilidiidae	Pelagostrobilidium	Pelagostrobilidium_sp.		0	0	0	0	0	0	0	0	0	0	0	0	0	0	0	0	0	0	0	0	0	0	0	0	0	0	0	0	0	0	0	1	0	0	0	0	0	0	0	0
pCluster_6966	Eukaryota	Alveolata	Ciliophora	Spirotrichea	Choreotrichia	Strobilidiidae	Pelagostrobilidium	Pelagostrobilidium_sp.		0	0	0	0	0	0	0	0	0	0	0	0	0	0	0	0	0	0	0	0	0	0	0	2	0	0	0	0	0	0	0	0	0	0	0	0	0	0	0	0
pCluster_6968	Eukaryota	Alveolata	Ciliophora	Spirotrichea	Choreotrichia	Strobilidiidae	Pelagostrobilidium	Pelagostrobilidium_sp.		0	0	0	0	0	0	0	0	0	0	0	0	0	0	0	0	0	0	0	0	0	0	0	0	0	1	0	0	0	0	0	0	0	0	0	0	0	0	0	0
pCluster_6971	Eukaryota	Alveolata	Ciliophora	Spirotrichea	Choreotrichia	Strobilidiidae	Pelagostrobilidium	Pelagostrobilidium_sp.		0	0	0	0	0	0	0	0	0	0	0	0	0	0	0	0	0	0	0	0	0	0	0	0	0	0	0	0	1	0	0	0	0	0	0	0	0	0	0	0
pCluster_6972	Eukaryota	Alveolata	Ciliophora	Spirotrichea	Choreotrichia	Strobilidiidae	Strobilidiidae_X	Strobilidiidae_X_sp.		0	0	0	0	0	0	0	0	0	0	0	0	0	0	0	0	0	0	0	0	0	0	0	0	0	0	0	0	0	0	0	0	0	0	0	0	0	0	1	0
pCluster_6974	Eukaryota	Alveolata	Ciliophora	Spirotrichea	Choreotrichia	Strobilidiidae	Pelagostrobilidium	Pelagostrobilidium_sp.		0	0	0	0	0	0	0	0	0	0	0	0	0	0	0	0	0	0	0	1	0	0	0	0	0	0	0	0	0	0	0	0	0	0	0	0	0	0	0	0
pCluster_6976	Eukaryota	Alveolata	Ciliophora	Spirotrichea	Choreotrichia	Strobilidiidae	Pelagostrobilidium	Pelagostrobilidium_sp.		0	0	0	0	0	0	0	0	0	0	0	0	0	0	0	0	0	0	0	0	0	0	0	0	0	0	0	0	0	0	0	0	0	0	0	0	0	0	1	0
pCluster_6977	Eukaryota	Alveolata	Ciliophora	Spirotrichea	Choreotrichia	Strobilidiidae	Pelagostrobilidium	Pelagostrobilidium_sp.		0	0	0	0	0	0	0	0	0	0	0	0	0	0	0	0	0	0	0	0	0	0	0	0	0	0	0	0	2	0	0	0	0	0	0	0	0	0	0	0
pCluster_6979	Eukaryota	Alveolata	Ciliophora	Spirotrichea	Choreotrichia	Strobilidiidae	Pelagostrobilidium	Pelagostrobilidium_sp.		0	0	0	0	0	0	0	0	0	0	0	0	0	0	0	0	0	0	0	0	1	0	0	0	0	0	0	0	0	0	0	0	0	0	0	0	0	0	0	0
pCluster_6980	Eukaryota	Alveolata	Ciliophora	Spirotrichea	Choreotrichia	Strobilidiidae	Pelagostrobilidium	Pelagostrobilidium_sp.		0	0	0	0	0	0	0	0	0	0	0	0	0	0	0	0	0	0	0	0	0	1	0	0	0	0	0	0	0	0	0	0	0	0	0	0	0	0	0	0
pCluster_6982	Eukaryota	Alveolata	Ciliophora	Spirotrichea	Choreotrichia	Strobilidiidae	Pelagostrobilidium	Pelagostrobilidium_sp.		0	0	0	0	0	0	0	0	0	0	0	0	0	0	0	0	0	0	0	0	0	0	0	0	0	0	0	1	0	0	0	0	0	0	0	0	0	0	0	0
pCluster_6984	Eukaryota	Alveolata	Ciliophora	Spirotrichea	Choreotrichia	Strobilidiidae	Pelagostrobilidium	Pelagostrobilidium_sp.		0	0	0	0	0	0	0	0	0	0	0	0	0	0	0	0	0	0	0	0	0	0	0	0	0	0	0	0	0	1	0	0	0	0	0	0	0	0	0	0
pCluster_6985	Eukaryota	Alveolata	Ciliophora	Spirotrichea	Choreotrichia	Strobilidiidae	Pelagostrobilidium	Pelagostrobilidium_sp.		0	0	0	0	0	0	0	0	0	0	0	0	0	0	0	0	0	0	0	0	1	0	0	0	0	0	0	0	0	0	0	0	0	0	0	0	0	0	0	0
pCluster_6995	Eukaryota	Alveolata	Ciliophora	Spirotrichea	Choreotrichia	Strobilidiidae	Pelagostrobilidium	Pelagostrobilidium_sp.		0	0	0	0	0	0	0	0	0	0	0	0	0	0	0	0	0	0	0	0	0	0	0	0	1	0	0	0	0	0	0	0	0	0	0	0	0	0	0	0
pCluster_6996	Eukaryota	Alveolata	Ciliophora	Spirotrichea	Choreotrichia	Strobilidiidae	Pelagostrobilidium	Pelagostrobilidium_sp.		0	0	0	0	0	0	0	0	0	0	0	0	0	0	0	0	0	0	0	0	0	0	0	0	0	0	0	0	0	1	0	0	0	0	0	0	0	0	0	0
pCluster_7001	Eukaryota	Alveolata	Ciliophora	Spirotrichea	Choreotrichia	Strobilidiidae	Pelagostrobilidium	Pelagostrobilidium_sp.		0	0	0	0	0	0	0	0	0	0	0	0	0	0	0	0	0	0	0	0	1	0	0	0	0	0	0	0	0	0	0	0	0	0	0	0	0	0	0	0
pCluster_7029	Eukaryota	Alveolata	Ciliophora	Spirotrichea	Choreotrichia	Strobilidiidae	Pelagostrobilidium	Pelagostrobilidium_sp.		0	0	0	0	0	0	0	0	0	0	0	0	0	0	0	0	0	0	0	0	0	0	0	0	0	1	0	0	0	0	0	0	0	0	0	0	0	0	0	0
pCluster_7034	Eukaryota	Alveolata	Ciliophora	Spirotrichea	Choreotrichia	Strobilidiidae	Pelagostrobilidium	Pelagostrobilidium_sp.		0	0	0	0	0	0	0	0	0	0	0	0	0	0	0	0	0	0	0	0	1	0	0	0	0	0	0	0	0	0	0	0	0	0	0	0	0	0	0	0
pCluster_7037	Eukaryota	Alveolata	Ciliophora	Spirotrichea	Choreotrichia	Strobilidiidae	Pelagostrobilidium	Pelagostrobilidium_sp.		0	0	0	0	0	0	0	0	0	0	0	0	0	0	0	0	0	0	0	0	0	0	0	0	0	0	1	0	0	0	0	0	0	0	0	0	0	0	0	0
pCluster_7048	Eukaryota	Opisthokonta	Fungi	Ascomycota	Pezizomycotina	Multi-affiliation	Multi-affiliation	Multi-affiliation		0	0	0	0	0	0	0	0	0	0	0	0	0	0	0	0	0	0	0	0	0	0	0	0	0	0	0	0	0	0	0	0	0	0	0	0	0	0	0	0
pCluster_7049	Eukaryota	Alveolata	Ciliophora	Spirotrichea	Oligotrichia	Multi-affiliation	Multi-affiliation	Multi-affiliation		0	0	0	0	0	0	0	0	0	0	0	0	0	0	0	0	0	0	0	0	0	0	0	0	0	0	0	0	0	0	0	0	0	0	0	0	0	0	1	0
pCluster_7050	Eukaryota	Alveolata	Multi-affiliation	Multi-affiliation	Multi-affiliation	Multi-affiliation	Multi-affiliation	Multi-affiliation		0	0	0	0	0	0	0	0	0	0	0	0	0	0	0	0	0	0	0	0	0	0	0	0	0	0	0	0	0	0	0	1	0	0	0	0	0	0	0	0
pCluster_7055	Eukaryota	Multi-affiliation	Multi-affiliation	Multi-affiliation	Multi-affiliation	Multi-affiliation	Multi-affiliation	Multi-affiliation		0	0	0	0	0	0	0	0	0	0	0	0	0	0	0	1	0	0	0	0	0	0	0	0	0	0	0	0	0	0	0	0	0	0	0	0	0	0	0	0
pCluster_7062	Eukaryota	Alveolata	Ciliophora	Spirotrichea	Oligotrichia	Multi-affiliation	Multi-affiliation	Multi-affiliation		0	0	0	0	0	0	0	0	0	0	0	0	0	0	0	0	0	0	0	0	0	1	0	0	0	0	0	0	0	0	0	0	0	0	0	0	0	0	0	0
pCluster_7065	Eukaryota	Multi-affiliation	Multi-affiliation	Multi-affiliation	Multi-affiliation	Multi-affiliation	Multi-affiliation	Multi-affiliation		0	0	0	0	0	0	0	0	0	0	0	0	0	0	0	0	0	0	0	0	0	0	0	0	0	0	0	0	0	0	0	0	0	0	0	0	0	0	0	0
pCluster_7068	Eukaryota	Alveolata	Ciliophora	Spirotrichea	Oligotrichia	Multi-affiliation	Multi-affiliation	Multi-affiliation		0	0	0	0	0	0	0	0	0	0	0	0	0	0	0	0	0	0	0	0	0	0	0	0	0	1	0	0	0	0	0	0	0	0	0	0	0	0	0	0
pCluster_7074	Eukaryota	Alveolata	Ciliophora	Spirotrichea	Oligotrichia	Strombidiidae	Novistrombidium	Novistrombidium_orientale		0	0	0	0	0	0	0	0	0	0	0	0	0	0	0	0	0	0	0	0	0	0	0	0	0	0	0	0	1	0	0	0	0	0	0	0	0	0	0	0
pCluster_7086	Eukaryota	Archaeplastida	Chlorophyta	Ulvophyceae	Ulvales-relatives	Ulvales-relatives_X	Halochlorococcum	Halochlorococcum_moorei		0	0	0	0	0	0	0	0	0	0	0	1	0	0	0	0	0	0	0	0	0	0	0	0	0	0	0	0	0	0	0	0	0	0	0	0	0	0	0	0
pCluster_7088	Eukaryota	Archaeplastida	Chlorophyta	Ulvophyceae	Ulvales-relatives	Ulvales-relatives_X	Dilabifilum	Dilabifilum_sp.		0	0	0	0	0	0	0	0	0	0	2	0	0	0	0	0	0	0	0	0	0	0	0	0	0	0	0	0	0	0	0	0	0	0	0	0	0	0	0	0
pCluster_7089	Eukaryota	Opisthokonta	Fungi	Ascomycota	Pezizomycotina	Pezizomycotina_X	Pezizomycotina_XX	Pezizomycotina_XX_sp.		0	0	1	0	0	0	0	0	0	0	0	0	0	0	0	0	0	0	0	0	0	0	0	0	0	0	0	0	0	0	0	0	0	0	0	0	0	0	0	0
pCluster_7090	Eukaryota	Opisthokonta	Fungi	Ascomycota	Pezizomycotina	Orbiliomycetes	Lecophagus	Lecophagus_sp.		0	0	0	0	0	0	0	0	0	0	0	0	0	0	0	0	0	0	0	0	0	0	0	0	0	0	0	0	0	0	0	0	0	1	0	0	0	0	0	0
pCluster_7100	Eukaryota	Archaeplastida	Chlorophyta	Ulvophyceae	Ulotrichales	Ulotrichales_X	Multi-affiliation	Multi-affiliation		0	0	0	0	0	0	0	0	0	0	1	0	0	0	0	0	0	0	0	0	0	0	0	0	0	0	0	0	0	0	0	0	0	0	0	0	0	0	0	0
pCluster_7110	Eukaryota	Multi-affiliation	Multi-affiliation	Multi-affiliation	Multi-affiliation	Multi-affiliation	Multi-affiliation	Multi-affiliation		0	0	0	0	0	0	1	0	0	0	0	0	0	0	0	0	0	0	0	0	0	0	0	0	0	0	0	0	0	0	0	0	0	0	0	0	0	0	0	0
pCluster_7115	Eukaryota	Multi-affiliation	Multi-affiliation	Multi-affiliation	Multi-affiliation	Multi-affiliation	Multi-affiliation	Multi-affiliation		1	0	0	0	0	0	0	0	0	0	0	0	0	0	0	0	0	0	0	0	0	0	0	0	0	0	0	0	0	0	0	0	0	0	0	0	0	0	0	0
pCluster_7128	Eukaryota	Archaeplastida	Chlorophyta	Ulvophyceae	Ulotrichales	Ulotrichales_X	Urospora	Urospora_neglecta		0	0	0	0	0	0	0	0	0	0	1	0	0	0	0	0	0	0	0	0	0	0	0	0	0	0	0	0	0	0	0	0	0	0	0	0	0	0	0	0
pCluster_7134	Eukaryota	Alveolata	Ciliophora	Spirotrichea	Oligotrichia	Strombidiidae	Multi-affiliation	Multi-affiliation		0	0	0	0	0	0	0	0	0	0	0	0	0	0	0	0	0	0	0	0	0	0	0	0	0	0	0	0	0	0	0	0	0	0	0	0	0	0	0	0
pCluster_7135	Eukaryota	Alveolata	Dinophyta	Dinophyceae	Dinophyceae_X	Dinophyceae_XX	Protoperidinium	Protoperidinium_bipes		0	0	0	0	0	0	0	0	0	0	0	1	0	0	0	0	0	0	0	0	0	0	0	0	0	0	0	0	0	0	0	0	0	0	0	0	0	0	0	0
pCluster_7139	Eukaryota	Archaeplastida	Chlorophyta	Chlorophyceae	Chlamydomonadales	Chlamydomonadales_X	Chlamydomonas	Chlamydomonas_sp.		0	0	0	0	0	0	0	0	0	0	0	0	0	0	0	0	0	0	0	0	0	0	0	0	0	0	0	0	0	0	0	0	0	0	0	0	1	0	0	0
pCluster_7159	Eukaryota	Multi-affiliation	Multi-affiliation	Multi-affiliation	Multi-affiliation	Multi-affiliation	Multi-affiliation	Multi-affiliation		0	0	0	0	0	0	0	0	0	0	0	0	0	0	0	0	0	0	0	0	0	0	0	0	0	0	0	0	0	0	0	0	0	0	0	0	0	0	0	0
pCluster_7161	Eukaryota	Alveolata	Ciliophora	Spirotrichea	Hypotrichia	Holostichidae	Holosticha	Holosticha_diademata		0	0	0	0	0	0	0	0	0	0	0	0	0	0	0	0	0	0	0	0	0	0	0	0	0	0	0	0	0	0	0	0	0	0	0	0	0	0	0	0
pCluster_7166	Eukaryota	Alveolata	Ciliophora	Multi-affiliation	Multi-affiliation	Multi-affiliation	Multi-affiliation	Multi-affiliation		0	0	0	0	0	0	0	0	0	0	0	0	0	0	0	0	0	0	0	0	0	0	0	0	0	0	0	0	0	1	0	0	0	0	0	0	0	0	0	0
pCluster_7167	Eukaryota	Alveolata	Ciliophora	Spirotrichea	Oligotrichia	Strombidiidae	Strombidiidae_X	Strombidiidae_X_sp._strain2		0	0	0	0	0	0	0	0	0	0	0	0	0	0	0	0	0	0	0	0	0	0	0	0	0	1	0	0	0	0	0	0	0	0	0	0	0	0	0	0
pCluster_7168	Eukaryota	Alveolata	Multi-affiliation	Multi-affiliation	Multi-affiliation	Multi-affiliation	Multi-affiliation	Multi-affiliation		0	0	0	0	0	0	0	0	0	0	0	0	0	0	0	0	0	0	0	0	0	0	0	0	0	0	0	0	1	0	0	0	0	0	0	0	0	0	0	0
pCluster_7181	Eukaryota	Alveolata	Ciliophora	Spirotrichea	Oligotrichia	Strombidiidae	Strombidium	Multi-affiliation		0	0	0	0	0	0	0	0	0	0	0	0	0	0	0	0	0	0	0	0	0	0	0	0	0	0	0	0	0	0	0	0	0	0	0	0	0	0	0	0
pCluster_7263	Eukaryota	Archaeplastida	Chlorophyta	Trebouxiophyceae	Microthamniales	Microthamniales_X	Multi-affiliation	Multi-affiliation		0	0	0	0	0	0	0	0	0	0	0	0	0	0	0	0	0	0	0	0	0	0	0	0	0	0	0	0	0	0	0	0	0	0	0	0	0	0	0	0
pCluster_7292	Eukaryota	Multi-affiliation	Multi-affiliation	Multi-affiliation	Multi-affiliation	Multi-affiliation	Multi-affiliation	Multi-affiliation		0	0	0	1	0	0	0	0	0	0	0	0	0	0	0	0	0	0	0	0	0	0	0	0	0	0	0	0	0	0	0	0	0	0	0	0	0	0	0	0
pCluster_7374	Eukaryota	Alveolata	Dinophyta	Dinophyceae	Dinophyceae_X	Dinophyceae_XX	Heterocapsa	Multi-affiliation		0	0	0	0	0	0	0	0	0	0	0	0	0	0	0	1	0	0	0	0	0	0	0	0	0	0	0	0	0	0	0	0	0	0	0	0	0	0	0	0
pCluster_7403	Eukaryota	Alveolata	Dinophyta	Dinophyceae	Dinophyceae_X	Dinophyceae_XX	Peridinium	Peridinium_quinquecorne		0	0	0	0	0	0	0	0	0	0	0	0	0	0	0	0	0	0	0	0	0	0	0	0	0	0	0	0	0	0	0	0	0	0	0	0	0	0	0	0
pCluster_7417	Eukaryota	Archaeplastida	Chlorophyta	Trebouxiophyceae	Chlorellales	Chlorellales_X	Multi-affiliation	Multi-affiliation		0	0	0	0	0	0	0	0	0	0	0	0	0	0	0	0	0	0	0	0	0	0	0	0	0	0	0	0	0	0	0	0	0	0	0	0	0	0	0	0
pCluster_7428	Eukaryota	Hacrobia	Picobiliphyta	Picobiliphyta_X	Picobiliphyta_XX	Picobiliphyta_XXX	Picobiliphyta_XXXX	Multi-affiliation		1	0	0	0	0	0	0	0	0	0	0	0	0	0	0	0	0	0	0	0	0	0	0	0	0	0	0	0	0	0	0	0	1	0	0	0	0	0	0	0
pCluster_7431	Eukaryota	Hacrobia	Picobiliphyta	Picobiliphyta_X	Picobiliphyta_XX	Picobiliphyta_XXX	Picobiliphyta_XXXX	Multi-affiliation		0	0	0	0	0	0	0	0	1	0	0	0	0	0	0	0	0	0	0	0	0	0	0	0	0	0	0	0	0	0	0	0	0	0	0	0	0	0	0	0
pCluster_7433	Eukaryota	Hacrobia	Picobiliphyta	Picobiliphyta_X	Picobiliphyta_XX	Picobiliphyta_XXX	Picobiliphyta_XXXX	Multi-affiliation		0	0	0	0	0	0	0	0	0	0	0	0	0	0	0	0	0	0	0	0	0	0	0	0	0	0	1	0	0	0	0	0	0	0	0	0	0	1	0	0
pCluster_7486	Eukaryota	Alveolata	Dinophyta	Dinophyceae	Suessiales	Suessiales_X	Multi-affiliation	Multi-affiliation		1	0	0	0	0	0	0	0	0	0	0	0	0	0	0	0	0	0	0	0	0	0	0	0	0	0	0	0	0	0	0	0	0	0	0	0	0	0	0	0
pCluster_7527	Eukaryota	Alveolata	Dinophyta	Dinophyceae	Suessiales	Suessiales_X	Suessiales_XX	Suessiales_XX_sp.		0	0	0	0	0	0	0	0	0	0	0	0	0	0	0	0	0	0	0	1	0	0	0	0	0	0	0	0	0	0	0	0	0	0	0	0	0	0	0	0
pCluster_7543	Eukaryota	Alveolata	Dinophyta	Dinophyceae	Suessiales	Suessiales_X	Polarella	Polarella_glacialis		0	0	0	1	0	0	0	0	0	0	0	0	0	0	0	0	0	0	0	0	0	0	0	0	0	0	0	0	0	0	0	0	0	0	0	0	0	0	0	0
pCluster_7547	Eukaryota	Hacrobia	Picobiliphyta	Picobiliphyta_X	Picobiliphyta_XX	Picobiliphyta_XXX	Picobiliphyta_XXXX	Multi-affiliation		0	0	0	0	0	0	0	0	0	0	0	0	0	0	0	0	0	0	0	0	0	0	0	0	0	0	1	0	0	0	0	0	0	0	0	0	0	0	0	0
pCluster_7571	Eukaryota	Hacrobia	Cryptophyta	Cryptophyceae	Cryptophyceae_X	Cryptomonadales	Geminigera	Geminigera_cryophila		0	0	0	0	0	0	0	0	0	0	0	0	0	0	0	0	0	0	0	0	0	0	0	0	0	0	0	0	0	0	0	0	1	0	0	0	0	0	0	0
pCluster_7591	Eukaryota	Alveolata	Dinophyta	Dinophyceae	Suessiales	Suessiales_X	Suessiales_XX	Suessiales_XX_sp.		0	0	0	0	0	0	0	0	0	0	0	0	0	0	0	0	0	0	0	0	0	0	0	0	0	0	0	0	0	0	0	0	0	0	0	0	0	0	0	0
pCluster_7595	Eukaryota	Alveolata	Dinophyta	Dinophyceae	Dinophyceae_X	Dinophyceae_XX	Dinophyceae_XXX	Dinophyceae_XXX_sp.		0	0	0	1	0	0	0	0	0	0	0	0	0	0	0	0	0	0	0	0	0	0	0	0	0	0	0	0	0	0	0	0	0	0	0	0	0	0	0	0
pCluster_7650	Eukaryota	Opisthokonta	Fungi	Basidiomycota	Agaricomycotina	Tremellomycetes	Dioszegia	Multi-affiliation		0	0	0	0	0	0	0	0	0	0	0	0	0	0	0	0	0	0	0	0	0	0	0	1	0	0	0	0	0	0	0	0	0	0	0	0	0	0	0	0
pCluster_7651	Eukaryota	Opisthokonta	Fungi	Basidiomycota	Agaricomycotina	Tremellomycetes	Dioszegia	Multi-affiliation		0	0	0	0	0	0	0	0	0	0	0	0	0	0	0	0	0	0	0	0	0	0	0	1	0	0	0	0	0	0	0	0	0	0	0	0	0	0	0	0
pCluster_7656	Eukaryota	Opisthokonta	Fungi	Basidiomycota	Agaricomycotina	Agaricomycetes	Mycena	Mycena_plumbea		0	0	1	0	0	0	0	0	0	0	0	0	0	0	0	0	0	0	0	0	0	0	0	0	0	0	0	0	0	0	0	0	0	0	0	0	0	0	0	0
pCluster_7660	Eukaryota	Opisthokonta	Mesomycetozoa	Ichthyosporea	Ichthyophonida	Ichthyophonida_X	Ichthyophonida_XX	Ichthyophonida_XX_sp.		0	0	0	0	0	0	0	0	0	0	0	0	0	0	0	0	0	0	0	0	0	0	0	0	0	0	0	0	0	0	0	0	0	0	0	0	0	0	0	0
pCluster_7662	Eukaryota	Opisthokonta	Mesomycetozoa	Ichthyosporea	Ichthyosphonida	Abeoformidae_Group_MAIP_1	Abeoformidae_Group_MAIP_1_X	Abeoformidae_Group_MAIP_1_X_sp.		0	0	0	0	0	0	0	0	0	0	0	0	0	0	0	0	0	0	0	0	0	0	0	0	0	0	0	0	0	0	0	0	0	0	0	0	0	0	1	0
pCluster_7720	Eukaryota	Alveolata	Dinophyta	Dinophyceae	Suessiales	Suessiales_X	Suessiales_XX	Suessiales_XX_sp.		0	0	0	0	0	0	0	0	0	0	0	0	0	0	0	0	0	0	0	0	0	0	0	0	0	0	0	0	0	0	0	0	0	0	0	0	0	0	0	0
pCluster_7750	Eukaryota	Alveolata	Dinophyta	Dinophyceae	Suessiales	Suessiales_X	Suessiales_XX	Suessiales_XX_sp.		0	0	1	0	0	0	0	0	0	0	0	0	0	0	0	0	0	0	0	0	0	0	0	0	0	0	0	0	0	0	0	0	0	0	0	0	0	0	0	0
pCluster_7860	Eukaryota	Alveolata	Ciliophora	Spirotrichea	Spirotrichea_X	Spirotrichea_XX	Spirotrichea_XXX	Spirotrichea_XXX_sp.		0	0	0	0	0	0	0	0	0	0	0	0	0	0	0	0	0	0	2	0	0	0	0	0	0	0	0	0	0	0	0	0	0	0	0	0	0	0	0	0
pCluster_7865	Eukaryota	Multi-affiliation	Multi-affiliation	Multi-affiliation	Multi-affiliation	Multi-affiliation	Multi-affiliation	Multi-affiliation		0	0	0	0	0	0	1	0	0	0	0	0	0	0	0	0	0	0	0	0	0	0	0	0	0	0	0	0	0	0	0	0	0	0	0	0	0	0	0	0
pCluster_7902	Eukaryota	Opisthokonta	Fungi	Basidiomycota	Agaricomycotina	Agaricomycetes	Itersonilia	Itersonilia_perplexans		0	0	0	0	0	0	0	0	0	0	0	0	0	0	0	0	0	0	0	0	0	0	0	0	0	1	0	0	0	0	0	0	0	0	0	0	0	0	0	0
pCluster_7903	Eukaryota	Opisthokonta	Fungi	Basidiomycota	Agaricomycotina	Agaricomycetes	Sistotrema	Sistotrema_sp.		0	0	1	0	0	0	0	0	0	0	0	0	0	0	0	0	0	0	0	0	0	0	0	0	0	0	0	0	0	0	0	0	0	0	0	0	0	0	0	0
pCluster_7905	Eukaryota	Opisthokonta	Fungi	Basidiomycota	Agaricomycotina	Agaricomycetes	Sistotrema	Sistotrema_sp.		0	0	0	0	0	0	0	0	0	0	0	0	0	0	0	0	0	0	0	0	0	0	0	0	0	0	0	0	0	0	0	0	0	0	0	1	0	0	0	0
pCluster_7912	Eukaryota	Opisthokonta	Fungi	Basidiomycota	Agaricomycotina	Agaricomycetes	Agaricomycetes_X	Agaricomycetes_X_sp.		0	0	0	0	0	0	0	0	0	0	0	0	0	0	0	0	0	0	0	0	0	0	0	0	0	1	0	0	0	0	0	0	0	0	0	0	0	0	0	0
pCluster_7917	Eukaryota	Multi-affiliation	Multi-affiliation	Multi-affiliation	Multi-affiliation	Multi-affiliation	Multi-affiliation	Multi-affiliation		0	0	0	0	0	0	0	0	0	0	0	0	0	0	0	0	0	0	0	0	0	0	0	0	0	0	0	0	0	0	0	0	1	0	0	0	0	0	0	0
pCluster_8118	Eukaryota	Multi-affiliation	Multi-affiliation	Multi-affiliation	Multi-affiliation	Multi-affiliation	Multi-affiliation	Multi-affiliation		0	0	0	0	0	0	0	0	0	0	0	0	0	0	0	0	0	0	0	0	0	0	0	0	0	0	0	0	0	0	0	0	0	0	0	0	0	0	0	0
pCluster_8128	Eukaryota	Multi-affiliation	Multi-affiliation	Multi-affiliation	Multi-affiliation	Multi-affiliation	Multi-affiliation	Multi-affiliation		0	0	0	1	0	0	0	0	0	0	0	0	0	0	0	0	0	0	0	0	0	0	0	0	0	0	0	0	0	0	0	0	0	0	0	0	0	0	0	0
pCluster_8142	Eukaryota	Alveolata	Dinophyta	Dinophyceae	Dinophyceae_X	Pfiesteriaceae	Stoeckeria	Stoeckeria_sp.		0	0	0	0	0	0	0	0	0	0	0	0	0	0	0	0	0	0	0	0	0	0	0	0	0	0	0	0	0	0	0	0	0	0	0	0	0	0	0	0
pCluster_8272	Eukaryota	Opisthokonta	Fungi	Basidiomycota	Agaricomycotina	Agaricomycetes	Udeniomyces	Udeniomyces_pannonicus		0	0	0	0	0	0	0	0	0	0	0	0	0	0	0	0	0	0	0	0	0	0	0	0	0	0	0	0	0	0	0	0	0	0	0	0	0	0	0	0
pCluster_8276	Eukaryota	Alveolata	Dinophyta	Dinophyceae	Dinophyceae_X	Dinophyceae_XX	Protoperidinium	Protoperidinium_monovelum		0	0	0	0	0	0	0	0	0	0	0	0	0	0	0	0	0	0	0	0	0	0	0	0	0	0	0	0	0	0	0	0	0	0	0	0	0	0	0	0
pCluster_8302	Eukaryota	Alveolata	Dinophyta	Dinophyceae	Dinophyceae_X	Dinophyceae_XX	Alexandrium	Alexandrium_tamarense-GroupIII-IIB		0	0	0	0	0	0	0	0	0	0	0	0	0	0	0	0	0	0	0	0	0	0	0	0	0	0	0	0	0	0	0	0	0	0	0	0	0	0	0	0
pCluster_8319	Eukaryota	Rhizaria	Cercozoa	Filosa-Thecofilosea	Ebriida	Ebriidae	Ebria	Ebria_tripartita		0	0	0	0	0	0	0	0	0	0	0	0	0	0	0	0	0	0	0	0	0	0	0	0	0	0	0	0	0	0	0	0	0	0	0	0	0	0	0	0
pCluster_8320	Eukaryota	Alveolata	Ciliophora	Spirotrichea	Hypotrichia	Holostichidae	Anteholosticha	Anteholosticha_scutellum		0	0	0	0	0	0	0	0	0	0	0	0	0	0	0	0	0	0	0	0	0	0	0	0	0	0	0	0	0	0	0	0	0	0	0	0	0	0	0	0
pCluster_8327	Eukaryota	Alveolata	Ciliophora	Spirotrichea	Hypotrichia	Oxytrichidae	Oxytrichidae_X	Oxytrichidae_X_sp.		0	0	0	0	0	0	0	1	0	0	0	0	0	0	0	0	0	0	0	0	0	0	0	0	0	0	0	0	0	0	0	0	0	0	0	0	0	0	0	0
pCluster_8348	Eukaryota	Alveolata	Dinophyta	Syndiniales	Dino-Group-II	Dino-Group-II-Clade-4	Dino-Group-II-Clade-4_X	Dino-Group-II-Clade-4_X_sp.		0	0	1	0	0	0	0	0	0	0	0	0	0	0	0	0	0	0	0	0	0	0	0	0	0	0	0	0	0	0	0	0	0	0	0	0	0	0	0	0
pCluster_8399	Eukaryota	Alveolata	Dinophyta	Syndiniales	Dino-Group-II	Dino-Group-II-Clade-7	Dino-Group-II-Clade-7_X	Dino-Group-II-Clade-7_X_sp.		0	0	0	2	0	0	0	0	0	0	0	0	2	0	0	0	0	0	0	0	0	0	0	0	0	0	0	0	0	0	0	0	0	0	0	0	0	0	0	0
pCluster_8437	Eukaryota	Multi-affiliation	Multi-affiliation	Multi-affiliation	Multi-affiliation	Multi-affiliation	Multi-affiliation	Multi-affiliation		0	0	0	0	0	0	0	0	1	0	0	0	0	0	0	0	0	0	0	0	0	0	0	0	0	0	0	0	0	0	0	0	0	0	0	0	0	0	0	0
pCluster_8581	Eukaryota	Amoebozoa	Lobosa	Tubulinea	Echinamoebida	Vermamoebidae	Hartmannella	Hartmannella_abertawensis		0	0	0	0	0	0	0	0	0	2	0	0	0	0	0	0	0	0	0	0	0	0	0	0	0	0	0	0	0	0	0	0	0	0	0	0	0	0	0	0
pCluster_8634	Eukaryota	Excavata	Metamonada	Preaxostyla	Oxymonadida	Trimastigidae	Trimastix	Trimastix_pyriformis		0	0	0	0	0	0	0	0	0	0	0	0	0	0	0	0	0	0	0	0	0	0	0	0	0	0	0	0	0	0	0	0	0	0	0	0	0	0	0	0
pCluster_8644	Eukaryota	Alveolata	Apicomplexa	Apicomplexa_X	Coccidia	Adelina-group	Adelina	Adelina_dimidiata		0	0	1	0	0	0	0	0	0	0	0	0	0	0	0	0	0	0	0	0	0	0	0	0	0	0	0	0	0	0	0	0	0	0	0	0	0	0	0	0
pCluster_8891	Eukaryota	Alveolata	Dinophyta	Dinophyceae	Dinophyceae_X	Dinophyceae_XX	Dinophyceae_XXX	Dinophyceae_XXX_sp.		0	0	0	0	0	0	0	0	0	0	0	0	0	0	0	0	0	0	0	0	0	0	0	0	0	0	0	0	0	0	0	0	0	0	0	1	0	0	0	0
pCluster_10336	Eukaryota	Stramenopiles	Stramenopiles_X	Bicoecea	Anoecales	Cafeteriaceae	Cafeteria	Multi-affiliation		0	1	0	0	0	0	0	0	0	0	0	0	0	1	0	0	0	0	0	0	0	0	0	0	0	0	0	0	0	0	0	0	0	0	0	0	0	0	0	0
pCluster_10386	Eukaryota	Stramenopiles	Stramenopiles_X	Bicoecea	Anoecales	Cafeteriaceae	Cafeteria	Multi-affiliation		0	0	1	0	0	0	0	0	0	0	0	0	0	0	0	0	0	0	0	0	0	0	0	0	0	0	0	0	0	0	0	0	0	0	0	0	0	0	0	0
pCluster_10491	Eukaryota	Stramenopiles	Stramenopiles_X	Bicoecea	Anoecales	Cafeteriaceae	Cafeteria	Multi-affiliation		0	0	0	0	0	0	0	0	0	0	1	0	0	0	0	0	0	0	0	0	0	0	0	0	0	0	0	0	0	0	0	0	0	0	0	0	0	0	0	0
pCluster_10520	Eukaryota	Stramenopiles	Stramenopiles_X	Bicoecea	Anoecales	Cafeteriaceae	Cafeteria	Multi-affiliation		0	0	1	0	0	0	0	0	0	0	0	0	0	0	0	0	0	0	0	0	0	0	0	0	0	0	0	0	0	0	0	0	0	0	0	0	0	0	0	0
pCluster_10584	Eukaryota	Stramenopiles	Stramenopiles_X	Bicoecea	Anoecales	Cafeteriaceae	Cafeteria	Multi-affiliation		0	1	0	0	0	0	0	0	0	0	0	0	0	0	0	0	0	0	0	0	0	0	0	0	0	0	0	0	0	0	0	0	0	0	0	0	0	0	0	0
pCluster_10713	Eukaryota	Stramenopiles	Stramenopiles_X	Bicoecea	Anoecales	Cafeteriaceae	Cafeteria	Multi-affiliation		0	0	0	0	0	0	0	0	0	0	0	0	0	2	0	0	0	0	0	0	0	0	0	0	0	0	0	0	0	0	0	0	0	0	0	0	0	0	0	0
pCluster_11019	Eukaryota	Stramenopiles	Stramenopiles_X	Bicoecea	Anoecales	Cafeteriaceae	Cafeteria	Multi-affiliation		0	1	0	0	0	0	0	0	0	0	0	0	0	0	0	0	0	0	0	0	0	0	0	0	0	0	0	0	0	0	0	0	0	0	0	0	0	0	0	0
pCluster_11251	Eukaryota	Stramenopiles	Stramenopiles_X	Bicoecea	Anoecales	Cafeteriaceae	Cafeteria	Multi-affiliation		1	0	0	0	0	0	0	0	0	0	0	0	0	0	0	0	0	0	0	0	0	0	0	0	0	0	0	0	0	0	0	0	0	0	0	0	0	0	0	0
pCluster_11291	Eukaryota	Stramenopiles	Stramenopiles_X	Bicoecea	Anoecales	Cafeteriaceae	Cafeteria	Multi-affiliation		0	1	0	0	0	0	0	0	0	0	0	0	0	0	0	0	0	0	0	0	0	0	0	0	0	0	0	0	0	0	0	0	0	0	0	0	0	0	0	0
pCluster_11445	Eukaryota	Alveolata	Ciliophora	Phyllopharyngea	Cyrtophoria	Chilodonellidae	Pseudochilodonopsis	Pseudochilodonopsis_fluviatilis		0	0	0	0	0	0	0	0	0	0	0	0	0	0	0	0	0	0	0	0	0	0	0	0	0	0	0	0	0	0	0	0	0	1	0	0	0	0	0	0
pCluster_12248	Eukaryota	Alveolata	Ciliophora	Phyllopharyngea	Suctoria	Acinetidae	Acineta	Acineta_tuberosa		0	0	0	0	0	0	0	0	0	0	0	0	0	0	0	0	0	0	0	0	0	0	0	0	0	0	0	0	0	0	0	0	0	0	0	0	0	0	0	0
pCluster_13113	Eukaryota	Alveolata	Ciliophora	Phyllopharyngea	Suctoria	Acinetidae	Acineta	Acineta_sp.		0	0	0	0	0	0	0	0	1	0	0	0	0	0	0	0	0	0	0	0	0	0	0	0	0	0	0	0	0	0	0	0	0	0	0	0	0	0	0	0
pCluster_13585	Eukaryota	Alveolata	Ciliophora	Phyllopharyngea	Suctoria	Acinetidae	Acineta	Acineta_sp.		0	0	0	0	0	0	0	0	0	0	0	0	0	1	0	0	0	0	0	0	0	0	0	0	0	0	0	0	0	0	0	0	0	0	0	0	0	0	0	0
pCluster_13639	Eukaryota	Alveolata	Ciliophora	Phyllopharyngea	Suctoria	Acinetidae	Acineta	Acineta_sp.		0	1	0	0	0	0	0	0	0	0	0	0	0	0	0	0	0	0	0	0	0	0	0	0	0	0	0	0	0	0	0	0	0	0	0	0	0	0	0	0
pCluster_13801	Eukaryota	Alveolata	Ciliophora	Phyllopharyngea	Suctoria	Acinetidae	Acineta	Acineta_sp.		0	0	0	0	0	0	0	0	0	0	0	0	1	0	0	0	0	0	0	0	0	0	0	0	0	0	0	0	0	0	0	0	0	0	0	0	0	0	0	0
pCluster_13910	Eukaryota	Alveolata	Ciliophora	Phyllopharyngea	Suctoria	Acinetidae	Acineta	Acineta_sp.		0	0	0	0	0	0	0	1	0	0	0	0	0	0	0	0	0	0	0	0	0	0	0	0	0	0	0	0	0	0	0	0	0	0	0	0	0	0	0	0
pCluster_14223	Eukaryota	Alveolata	Ciliophora	Phyllopharyngea	Suctoria	Acinetidae	Acineta	Acineta_sp.		0	0	0	0	0	0	0	0	0	0	1	0	0	0	0	0	0	0	0	0	0	0	0	0	0	0	0	0	0	0	0	0	0	0	0	0	0	0	0	0
pCluster_14339	Eukaryota	Alveolata	Ciliophora	Phyllopharyngea	Suctoria	Acinetidae	Acineta	Acineta_sp.		0	0	0	0	0	0	1	0	0	0	0	0	0	0	1	0	0	0	0	0	0	0	0	0	0	0	0	0	0	0	0	0	0	0	0	0	0	0	0	0
pCluster_14440	Eukaryota	Alveolata	Ciliophora	Phyllopharyngea	Suctoria	Acinetidae	Acineta	Acineta_sp.		0	0	0	0	0	0	0	0	0	0	0	0	0	0	1	0	0	0	0	0	0	0	0	0	0	0	0	0	0	0	0	0	0	0	0	0	0	0	0	0
pCluster_14675	Eukaryota	Alveolata	Ciliophora	Phyllopharyngea	Suctoria	Acinetidae	Acineta	Acineta_tuberosa		0	0	0	0	0	0	0	0	0	0	0	0	0	0	0	0	0	0	0	0	0	0	0	0	0	0	0	0	0	0	0	0	0	0	0	0	0	0	0	1
pCluster_14755	Eukaryota	Alveolata	Ciliophora	Phyllopharyngea	Suctoria	Acinetidae	Acineta	Acineta_tuberosa		0	0	0	0	0	0	0	0	0	0	0	0	0	0	0	0	0	0	0	0	0	0	0	0	0	0	0	0	0	0	0	0	0	0	0	0	0	0	0	0
pCluster_15190	Eukaryota	Alveolata	Ciliophora	Phyllopharyngea	Suctoria	Acinetidae	Acineta	Acineta_sp.		0	0	0	0	0	0	0	0	0	0	0	0	0	1	0	0	0	0	0	0	0	0	0	0	0	0	0	0	0	0	0	0	0	0	0	0	0	0	0	0
pCluster_16134	Eukaryota	Alveolata	Ciliophora	Phyllopharyngea	Cyrtophoria	Hartmannulidae	Hartmannula	Hartmannula_sinica		0	0	0	0	0	0	0	0	0	0	0	0	0	0	0	0	0	0	0	0	0	0	0	0	0	0	0	0	0	0	0	0	0	0	0	0	1	0	0	0
pCluster_16693	Eukaryota	Alveolata	Ciliophora	Phyllopharyngea	Suctoria	Acinetidae	Acineta	Acineta_tuberosa		0	0	0	0	0	0	0	0	0	0	0	0	0	0	0	0	0	0	0	0	0	0	0	0	0	0	0	0	0	0	0	0	0	0	0	0	0	0	0	0
pCluster_16753	Eukaryota	Alveolata	Ciliophora	Phyllopharyngea	Suctoria	Acinetidae	Acineta	Acineta_tuberosa		0	0	0	0	0	0	0	0	0	0	0	0	0	0	0	0	0	0	0	0	0	0	0	0	0	0	0	0	0	0	0	0	0	0	0	0	0	0	0	0
pCluster_17043	Eukaryota	Alveolata	Ciliophora	Phyllopharyngea	Suctoria	Acinetidae	Acineta	Acineta_tuberosa		0	0	0	0	0	0	0	0	0	0	0	0	0	0	0	0	0	0	0	0	0	0	0	0	0	0	0	0	0	0	0	0	0	0	0	0	0	0	0	0
pCluster_17370	Eukaryota	Alveolata	Ciliophora	Nassophorea	Nassophorea_X	Microthoracidae	Leptopharynx	Leptopharynx_costatus		0	0	0	0	0	0	0	0	0	0	0	0	0	0	0	0	0	0	0	0	0	0	0	0	0	0	0	0	0	0	0	0	0	0	0	0	0	0	0	1
pCluster_17842	Eukaryota	Alveolata	Apicomplexa	Apicomplexa_X	Gregarines	Gregarines_X	Lankesteria	Lankesteria_chelyosomae		0	0	0	0	0	0	0	0	0	0	0	0	0	0	0	0	0	0	0	0	0	0	0	0	0	0	0	0	0	0	0	0	0	0	0	0	0	0	0	2
pCluster_19668	Eukaryota	Alveolata	Ciliophora	Phyllopharyngea	Suctoria	Ephelotidae	Ephelota	Ephelota_sp.		0	0	0	0	0	0	0	0	0	0	0	0	0	0	0	0	0	0	0	0	0	0	0	0	0	0	0	0	0	0	0	0	0	0	0	0	0	0	0	0
pCluster_20446	Eukaryota	Alveolata	Ciliophora	Phyllopharyngea	Suctoria	Ephelotidae	Ephelota	Ephelota_sp.		0	0	0	0	0	0	0	0	0	0	0	0	0	0	0	0	0	0	0	0	0	0	0	0	0	0	0	0	0	0	0	0	0	0	1	0	0	0	0	0
pCluster_20501	Eukaryota	Alveolata	Ciliophora	Phyllopharyngea	Suctoria	Ephelotidae	Ephelota	Ephelota_sp.		0	0	0	0	0	0	0	0	0	0	0	0	0	0	0	0	0	0	0	0	0	0	0	0	0	0	0	0	0	0	0	0	0	0	0	0	0	0	0	0
pCluster_20593	Eukaryota	Alveolata	Ciliophora	Phyllopharyngea	Suctoria	Ephelotidae	Ephelota	Ephelota_sp.		0	0	0	0	0	0	0	0	0	0	0	0	0	0	0	0	0	0	0	0	0	0	0	0	0	0	0	0	0	0	0	0	0	0	0	0	0	0	0	0
pCluster_21225	Eukaryota	Alveolata	Ciliophora	Phyllopharyngea	Suctoria	Ephelotidae	Ephelota	Ephelota_sp.		0	0	0	0	0	0	0	0	0	0	0	0	0	0	0	0	0	0	0	0	0	0	0	0	0	0	0	0	0	0	0	0	0	0	0	0	0	0	0	0
pCluster_21448	Eukaryota	Alveolata	Ciliophora	Phyllopharyngea	Suctoria	Ephelotidae	Ephelota	Ephelota_sp.		0	0	0	0	0	0	0	0	0	0	0	0	0	0	0	0	0	0	0	0	0	0	0	0	0	0	0	0	0	0	0	0	0	0	0	0	0	0	0	0
pCluster_23377	Eukaryota	Alveolata	Ciliophora	Phyllopharyngea	Suctoria	Ephelotidae	Ephelota	Ephelota_gemmipara		0	0	0	0	0	0	0	0	0	0	0	0	0	0	0	0	0	0	0	0	0	0	0	0	0	0	0	0	0	0	0	0	0	0	0	0	0	0	0	0
pCluster_23771	Eukaryota	Alveolata	Ciliophora	Oligohymenophorea	Peritrichia	Zoothamniidae	Multi-affiliation	Multi-affiliation		0	0	0	0	0	0	0	0	0	0	0	0	0	0	0	0	0	0	0	0	0	0	0	0	0	0	0	0	0	0	0	0	0	0	0	0	0	0	0	0
pCluster_24250	Eukaryota	Multi-affiliation	Multi-affiliation	Multi-affiliation	Multi-affiliation	Multi-affiliation	Multi-affiliation	Multi-affiliation		0	0	0	0	0	0	0	0	0	0	0	0	0	0	0	0	0	0	0	0	0	0	0	0	0	0	0	1	0	0	0	0	0	0	0	0	0	0	0	0
pCluster_24535	Eukaryota	Alveolata	Ciliophora	Oligohymenophorea	Peritrichia	Zoothamniidae	Zoothamnopsis	Zoothamnopsis_sinica		0	0	0	0	0	0	0	0	0	0	0	1	0	0	0	0	0	0	0	0	0	0	0	0	0	0	0	0	0	0	0	0	0	0	0	0	0	0	0	0
pCluster_24616	Eukaryota	Multi-affiliation	Multi-affiliation	Multi-affiliation	Multi-affiliation	Multi-affiliation	Multi-affiliation	Multi-affiliation		0	0	0	0	0	0	0	0	0	0	0	0	0	0	0	0	0	0	0	0	0	0	0	0	0	0	0	0	0	0	0	0	0	0	0	0	0	0	0	0
pCluster_27326	Eukaryota	Multi-affiliation	Multi-affiliation	Multi-affiliation	Multi-affiliation	Multi-affiliation	Multi-affiliation	Multi-affiliation		0	0	0	0	0	0	0	0	1	0	0	0	0	0	0	0	0	0	0	0	0	0	0	0	0	0	0	0	0	0	0	0	0	0	0	0	0	0	0	0
pCluster_28368	Eukaryota	Multi-affiliation	Multi-affiliation	Multi-affiliation	Multi-affiliation	Multi-affiliation	Multi-affiliation	Multi-affiliation		0	0	0	0	0	0	0	0	1	0	0	0	0	0	0	0	0	0	0	0	0	0	0	0	0	0	0	0	0	0	0	0	0	0	0	0	0	0	0	0
pCluster_30220	Eukaryota	Alveolata	Ciliophora	Oligohymenophorea	Peritrichia	Zoothamniidae	Multi-affiliation	Multi-affiliation		0	0	0	0	0	1	0	0	0	0	0	0	0	0	0	0	0	0	0	0	0	0	0	0	0	0	0	0	0	0	0	0	0	0	0	0	0	0	0	0
pCluster_30240	Eukaryota	Alveolata	Ciliophora	Oligohymenophorea	Peritrichia	Zoothamniidae	Zoothamnopsis	Zoothamnopsis_sinica		0	0	0	0	0	0	0	0	0	1	0	0	0	0	0	0	0	0	0	0	0	0	0	0	0	0	0	0	0	0	0	0	0	0	0	0	0	0	0	0
pCluster_30678	Eukaryota	Alveolata	Ciliophora	Oligohymenophorea	Peritrichia	Zoothamniidae	Zoothamnopsis	Zoothamnopsis_sinica		0	0	0	0	0	0	0	0	0	0	0	1	0	0	0	0	0	1	0	0	0	0	0	0	0	0	0	0	0	0	0	0	0	0	0	0	0	0	0	0
pCluster_30709	Eukaryota	Alveolata	Ciliophora	Oligohymenophorea	Peritrichia	Zoothamniidae	Zoothamnopsis	Zoothamnopsis_sinica		0	0	0	0	0	0	0	0	0	0	0	0	0	0	1	0	0	0	0	0	0	0	0	0	0	0	0	0	0	0	0	0	0	0	0	0	0	0	0	0
pCluster_30820	Eukaryota	Alveolata	Ciliophora	Oligohymenophorea	Peritrichia	Zoothamniidae	Zoothamnopsis	Zoothamnopsis_sinica		0	0	0	1	0	0	0	0	0	0	0	1	0	0	0	0	0	0	0	0	0	0	0	0	0	0	0	0	0	0	0	0	0	0	0	0	0	0	0	0
pCluster_30893	Eukaryota	Alveolata	Ciliophora	Oligohymenophorea	Peritrichia	Zoothamniidae	Zoothamnopsis	Zoothamnopsis_sinica		0	0	0	0	0	0	0	0	0	0	0	0	0	1	0	0	0	0	0	0	0	0	0	0	0	0	0	0	0	0	0	0	0	0	0	0	0	0	0	0
pCluster_30990	Eukaryota	Alveolata	Ciliophora	Oligohymenophorea	Peritrichia	Zoothamniidae	Zoothamnopsis	Zoothamnopsis_sinica		0	0	0	0	0	0	0	0	1	0	0	0	0	1	0	0	0	0	0	0	0	0	0	0	0	0	0	0	0	0	0	0	0	0	0	0	0	0	0	0
pCluster_31165	Eukaryota	Alveolata	Ciliophora	Oligohymenophorea	Peritrichia	Zoothamniidae	Zoothamnopsis	Zoothamnopsis_sinica		0	0	0	0	0	0	0	0	1	0	0	0	0	0	0	0	0	0	0	0	0	0	0	0	0	0	0	0	0	0	0	0	0	0	0	0	0	0	0	0
pCluster_31268	Eukaryota	Alveolata	Ciliophora	Oligohymenophorea	Peritrichia	Zoothamniidae	Zoothamnopsis	Zoothamnopsis_sinica		0	0	0	0	0	0	0	0	0	0	0	1	0	0	0	0	0	0	0	0	0	0	0	0	0	0	0	0	0	0	0	0	0	0	0	0	0	0	0	0
pCluster_31293	Eukaryota	Alveolata	Ciliophora	Oligohymenophorea	Peritrichia	Zoothamniidae	Zoothamnopsis	Zoothamnopsis_sinica		0	0	1	0	0	0	0	0	0	0	0	0	0	0	0	0	0	0	0	0	0	0	0	0	0	0	0	0	0	0	0	0	0	0	0	0	0	0	0	0
pCluster_31464	Eukaryota	Alveolata	Ciliophora	Oligohymenophorea	Peritrichia	Zoothamniidae	Zoothamnopsis	Zoothamnopsis_sinica		0	0	0	0	0	0	0	0	1	0	0	0	0	0	0	0	0	0	0	0	0	0	0	0	0	0	0	0	0	0	0	0	0	0	0	0	0	0	0	0
pCluster_31940	Eukaryota	Alveolata	Ciliophora	Oligohymenophorea	Peritrichia	Zoothamniidae	Zoothamnopsis	Zoothamnopsis_sinica		0	0	0	0	0	0	0	0	0	0	0	0	0	2	0	0	0	0	0	0	0	0	0	0	0	0	0	0	0	0	0	0	0	0	0	0	0	0	0	0
pCluster_32169	Eukaryota	Alveolata	Ciliophora	Oligohymenophorea	Peritrichia	Zoothamniidae	Zoothamnopsis	Zoothamnopsis_sinica		0	1	0	0	0	0	0	0	0	0	0	0	0	0	0	0	0	0	0	0	0	0	0	0	0	0	0	0	0	0	0	0	0	0	0	0	0	0	0	0
pCluster_32329	Eukaryota	Alveolata	Ciliophora	Oligohymenophorea	Peritrichia	Zoothamniidae	Zoothamnopsis	Zoothamnopsis_sinica		0	0	0	0	0	0	0	0	0	0	1	0	0	0	0	0	0	0	0	0	0	0	0	0	0	0	0	0	0	0	0	0	0	0	0	0	0	0	0	0
pCluster_32432	Eukaryota	Alveolata	Ciliophora	Oligohymenophorea	Peritrichia	Zoothamniidae	Zoothamnopsis	Zoothamnopsis_sinica		0	0	0	0	0	0	0	0	0	0	0	1	0	0	0	0	0	0	0	0	0	0	0	0	0	0	0	0	0	0	0	0	0	0	0	0	0	0	0	0
pCluster_32490	Eukaryota	Alveolata	Ciliophora	Oligohymenophorea	Peritrichia	Zoothamniidae	Zoothamnopsis	Zoothamnopsis_sinica		0	0	0	0	0	0	0	0	0	0	0	1	0	0	0	0	0	0	0	0	0	0	0	0	0	0	0	0	0	0	0	0	0	0	0	0	0	0	0	0
pCluster_32501	Eukaryota	Alveolata	Ciliophora	Oligohymenophorea	Peritrichia	Zoothamniidae	Zoothamnopsis	Zoothamnopsis_sinica		0	0	0	0	0	0	0	0	1	0	0	1	0	0	0	0	0	0	0	0	0	0	0	0	0	0	0	0	0	0	0	0	0	0	0	0	0	0	0	0
pCluster_32737	Eukaryota	Alveolata	Ciliophora	Oligohymenophorea	Peritrichia	Zoothamniidae	Zoothamnopsis	Zoothamnopsis_sinica		0	0	0	0	0	0	0	0	0	0	0	0	0	1	0	0	0	0	0	0	0	0	0	0	0	0	0	0	0	0	0	0	0	0	0	0	0	0	0	0
pCluster_33075	Eukaryota	Alveolata	Ciliophora	Oligohymenophorea	Peritrichia	Zoothamniidae	Zoothamnopsis	Zoothamnopsis_sinica		0	0	0	0	0	0	0	0	0	0	1	0	0	0	0	0	0	0	0	0	0	0	0	0	0	0	0	0	0	0	0	0	0	0	0	0	0	0	0	0
pCluster_33097	Eukaryota	Alveolata	Ciliophora	Oligohymenophorea	Peritrichia	Zoothamniidae	Zoothamnopsis	Zoothamnopsis_sinica		0	0	0	0	0	0	0	0	0	0	0	1	0	0	0	0	0	0	0	0	0	0	0	0	0	0	0	0	0	0	0	0	0	0	0	0	0	0	0	0
pCluster_33136	Eukaryota	Alveolata	Ciliophora	Oligohymenophorea	Peritrichia	Zoothamniidae	Zoothamnopsis	Zoothamnopsis_sinica		0	0	0	0	0	0	0	0	0	0	1	0	0	0	0	0	0	0	0	0	0	0	0	0	0	0	0	0	0	0	0	0	0	0	0	0	0	0	0	0
pCluster_33353	Eukaryota	Alveolata	Ciliophora	Oligohymenophorea	Peritrichia	Zoothamniidae	Multi-affiliation	Multi-affiliation		0	0	0	0	0	0	0	0	0	0	0	0	0	0	0	0	0	0	0	0	0	0	0	0	0	0	0	0	0	0	0	0	0	0	0	0	0	0	0	0
pCluster_33431	Eukaryota	Alveolata	Ciliophora	Oligohymenophorea	Peritrichia	Zoothamniidae	Multi-affiliation	Multi-affiliation		0	0	0	0	0	0	0	0	0	0	0	0	0	0	0	0	0	0	0	0	0	0	0	0	0	0	0	0	0	0	0	0	0	0	0	0	0	0	0	0
pCluster_33533	Eukaryota	Alveolata	Ciliophora	Oligohymenophorea	Peritrichia	Zoothamniidae	Multi-affiliation	Multi-affiliation		0	0	0	0	0	0	0	0	0	0	0	0	0	0	0	0	0	0	0	0	0	0	0	0	0	0	0	0	0	0	0	0	0	0	1	0	0	0	0	0
pCluster_33680	Eukaryota	Alveolata	Ciliophora	Oligohymenophorea	Peritrichia	Zoothamniidae	Multi-affiliation	Multi-affiliation		0	0	0	0	0	0	0	0	0	0	0	0	0	0	0	0	0	0	0	0	0	0	0	0	0	0	0	0	0	0	0	0	0	0	0	0	0	0	0	0
pCluster_33754	Eukaryota	Alveolata	Ciliophora	Oligohymenophorea	Peritrichia	Zoothamniidae	Multi-affiliation	Multi-affiliation		0	0	0	0	0	0	0	0	0	0	0	0	0	0	0	0	0	0	0	0	0	0	0	0	0	0	0	0	0	0	0	0	0	1	0	0	0	0	0	0
pCluster_33831	Eukaryota	Alveolata	Ciliophora	Oligohymenophorea	Peritrichia	Zoothamniidae	Multi-affiliation	Multi-affiliation		0	0	0	0	0	0	0	0	0	0	0	0	0	0	0	0	0	0	0	0	0	0	0	0	0	0	0	0	0	0	0	0	0	0	0	0	1	0	0	0
pCluster_33878	Eukaryota	Alveolata	Ciliophora	Oligohymenophorea	Peritrichia	Zoothamniidae	Zoothamnium	Zoothamnium_sp.		0	0	0	0	0	0	0	1	0	0	0	0	0	0	0	0	0	0	0	0	0	0	0	0	0	0	0	0	0	0	0	0	0	0	0	0	0	0	0	0
pCluster_33965	Eukaryota	Alveolata	Ciliophora	Oligohymenophorea	Peritrichia	Zoothamniidae	Multi-affiliation	Multi-affiliation		0	0	0	0	0	0	0	0	0	0	0	0	0	0	0	0	0	0	0	0	0	0	0	0	0	0	0	0	0	0	0	0	0	0	0	0	0	0	0	0
pCluster_34150	Eukaryota	Alveolata	Ciliophora	Oligohymenophorea	Peritrichia	Zoothamniidae	Multi-affiliation	Multi-affiliation		0	0	0	0	0	0	0	0	0	0	0	0	0	0	0	0	0	0	0	0	0	0	0	0	0	0	0	0	0	0	0	0	0	0	0	0	0	0	0	0
pCluster_34164	Eukaryota	Alveolata	Ciliophora	Oligohymenophorea	Peritrichia	Zoothamniidae	Multi-affiliation	Multi-affiliation		0	1	0	0	0	1	0	0	0	0	0	0	0	0	0	0	0	0	0	0	0	0	0	0	0	0	0	0	0	0	0	0	0	0	0	0	0	0	0	0
pCluster_34207	Eukaryota	Alveolata	Ciliophora	Oligohymenophorea	Peritrichia	Zoothamniidae	Multi-affiliation	Multi-affiliation		0	0	0	0	0	0	0	0	0	0	0	0	0	0	0	0	0	0	0	0	0	0	0	0	0	0	0	0	0	0	0	0	0	0	0	0	0	0	0	0
pCluster_34303	Eukaryota	Alveolata	Ciliophora	Oligohymenophorea	Peritrichia	Zoothamniidae	Multi-affiliation	Multi-affiliation		0	0	0	0	0	0	0	0	0	0	0	0	0	0	0	0	0	0	0	0	0	0	0	0	0	0	0	0	0	0	0	0	0	0	0	0	0	0	0	0
pCluster_34312	Eukaryota	Alveolata	Ciliophora	Oligohymenophorea	Peritrichia	Zoothamniidae	Multi-affiliation	Multi-affiliation		0	0	0	0	0	0	0	0	0	0	0	0	0	0	0	0	0	0	0	0	0	0	0	0	0	0	0	0	0	0	0	0	0	0	0	1	0	0	0	0
pCluster_34336	Eukaryota	Alveolata	Ciliophora	Oligohymenophorea	Peritrichia	Zoothamniidae	Multi-affiliation	Multi-affiliation		0	0	0	0	0	0	0	0	0	0	0	0	0	0	0	0	0	0	0	0	0	0	0	0	0	0	0	0	0	0	0	0	0	0	0	1	0	0	0	0
pCluster_34532	Eukaryota	Alveolata	Ciliophora	Oligohymenophorea	Peritrichia	Zoothamniidae	Multi-affiliation	Multi-affiliation		0	0	0	0	0	0	0	0	0	0	0	0	0	0	0	0	0	0	0	0	0	0	0	0	0	0	0	0	0	0	0	0	0	1	0	0	0	0	0	0
pCluster_34624	Eukaryota	Alveolata	Ciliophora	Oligohymenophorea	Peritrichia	Zoothamniidae	Multi-affiliation	Multi-affiliation		0	0	0	0	0	0	0	0	0	1	0	0	0	0	0	0	0	0	0	0	0	0	0	0	0	0	0	0	0	0	0	0	0	0	0	0	0	0	0	0
pCluster_34664	Eukaryota	Alveolata	Ciliophora	Oligohymenophorea	Peritrichia	Zoothamniidae	Multi-affiliation	Multi-affiliation		0	0	0	0	0	0	0	0	0	0	0	0	0	0	0	0	0	0	0	0	0	0	0	0	0	0	0	0	0	0	0	0	0	0	0	1	0	0	0	0
pCluster_34876	Eukaryota	Alveolata	Ciliophora	Oligohymenophorea	Peritrichia	Zoothamniidae	Multi-affiliation	Multi-affiliation		0	0	0	1	0	0	0	0	0	0	0	0	0	0	0	0	0	0	0	0	0	0	0	0	0	0	0	0	0	0	0	0	0	0	0	0	0	0	0	0
pCluster_34943	Eukaryota	Alveolata	Ciliophora	Oligohymenophorea	Peritrichia	Zoothamniidae	Zoothamnopsis	Zoothamnopsis_sinica		0	0	0	0	0	0	0	0	0	0	0	0	0	0	0	0	0	0	0	0	1	0	0	0	0	0	0	0	0	0	0	0	0	0	0	0	0	0	0	0
pCluster_35351	Eukaryota	Alveolata	Ciliophora	Oligohymenophorea	Peritrichia	Zoothamniidae	Zoothamnopsis	Zoothamnopsis_sinica		0	0	0	0	0	0	0	0	0	0	0	1	0	0	0	0	0	0	0	0	0	0	0	0	0	0	0	0	0	0	0	0	0	0	0	0	0	0	0	0
pCluster_35369	Eukaryota	Alveolata	Ciliophora	Oligohymenophorea	Peritrichia	Zoothamniidae	Zoothamnium	Zoothamnium_sp.		0	0	0	0	0	0	0	0	0	0	1	0	0	0	0	0	0	0	0	0	0	0	0	0	0	0	0	0	0	0	0	0	0	0	0	0	0	0	0	0
pCluster_35486	Eukaryota	Alveolata	Ciliophora	Oligohymenophorea	Peritrichia	Zoothamniidae	Zoothamnopsis	Zoothamnopsis_sinica		0	0	0	0	0	0	0	0	0	0	0	0	0	0	0	0	0	0	0	0	0	0	0	0	0	0	0	1	0	0	0	0	0	0	0	0	0	0	0	0
pCluster_35952	Eukaryota	Alveolata	Ciliophora	Oligohymenophorea	Peritrichia	Zoothamniidae	Zoothamnopsis	Zoothamnopsis_sinica		0	0	0	0	0	0	0	0	0	0	0	2	0	1	0	0	0	0	0	0	0	0	0	0	0	0	0	0	0	0	0	0	0	0	0	0	0	0	0	0
pCluster_36124	Eukaryota	Alveolata	Ciliophora	Oligohymenophorea	Peritrichia	Zoothamniidae	Zoothamnopsis	Zoothamnopsis_sinica		0	0	0	0	0	0	1	0	0	0	0	0	0	0	0	0	0	0	0	0	0	0	0	0	0	0	0	0	0	0	0	0	0	0	0	0	0	0	0	0
pCluster_36285	Eukaryota	Alveolata	Ciliophora	Oligohymenophorea	Peritrichia	Zoothamniidae	Zoothamnopsis	Zoothamnopsis_sinica		0	0	0	0	0	0	0	0	0	0	0	0	1	0	0	0	0	0	0	0	0	0	0	0	0	0	0	0	0	0	0	0	0	0	0	0	0	0	0	0
pCluster_36400	Eukaryota	Alveolata	Ciliophora	Oligohymenophorea	Peritrichia	Zoothamniidae	Zoothamnopsis	Zoothamnopsis_sinica		0	0	0	0	0	0	0	0	1	0	0	0	0	0	0	0	0	0	0	0	0	0	0	0	0	0	0	0	0	0	0	0	0	0	0	0	0	0	0	0
pCluster_36558	Eukaryota	Alveolata	Ciliophora	Oligohymenophorea	Peritrichia	Zoothamniidae	Zoothamnopsis	Zoothamnopsis_sinica		0	0	0	0	0	0	0	0	0	1	0	0	0	0	0	0	0	0	0	0	0	0	0	0	0	0	0	0	0	0	0	0	0	0	0	0	0	0	0	0
pCluster_36694	Eukaryota	Alveolata	Ciliophora	Oligohymenophorea	Peritrichia	Zoothamniidae	Zoothamnopsis	Zoothamnopsis_sinica		0	0	0	0	0	0	0	0	0	0	1	0	0	0	0	0	0	0	0	0	0	0	0	0	0	0	0	0	0	0	0	0	0	0	0	0	0	0	0	0
pCluster_37022	Eukaryota	Alveolata	Ciliophora	Oligohymenophorea	Peritrichia	Zoothamniidae	Zoothamnopsis	Zoothamnopsis_sinica		0	0	0	0	0	0	0	0	0	0	0	0	0	0	1	0	0	0	0	0	0	0	0	0	0	0	0	0	0	0	0	0	0	0	0	0	0	0	0	0
pCluster_37106	Eukaryota	Alveolata	Ciliophora	Oligohymenophorea	Peritrichia	Zoothamniidae	Zoothamnopsis	Zoothamnopsis_sinica		0	0	0	0	0	0	0	0	0	1	0	0	0	0	0	0	0	0	0	0	0	0	0	0	0	0	0	0	0	0	0	0	0	0	0	0	0	0	0	0
pCluster_37810	Eukaryota	Alveolata	Ciliophora	Oligohymenophorea	Peritrichia	Zoothamniidae	Zoothamnopsis	Zoothamnopsis_sinica		0	0	0	0	0	0	0	0	0	0	0	0	0	0	0	0	0	0	0	0	0	0	0	0	0	0	0	1	0	0	0	0	0	0	0	0	0	0	0	0
pCluster_38482	Eukaryota	Alveolata	Ciliophora	Oligohymenophorea	Peritrichia	Zoothamniidae	Multi-affiliation	Multi-affiliation		0	0	0	0	0	0	0	0	0	1	0	0	0	0	0	0	0	0	0	0	0	0	0	0	0	0	0	0	0	0	0	0	0	0	0	0	0	0	0	0
pCluster_39529	Eukaryota	Alveolata	Ciliophora	Oligohymenophorea	Sessilida	Vorticellidae	Vorticella	Vorticella_sp.		0	0	0	0	0	0	0	0	0	0	0	0	0	0	0	0	0	0	0	0	0	0	0	0	0	0	2	0	0	0	0	0	0	0	0	0	0	0	0	0
pCluster_40175	Eukaryota	Alveolata	Ciliophora	Oligohymenophorea	Sessilida	Vorticellidae	Pseudovorticella	Pseudovorticella_punctata		0	0	0	0	0	0	0	0	0	0	0	0	0	1	0	0	0	0	0	0	0	0	0	0	0	0	0	0	0	0	0	0	0	0	0	0	0	0	0	0
pCluster_40208	Eukaryota	Alveolata	Ciliophora	Oligohymenophorea	Sessilida	Vorticellidae	Pseudovorticella	Pseudovorticella_punctata		0	1	0	0	0	0	0	0	1	0	0	0	0	0	0	0	0	0	0	0	0	0	0	0	0	0	0	0	0	0	0	0	0	0	0	0	0	0	0	0
pCluster_40834	Eukaryota	Alveolata	Ciliophora	Oligohymenophorea	Sessilida	Vorticellidae	Pseudovorticella	Pseudovorticella_punctata		0	0	0	0	0	0	0	0	1	0	0	0	0	0	1	0	0	0	0	0	0	0	0	0	0	0	0	0	0	0	0	0	0	0	0	0	0	0	0	0
pCluster_41211	Eukaryota	Alveolata	Ciliophora	Oligohymenophorea	Sessilida	Vorticellidae	Multi-affiliation	Multi-affiliation		0	0	0	0	0	0	0	0	0	0	0	0	0	0	0	0	0	0	0	0	0	0	0	0	0	0	0	0	0	0	0	0	0	0	0	1	0	0	0	0
pCluster_42456	Eukaryota	Alveolata	Ciliophora	Oligohymenophorea	Sessilida	Vorticellidae	Vorticella	Vorticella_sp.		0	0	0	0	0	0	0	0	0	0	1	0	0	0	0	0	0	0	0	0	0	0	0	0	0	0	0	0	0	0	0	0	0	0	0	0	0	0	0	0
pCluster_42470	Eukaryota	Alveolata	Ciliophora	Oligohymenophorea	Sessilida	Vorticellidae	Vorticella	Vorticella_sp.		0	0	0	0	0	0	0	0	0	0	0	1	0	0	0	0	0	0	0	0	0	0	0	0	0	0	0	0	0	0	0	0	0	0	0	0	0	0	0	0
pCluster_42984	Eukaryota	Alveolata	Ciliophora	Oligohymenophorea	Sessilida	Vorticellidae	Carchesium	Carchesium_polypinum		0	0	0	0	0	1	0	0	0	0	0	0	0	0	0	0	0	0	0	0	0	0	0	0	0	0	0	0	0	0	0	0	0	0	0	0	0	0	0	0
pCluster_43154	Eukaryota	Alveolata	Ciliophora	Oligohymenophorea	Peritrichia	Zoothamniidae	Zoothamnium	Zoothamnium_alternans		0	0	0	0	0	0	0	0	0	0	0	0	0	0	1	0	0	0	0	0	0	0	0	0	0	0	0	0	0	0	0	0	0	0	0	0	0	0	0	0
pCluster_44045	Eukaryota	Archaeplastida	Chlorophyta	Mamiellophyceae	Mamiellales	Mamiellaceae	Mantoniella	Mantoniella_squamata		1	0	0	0	0	0	0	0	0	0	0	0	0	0	0	0	0	0	0	0	0	0	0	0	0	0	0	0	0	0	0	0	0	0	0	0	0	0	0	0
pCluster_44054	Eukaryota	Alveolata	Ciliophora	Spirotrichea	Euplotia	Aspidiscidae	Aspidisca	Aspidisca_steini		0	0	0	0	0	0	0	0	0	0	0	0	0	0	0	0	0	0	0	0	0	0	0	0	0	0	0	0	0	0	0	0	0	0	0	0	0	0	0	0
pCluster_44273	Eukaryota	Alveolata	Ciliophora	Oligohymenophorea	Peritrichia	Vaginicolidae	Vaginicolidae_X	Vaginicolidae_X_sp.		0	0	0	0	0	0	0	0	0	0	0	0	0	1	0	0	0	0	0	0	0	0	0	0	0	0	0	0	0	0	0	0	0	0	0	0	0	0	0	0
pCluster_44496	Eukaryota	Alveolata	Ciliophora	Oligohymenophorea	Peritrichia	Vaginicolidae	Vaginicolidae_X	Vaginicolidae_X_sp.		0	0	0	0	0	0	0	0	0	0	0	0	0	0	1	0	0	0	0	0	0	0	0	0	0	0	0	0	0	0	0	0	0	0	0	0	0	0	0	0
pCluster_44808	Eukaryota	Alveolata	Ciliophora	Oligohymenophorea	Peritrichia	Vaginicolidae	Vaginicolidae_X	Vaginicolidae_X_sp.		0	0	0	0	0	0	0	0	0	0	0	0	0	0	0	0	0	0	0	0	0	0	0	0	0	0	0	0	0	0	0	0	0	0	0	0	0	0	0	1
pCluster_44890	Eukaryota	Alveolata	Ciliophora	Oligohymenophorea	Peritrichia	Vaginicolidae	Vaginicolidae_X	Vaginicolidae_X_sp.		0	0	0	1	0	0	0	0	0	0	0	0	0	0	0	0	0	0	0	0	0	0	0	0	0	0	0	0	0	0	0	0	0	0	0	0	0	0	0	0
pCluster_45769	Eukaryota	Multi-affiliation	Multi-affiliation	Multi-affiliation	Multi-affiliation	Multi-affiliation	Multi-affiliation	Multi-affiliation		0	0	0	0	0	0	0	0	0	0	0	0	0	0	0	0	0	0	0	0	0	0	0	0	1	0	0	0	0	0	0	0	0	0	0	0	0	0	0	0
pCluster_45978	Eukaryota	Hacrobia	Cryptophyta	Cryptophyceae	Cryptophyceae_X	Cryptomonadales	Multi-affiliation	Multi-affiliation		0	0	0	0	0	0	0	0	0	0	0	0	0	0	0	0	0	0	0	0	0	0	0	0	0	0	0	0	0	0	0	0	0	0	0	0	0	0	0	0
pCluster_46516	Eukaryota	Multi-affiliation	Multi-affiliation	Multi-affiliation	Multi-affiliation	Multi-affiliation	Multi-affiliation	Multi-affiliation		0	0	0	0	0	0	0	0	0	0	0	0	0	0	0	0	0	0	0	0	0	0	0	0	1	0	0	0	0	0	0	0	0	0	0	0	0	0	0	0
pCluster_47272	Eukaryota	Multi-affiliation	Multi-affiliation	Multi-affiliation	Multi-affiliation	Multi-affiliation	Multi-affiliation	Multi-affiliation		0	0	0	0	0	0	0	0	0	0	0	0	0	0	0	0	1	0	0	0	0	0	0	0	0	0	0	0	0	0	0	0	0	0	0	0	0	0	0	0
pCluster_47292	Eukaryota	Multi-affiliation	Multi-affiliation	Multi-affiliation	Multi-affiliation	Multi-affiliation	Multi-affiliation	Multi-affiliation		0	0	0	0	0	0	0	0	0	0	0	0	0	0	0	0	0	0	0	0	0	0	0	0	0	0	0	0	0	0	0	0	0	0	0	0	0	0	1	0
pCluster_47295	Eukaryota	Multi-affiliation	Multi-affiliation	Multi-affiliation	Multi-affiliation	Multi-affiliation	Multi-affiliation	Multi-affiliation		0	0	0	0	0	0	0	0	0	0	0	0	0	0	0	0	0	0	0	0	0	0	0	0	0	0	0	0	0	0	0	0	0	0	0	0	0	0	0	0
pCluster_47376	Eukaryota	Archaeplastida	Chlorophyta	Mamiellophyceae	Mamiellales	Bathycoccaceae	Ostreococcus	Ostreococcus_tauri		0	0	0	0	0	0	0	0	0	0	0	0	0	0	0	0	0	0	0	0	0	0	0	0	0	0	0	0	0	0	0	0	0	0	0	0	1	0	0	0
pCluster_47783	Eukaryota	Multi-affiliation	Multi-affiliation	Multi-affiliation	Multi-affiliation	Multi-affiliation	Multi-affiliation	Multi-affiliation		0	0	0	0	0	0	0	0	0	0	0	0	0	0	0	0	0	0	0	0	0	0	0	0	0	0	0	0	0	0	0	0	0	0	0	0	0	0	0	1
pCluster_48013	Eukaryota	Multi-affiliation	Multi-affiliation	Multi-affiliation	Multi-affiliation	Multi-affiliation	Multi-affiliation	Multi-affiliation		0	0	0	0	0	0	0	0	0	0	0	0	0	0	0	0	0	0	0	0	0	0	0	0	0	0	0	0	0	0	0	0	0	0	0	0	0	1	0	0
pCluster_48182	Eukaryota	Multi-affiliation	Multi-affiliation	Multi-affiliation	Multi-affiliation	Multi-affiliation	Multi-affiliation	Multi-affiliation		0	0	0	0	0	0	0	0	0	0	0	0	0	0	0	0	0	0	0	0	0	0	0	0	0	0	0	0	0	0	0	0	0	0	0	0	0	0	0	0
pCluster_48342	Eukaryota	Multi-affiliation	Multi-affiliation	Multi-affiliation	Multi-affiliation	Multi-affiliation	Multi-affiliation	Multi-affiliation		0	0	0	0	0	0	0	0	0	0	0	0	0	0	0	0	0	0	0	0	0	0	0	0	0	0	0	0	0	0	0	0	0	0	0	0	0	0	0	0
pCluster_48387	Eukaryota	Multi-affiliation	Multi-affiliation	Multi-affiliation	Multi-affiliation	Multi-affiliation	Multi-affiliation	Multi-affiliation		0	0	0	0	0	0	0	0	0	0	0	0	0	0	0	0	0	0	0	0	0	0	0	0	0	0	0	0	0	0	0	0	0	0	0	1	0	0	0	0
pCluster_48513	Eukaryota	Multi-affiliation	Multi-affiliation	Multi-affiliation	Multi-affiliation	Multi-affiliation	Multi-affiliation	Multi-affiliation		0	0	0	0	0	0	0	0	0	0	0	0	0	0	0	0	0	0	0	0	0	0	0	0	0	0	0	0	0	0	0	1	0	0	0	0	0	0	0	0
pCluster_49177	Eukaryota	Multi-affiliation	Multi-affiliation	Multi-affiliation	Multi-affiliation	Multi-affiliation	Multi-affiliation	Multi-affiliation		0	0	0	0	0	0	0	0	0	0	0	0	0	0	0	0	0	0	0	0	0	0	0	0	0	0	0	0	0	1	0	0	0	0	0	0	0	0	0	0
pCluster_49344	Eukaryota	Multi-affiliation	Multi-affiliation	Multi-affiliation	Multi-affiliation	Multi-affiliation	Multi-affiliation	Multi-affiliation		0	0	0	0	0	0	0	0	0	0	0	0	0	0	0	0	0	0	0	0	0	0	0	0	0	0	0	0	1	0	0	0	0	0	0	0	0	0	0	0
pCluster_49478	Eukaryota	Multi-affiliation	Multi-affiliation	Multi-affiliation	Multi-affiliation	Multi-affiliation	Multi-affiliation	Multi-affiliation		0	0	0	0	0	0	0	0	0	0	0	0	0	0	0	0	0	0	0	0	0	0	0	0	0	0	0	0	0	0	0	0	0	0	0	1	0	0	0	0
pCluster_49779	Eukaryota	Multi-affiliation	Multi-affiliation	Multi-affiliation	Multi-affiliation	Multi-affiliation	Multi-affiliation	Multi-affiliation		0	0	0	0	0	0	0	0	0	0	0	0	0	0	0	0	1	0	0	0	0	0	0	0	0	0	0	0	0	0	0	0	0	0	0	0	0	0	0	0
pCluster_49930	Eukaryota	Multi-affiliation	Multi-affiliation	Multi-affiliation	Multi-affiliation	Multi-affiliation	Multi-affiliation	Multi-affiliation		0	0	0	0	0	0	0	0	0	0	0	0	0	0	0	0	0	0	0	0	0	0	0	0	0	0	1	0	0	0	0	0	0	0	0	0	0	0	0	0
pCluster_50038	Eukaryota	Multi-affiliation	Multi-affiliation	Multi-affiliation	Multi-affiliation	Multi-affiliation	Multi-affiliation	Multi-affiliation		0	0	0	0	0	0	0	0	0	0	0	0	0	0	0	0	0	0	0	0	0	0	0	0	0	0	0	0	0	0	0	0	0	0	0	0	1	0	1	0
pCluster_50275	Eukaryota	Multi-affiliation	Multi-affiliation	Multi-affiliation	Multi-affiliation	Multi-affiliation	Multi-affiliation	Multi-affiliation		0	0	0	0	0	0	0	0	0	0	0	0	0	0	0	0	0	1	0	0	0	0	0	0	0	0	0	0	0	0	0	0	0	0	0	0	0	0	0	0
pCluster_50384	Eukaryota	Multi-affiliation	Multi-affiliation	Multi-affiliation	Multi-affiliation	Multi-affiliation	Multi-affiliation	Multi-affiliation		0	0	0	0	0	0	0	0	0	0	0	0	0	0	0	0	1	0	0	0	0	0	0	0	0	0	0	0	0	0	0	0	0	0	0	0	0	0	0	0
pCluster_50541	Eukaryota	Multi-affiliation	Multi-affiliation	Multi-affiliation	Multi-affiliation	Multi-affiliation	Multi-affiliation	Multi-affiliation		0	0	0	0	0	0	0	0	0	0	0	0	0	0	0	0	0	0	0	0	0	0	0	0	0	0	0	0	0	0	0	0	0	0	0	0	0	0	0	0
pCluster_50619	Eukaryota	Multi-affiliation	Multi-affiliation	Multi-affiliation	Multi-affiliation	Multi-affiliation	Multi-affiliation	Multi-affiliation		0	0	0	0	0	0	0	0	0	0	0	0	0	0	0	0	0	0	0	0	0	0	0	0	0	0	0	0	0	0	0	0	0	0	0	0	1	0	0	0
pCluster_50647	Eukaryota	Multi-affiliation	Multi-affiliation	Multi-affiliation	Multi-affiliation	Multi-affiliation	Multi-affiliation	Multi-affiliation		0	0	0	0	0	0	0	0	0	0	0	0	0	0	0	0	0	0	0	0	0	0	0	0	0	0	0	0	0	0	0	0	0	0	0	0	0	0	0	0
pCluster_50666	Eukaryota	Multi-affiliation	Multi-affiliation	Multi-affiliation	Multi-affiliation	Multi-affiliation	Multi-affiliation	Multi-affiliation		0	0	0	0	0	0	0	0	0	0	0	0	0	0	0	0	0	0	0	0	0	0	0	0	0	0	0	0	0	0	0	0	1	0	0	0	0	0	0	0
pCluster_50952	Eukaryota	Multi-affiliation	Multi-affiliation	Multi-affiliation	Multi-affiliation	Multi-affiliation	Multi-affiliation	Multi-affiliation		0	0	0	0	0	0	0	0	0	0	0	0	0	0	0	0	0	0	0	0	0	0	0	0	0	1	0	0	0	0	0	0	0	0	0	0	0	0	0	0
pCluster_51170	Eukaryota	Multi-affiliation	Multi-affiliation	Multi-affiliation	Multi-affiliation	Multi-affiliation	Multi-affiliation	Multi-affiliation		0	0	0	0	0	0	0	0	0	0	0	0	0	0	0	0	0	1	0	0	0	0	0	0	0	0	0	0	0	0	0	0	0	0	0	0	0	0	0	0
pCluster_51188	Eukaryota	Multi-affiliation	Multi-affiliation	Multi-affiliation	Multi-affiliation	Multi-affiliation	Multi-affiliation	Multi-affiliation		0	0	0	0	0	0	0	0	0	0	0	0	0	0	0	0	0	0	0	0	0	0	0	0	0	0	0	0	0	0	0	0	0	0	0	0	1	0	0	0
pCluster_51200	Eukaryota	Multi-affiliation	Multi-affiliation	Multi-affiliation	Multi-affiliation	Multi-affiliation	Multi-affiliation	Multi-affiliation		0	0	0	0	0	0	0	0	0	0	0	0	0	0	0	0	0	0	0	0	0	0	0	0	0	0	0	0	0	0	0	0	0	0	0	0	0	0	0	1
pCluster_51267	Eukaryota	Multi-affiliation	Multi-affiliation	Multi-affiliation	Multi-affiliation	Multi-affiliation	Multi-affiliation	Multi-affiliation		0	0	0	0	0	0	0	0	0	0	0	0	0	0	0	0	0	0	0	0	0	0	0	0	0	0	0	0	0	0	0	0	0	0	0	0	0	1	0	0
pCluster_51506	Eukaryota	Multi-affiliation	Multi-affiliation	Multi-affiliation	Multi-affiliation	Multi-affiliation	Multi-affiliation	Multi-affiliation		0	0	0	0	0	0	0	0	0	0	0	0	0	0	0	0	0	0	0	0	0	0	0	0	0	0	0	0	0	0	0	0	0	0	0	0	0	0	0	0
pCluster_51788	Eukaryota	Multi-affiliation	Multi-affiliation	Multi-affiliation	Multi-affiliation	Multi-affiliation	Multi-affiliation	Multi-affiliation		0	0	0	0	0	0	0	0	0	0	0	0	0	0	0	0	1	0	0	0	0	0	0	0	0	0	0	0	0	0	0	0	0	0	0	0	0	0	0	0
pCluster_51791	Eukaryota	Multi-affiliation	Multi-affiliation	Multi-affiliation	Multi-affiliation	Multi-affiliation	Multi-affiliation	Multi-affiliation		0	0	0	0	0	0	0	0	0	0	0	0	0	0	0	0	0	0	0	0	0	0	0	0	0	0	0	0	0	0	0	0	0	0	0	0	1	0	0	0
pCluster_51909	Eukaryota	Multi-affiliation	Multi-affiliation	Multi-affiliation	Multi-affiliation	Multi-affiliation	Multi-affiliation	Multi-affiliation		0	0	0	0	0	0	0	0	0	0	0	0	0	0	0	0	0	0	0	0	0	0	0	0	0	0	0	0	0	0	0	0	0	0	0	0	0	0	0	0
pCluster_51959	Eukaryota	Multi-affiliation	Multi-affiliation	Multi-affiliation	Multi-affiliation	Multi-affiliation	Multi-affiliation	Multi-affiliation		0	0	0	0	0	0	0	0	0	0	0	0	0	0	0	0	0	1	0	0	0	0	0	0	0	0	0	0	0	0	0	0	0	0	0	0	0	0	0	0
pCluster_52079	Eukaryota	Multi-affiliation	Multi-affiliation	Multi-affiliation	Multi-affiliation	Multi-affiliation	Multi-affiliation	Multi-affiliation		0	0	0	0	0	0	0	0	0	0	0	0	0	0	0	0	1	0	0	0	0	0	0	0	0	0	0	0	0	0	0	0	0	0	0	0	0	0	0	0
pCluster_52117	Eukaryota	Multi-affiliation	Multi-affiliation	Multi-affiliation	Multi-affiliation	Multi-affiliation	Multi-affiliation	Multi-affiliation		0	0	0	0	0	0	0	0	0	0	0	0	0	0	0	0	0	0	0	0	0	0	0	0	0	0	0	0	0	0	0	0	1	0	0	0	0	0	0	0
pCluster_52290	Eukaryota	Multi-affiliation	Multi-affiliation	Multi-affiliation	Multi-affiliation	Multi-affiliation	Multi-affiliation	Multi-affiliation		0	0	0	0	0	0	0	0	0	0	0	0	0	0	0	0	0	0	0	0	0	0	0	0	0	0	1	0	0	0	0	0	0	0	0	0	0	0	0	0
pCluster_52371	Eukaryota	Multi-affiliation	Multi-affiliation	Multi-affiliation	Multi-affiliation	Multi-affiliation	Multi-affiliation	Multi-affiliation		0	0	0	0	0	0	0	0	0	0	0	0	0	0	0	0	0	0	0	0	0	0	0	0	0	0	0	0	0	0	0	0	0	1	0	0	0	0	0	0
pCluster_52429	Eukaryota	Multi-affiliation	Multi-affiliation	Multi-affiliation	Multi-affiliation	Multi-affiliation	Multi-affiliation	Multi-affiliation		0	0	0	0	0	0	0	0	0	0	0	0	0	0	0	0	0	0	0	0	0	0	0	0	0	0	0	0	0	0	0	0	0	0	0	0	0	0	1	0
pCluster_52436	Eukaryota	Multi-affiliation	Multi-affiliation	Multi-affiliation	Multi-affiliation	Multi-affiliation	Multi-affiliation	Multi-affiliation		0	0	0	0	0	0	0	0	0	0	0	0	0	0	0	0	0	0	0	0	0	0	0	0	1	0	0	0	0	0	0	0	0	0	0	0	0	0	0	0
pCluster_52797	Eukaryota	Multi-affiliation	Multi-affiliation	Multi-affiliation	Multi-affiliation	Multi-affiliation	Multi-affiliation	Multi-affiliation		0	0	0	0	0	0	0	0	0	0	0	0	0	0	0	0	0	0	0	0	0	0	0	0	0	0	0	0	0	0	0	0	0	0	0	0	0	0	0	0
pCluster_52838	Eukaryota	Multi-affiliation	Multi-affiliation	Multi-affiliation	Multi-affiliation	Multi-affiliation	Multi-affiliation	Multi-affiliation		0	0	0	0	0	0	0	0	0	0	0	0	0	0	0	0	0	0	0	0	0	0	0	0	0	0	0	0	0	0	0	0	0	0	0	0	0	0	0	0
pCluster_52960	Eukaryota	Multi-affiliation	Multi-affiliation	Multi-affiliation	Multi-affiliation	Multi-affiliation	Multi-affiliation	Multi-affiliation		0	0	0	0	0	0	0	0	0	0	0	0	0	0	0	0	0	0	0	0	0	0	0	0	0	0	0	0	0	0	0	0	0	0	0	0	0	0	0	0
pCluster_52970	Eukaryota	Multi-affiliation	Multi-affiliation	Multi-affiliation	Multi-affiliation	Multi-affiliation	Multi-affiliation	Multi-affiliation		0	0	0	0	0	0	0	0	0	0	0	0	0	0	0	0	0	0	0	0	0	0	0	0	0	0	0	0	0	0	0	0	0	0	0	0	0	0	0	0
pCluster_52987	Eukaryota	Multi-affiliation	Multi-affiliation	Multi-affiliation	Multi-affiliation	Multi-affiliation	Multi-affiliation	Multi-affiliation		0	0	0	0	0	0	0	0	0	0	0	0	0	0	0	0	0	0	0	0	0	0	0	0	0	0	0	0	0	0	0	0	0	0	0	0	0	0	0	1
pCluster_53066	Eukaryota	Multi-affiliation	Multi-affiliation	Multi-affiliation	Multi-affiliation	Multi-affiliation	Multi-affiliation	Multi-affiliation		0	0	0	0	0	0	0	0	0	0	0	0	0	0	0	0	1	0	0	0	0	0	0	0	0	0	0	0	0	0	0	0	0	0	0	0	0	0	0	0
pCluster_53222	Eukaryota	Multi-affiliation	Multi-affiliation	Multi-affiliation	Multi-affiliation	Multi-affiliation	Multi-affiliation	Multi-affiliation		0	0	0	0	0	0	0	0	0	0	0	0	0	0	0	0	0	0	0	0	0	0	0	0	0	0	0	0	0	0	0	0	0	0	0	0	0	0	0	0
pCluster_53338	Eukaryota	Multi-affiliation	Multi-affiliation	Multi-affiliation	Multi-affiliation	Multi-affiliation	Multi-affiliation	Multi-affiliation		0	0	0	0	0	0	0	0	0	0	0	0	0	0	0	0	0	0	0	0	0	0	0	0	0	0	0	0	0	0	0	0	0	0	0	0	0	0	0	0
pCluster_53441	Eukaryota	Multi-affiliation	Multi-affiliation	Multi-affiliation	Multi-affiliation	Multi-affiliation	Multi-affiliation	Multi-affiliation		0	0	0	0	0	0	0	0	0	0	0	0	0	0	0	0	0	0	0	0	0	0	0	0	0	0	0	0	0	0	0	0	0	0	0	0	0	0	0	0
pCluster_53722	Eukaryota	Archaeplastida	Chlorophyta	Mamiellophyceae	Mamiellales	Bathycoccaceae	Ostreococcus	Ostreococcus_lucimarinus		0	0	0	0	0	0	0	0	0	0	0	0	0	0	0	0	0	0	0	1	0	0	0	0	0	0	0	0	0	0	0	0	0	0	0	0	0	0	0	0
pCluster_53807	Eukaryota	Multi-affiliation	Multi-affiliation	Multi-affiliation	Multi-affiliation	Multi-affiliation	Multi-affiliation	Multi-affiliation		0	0	0	0	0	0	0	0	0	0	0	0	0	0	0	0	0	0	0	0	0	0	0	0	0	0	0	0	0	0	0	0	0	0	0	0	1	0	0	0
pCluster_53810	Eukaryota	Multi-affiliation	Multi-affiliation	Multi-affiliation	Multi-affiliation	Multi-affiliation	Multi-affiliation	Multi-affiliation		0	0	0	0	0	0	0	0	0	0	0	0	0	0	0	0	0	0	0	0	0	0	0	0	0	0	0	0	0	0	0	1	0	0	0	0	0	0	0	0
pCluster_53818	Eukaryota	Multi-affiliation	Multi-affiliation	Multi-affiliation	Multi-affiliation	Multi-affiliation	Multi-affiliation	Multi-affiliation		0	0	0	0	0	0	0	0	0	0	0	0	0	0	0	0	0	0	0	0	0	0	0	0	0	0	0	0	0	0	0	0	0	1	0	0	0	0	0	0
pCluster_53819	Eukaryota	Multi-affiliation	Multi-affiliation	Multi-affiliation	Multi-affiliation	Multi-affiliation	Multi-affiliation	Multi-affiliation		0	0	0	0	0	0	0	0	0	0	0	0	0	0	0	0	0	0	0	0	0	0	0	0	0	0	0	0	0	0	0	0	1	0	0	0	0	0	0	0
pCluster_54287	Eukaryota	Multi-affiliation	Multi-affiliation	Multi-affiliation	Multi-affiliation	Multi-affiliation	Multi-affiliation	Multi-affiliation		0	0	0	0	0	0	0	0	0	0	0	0	0	0	0	0	1	0	0	0	0	0	0	0	0	0	0	0	0	0	0	0	0	0	0	0	0	0	0	0
pCluster_54304	Eukaryota	Multi-affiliation	Multi-affiliation	Multi-affiliation	Multi-affiliation	Multi-affiliation	Multi-affiliation	Multi-affiliation		0	0	0	0	0	0	0	0	0	0	0	0	0	0	0	0	0	0	0	0	0	0	0	0	0	1	0	0	0	0	0	0	0	0	0	0	0	0	0	0
pCluster_54504	Eukaryota	Multi-affiliation	Multi-affiliation	Multi-affiliation	Multi-affiliation	Multi-affiliation	Multi-affiliation	Multi-affiliation		0	0	0	0	0	0	0	0	0	0	0	0	0	0	0	0	0	0	0	0	0	0	0	0	0	0	0	0	0	0	0	0	0	0	0	0	0	1	0	0
pCluster_54515	Eukaryota	Multi-affiliation	Multi-affiliation	Multi-affiliation	Multi-affiliation	Multi-affiliation	Multi-affiliation	Multi-affiliation		0	0	0	0	0	0	0	0	0	0	0	0	0	0	0	0	0	0	0	0	0	0	0	0	0	0	0	0	0	0	0	0	0	1	0	0	0	0	0	0
pCluster_55073	Eukaryota	Archaeplastida	Chlorophyta	Mamiellophyceae	Mamiellales	Bathycoccaceae	Ostreococcus	Ostreococcus_tauri		0	0	0	0	0	0	0	0	0	0	0	0	0	0	0	0	0	0	1	0	0	0	0	0	0	0	0	0	0	0	0	0	0	0	0	0	0	0	0	0
pCluster_55307	Eukaryota	Multi-affiliation	Multi-affiliation	Multi-affiliation	Multi-affiliation	Multi-affiliation	Multi-affiliation	Multi-affiliation		0	0	0	0	0	0	0	0	0	0	0	0	0	0	0	0	0	0	0	0	0	1	0	0	0	0	0	0	0	0	0	0	0	0	0	0	0	0	0	0
pCluster_55318	Eukaryota	Multi-affiliation	Multi-affiliation	Multi-affiliation	Multi-affiliation	Multi-affiliation	Multi-affiliation	Multi-affiliation		0	0	0	0	0	0	0	0	0	0	0	0	0	0	0	0	0	0	0	0	0	0	0	0	0	0	0	0	0	0	0	0	0	0	0	0	0	0	0	1
pCluster_55323	Eukaryota	Multi-affiliation	Multi-affiliation	Multi-affiliation	Multi-affiliation	Multi-affiliation	Multi-affiliation	Multi-affiliation		0	0	0	0	0	0	0	0	0	0	0	0	0	0	0	0	0	0	0	0	0	1	0	0	0	0	0	0	0	0	0	0	0	0	0	0	0	0	0	0
pCluster_55347	Eukaryota	Archaeplastida	Chlorophyta	Mamiellophyceae	Mamiellales	Bathycoccaceae	Ostreococcus	Ostreococcus_tauri		0	0	0	0	0	0	0	0	0	0	0	0	0	0	0	0	1	0	0	0	0	0	0	0	0	0	0	0	0	0	0	0	0	0	0	0	0	0	0	0
pCluster_55613	Eukaryota	Multi-affiliation	Multi-affiliation	Multi-affiliation	Multi-affiliation	Multi-affiliation	Multi-affiliation	Multi-affiliation		0	0	0	0	0	0	0	0	0	0	0	0	0	0	0	0	0	0	0	0	0	0	0	0	0	0	0	0	0	0	0	0	1	1	0	0	0	0	0	0
pCluster_56530	Eukaryota	Multi-affiliation	Multi-affiliation	Multi-affiliation	Multi-affiliation	Multi-affiliation	Multi-affiliation	Multi-affiliation		0	0	0	0	0	0	0	0	0	0	0	0	0	0	0	0	0	0	0	0	0	0	0	0	0	0	0	0	0	0	0	0	0	0	0	0	0	1	0	0
pCluster_57023	Eukaryota	Multi-affiliation	Multi-affiliation	Multi-affiliation	Multi-affiliation	Multi-affiliation	Multi-affiliation	Multi-affiliation		0	0	0	0	0	0	0	0	0	0	0	0	0	0	0	0	0	0	0	0	0	0	0	0	0	0	0	0	0	0	0	0	0	0	0	1	0	0	0	0
pCluster_58058	Eukaryota	Hacrobia	Cryptophyta	Cryptophyceae	Cryptophyceae_X	Cryptomonadales	Multi-affiliation	Multi-affiliation		0	0	0	0	0	0	0	0	0	0	0	0	0	0	0	0	0	0	0	0	1	0	0	0	0	0	0	0	0	0	0	0	0	0	0	0	0	0	0	0
pCluster_58315	Eukaryota	Hacrobia	Cryptophyta	Cryptophyceae	Cryptophyceae_X	Cryptomonadales	Multi-affiliation	Multi-affiliation		0	0	0	0	0	0	0	0	0	0	0	0	0	0	0	0	0	0	0	0	0	0	0	0	0	0	0	0	0	0	0	0	0	0	0	0	0	0	0	0
pCluster_58339	Eukaryota	Hacrobia	Cryptophyta	Cryptophyceae	Cryptophyceae_X	Cryptomonadales	Multi-affiliation	Multi-affiliation		0	0	0	0	0	0	0	0	0	0	0	0	0	0	0	0	0	0	0	0	0	0	0	0	0	0	0	0	1	0	0	0	0	0	0	0	0	0	0	0
pCluster_58382	Eukaryota	Hacrobia	Cryptophyta	Cryptophyceae	Cryptophyceae_X	Cryptomonadales	Multi-affiliation	Multi-affiliation		0	0	0	0	0	0	0	0	0	0	0	0	0	0	0	0	0	0	0	0	0	0	0	0	0	0	0	0	0	0	0	0	0	0	0	0	0	0	0	0
pCluster_58863	Eukaryota	Multi-affiliation	Multi-affiliation	Multi-affiliation	Multi-affiliation	Multi-affiliation	Multi-affiliation	Multi-affiliation		0	0	0	0	0	0	0	0	0	0	0	0	0	0	0	0	0	0	0	0	0	0	0	0	0	0	0	0	0	0	0	0	0	0	0	0	1	0	0	0
pCluster_59153	Eukaryota	Multi-affiliation	Multi-affiliation	Multi-affiliation	Multi-affiliation	Multi-affiliation	Multi-affiliation	Multi-affiliation		0	0	0	0	0	0	0	0	0	0	0	0	0	0	0	0	0	0	0	0	0	0	0	0	1	0	0	0	0	0	0	0	0	0	0	0	0	0	0	0
pCluster_59185	Eukaryota	Multi-affiliation	Multi-affiliation	Multi-affiliation	Multi-affiliation	Multi-affiliation	Multi-affiliation	Multi-affiliation		0	0	0	0	0	0	0	0	0	0	0	0	0	0	0	0	0	0	0	0	0	0	0	0	0	0	0	0	0	0	0	0	0	0	0	1	0	0	0	0
pCluster_59345	Eukaryota	Archaeplastida	Chlorophyta	Mamiellophyceae	Mamiellales	Bathycoccaceae	Ostreococcus	Ostreococcus_tauri		0	0	0	0	0	0	0	0	0	0	0	0	0	0	0	0	0	0	0	0	0	0	0	0	1	0	0	0	0	0	0	0	0	0	0	0	0	0	0	0
pCluster_59393	Eukaryota	Multi-affiliation	Multi-affiliation	Multi-affiliation	Multi-affiliation	Multi-affiliation	Multi-affiliation	Multi-affiliation		0	0	0	0	0	0	0	0	0	0	0	0	0	0	0	0	0	0	0	0	0	0	0	0	0	0	0	0	0	1	0	0	0	0	0	0	0	0	0	0
pCluster_59761	Eukaryota	Multi-affiliation	Multi-affiliation	Multi-affiliation	Multi-affiliation	Multi-affiliation	Multi-affiliation	Multi-affiliation		0	0	0	0	0	0	0	0	0	0	0	0	0	0	0	0	0	0	0	0	0	0	0	0	1	0	0	0	0	0	0	0	0	0	0	0	0	0	0	0
pCluster_59923	Eukaryota	Multi-affiliation	Multi-affiliation	Multi-affiliation	Multi-affiliation	Multi-affiliation	Multi-affiliation	Multi-affiliation		0	0	0	0	0	0	0	0	0	0	0	0	0	0	0	0	0	0	0	0	0	0	0	0	0	0	0	0	0	0	0	0	0	0	0	0	1	0	0	0
pCluster_59984	Eukaryota	Multi-affiliation	Multi-affiliation	Multi-affiliation	Multi-affiliation	Multi-affiliation	Multi-affiliation	Multi-affiliation		0	0	0	0	0	0	0	0	0	0	0	0	0	0	0	0	0	0	1	0	0	0	0	0	0	0	0	0	0	0	0	0	0	0	0	0	0	0	0	0
pCluster_60077	Eukaryota	Archaeplastida	Chlorophyta	Mamiellophyceae	Mamiellales	Bathycoccaceae	Ostreococcus	Ostreococcus_tauri		0	0	0	0	0	0	0	0	0	0	0	0	0	0	0	0	0	0	0	0	0	0	0	0	0	0	0	0	0	0	0	0	0	0	0	0	1	0	0	0
pCluster_60298	Eukaryota	Multi-affiliation	Multi-affiliation	Multi-affiliation	Multi-affiliation	Multi-affiliation	Multi-affiliation	Multi-affiliation		0	0	0	0	0	0	0	0	0	0	0	0	0	0	0	0	0	0	0	0	0	0	0	0	0	0	0	0	0	0	0	0	0	1	0	0	0	0	0	0
pCluster_60340	Eukaryota	Archaeplastida	Chlorophyta	Mamiellophyceae	Mamiellales	Bathycoccaceae	Ostreococcus	Ostreococcus_tauri		0	0	0	0	0	0	0	0	0	0	0	0	0	0	0	0	0	0	0	0	0	0	0	0	0	0	0	0	0	0	0	0	0	0	0	0	1	0	0	0
pCluster_60604	Eukaryota	Multi-affiliation	Multi-affiliation	Multi-affiliation	Multi-affiliation	Multi-affiliation	Multi-affiliation	Multi-affiliation		0	0	0	0	0	0	0	0	0	0	0	0	0	0	0	0	0	0	0	0	0	0	0	0	0	0	0	0	0	0	0	0	0	0	0	0	0	0	0	0
pCluster_61589	Eukaryota	Multi-affiliation	Multi-affiliation	Multi-affiliation	Multi-affiliation	Multi-affiliation	Multi-affiliation	Multi-affiliation		0	0	0	0	0	0	0	0	0	0	0	0	0	0	0	0	0	0	0	0	0	0	0	0	1	0	0	0	0	0	0	0	0	0	0	0	0	0	0	0
pCluster_61628	Eukaryota	Multi-affiliation	Multi-affiliation	Multi-affiliation	Multi-affiliation	Multi-affiliation	Multi-affiliation	Multi-affiliation		0	0	0	0	0	0	0	0	0	0	0	0	0	0	0	0	0	0	0	0	0	0	0	0	1	0	0	0	0	0	0	0	0	0	0	0	0	0	0	0
pCluster_62838	Eukaryota	Multi-affiliation	Multi-affiliation	Multi-affiliation	Multi-affiliation	Multi-affiliation	Multi-affiliation	Multi-affiliation		0	0	0	0	0	0	0	0	0	0	0	0	0	0	0	0	0	0	0	0	0	0	0	0	0	0	0	0	0	0	0	0	0	0	0	0	1	0	0	0
pCluster_63012	Eukaryota	Hacrobia	Cryptophyta	Cryptophyceae	Cryptophyceae_X	Cryptomonadales	Cryptomonadales_X	Cryptomonadales_X_sp.		0	0	0	0	0	0	0	0	0	0	0	0	0	0	0	0	0	0	0	0	0	0	0	0	0	0	0	0	0	0	0	0	0	0	1	0	0	0	0	0
pCluster_63095	Eukaryota	Hacrobia	Cryptophyta	Cryptophyceae	Cryptophyceae_X	Cryptomonadales	Multi-affiliation	Multi-affiliation		0	0	0	0	0	0	0	0	0	0	0	0	0	0	0	0	0	0	0	0	0	0	0	0	0	0	0	0	0	0	0	0	0	0	0	0	0	0	0	0
pCluster_63127	Eukaryota	Hacrobia	Cryptophyta	Cryptophyceae	Cryptophyceae_X	Cryptomonadales	Multi-affiliation	Multi-affiliation		0	0	0	0	0	0	0	0	0	0	0	0	0	0	0	0	0	0	0	0	0	0	0	0	0	0	0	0	0	0	0	1	0	0	0	0	0	0	0	0
pCluster_63163	Eukaryota	Hacrobia	Cryptophyta	Cryptophyceae	Cryptophyceae_X	Cryptomonadales	Multi-affiliation	Multi-affiliation		0	0	0	0	0	0	0	0	0	0	0	0	0	0	0	0	1	0	0	0	0	1	0	0	0	0	0	0	0	0	0	0	0	0	0	0	0	0	0	0
pCluster_63190	Eukaryota	Hacrobia	Cryptophyta	Cryptophyceae	Cryptophyceae_X	Cryptomonadales	Multi-affiliation	Multi-affiliation		0	0	0	0	0	0	0	0	0	0	0	0	0	0	0	0	0	0	1	0	0	0	0	0	0	0	0	0	0	0	0	0	0	0	0	0	0	0	0	0
pCluster_64389	Eukaryota	Hacrobia	Cryptophyta	Cryptophyceae	Cryptophyceae_X	Cryptomonadales	Multi-affiliation	Multi-affiliation		0	0	0	0	0	0	0	0	0	0	0	0	0	0	0	0	0	0	0	0	0	0	0	0	0	0	0	0	0	0	0	0	0	0	0	0	1	0	0	0
pCluster_64407	Eukaryota	Hacrobia	Cryptophyta	Cryptophyceae	Cryptophyceae_X	Cryptomonadales	Cryptomonadales_X	Cryptomonadales_X_sp.		0	0	0	0	0	0	0	0	0	0	0	0	0	0	0	0	0	0	0	0	0	0	0	0	0	0	0	0	0	0	0	0	0	0	1	0	0	0	0	0
pCluster_64483	Eukaryota	Hacrobia	Cryptophyta	Cryptophyceae	Cryptophyceae_X	Cryptomonadales	Multi-affiliation	Multi-affiliation		0	0	0	0	0	0	0	0	0	0	0	0	0	0	0	0	0	0	0	0	0	0	0	0	0	0	0	0	0	0	0	0	0	0	0	0	0	0	0	0
pCluster_65023	Eukaryota	Archaeplastida	Chlorophyta	Mamiellophyceae	Mamiellales	Mamiellaceae	Micromonas	Multi-affiliation		0	0	0	0	0	0	0	0	0	0	0	0	0	0	0	0	1	0	0	0	0	0	0	0	0	0	0	0	0	0	0	0	0	0	0	0	0	0	0	0
pCluster_65540	Eukaryota	Hacrobia	Cryptophyta	Cryptophyceae	Cryptophyceae_X	Cryptomonadales	Multi-affiliation	Multi-affiliation		0	0	0	0	0	0	0	0	0	0	0	0	0	0	0	0	1	0	0	0	0	0	0	0	0	0	0	0	0	0	0	0	0	0	0	0	0	0	0	0
pCluster_65688	Eukaryota	Hacrobia	Cryptophyta	Cryptophyceae	Cryptophyceae_X	Cryptomonadales	Multi-affiliation	Multi-affiliation		0	0	0	0	0	0	0	0	0	0	0	0	0	0	0	0	1	0	0	0	0	0	0	0	0	0	0	0	0	0	0	0	0	0	0	0	0	0	0	0
pCluster_65929	Eukaryota	Hacrobia	Cryptophyta	Cryptophyceae	Cryptophyceae_X	Cryptomonadales	Multi-affiliation	Multi-affiliation		0	0	0	0	0	0	0	0	0	0	0	0	0	0	0	0	0	0	0	0	0	0	1	0	0	0	0	0	0	0	0	0	0	0	0	0	0	0	1	0
pCluster_66318	Eukaryota	Hacrobia	Cryptophyta	Cryptophyceae	Cryptophyceae_X	Cryptomonadales	Multi-affiliation	Multi-affiliation		0	0	0	0	0	0	0	0	0	0	0	0	0	0	0	0	0	0	0	0	0	0	1	0	0	0	0	0	0	0	0	0	0	0	0	0	0	0	0	0
pCluster_66470	Eukaryota	Hacrobia	Cryptophyta	Cryptophyceae	Cryptophyceae_X	Cryptomonadales	Cryptomonadales_X	Cryptomonadales_X_sp.		0	0	0	0	0	0	0	0	0	0	0	0	0	0	0	0	0	0	0	0	0	0	0	0	0	0	0	0	0	0	0	0	0	0	1	0	0	0	0	0
pCluster_66575	Eukaryota	Hacrobia	Cryptophyta	Cryptophyceae	Cryptophyceae_X	Cryptomonadales	Multi-affiliation	Multi-affiliation		0	0	0	0	0	0	0	0	0	0	0	0	0	0	0	0	1	0	0	0	0	0	0	0	0	0	0	0	0	0	0	0	0	0	0	0	0	0	0	0
pCluster_66714	Eukaryota	Hacrobia	Cryptophyta	Cryptophyceae	Cryptophyceae_X	Cryptomonadales	Multi-affiliation	Multi-affiliation		0	0	0	0	0	0	0	0	0	0	0	0	0	0	0	0	0	0	0	0	0	0	0	0	0	0	0	0	0	0	0	0	0	0	0	0	1	0	0	0
pCluster_66737	Eukaryota	Hacrobia	Cryptophyta	Cryptophyceae	Cryptophyceae_X	Cryptomonadales	Multi-affiliation	Multi-affiliation		0	0	0	0	0	0	0	0	0	0	0	0	0	0	0	0	0	0	0	0	0	0	0	0	0	0	0	0	1	0	0	0	0	0	0	0	0	0	0	0
pCluster_66770	Eukaryota	Hacrobia	Cryptophyta	Cryptophyceae	Cryptophyceae_X	Cryptomonadales	Cryptomonadales_X	Cryptomonadales_X_sp.		0	0	0	0	0	0	0	0	0	0	0	0	0	0	1	0	0	0	0	0	0	0	0	0	0	0	0	0	0	0	0	0	0	0	1	0	0	0	0	0
pCluster_66782	Eukaryota	Hacrobia	Cryptophyta	Cryptophyceae	Cryptophyceae_X	Cryptomonadales	Cryptomonadales_X	Cryptomonadales_X_sp.		0	0	0	0	0	0	0	0	0	0	0	0	0	0	0	0	0	0	0	0	0	0	0	0	0	0	0	0	0	0	0	0	0	0	1	0	0	0	0	0
pCluster_66907	Eukaryota	Hacrobia	Cryptophyta	Cryptophyceae	Cryptophyceae_X	Cryptomonadales	Cryptomonadales_X	Cryptomonadales_X_sp.		0	0	0	0	0	0	0	0	0	0	0	0	0	0	0	0	0	0	0	0	0	0	0	0	0	0	0	0	0	0	0	0	0	0	0	0	0	0	0	0
pCluster_67054	Eukaryota	Hacrobia	Cryptophyta	Cryptophyceae	Cryptophyceae_X	Cryptomonadales	Cryptomonadales_X	Cryptomonadales_X_sp.		0	0	0	0	0	0	0	0	0	0	0	0	0	0	0	0	0	0	0	0	0	0	0	0	0	0	0	0	0	0	0	0	0	0	1	0	0	0	0	0
pCluster_67332	Eukaryota	Hacrobia	Cryptophyta	Cryptophyceae	Cryptophyceae_X	Cryptomonadales	Multi-affiliation	Multi-affiliation		0	0	0	0	0	0	0	0	0	0	0	0	0	0	0	0	0	0	0	0	0	0	0	0	0	0	0	0	0	0	0	0	0	0	0	0	1	0	0	0
pCluster_67744	Eukaryota	Hacrobia	Cryptophyta	Cryptophyceae	Cryptophyceae_X	Cryptomonadales	Multi-affiliation	Multi-affiliation		0	0	0	0	0	0	0	0	0	0	0	0	0	0	0	0	0	0	0	0	0	0	0	0	0	0	0	1	0	0	0	0	0	0	0	0	0	0	0	0
pCluster_67834	Eukaryota	Hacrobia	Cryptophyta	Cryptophyceae	Cryptophyceae_X	Cryptomonadales	Multi-affiliation	Multi-affiliation		0	0	0	0	0	0	0	0	0	0	0	0	0	0	0	0	1	0	0	0	0	0	0	0	0	0	0	0	0	0	0	0	0	0	0	0	0	0	0	0
pCluster_67959	Eukaryota	Hacrobia	Cryptophyta	Cryptophyceae	Cryptophyceae_X	Cryptomonadales	Cryptomonadales_X	Cryptomonadales_X_sp.		0	0	0	0	0	0	0	0	0	0	0	0	0	0	0	1	0	0	0	0	0	0	0	0	0	0	0	0	0	0	0	0	0	0	0	0	0	0	0	0
pCluster_68097	Eukaryota	Hacrobia	Cryptophyta	Cryptophyceae	Cryptophyceae_X	Cryptomonadales	Multi-affiliation	Multi-affiliation		0	0	0	0	0	0	0	0	0	0	0	0	0	0	0	0	0	0	0	0	0	1	0	0	0	0	0	0	0	0	0	0	0	0	0	0	0	0	0	0
pCluster_68363	Eukaryota	Hacrobia	Cryptophyta	Cryptophyceae	Cryptophyceae_X	Cryptomonadales	Cryptomonadales_X	Cryptomonadales_X_sp.		0	0	0	0	0	0	0	0	0	0	0	0	0	0	0	0	0	0	0	0	0	0	0	0	0	0	0	0	0	0	0	0	0	0	1	0	0	0	0	0
pCluster_68440	Eukaryota	Hacrobia	Cryptophyta	Cryptophyceae	Cryptophyceae_X	Cryptomonadales	Cryptomonadales_X	Cryptomonadales_X_sp.		1	0	0	0	0	0	0	0	0	0	0	0	0	0	0	0	0	0	0	0	0	0	0	0	0	0	0	0	0	0	0	0	0	0	0	0	0	0	0	0
pCluster_68878	Eukaryota	Hacrobia	Cryptophyta	Cryptophyceae	Cryptophyceae_X	Cryptomonadales	Multi-affiliation	Multi-affiliation		0	0	0	0	0	0	0	0	0	0	0	0	0	0	0	0	0	0	0	0	0	0	0	0	0	0	0	0	0	0	0	0	0	0	0	0	1	0	0	0
pCluster_69505	Eukaryota	Hacrobia	Cryptophyta	Cryptophyceae	Cryptophyceae_X	Cryptomonadales	Multi-affiliation	Multi-affiliation		0	0	0	0	0	0	0	0	0	0	0	0	0	0	0	0	0	0	0	1	0	0	0	0	0	0	0	0	0	0	0	0	0	0	0	0	0	0	0	0
pCluster_69916	Eukaryota	Hacrobia	Cryptophyta	Cryptophyceae	Cryptophyceae_X	Cryptomonadales	Multi-affiliation	Multi-affiliation		0	0	0	0	0	0	0	0	0	0	0	0	0	0	0	0	1	0	0	0	0	0	0	0	0	0	0	0	0	0	0	0	0	0	0	0	0	0	0	0
pCluster_70431	Eukaryota	Hacrobia	Cryptophyta	Cryptophyceae	Cryptophyceae_X	Cryptomonadales	Multi-affiliation	Multi-affiliation		0	0	0	0	0	0	0	0	0	0	0	0	0	0	0	0	0	0	0	0	0	1	0	0	0	0	0	0	0	0	0	0	0	0	0	0	0	0	0	0
pCluster_70808	Eukaryota	Hacrobia	Cryptophyta	Cryptophyceae	Cryptophyceae_X	Cryptomonadales	Multi-affiliation	Multi-affiliation		0	0	0	0	0	0	0	0	0	0	0	0	0	0	0	0	0	0	0	0	0	0	0	0	0	0	0	0	0	0	0	0	0	0	0	0	0	1	0	0
pCluster_71063	Eukaryota	Hacrobia	Cryptophyta	Cryptophyceae	Cryptophyceae_X	Cryptomonadales	Cryptomonadales_X	Cryptomonadales_X_sp.		0	0	0	0	0	0	0	0	0	0	0	0	0	0	0	0	0	0	0	0	0	0	0	0	0	0	0	0	0	0	0	0	0	0	1	0	0	0	0	0
pCluster_71212	Eukaryota	Hacrobia	Cryptophyta	Cryptophyceae	Cryptophyceae_X	Cryptomonadales	Cryptomonadales_X	Cryptomonadales_X_sp.		0	0	0	0	0	0	0	0	0	0	0	0	0	0	0	0	0	0	0	0	0	0	0	0	0	0	0	0	0	0	0	0	0	0	1	0	0	0	0	0
pCluster_71393	Eukaryota	Hacrobia	Cryptophyta	Cryptophyceae	Cryptophyceae_X	Cryptomonadales	Multi-affiliation	Multi-affiliation		0	0	0	0	0	0	0	0	0	0	0	0	0	0	0	0	0	0	0	0	0	0	0	0	0	0	0	0	0	0	0	0	0	0	0	0	0	0	0	1
pCluster_71588	Eukaryota	Hacrobia	Cryptophyta	Cryptophyceae	Cryptophyceae_X	Cryptomonadales	Cryptomonadales_X	Cryptomonadales_X_sp.		0	0	0	0	0	0	0	0	0	0	0	0	0	0	0	0	0	0	0	0	0	0	0	0	0	0	0	0	0	0	0	0	0	0	1	0	0	0	0	0
pCluster_71664	Eukaryota	Hacrobia	Cryptophyta	Cryptophyceae	Cryptophyceae_X	Cryptomonadales	Multi-affiliation	Multi-affiliation		0	0	0	0	0	0	0	0	0	0	0	0	0	0	0	0	1	0	0	0	0	0	0	0	0	0	0	0	0	0	0	0	0	0	0	0	0	0	0	0
pCluster_71927	Eukaryota	Hacrobia	Cryptophyta	Cryptophyceae	Cryptophyceae_X	Cryptomonadales	Multi-affiliation	Multi-affiliation		0	0	0	0	0	0	0	0	0	0	0	0	0	0	0	0	0	0	0	0	0	0	0	0	0	0	0	0	0	0	0	0	0	0	0	0	0	0	0	1
pCluster_72189	Eukaryota	Hacrobia	Cryptophyta	Cryptophyceae	Cryptophyceae_X	Cryptomonadales	Multi-affiliation	Multi-affiliation		0	0	0	0	0	0	0	0	0	0	0	0	0	0	0	0	0	0	0	0	0	0	0	0	0	0	0	0	0	0	0	0	0	0	0	0	1	0	0	0
pCluster_73117	Eukaryota	Archaeplastida	Chlorophyta	Mamiellophyceae	Mamiellales	Mamiellaceae	Micromonas	Micromonas_Clade-B.E.3		0	0	0	0	0	0	0	0	0	0	0	0	0	0	0	0	0	0	0	0	0	0	0	0	0	0	0	0	0	0	0	0	0	1	0	0	0	0	0	0
pCluster_75100	Eukaryota	Archaeplastida	Chlorophyta	Mamiellophyceae	Mamiellales	Mamiellaceae	Micromonas	Multi-affiliation		0	0	0	0	0	0	0	0	1	0	0	0	0	0	0	0	0	0	0	0	0	0	0	0	1	0	0	0	0	0	0	0	0	0	0	0	0	1	0	0
pCluster_75278	Eukaryota	Archaeplastida	Chlorophyta	Mamiellophyceae	Mamiellales	Mamiellaceae	Micromonas	Micromonas_Clade-B.E.3		0	0	0	1	0	0	0	0	0	0	0	0	0	0	0	0	0	0	0	0	0	0	0	0	0	0	0	0	0	0	0	0	0	0	0	0	0	0	0	0
pCluster_75279	Eukaryota	Archaeplastida	Chlorophyta	Mamiellophyceae	Mamiellales	Mamiellaceae	Micromonas	Micromonas_Clade-B.E.3		0	0	0	0	0	0	0	0	0	0	0	0	0	0	0	0	0	0	0	0	0	0	0	0	1	0	0	0	0	0	0	0	0	0	0	0	0	0	0	0
pCluster_75343	Eukaryota	Archaeplastida	Chlorophyta	Mamiellophyceae	Mamiellales	Mamiellaceae	Micromonas	Multi-affiliation		0	0	0	0	0	0	0	0	0	0	0	0	0	0	0	0	0	0	0	0	0	0	0	0	0	0	0	0	0	0	0	0	1	0	0	0	0	0	0	0
pCluster_75502	Eukaryota	Archaeplastida	Chlorophyta	Mamiellophyceae	Mamiellales	Mamiellaceae	Micromonas	Micromonas_Clade-B.E.3		0	0	0	0	0	0	0	0	0	0	0	0	0	0	0	0	0	0	0	0	0	0	0	0	0	0	0	0	0	0	0	0	1	0	0	0	0	0	0	0
pCluster_75523	Eukaryota	Archaeplastida	Chlorophyta	Mamiellophyceae	Mamiellales	Mamiellaceae	Micromonas	Micromonas_Clade-B.E.3		0	0	0	0	0	0	0	0	0	0	0	0	0	0	0	0	0	0	0	0	0	0	0	0	0	0	0	0	0	0	0	0	0	0	0	0	0	0	0	0
pCluster_75530	Eukaryota	Archaeplastida	Chlorophyta	Mamiellophyceae	Mamiellales	Mamiellaceae	Micromonas	Micromonas_Clade-B.E.3		0	0	0	0	0	0	1	0	0	0	0	0	0	0	0	0	0	0	0	0	0	0	0	0	0	0	0	0	0	0	0	0	0	0	0	0	0	0	0	0
pCluster_75876	Eukaryota	Archaeplastida	Chlorophyta	Mamiellophyceae	Mamiellales	Mamiellaceae	Micromonas	Multi-affiliation		0	0	0	0	0	0	0	0	0	0	0	0	0	0	0	0	0	0	0	0	0	0	0	0	1	0	0	0	0	0	0	0	0	0	0	0	0	0	0	0
pCluster_75962	Eukaryota	Archaeplastida	Chlorophyta	Mamiellophyceae	Mamiellales	Mamiellaceae	Micromonas	Multi-affiliation		0	0	0	0	0	0	0	0	0	0	0	0	0	0	0	0	0	0	0	0	0	0	0	0	0	0	0	0	0	0	0	0	0	0	0	0	0	0	1	0
pCluster_76037	Eukaryota	Archaeplastida	Chlorophyta	Mamiellophyceae	Mamiellales	Mamiellaceae	Mantoniella	Mantoniella_squamata		0	0	0	0	0	0	0	0	0	0	0	0	0	0	0	0	0	0	0	0	0	0	0	0	0	0	0	0	0	0	0	0	0	0	0	0	0	0	0	0
pCluster_76157	Eukaryota	Archaeplastida	Chlorophyta	Mamiellophyceae	Mamiellales	Mamiellaceae	Micromonas	Multi-affiliation		0	0	0	0	0	0	0	0	0	0	0	0	0	0	0	0	0	0	0	0	0	0	0	0	0	0	0	0	0	0	0	0	0	0	0	0	0	0	0	0
pCluster_76171	Eukaryota	Archaeplastida	Chlorophyta	Mamiellophyceae	Mamiellales	Mamiellaceae	Micromonas	Micromonas_Clade-B.E.3		0	0	0	0	0	0	0	0	0	0	0	0	0	0	0	0	0	0	0	0	0	0	0	0	0	0	0	0	0	0	0	0	0	0	0	0	0	0	0	0
pCluster_76605	Eukaryota	Archaeplastida	Chlorophyta	Mamiellophyceae	Mamiellales	Mamiellaceae	Micromonas	Micromonas_Clade-B.E.3		0	0	0	0	0	0	1	0	0	0	0	0	0	0	0	0	0	0	0	0	0	0	0	0	0	0	0	0	0	0	0	0	0	0	0	0	0	0	0	0
pCluster_76734	Eukaryota	Archaeplastida	Chlorophyta	Mamiellophyceae	Mamiellales	Mamiellaceae	Micromonas	Micromonas_Clade-B.E.3		1	0	0	0	0	0	0	0	0	0	0	0	0	0	0	0	0	0	0	0	0	0	0	0	0	0	0	0	0	0	0	0	1	0	0	0	0	0	0	0
pCluster_76816	Eukaryota	Archaeplastida	Chlorophyta	Mamiellophyceae	Mamiellales	Mamiellaceae	Micromonas	Micromonas_Clade-B.E.3		0	0	0	0	0	0	0	0	0	0	0	0	0	0	0	0	1	0	0	0	0	0	0	0	0	0	0	0	0	0	0	0	0	0	0	0	0	0	0	0
pCluster_77015	Eukaryota	Archaeplastida	Chlorophyta	Mamiellophyceae	Mamiellales	Mamiellaceae	Micromonas	Micromonas_Clade-B.E.3		0	0	0	0	0	0	0	0	0	0	0	0	0	0	0	0	0	0	0	0	0	0	0	0	0	0	0	0	0	0	0	0	0	0	0	0	0	1	0	0
pCluster_77201	Eukaryota	Archaeplastida	Chlorophyta	Mamiellophyceae	Mamiellales	Mamiellaceae	Mantoniella	Mantoniella_squamata		0	0	0	0	0	0	0	0	0	0	0	0	0	0	0	0	0	0	0	0	0	0	0	0	0	0	0	0	0	0	0	0	0	0	0	0	0	0	0	0
pCluster_77277	Eukaryota	Archaeplastida	Chlorophyta	Mamiellophyceae	Mamiellales	Mamiellaceae	Micromonas	Multi-affiliation		0	0	0	0	0	0	0	0	0	0	0	0	0	0	0	0	0	0	0	0	0	0	0	0	0	0	0	0	0	0	0	0	0	0	0	0	0	0	0	0
pCluster_77380	Eukaryota	Archaeplastida	Chlorophyta	Mamiellophyceae	Mamiellales	Mamiellaceae	Micromonas	Micromonas_Clade-B.E.3		0	0	0	0	0	0	0	0	0	0	0	0	0	0	0	0	0	0	0	0	0	0	0	0	0	0	0	0	0	0	0	0	0	0	0	0	0	0	1	0
pCluster_77385	Eukaryota	Archaeplastida	Chlorophyta	Mamiellophyceae	Mamiellales	Mamiellaceae	Micromonas	Micromonas_Clade-B.E.3		0	0	0	0	0	0	0	0	0	0	0	0	0	0	0	0	0	0	0	0	0	0	0	0	0	0	0	0	0	0	0	0	0	2	0	0	0	0	0	0
pCluster_77606	Eukaryota	Archaeplastida	Chlorophyta	Mamiellophyceae	Mamiellales	Mamiellaceae	Micromonas	Micromonas_Clade-B.E.3		0	0	0	1	0	0	0	0	0	0	0	0	0	0	0	0	0	0	0	0	0	0	0	0	0	0	0	0	0	0	0	0	0	0	0	0	0	0	0	0
pCluster_77726	Eukaryota	Archaeplastida	Chlorophyta	Mamiellophyceae	Mamiellales	Mamiellaceae	Micromonas	Micromonas_Clade-B.E.3		0	0	0	0	0	0	0	0	0	0	0	0	0	0	0	0	0	0	0	0	0	0	0	0	0	0	0	0	0	0	0	0	0	0	0	0	0	0	0	0
pCluster_77861	Eukaryota	Archaeplastida	Chlorophyta	Mamiellophyceae	Mamiellales	Mamiellaceae	Micromonas	Multi-affiliation		0	0	0	0	0	0	0	0	0	0	0	0	0	0	0	0	0	0	0	0	0	0	0	0	1	0	0	0	0	0	0	0	0	0	0	0	0	0	0	0
pCluster_78077	Eukaryota	Archaeplastida	Chlorophyta	Mamiellophyceae	Mamiellales	Mamiellaceae	Micromonas	Micromonas_Clade-B.E.3		0	0	0	0	0	0	0	0	0	0	0	0	0	0	0	0	0	0	0	0	0	0	0	0	0	0	0	0	0	0	0	0	0	0	0	0	0	0	0	0
pCluster_78398	Eukaryota	Archaeplastida	Chlorophyta	Mamiellophyceae	Mamiellales	Mamiellaceae	Mantoniella	Mantoniella_squamata		0	0	0	0	0	0	0	0	0	0	0	0	0	0	0	0	0	0	0	0	0	0	0	0	0	0	0	0	0	0	0	0	0	0	0	0	0	0	0	0
pCluster_79180	Eukaryota	Archaeplastida	Chlorophyta	Mamiellophyceae	Mamiellales	Mamiellaceae	Micromonas	Micromonas_Clade-B.E.3		0	0	0	0	0	0	0	0	0	0	0	0	0	0	0	0	0	0	0	0	0	0	0	0	0	0	0	0	0	0	0	0	0	0	0	0	0	0	0	0
pCluster_81345	Eukaryota	Archaeplastida	Chlorophyta	Mamiellophyceae	Mamiellales	Mamiellaceae	Micromonas	Micromonas_Clade-B.E.3		0	0	0	0	0	0	0	0	0	0	0	0	0	0	0	0	0	0	0	0	0	0	0	0	0	0	0	0	0	0	0	0	0	0	0	0	0	1	0	0
pCluster_81366	Eukaryota	Archaeplastida	Chlorophyta	Mamiellophyceae	Mamiellales	Mamiellaceae	Micromonas	Micromonas_Clade-B.E.3		0	0	0	0	0	0	0	0	0	0	0	0	0	0	0	0	0	0	0	0	0	0	0	0	0	0	0	0	0	0	0	0	0	0	0	0	0	0	0	0
pCluster_81470	Eukaryota	Archaeplastida	Chlorophyta	Mamiellophyceae	Mamiellales	Mamiellaceae	Micromonas	Micromonas_Clade-B.E.3		0	0	0	0	0	0	0	0	0	0	0	0	0	0	0	0	0	0	0	0	0	0	0	0	0	0	0	0	0	0	0	0	0	0	0	0	0	0	0	1
pCluster_81696	Eukaryota	Archaeplastida	Chlorophyta	Mamiellophyceae	Mamiellales	Mamiellaceae	Micromonas	Micromonas_Clade-B.E.3		0	0	0	0	0	0	0	0	0	0	0	0	0	0	0	0	0	0	0	0	0	0	0	0	0	0	0	0	0	0	0	0	0	0	0	0	0	1	0	0
pCluster_81775	Eukaryota	Archaeplastida	Chlorophyta	Mamiellophyceae	Mamiellales	Mamiellaceae	Mantoniella	Mantoniella_squamata		1	0	0	0	0	0	0	0	0	0	0	0	0	0	0	0	0	0	0	0	0	0	0	0	0	0	0	0	0	0	0	0	0	0	0	0	0	0	0	0
pCluster_81992	Eukaryota	Archaeplastida	Chlorophyta	Mamiellophyceae	Mamiellales	Mamiellaceae	Micromonas	Multi-affiliation		0	0	0	0	0	0	0	0	0	0	0	0	0	0	0	0	0	0	0	0	0	0	0	0	1	0	0	0	0	0	0	0	0	0	0	0	0	0	0	0
pCluster_82223	Eukaryota	Archaeplastida	Chlorophyta	Mamiellophyceae	Mamiellales	Mamiellaceae	Micromonas	Micromonas_Clade-B.E.3		0	0	0	0	0	0	0	0	0	0	0	0	0	0	0	0	0	0	0	0	0	0	0	0	1	0	0	0	0	0	0	0	0	0	0	0	0	0	0	0
pCluster_84619	Eukaryota	Stramenopiles	Stramenopiles_X	MAST	MAST-3	MAST-3J	MAST-3J_X	MAST-3J_X_sp.		0	0	0	0	0	0	0	0	0	0	0	0	0	0	0	0	0	0	0	0	0	0	0	0	0	0	0	0	0	0	0	0	0	1	0	0	0	0	0	0
pCluster_85005	Eukaryota	Alveolata	Ciliophora	Spirotrichea	Euplotia	Aspidiscidae	Aspidisca	Aspidisca_steini		0	0	0	0	0	0	0	0	0	0	0	0	0	0	0	0	0	0	0	0	0	0	0	0	0	0	0	0	0	0	0	0	0	0	0	0	0	0	0	1
pCluster_85737	Eukaryota	Opisthokonta	Choanoflagellida	Choanoflagellatea	Acanthoecida	Acanthoecidae_Group_G	Calliacantha	Calliacantha_sp.		0	0	0	0	0	0	0	0	0	0	0	0	0	0	0	0	0	0	0	0	0	0	0	0	0	0	0	0	0	0	0	0	0	0	0	0	0	0	0	0
pCluster_85783	Eukaryota	Opisthokonta	Fungi	Basidiomycota	Ustilaginomycotina	Exobasidiomycetes	Multi-affiliation	Multi-affiliation		0	0	0	0	0	0	0	0	0	0	0	0	0	0	0	0	0	0	0	0	0	0	0	0	0	0	0	0	1	0	0	0	0	0	0	0	0	0	0	0
pCluster_86646	Eukaryota	Stramenopiles	Stramenopiles_X	Oomycota	Oomycota_X	Oomycota_XX	Oomycota_XXX	Oomycota_XXX_sp._strain2		0	0	0	0	0	0	0	0	0	0	0	0	0	0	0	0	0	0	0	0	0	0	0	0	0	0	0	0	0	0	0	0	0	0	0	0	0	0	0	0
pCluster_87561	Eukaryota	Alveolata	Ciliophora	Oligohymenophorea	Scuticociliatia	Uronematidae	Paralembus	Paralembus_digitiformis		0	0	0	0	0	0	0	0	0	0	0	0	0	0	0	0	0	0	0	0	0	0	0	0	0	0	0	0	0	0	0	0	0	0	0	0	0	1	0	0
pCluster_88838	Eukaryota	Alveolata	Ciliophora	Oligohymenophorea	Scuticociliatia	Scuticociliatia_X	Scuticociliatia_XX	Scuticociliatia_XX_sp.		0	0	0	0	0	0	0	0	0	0	0	0	0	0	0	0	0	0	0	0	0	0	0	0	0	0	0	0	0	0	0	0	0	0	0	0	1	0	0	0
pCluster_89419	Eukaryota	Hacrobia	Haptophyta	Prymnesiophyceae	Prymnesiophyceae_X	Braarudosphaeraceae	Braarudosphaera	Chrysochromulina_parkeae		0	0	0	0	0	0	0	0	0	0	0	0	0	0	0	0	0	0	0	0	0	0	0	0	0	0	0	0	0	0	0	0	0	0	0	0	0	1	0	0
pCluster_89503	Eukaryota	Stramenopiles	Stramenopiles_X	Bicoecea	Bicoecales	Bicoecaceae	Bicoecaceae_X	Bicoecaceae_X_sp.		0	0	0	0	0	0	0	0	0	0	0	0	0	0	0	0	0	0	0	0	0	0	0	0	0	0	0	0	0	0	0	0	0	0	0	0	0	0	0	0
pCluster_89687	Eukaryota	Alveolata	Ciliophora	Oligohymenophorea	Scuticociliatia	Multi-affiliation	Multi-affiliation	Multi-affiliation		0	0	0	0	0	0	0	0	0	0	0	0	0	0	0	0	0	0	0	0	0	0	0	0	1	0	0	0	0	0	0	0	0	0	0	0	0	0	0	0
pCluster_90168	Eukaryota	Hacrobia	Haptophyta	Prymnesiophyceae	Prymnesiophyceae_X	Braarudosphaeraceae	Braarudosphaera	Chrysochromulina_parkeae		0	0	0	0	0	0	0	0	0	0	0	0	0	0	0	0	0	0	0	0	0	0	0	0	0	0	0	0	0	0	0	0	0	0	0	0	0	0	0	0
pCluster_90921	Eukaryota	Hacrobia	Haptophyta	Prymnesiophyceae	Prymnesiophyceae_X	Braarudosphaeraceae	Braarudosphaera	Chrysochromulina_parkeae		0	0	0	0	0	0	0	0	0	0	0	0	0	0	0	0	0	0	0	0	0	0	0	0	0	0	0	0	0	0	0	0	0	0	0	0	1	0	0	0
pCluster_92158	Eukaryota	Stramenopiles	Ochrophyta	Chrysophyceae	Chrysophyceae_X	Chrysophyceae_Clade-C	Chrysophyceae_Clade-C_X	Chrysophyceae_Clade-C_X_sp.		1	0	0	0	0	0	0	0	0	0	0	0	0	0	0	0	0	0	0	0	0	0	0	0	0	0	0	0	0	0	0	0	0	0	0	0	0	0	0	0
pCluster_93124	Eukaryota	Alveolata	Ciliophora	Litostomatea	Cyclotrichia	Cyclotrichia_X	Cyclotrichia_XX	Cyclotrichia_XX_sp.		0	0	0	0	0	1	0	0	0	0	0	0	0	0	0	0	0	0	0	0	0	0	0	0	0	0	0	0	0	0	0	0	0	0	0	0	0	0	0	0
pCluster_93668	Eukaryota	Stramenopiles	Ochrophyta	Bacillariophyta	Bacillariophyta_X	Polar-centric-Mediophyceae	Chaetoceros	Multi-affiliation		0	0	0	0	0	0	0	0	0	0	0	0	0	0	0	0	0	0	0	0	0	0	0	0	0	0	0	0	0	0	0	0	0	0	0	0	0	0	0	0
pCluster_95847	Eukaryota	Stramenopiles	Ochrophyta	Bacillariophyta	Bacillariophyta_X	Polar-centric-Mediophyceae	Chaetoceros	Multi-affiliation		0	0	0	0	0	0	0	0	0	0	0	0	0	0	0	0	0	0	0	0	0	0	0	0	0	0	0	0	0	0	0	0	0	0	0	0	0	0	0	0
pCluster_96723	Eukaryota	Stramenopiles	Ochrophyta	Bacillariophyta	Bacillariophyta_X	Polar-centric-Mediophyceae	Chaetoceros	Multi-affiliation		0	0	0	0	0	0	0	0	0	0	0	0	0	0	0	0	0	0	0	0	0	0	0	0	0	0	0	0	0	0	0	0	0	0	0	0	0	0	0	0
pCluster_96817	Eukaryota	Stramenopiles	Ochrophyta	Bacillariophyta	Bacillariophyta_X	Polar-centric-Mediophyceae	Chaetoceros	Multi-affiliation		0	0	0	0	0	0	0	0	0	0	0	0	0	0	0	0	0	0	0	0	0	0	0	0	0	0	0	0	0	0	0	0	0	0	0	0	0	0	0	0
pCluster_97500	Eukaryota	Stramenopiles	Ochrophyta	Bacillariophyta	Bacillariophyta_X	Polar-centric-Mediophyceae	Chaetoceros	Multi-affiliation		0	0	0	0	0	0	0	0	0	0	0	0	0	0	0	0	0	0	0	0	0	0	0	0	0	0	0	0	0	0	0	0	0	0	0	0	0	0	0	0
pCluster_97561	Eukaryota	Stramenopiles	Ochrophyta	Bacillariophyta	Bacillariophyta_X	Polar-centric-Mediophyceae	Chaetoceros	Multi-affiliation		0	0	0	0	0	0	0	0	0	0	0	0	0	0	0	0	0	0	0	0	0	0	0	0	0	0	0	0	0	0	0	0	0	0	0	0	0	0	0	0
pCluster_98095	Eukaryota	Stramenopiles	Ochrophyta	Bacillariophyta	Bacillariophyta_X	Polar-centric-Mediophyceae	Chaetoceros	Multi-affiliation		0	0	0	0	0	0	0	0	0	0	0	0	0	0	0	0	0	0	0	0	0	0	0	0	0	0	0	0	0	0	0	0	0	0	0	0	0	0	0	0
pCluster_101377	Eukaryota	Stramenopiles	Ochrophyta	Bacillariophyta	Bacillariophyta_X	Polar-centric-Mediophyceae	Chaetoceros	Multi-affiliation		0	0	0	0	0	0	0	0	0	0	0	0	0	0	0	0	0	0	0	0	0	0	0	0	0	0	0	0	0	0	0	0	0	0	0	0	0	0	0	0
pCluster_102588	Eukaryota	Stramenopiles	Ochrophyta	Bacillariophyta	Bacillariophyta_X	Polar-centric-Mediophyceae	Chaetoceros	Multi-affiliation		0	0	0	0	0	0	0	0	0	0	0	0	0	0	0	0	0	0	0	0	0	0	0	0	0	0	0	0	0	0	0	0	0	0	0	0	0	0	0	0
pCluster_107043	Eukaryota	Stramenopiles	Ochrophyta	Bacillariophyta	Bacillariophyta_X	Polar-centric-Mediophyceae	Chaetoceros	Multi-affiliation		0	0	0	0	0	0	0	0	0	0	0	0	0	0	0	0	0	0	0	0	0	0	0	0	0	0	0	0	0	0	0	0	0	0	0	0	0	0	0	0
pCluster_107663	Eukaryota	Stramenopiles	Ochrophyta	Chrysophyceae	Chrysophyceae_X	Chrysophyceae_Clade-F	Paraphysomonas	Paraphysomonas_imperforata		0	0	0	0	0	0	0	0	0	0	0	0	0	0	0	0	0	0	0	0	0	0	0	0	0	0	0	0	0	0	0	0	0	0	1	0	0	0	0	0
pCluster_108940	Eukaryota	Alveolata	Ciliophora	Spirotrichea	Choreotrichia	Strobilidiidae	Strobilidiidae_X	Strobilidiidae_X_sp.		0	0	0	0	0	0	0	0	0	0	0	0	0	0	0	0	0	1	0	0	0	0	0	0	0	0	0	0	0	0	0	0	0	0	0	0	0	0	0	0
pCluster_109020	Eukaryota	Alveolata	Ciliophora	Spirotrichea	Choreotrichia	Strobilidiidae	Strobilidiidae_X	Strobilidiidae_X_sp.		0	0	0	0	0	0	0	0	0	0	0	0	0	0	0	0	0	0	0	1	0	0	0	0	0	0	0	0	0	0	0	0	0	0	0	0	0	0	0	0
pCluster_109444	Eukaryota	Alveolata	Ciliophora	Spirotrichea	Choreotrichia	Strobilidiidae	Strobilidiidae_X	Strobilidiidae_X_sp.		0	0	0	0	0	0	0	0	0	0	0	0	0	0	0	0	0	0	0	0	0	0	0	0	0	0	0	0	1	0	0	0	0	0	0	0	0	0	0	0
pCluster_109471	Eukaryota	Alveolata	Ciliophora	Spirotrichea	Choreotrichia	Strobilidiidae	Strobilidiidae_X	Strobilidiidae_X_sp.		0	0	0	0	0	0	0	0	0	0	0	0	0	0	0	0	0	1	0	0	0	0	0	0	0	0	0	0	0	0	0	0	0	0	0	0	0	0	0	0
pCluster_109472	Eukaryota	Alveolata	Ciliophora	Spirotrichea	Choreotrichia	Strobilidiidae	Strobilidiidae_X	Strobilidiidae_X_sp.		0	0	0	0	0	0	0	0	0	0	0	0	0	0	0	0	0	0	1	0	0	0	0	0	0	0	0	0	0	0	0	1	0	0	0	0	0	0	0	0
pCluster_109576	Eukaryota	Alveolata	Ciliophora	Spirotrichea	Oligotrichia	Strombidiidae	Strombidiidae_X	Strombidiidae_X_sp._strain1		0	0	0	0	0	0	0	0	0	0	0	0	0	0	0	0	0	0	0	0	0	1	0	0	0	0	0	0	0	0	0	0	0	0	0	0	0	0	0	0
pCluster_109718	Eukaryota	Alveolata	Ciliophora	Spirotrichea	Choreotrichia	Strobilidiidae	Strobilidiidae_X	Strobilidiidae_X_sp.		0	0	0	0	0	0	0	0	0	0	0	0	0	0	0	0	0	0	0	0	0	1	0	0	0	0	0	0	0	0	0	1	0	0	0	0	0	0	0	0
pCluster_109797	Eukaryota	Alveolata	Ciliophora	Spirotrichea	Oligotrichia	Strombidiidae	Strombidiidae_X	Strombidiidae_X_sp._strain1		0	0	0	0	0	0	0	0	0	0	0	0	0	0	0	0	0	0	0	0	0	0	0	0	0	1	0	0	0	0	0	0	0	0	0	0	0	0	0	0
pCluster_114566	Eukaryota	Alveolata	Ciliophora	Spirotrichea	Choreotrichia	Strobilidiidae	Strobilidiidae_X	Strobilidiidae_X_sp.		0	0	0	0	0	0	0	0	0	0	0	0	0	0	0	0	0	0	0	0	0	0	0	0	0	1	0	0	0	0	0	0	0	0	0	0	0	0	0	0
pCluster_114977	Eukaryota	Alveolata	Ciliophora	Spirotrichea	Oligotrichia	Strombidiidae	Strombidiidae_X	Strombidiidae_X_sp._strain1		0	0	0	0	0	0	0	0	0	0	0	0	0	0	0	0	0	1	0	0	0	0	0	0	0	0	0	0	0	0	0	0	0	0	0	0	0	0	0	0
pCluster_115641	Eukaryota	Alveolata	Ciliophora	Spirotrichea	Oligotrichia	Strombidiidae	Strombidiidae_X	Strombidiidae_X_sp._strain1		0	0	0	0	0	0	0	0	0	0	0	0	0	0	0	0	0	0	0	1	0	0	0	0	0	0	0	0	0	0	0	0	0	0	0	0	0	0	0	0
pCluster_115809	Eukaryota	Alveolata	Ciliophora	Spirotrichea	Oligotrichia	Strombidiidae	Strombidiidae_X	Strombidiidae_X_sp._strain1		0	0	0	0	0	0	0	0	0	0	0	0	0	0	0	0	0	0	0	0	0	0	0	1	0	0	0	0	0	0	0	0	0	0	0	0	0	0	0	0
pCluster_116344	Eukaryota	Alveolata	Ciliophora	Spirotrichea	Oligotrichia	Strombidiidae	Strombidiidae_X	Strombidiidae_X_sp._strain1		0	0	0	0	0	0	0	0	0	0	0	0	0	0	0	0	0	0	0	0	0	0	0	0	0	0	0	0	0	2	0	0	0	0	0	0	0	0	0	0
pCluster_116407	Eukaryota	Alveolata	Ciliophora	Spirotrichea	Oligotrichia	Strombidiidae	Strombidiidae_X	Strombidiidae_X_sp._strain1		0	0	0	0	0	0	0	0	0	0	0	0	0	0	0	0	0	0	0	0	0	0	0	0	0	0	0	0	0	0	1	0	0	0	0	0	0	0	0	0
pCluster_116409	Eukaryota	Alveolata	Ciliophora	Spirotrichea	Oligotrichia	Strombidiidae	Strombidiidae_X	Strombidiidae_X_sp._strain1		0	0	0	0	0	0	0	0	0	0	0	0	0	0	0	0	0	0	0	0	0	0	0	0	0	0	0	1	0	0	0	0	0	0	0	0	0	0	0	0
pCluster_116669	Eukaryota	Alveolata	Ciliophora	Spirotrichea	Oligotrichia	Strombidiidae	Strombidiidae_X	Strombidiidae_X_sp._strain1		0	0	0	0	0	0	0	0	0	0	0	0	0	0	0	0	0	0	0	0	0	0	0	0	0	0	0	0	0	0	1	0	0	0	0	0	0	0	0	0
pCluster_116682	Eukaryota	Alveolata	Ciliophora	Spirotrichea	Oligotrichia	Strombidiidae	Strombidiidae_X	Strombidiidae_X_sp._strain1		0	0	0	0	0	0	0	0	0	0	0	0	0	0	0	0	0	0	0	0	0	0	0	0	0	0	0	0	0	0	1	0	0	0	0	0	0	0	0	0
pCluster_116723	Eukaryota	Alveolata	Ciliophora	Spirotrichea	Oligotrichia	Strombidiidae	Strombidiidae_X	Strombidiidae_X_sp._strain1		0	0	0	0	0	0	0	0	0	0	0	0	0	0	0	0	0	0	1	1	0	0	0	0	0	0	0	0	0	0	0	0	0	0	0	0	0	0	0	0
pCluster_116747	Eukaryota	Alveolata	Ciliophora	Spirotrichea	Oligotrichia	Strombidiidae	Strombidiidae_X	Strombidiidae_X_sp._strain1		0	0	0	0	0	0	0	0	0	0	0	0	0	0	0	0	0	0	0	0	0	1	0	0	0	0	0	0	0	0	0	0	0	0	0	0	0	0	0	0
pCluster_116936	Eukaryota	Alveolata	Ciliophora	Spirotrichea	Oligotrichia	Strombidiidae	Strombidiidae_X	Strombidiidae_X_sp._strain1		0	0	0	0	0	0	0	0	0	0	0	0	0	0	0	0	0	0	0	0	0	0	0	0	0	0	0	0	1	0	0	0	0	0	0	0	0	0	0	0
pCluster_117121	Eukaryota	Alveolata	Ciliophora	Spirotrichea	Oligotrichia	Strombidiidae	Strombidiidae_X	Strombidiidae_X_sp._strain1		0	0	0	0	0	0	0	0	0	0	0	0	0	0	0	0	0	0	0	0	0	0	0	0	0	0	0	0	0	0	1	0	0	0	0	0	0	0	0	0
pCluster_117323	Eukaryota	Alveolata	Ciliophora	Spirotrichea	Oligotrichia	Strombidiidae	Strombidiidae_X	Strombidiidae_X_sp._strain1		0	0	0	0	0	0	0	0	0	0	0	0	0	0	0	0	0	0	0	0	0	0	1	0	0	0	0	0	0	0	0	0	0	0	0	0	0	0	0	0
pCluster_117804	Eukaryota	Alveolata	Ciliophora	Spirotrichea	Oligotrichia	Strombidiidae	Strombidiidae_X	Strombidiidae_X_sp._strain1		0	0	0	0	0	0	0	0	0	0	0	0	0	0	0	0	0	0	0	0	0	0	0	0	0	1	0	0	0	0	0	0	0	0	0	0	0	0	0	0
pCluster_117931	Eukaryota	Alveolata	Ciliophora	Spirotrichea	Oligotrichia	Strombidiidae	Strombidiidae_X	Strombidiidae_X_sp._strain1		0	0	0	0	0	0	0	0	0	0	0	0	0	0	0	0	0	0	0	1	0	0	0	0	0	0	0	0	0	1	0	0	0	0	0	0	0	0	0	0
pCluster_117954	Eukaryota	Alveolata	Ciliophora	Spirotrichea	Oligotrichia	Strombidiidae	Strombidiidae_X	Strombidiidae_X_sp._strain1		0	0	0	0	0	0	0	0	0	0	0	0	0	0	0	0	0	0	0	0	0	0	0	0	0	0	0	0	1	0	0	0	0	0	0	0	0	0	0	0
pCluster_118091	Eukaryota	Alveolata	Ciliophora	Spirotrichea	Oligotrichia	Strombidiidae	Strombidiidae_X	Strombidiidae_X_sp._strain1		0	0	0	0	0	0	0	0	0	0	0	0	0	0	0	0	0	0	0	0	0	0	0	1	0	0	0	0	0	0	0	0	0	0	0	0	0	0	0	0
pCluster_118211	Eukaryota	Alveolata	Ciliophora	Spirotrichea	Oligotrichia	Strombidiidae	Strombidiidae_X	Strombidiidae_X_sp._strain1		0	0	0	0	0	0	0	0	0	0	0	0	0	0	0	0	0	0	0	0	0	0	0	0	0	0	0	0	0	0	1	0	0	0	0	0	0	0	0	0
pCluster_118724	Eukaryota	Alveolata	Ciliophora	Spirotrichea	Oligotrichia	Strombidiidae	Strombidiidae_X	Strombidiidae_X_sp._strain1		0	0	0	0	0	0	0	0	0	0	0	0	0	0	0	0	0	0	0	0	0	0	0	0	0	0	0	0	1	0	0	0	0	0	0	0	0	0	0	0
pCluster_118847	Eukaryota	Alveolata	Ciliophora	Spirotrichea	Oligotrichia	Strombidiidae	Strombidiidae_X	Strombidiidae_X_sp._strain1		0	0	0	0	0	0	0	0	0	0	0	0	0	0	0	0	0	0	0	0	0	0	0	0	0	0	0	0	0	0	1	0	0	0	0	0	0	0	0	0
pCluster_119271	Eukaryota	Alveolata	Ciliophora	Spirotrichea	Oligotrichia	Strombidiidae	Strombidiidae_X	Strombidiidae_X_sp._strain1		0	0	0	0	0	0	0	0	0	0	0	0	0	0	0	0	0	0	0	0	0	0	0	0	0	0	0	0	0	0	0	1	0	0	0	0	0	0	0	0
pCluster_119484	Eukaryota	Alveolata	Ciliophora	Spirotrichea	Oligotrichia	Strombidiidae	Strombidiidae_X	Strombidiidae_X_sp._strain1		0	0	0	0	0	0	0	0	0	0	0	0	0	0	0	0	0	0	0	0	0	0	1	0	0	0	0	0	0	0	0	0	0	0	0	0	0	0	0	0
pCluster_119693	Eukaryota	Alveolata	Ciliophora	Spirotrichea	Oligotrichia	Strombidiidae	Strombidiidae_X	Strombidiidae_X_sp._strain1		0	0	0	0	0	0	0	0	0	0	0	0	0	0	0	0	0	0	0	0	0	0	0	0	0	0	0	0	0	0	0	1	0	0	0	0	0	0	0	0
pCluster_119786	Eukaryota	Alveolata	Ciliophora	Spirotrichea	Oligotrichia	Strombidiidae	Strombidiidae_X	Strombidiidae_X_sp._strain1		0	0	0	0	0	0	0	0	0	0	0	0	0	0	0	0	0	0	0	0	0	0	0	0	0	0	0	0	0	0	1	0	0	0	0	0	0	0	0	0
pCluster_119900	Eukaryota	Alveolata	Ciliophora	Spirotrichea	Oligotrichia	Strombidiidae	Strombidiidae_X	Strombidiidae_X_sp._strain1		0	0	0	0	0	0	0	0	0	0	0	0	0	0	0	0	0	0	1	0	0	0	0	0	0	0	0	0	0	0	0	0	0	0	0	0	0	0	0	0
pCluster_119975	Eukaryota	Alveolata	Ciliophora	Spirotrichea	Oligotrichia	Strombidiidae	Strombidiidae_X	Strombidiidae_X_sp._strain1		0	0	0	0	0	0	0	0	0	0	0	0	0	0	0	0	0	0	0	1	0	0	0	0	0	0	0	0	0	0	0	0	0	0	0	0	0	0	0	0
pCluster_120139	Eukaryota	Alveolata	Ciliophora	Spirotrichea	Oligotrichia	Strombidiidae	Strombidiidae_X	Strombidiidae_X_sp._strain1		0	0	0	0	0	0	0	0	0	0	0	0	0	0	0	0	0	0	0	1	0	0	0	0	0	0	0	0	0	0	0	0	0	0	0	0	0	0	0	0
pCluster_120311	Eukaryota	Alveolata	Ciliophora	Spirotrichea	Oligotrichia	Strombidiidae	Strombidiidae_X	Strombidiidae_X_sp._strain1		0	0	0	0	0	0	0	0	0	0	0	0	0	0	0	0	0	0	0	0	0	0	0	0	0	1	0	0	0	0	0	0	0	0	0	0	0	0	0	0
pCluster_120376	Eukaryota	Alveolata	Ciliophora	Spirotrichea	Oligotrichia	Strombidiidae	Strombidiidae_X	Strombidiidae_X_sp._strain1		0	0	0	0	0	0	0	0	0	0	0	0	0	0	0	0	0	0	0	0	0	0	0	0	1	0	0	0	0	0	0	0	0	0	0	0	0	0	0	0
pCluster_120474	Eukaryota	Alveolata	Ciliophora	Spirotrichea	Oligotrichia	Strombidiidae	Strombidiidae_X	Strombidiidae_X_sp._strain1		0	0	0	0	0	0	0	0	0	0	0	0	0	0	0	0	0	0	0	0	0	0	0	0	0	0	0	1	0	0	0	0	0	0	0	0	0	0	0	0
pCluster_120827	Eukaryota	Hacrobia	Telonemia	Telonemia_X	Telonemia_XX	Telonemia-Group-2	Telonemia-Group-2_X	Telonemia-Group-2_X_sp.		0	0	0	0	0	0	0	0	0	0	0	0	0	0	2	0	0	0	0	0	0	0	0	0	0	0	0	0	0	0	0	0	0	0	0	0	0	0	0	0
pCluster_121395	Eukaryota	Alveolata	Ciliophora	Spirotrichea	Oligotrichia	Strombidiidae	Strombidiidae_X	Strombidiidae_X_sp._strain1		0	0	0	0	0	0	0	0	0	0	0	0	0	0	0	0	0	0	0	0	0	0	0	0	1	0	0	0	0	0	0	0	0	0	0	0	0	0	0	0
pCluster_121500	Eukaryota	Alveolata	Ciliophora	Spirotrichea	Oligotrichia	Strombidiidae	Strombidiidae_X	Strombidiidae_X_sp._strain1		0	0	0	0	0	0	0	0	0	0	0	0	0	0	0	0	0	0	0	0	0	0	0	0	0	0	0	0	0	1	0	0	0	0	0	0	0	0	0	0
pCluster_121555	Eukaryota	Alveolata	Ciliophora	Spirotrichea	Oligotrichia	Strombidiidae	Strombidiidae_X	Strombidiidae_X_sp._strain1		0	0	0	0	0	0	0	0	0	0	0	0	0	0	0	0	0	0	0	0	0	0	1	0	0	0	0	0	0	0	0	0	0	0	0	0	0	0	0	0
pCluster_122215	Eukaryota	Alveolata	Ciliophora	Prostomatea	Prostomatea-1	Prostomatea-1_X	Prostomatea-1_XX	Prostomatea-1_XX_sp.		0	0	0	0	0	0	0	0	0	0	0	0	0	0	0	0	0	0	0	0	0	0	0	0	0	0	0	0	0	1	0	0	0	0	0	0	0	0	0	0
pCluster_122641	Eukaryota	Alveolata	Ciliophora	Spirotrichea	Oligotrichia	Strombidiidae	Strombidiidae_X	Strombidiidae_X_sp._strain1		0	0	0	0	0	0	0	0	0	0	0	0	0	0	0	0	0	1	0	0	0	0	0	0	0	0	0	0	0	0	0	0	0	0	0	0	0	0	0	0
pCluster_123053	Eukaryota	Alveolata	Ciliophora	Spirotrichea	Oligotrichia	Strombidiidae	Strombidiidae_X	Strombidiidae_X_sp._strain1		0	0	0	0	0	0	0	0	0	0	0	0	0	0	0	0	0	0	0	0	0	0	0	1	0	0	0	0	0	0	0	0	0	0	0	0	0	0	0	0
pCluster_123740	Eukaryota	Alveolata	Ciliophora	Spirotrichea	Choreotrichia	Strobilidiidae	Pelagostrobilidium	Pelagostrobilidium_sp.		0	0	0	0	0	0	0	0	0	0	0	0	0	0	0	0	0	0	0	0	0	0	0	0	0	0	0	0	0	0	0	1	0	0	0	0	0	0	0	0
pCluster_123769	Eukaryota	Alveolata	Ciliophora	Spirotrichea	Choreotrichia	Strobilidiidae	Pelagostrobilidium	Pelagostrobilidium_sp.		0	0	0	0	0	0	0	0	0	0	0	0	0	0	0	0	0	0	0	0	0	0	0	0	0	0	0	1	0	0	0	0	0	0	0	0	0	0	0	0
pCluster_123810	Eukaryota	Alveolata	Ciliophora	Spirotrichea	Choreotrichia	Strobilidiidae	Pelagostrobilidium	Pelagostrobilidium_sp.		0	0	0	0	0	0	0	0	0	0	0	0	0	0	0	0	0	0	0	0	0	0	1	0	0	0	0	0	0	0	0	0	0	0	0	0	0	0	0	0
pCluster_124149	Eukaryota	Alveolata	Ciliophora	Spirotrichea	Choreotrichia	Strobilidiidae	Pelagostrobilidium	Pelagostrobilidium_sp.		0	0	0	0	0	0	0	0	0	0	0	0	0	0	0	0	0	0	0	0	0	0	0	0	0	0	1	0	0	0	0	0	0	0	0	0	0	0	0	0
pCluster_124218	Eukaryota	Stramenopiles	Stramenopiles_X	Bicoecea	Bicoecales	Bicoecaceae	Bicosoeca	Bicosoeca_vacillans		0	0	0	0	0	0	0	0	0	0	0	0	0	0	0	0	0	0	0	0	0	0	0	0	0	0	0	0	0	0	0	0	0	0	0	0	0	0	0	0
pCluster_124770	Eukaryota	Alveolata	Ciliophora	Spirotrichea	Choreotrichia	Strobilidiidae	Pelagostrobilidium	Pelagostrobilidium_sp.		0	0	0	0	0	0	0	0	0	0	0	0	0	0	0	0	0	0	0	1	0	0	0	0	0	0	0	0	0	0	0	0	0	0	0	0	0	0	0	0
pCluster_124979	Eukaryota	Alveolata	Ciliophora	Spirotrichea	Choreotrichia	Strobilidiidae	Pelagostrobilidium	Pelagostrobilidium_sp.		0	0	0	0	0	0	0	0	0	0	0	0	0	0	0	0	0	0	0	1	0	0	0	0	0	0	0	0	0	0	0	0	0	0	0	0	0	0	0	0
pCluster_125106	Eukaryota	Alveolata	Ciliophora	Spirotrichea	Choreotrichia	Strobilidiidae	Pelagostrobilidium	Pelagostrobilidium_sp.		0	0	0	0	0	0	0	0	0	0	0	0	0	0	0	0	0	0	0	1	0	0	0	0	0	0	0	0	0	0	0	0	0	0	0	0	0	0	0	0
pCluster_125592	Eukaryota	Alveolata	Ciliophora	Spirotrichea	Choreotrichia	Strobilidiidae	Pelagostrobilidium	Pelagostrobilidium_sp.		0	0	0	0	0	0	0	0	0	0	0	0	0	0	0	0	0	0	0	0	0	0	0	1	0	0	0	0	0	0	0	0	0	0	0	0	0	0	0	0
pCluster_125702	Eukaryota	Alveolata	Ciliophora	Spirotrichea	Choreotrichia	Strobilidiidae	Pelagostrobilidium	Pelagostrobilidium_sp.		0	0	0	0	0	0	0	0	0	0	0	0	0	0	0	0	0	0	0	0	0	0	0	0	0	0	0	0	0	0	0	0	0	0	0	0	0	0	0	1
pCluster_125759	Eukaryota	Alveolata	Ciliophora	Spirotrichea	Choreotrichia	Strobilidiidae	Pelagostrobilidium	Pelagostrobilidium_sp.		0	0	0	0	0	0	0	0	0	0	0	0	0	0	0	0	0	0	0	0	1	0	0	0	0	0	0	0	0	0	0	0	0	0	0	0	0	0	0	0
pCluster_125908	Eukaryota	Alveolata	Ciliophora	Spirotrichea	Choreotrichia	Strobilidiidae	Strobilidiidae_X	Strobilidiidae_X_sp.		0	0	0	0	0	0	0	0	0	0	0	0	0	0	0	0	0	0	0	0	0	0	0	0	0	0	0	0	0	0	0	0	0	0	0	0	0	0	0	0
pCluster_126161	Eukaryota	Alveolata	Ciliophora	Spirotrichea	Choreotrichia	Strobilidiidae	Pelagostrobilidium	Pelagostrobilidium_sp.		0	0	0	0	0	0	0	0	0	0	0	0	0	0	0	0	0	0	0	1	0	0	0	0	0	0	0	0	0	0	0	0	0	0	0	0	0	0	0	0
pCluster_126384	Eukaryota	Alveolata	Ciliophora	Spirotrichea	Choreotrichia	Strobilidiidae	Rimostrombidium	Rimostrombidium_veniliae		0	0	0	0	0	0	0	0	0	0	0	0	0	0	0	0	0	0	0	0	0	0	0	0	0	0	0	0	0	0	0	0	0	0	0	0	0	0	1	0
pCluster_126582	Eukaryota	Alveolata	Ciliophora	Spirotrichea	Choreotrichia	Strobilidiidae	Pelagostrobilidium	Pelagostrobilidium_paraepacrum		0	0	0	0	0	0	0	0	0	0	0	1	0	0	0	0	0	0	0	0	0	0	0	0	0	0	0	0	0	0	0	0	0	0	0	0	0	0	0	0
pCluster_126666	Eukaryota	Alveolata	Ciliophora	Spirotrichea	Choreotrichia	Strobilidiidae	Pelagostrobilidium	Pelagostrobilidium_sp.		0	0	0	0	0	0	0	0	0	0	0	0	0	0	0	0	0	0	0	0	0	0	0	0	1	0	0	0	0	0	0	0	0	0	0	0	0	0	0	0
pCluster_126694	Eukaryota	Alveolata	Ciliophora	Spirotrichea	Choreotrichia	Strobilidiidae	Pelagostrobilidium	Pelagostrobilidium_sp.		0	0	0	0	0	0	0	0	0	0	0	0	0	0	0	0	0	0	0	0	1	0	0	0	0	0	0	0	0	0	0	0	0	0	0	0	0	0	0	0
pCluster_126711	Eukaryota	Alveolata	Ciliophora	Spirotrichea	Choreotrichia	Strobilidiidae	Pelagostrobilidium	Pelagostrobilidium_sp.		0	0	0	0	0	0	0	0	0	0	0	0	0	0	0	0	0	0	0	0	0	0	0	1	0	0	0	0	0	0	0	0	0	0	0	0	0	0	0	0
pCluster_126752	Eukaryota	Alveolata	Ciliophora	Spirotrichea	Choreotrichia	Strobilidiidae	Pelagostrobilidium	Pelagostrobilidium_sp.		0	0	0	0	0	0	0	0	0	0	0	0	0	0	0	0	0	1	0	0	0	0	0	0	0	0	0	0	0	0	0	0	0	0	0	0	0	0	0	0
pCluster_126959	Eukaryota	Alveolata	Ciliophora	Spirotrichea	Choreotrichia	Strobilidiidae	Pelagostrobilidium	Pelagostrobilidium_sp.		0	0	0	0	0	0	0	0	0	0	0	0	0	0	0	0	0	0	0	0	0	0	0	0	0	0	0	0	0	1	0	0	0	0	0	0	0	0	0	0
pCluster_127075	Eukaryota	Alveolata	Ciliophora	Spirotrichea	Choreotrichia	Strobilidiidae	Pelagostrobilidium	Pelagostrobilidium_sp.		0	0	0	0	0	0	0	0	0	0	0	0	0	0	0	0	0	0	0	1	0	0	0	0	0	0	0	0	0	0	0	0	0	0	0	0	0	0	0	0
pCluster_127297	Eukaryota	Alveolata	Ciliophora	Spirotrichea	Choreotrichia	Strobilidiidae	Pelagostrobilidium	Pelagostrobilidium_sp.		0	0	0	0	0	0	0	0	0	0	0	0	0	0	0	0	0	0	0	1	0	0	0	0	0	0	0	0	0	0	0	0	0	0	0	0	0	0	0	0
pCluster_127377	Eukaryota	Alveolata	Ciliophora	Spirotrichea	Choreotrichia	Strobilidiidae	Pelagostrobilidium	Pelagostrobilidium_sp.		0	0	0	0	0	0	0	0	0	0	0	0	0	0	0	0	0	0	0	1	0	0	0	0	0	0	0	0	0	0	0	0	0	0	0	0	0	0	0	0
pCluster_127440	Eukaryota	Alveolata	Ciliophora	Spirotrichea	Choreotrichia	Strobilidiidae	Pelagostrobilidium	Pelagostrobilidium_sp.		0	0	0	0	0	0	0	0	0	0	0	0	0	0	0	0	0	0	0	0	0	1	0	0	0	0	0	0	0	0	0	0	0	0	0	0	0	0	0	0
pCluster_127446	Eukaryota	Alveolata	Ciliophora	Spirotrichea	Choreotrichia	Strobilidiidae	Pelagostrobilidium	Pelagostrobilidium_sp.		0	0	0	0	0	0	0	0	0	0	0	0	0	0	0	0	0	0	1	0	0	0	0	0	0	0	0	0	0	0	0	0	0	0	0	0	0	0	0	0
pCluster_127529	Eukaryota	Alveolata	Ciliophora	Spirotrichea	Choreotrichia	Strobilidiidae	Pelagostrobilidium	Pelagostrobilidium_sp.		0	0	0	0	0	0	0	0	0	0	0	0	0	0	0	0	0	0	0	0	0	0	1	0	0	0	0	0	0	0	0	0	0	0	0	0	0	0	0	0
pCluster_127559	Eukaryota	Alveolata	Ciliophora	Spirotrichea	Choreotrichia	Strobilidiidae	Pelagostrobilidium	Pelagostrobilidium_sp.		0	0	0	0	0	0	0	0	0	0	0	0	0	0	0	0	0	0	1	0	0	0	0	0	0	0	0	0	0	0	0	0	0	0	0	0	0	0	0	0
pCluster_127757	Eukaryota	Alveolata	Ciliophora	Spirotrichea	Choreotrichia	Strobilidiidae	Pelagostrobilidium	Pelagostrobilidium_sp.		0	0	0	0	0	0	0	0	0	0	0	0	0	0	0	0	0	0	0	0	0	0	0	0	1	0	0	0	0	0	0	0	0	0	0	0	0	0	0	0
pCluster_127853	Eukaryota	Alveolata	Ciliophora	Spirotrichea	Choreotrichia	Strobilidiidae	Pelagostrobilidium	Pelagostrobilidium_sp.		0	0	0	0	0	0	0	0	0	0	0	0	0	0	0	0	0	0	0	0	0	1	0	0	0	0	0	0	0	0	0	0	0	0	0	0	0	0	0	0
pCluster_127892	Eukaryota	Alveolata	Ciliophora	Spirotrichea	Choreotrichia	Strobilidiidae	Pelagostrobilidium	Pelagostrobilidium_sp.		0	0	0	0	0	0	0	0	0	0	0	0	0	0	0	0	0	0	0	0	1	0	0	0	0	0	0	0	0	0	0	0	0	0	0	0	0	0	0	0
pCluster_127915	Eukaryota	Alveolata	Ciliophora	Spirotrichea	Choreotrichia	Strobilidiidae	Pelagostrobilidium	Pelagostrobilidium_sp.		0	0	0	0	0	0	0	0	0	0	0	0	0	0	0	0	0	0	0	0	0	0	0	0	0	0	0	0	0	0	0	0	0	1	0	0	0	0	0	0
pCluster_127955	Eukaryota	Alveolata	Ciliophora	Spirotrichea	Choreotrichia	Strobilidiidae	Pelagostrobilidium	Pelagostrobilidium_sp.		0	0	0	0	0	0	0	0	0	0	0	0	0	0	0	0	0	0	0	0	0	0	0	0	0	0	0	1	0	0	0	0	0	0	0	0	0	0	0	0
pCluster_128268	Eukaryota	Alveolata	Ciliophora	Spirotrichea	Choreotrichia	Strobilidiidae	Pelagostrobilidium	Pelagostrobilidium_sp.		0	0	0	0	0	0	0	0	0	0	0	0	0	0	0	0	0	0	0	0	1	0	0	0	0	0	0	0	0	0	0	0	0	0	0	0	0	0	0	0
pCluster_128597	Eukaryota	Alveolata	Ciliophora	Spirotrichea	Choreotrichia	Strobilidiidae	Pelagostrobilidium	Pelagostrobilidium_sp.		0	0	0	0	0	0	0	0	0	0	0	0	0	0	0	0	0	0	0	0	0	0	0	0	0	0	0	0	0	0	0	1	0	0	0	0	0	0	0	0
pCluster_128689	Eukaryota	Alveolata	Ciliophora	Spirotrichea	Choreotrichia	Strobilidiidae	Pelagostrobilidium	Pelagostrobilidium_sp.		0	0	0	0	0	0	0	0	0	0	0	0	0	0	0	0	0	0	0	2	0	0	0	0	0	0	0	0	0	0	0	0	0	0	0	0	0	0	0	0
pCluster_128833	Eukaryota	Alveolata	Ciliophora	Spirotrichea	Choreotrichia	Strobilidiidae	Pelagostrobilidium	Pelagostrobilidium_sp.		0	0	0	0	0	0	0	0	0	0	0	0	0	0	0	0	0	0	0	0	0	0	0	1	0	0	0	0	0	0	0	0	0	0	0	0	0	0	0	0
pCluster_128843	Eukaryota	Alveolata	Ciliophora	Spirotrichea	Choreotrichia	Strobilidiidae	Pelagostrobilidium	Pelagostrobilidium_sp.		0	0	0	0	0	0	0	0	0	0	0	0	0	0	0	0	0	0	0	0	0	0	0	0	0	0	0	0	0	0	0	1	0	0	0	0	0	0	0	0
pCluster_128849	Eukaryota	Alveolata	Ciliophora	Spirotrichea	Choreotrichia	Strobilidiidae	Pelagostrobilidium	Pelagostrobilidium_sp.		0	0	0	0	0	0	0	0	0	0	0	0	0	0	0	0	0	0	0	0	0	0	0	0	0	0	0	0	0	0	1	0	0	0	0	0	0	0	0	0
pCluster_129311	Eukaryota	Alveolata	Ciliophora	Spirotrichea	Choreotrichia	Strobilidiidae	Pelagostrobilidium	Pelagostrobilidium_sp.		0	0	0	0	0	0	0	0	0	0	0	0	0	0	0	0	0	0	0	0	0	0	0	0	0	0	0	0	0	0	0	0	0	1	0	0	0	0	0	0
pCluster_129312	Eukaryota	Alveolata	Ciliophora	Spirotrichea	Choreotrichia	Strobilidiidae	Pelagostrobilidium	Pelagostrobilidium_sp.		0	0	0	0	0	0	0	0	0	0	0	0	0	0	0	0	0	0	1	0	0	0	0	0	0	0	0	0	0	0	0	0	0	0	0	0	0	0	0	0
pCluster_129482	Eukaryota	Alveolata	Ciliophora	Spirotrichea	Choreotrichia	Strobilidiidae	Pelagostrobilidium	Pelagostrobilidium_sp.		0	0	0	0	0	0	0	0	0	0	0	0	0	0	0	0	0	1	0	0	0	0	0	0	0	0	0	0	0	0	0	0	0	0	0	0	0	0	0	0
pCluster_129503	Eukaryota	Alveolata	Ciliophora	Spirotrichea	Choreotrichia	Strobilidiidae	Pelagostrobilidium	Pelagostrobilidium_sp.		0	0	0	0	0	0	0	0	0	0	0	0	0	0	0	0	0	0	1	0	0	0	0	0	0	0	0	0	0	0	0	0	0	0	0	0	0	0	0	0
pCluster_129535	Eukaryota	Alveolata	Ciliophora	Spirotrichea	Choreotrichia	Strobilidiidae	Pelagostrobilidium	Pelagostrobilidium_sp.		0	0	0	0	0	0	0	0	0	0	0	0	0	0	0	0	0	0	0	0	0	0	0	0	0	0	0	2	0	0	0	0	0	0	0	0	0	0	0	0
pCluster_129566	Eukaryota	Alveolata	Ciliophora	Spirotrichea	Choreotrichia	Strobilidiidae	Pelagostrobilidium	Pelagostrobilidium_sp.		0	0	0	0	0	0	0	0	0	0	0	0	0	0	0	0	0	0	0	0	0	0	0	0	0	0	0	0	0	0	0	0	0	0	0	0	0	1	0	0
pCluster_129873	Eukaryota	Alveolata	Ciliophora	Spirotrichea	Choreotrichia	Strobilidiidae	Pelagostrobilidium	Pelagostrobilidium_sp.		0	0	0	0	0	0	0	0	0	0	0	0	0	0	0	0	0	0	0	0	0	0	0	0	0	0	0	1	0	0	0	0	0	0	0	0	0	0	0	0
pCluster_129936	Eukaryota	Alveolata	Ciliophora	Spirotrichea	Choreotrichia	Strobilidiidae	Pelagostrobilidium	Pelagostrobilidium_sp.		0	0	0	0	0	0	0	0	0	0	0	0	0	0	0	0	0	0	0	0	1	0	0	0	0	0	0	0	0	0	0	0	0	0	0	0	0	0	0	0
pCluster_130052	Eukaryota	Alveolata	Ciliophora	Spirotrichea	Choreotrichia	Strobilidiidae	Pelagostrobilidium	Pelagostrobilidium_sp.		0	0	0	0	0	0	0	0	0	0	0	0	0	0	0	0	0	0	1	0	0	0	0	0	0	0	0	0	0	0	0	0	0	0	0	0	0	0	0	0
pCluster_130366	Eukaryota	Alveolata	Ciliophora	Spirotrichea	Choreotrichia	Strobilidiidae	Pelagostrobilidium	Pelagostrobilidium_sp.		0	0	0	0	0	0	0	0	0	0	0	0	0	0	0	0	0	0	0	0	0	0	0	0	0	0	0	0	0	0	0	0	0	0	0	0	0	0	1	0
pCluster_130948	Eukaryota	Alveolata	Ciliophora	Spirotrichea	Choreotrichia	Strobilidiidae	Pelagostrobilidium	Pelagostrobilidium_sp.		0	0	0	0	0	0	0	0	0	0	0	0	0	0	0	0	0	0	0	0	0	0	0	0	0	0	0	0	0	1	0	0	0	0	0	0	0	0	0	0
pCluster_131063	Eukaryota	Alveolata	Ciliophora	Spirotrichea	Choreotrichia	Strobilidiidae	Pelagostrobilidium	Pelagostrobilidium_sp.		0	0	0	0	0	0	0	0	0	0	0	0	0	0	0	0	0	0	0	0	0	0	1	0	0	0	0	0	0	0	0	0	0	0	0	0	0	0	0	0
pCluster_131173	Eukaryota	Alveolata	Ciliophora	Spirotrichea	Choreotrichia	Strobilidiidae	Pelagostrobilidium	Pelagostrobilidium_sp.		0	0	0	0	0	0	0	0	0	0	0	0	0	0	0	0	0	0	0	1	0	0	0	0	0	0	0	0	0	0	0	0	0	0	0	0	0	0	0	0
pCluster_131565	Eukaryota	Alveolata	Ciliophora	Spirotrichea	Choreotrichia	Strobilidiidae	Pelagostrobilidium	Pelagostrobilidium_sp.		0	0	0	0	0	0	0	0	0	0	0	0	0	0	0	0	0	0	1	0	0	0	0	0	0	0	0	0	0	0	0	0	0	0	0	0	0	0	0	0
pCluster_131663	Eukaryota	Alveolata	Ciliophora	Spirotrichea	Choreotrichia	Strobilidiidae	Pelagostrobilidium	Pelagostrobilidium_sp.		0	0	0	0	0	0	0	0	0	0	0	0	0	0	0	0	0	0	0	1	0	0	0	0	0	0	0	0	0	0	0	0	0	0	0	0	0	0	0	0
pCluster_132245	Eukaryota	Alveolata	Ciliophora	Spirotrichea	Choreotrichia	Strobilidiidae	Pelagostrobilidium	Pelagostrobilidium_sp.		0	0	0	0	0	0	0	0	0	0	0	0	0	0	0	0	0	0	0	0	0	0	0	0	0	0	0	0	0	0	0	0	0	0	0	1	0	0	0	0
pCluster_132582	Eukaryota	Alveolata	Ciliophora	Spirotrichea	Choreotrichia	Strobilidiidae	Pelagostrobilidium	Pelagostrobilidium_sp.		0	0	0	0	0	0	0	0	0	0	0	0	0	0	0	0	0	0	0	0	1	0	0	0	0	0	0	0	0	0	0	0	0	0	0	0	0	0	0	0
pCluster_132641	Eukaryota	Alveolata	Ciliophora	Spirotrichea	Choreotrichia	Strobilidiidae	Pelagostrobilidium	Pelagostrobilidium_sp.		0	0	0	0	0	0	0	0	0	0	0	0	0	0	0	0	0	0	0	0	0	0	1	0	0	0	0	0	0	0	0	0	0	0	0	0	0	0	0	0
pCluster_132711	Eukaryota	Alveolata	Ciliophora	Spirotrichea	Choreotrichia	Strobilidiidae	Pelagostrobilidium	Pelagostrobilidium_sp.		0	0	0	0	0	0	0	0	0	0	0	0	0	0	0	0	0	0	0	0	0	0	0	0	0	0	1	0	0	0	0	0	0	0	0	0	0	0	0	0
pCluster_133279	Eukaryota	Alveolata	Ciliophora	Spirotrichea	Choreotrichia	Strobilidiidae	Pelagostrobilidium	Pelagostrobilidium_sp.		0	0	0	0	0	0	0	0	0	0	0	0	0	0	0	0	0	0	0	0	0	0	0	0	0	0	0	0	1	0	0	0	0	0	0	0	0	0	0	0
pCluster_133359	Eukaryota	Alveolata	Ciliophora	Spirotrichea	Choreotrichia	Strobilidiidae	Pelagostrobilidium	Pelagostrobilidium_sp.		0	0	0	0	0	0	0	0	0	0	0	0	0	0	0	0	0	0	0	0	0	0	1	0	0	0	0	0	0	0	0	0	0	0	0	0	0	0	0	0
pCluster_133818	Eukaryota	Alveolata	Ciliophora	Spirotrichea	Choreotrichia	Strobilidiidae	Rimostrombidium	Rimostrombidium_veniliae		0	0	0	0	0	0	0	0	0	0	0	0	0	0	0	0	0	0	0	0	0	0	0	0	0	0	0	0	0	0	0	0	0	0	1	0	0	0	0	0
pCluster_133847	Eukaryota	Alveolata	Ciliophora	Spirotrichea	Choreotrichia	Strobilidiidae	Rimostrombidium	Rimostrombidium_veniliae		0	0	0	0	0	0	0	0	0	0	0	0	0	0	0	0	0	0	0	0	0	0	0	0	0	0	0	0	0	0	0	0	0	0	1	0	0	0	0	0
pCluster_133870	Eukaryota	Alveolata	Ciliophora	Spirotrichea	Choreotrichia	Strobilidiidae	Rimostrombidium	Rimostrombidium_veniliae		0	0	0	0	0	0	0	0	0	0	0	0	0	0	0	0	0	0	0	0	0	0	0	0	0	0	0	0	0	0	0	0	0	0	0	0	0	0	0	0
pCluster_133929	Eukaryota	Alveolata	Ciliophora	Spirotrichea	Choreotrichia	Strobilidiidae	Rimostrombidium	Rimostrombidium_veniliae		0	0	0	0	0	0	0	0	0	0	0	0	0	0	0	0	0	0	0	0	0	0	0	0	0	0	0	0	0	0	0	0	0	0	0	0	0	0	0	1
pCluster_134339	Eukaryota	Alveolata	Ciliophora	Spirotrichea	Choreotrichia	Strobilidiidae	Pelagostrobilidium	Pelagostrobilidium_sp.		0	0	0	0	0	0	0	0	0	0	0	0	0	0	0	0	0	0	0	0	0	0	0	0	0	0	0	0	0	0	1	0	0	0	0	0	0	0	0	0
pCluster_134541	Eukaryota	Alveolata	Ciliophora	Spirotrichea	Choreotrichia	Strobilidiidae	Rimostrombidium	Rimostrombidium_veniliae		0	0	0	0	0	0	0	0	0	0	0	0	0	0	0	0	0	0	0	0	0	0	0	0	0	0	0	0	0	0	0	0	0	0	0	0	0	0	1	0
pCluster_134623	Eukaryota	Alveolata	Ciliophora	Spirotrichea	Choreotrichia	Strobilidiidae	Strobilidiidae_X	Strobilidiidae_X_sp.		0	0	0	0	0	0	0	0	0	0	0	0	0	0	0	0	0	0	0	0	0	0	0	0	0	0	0	0	0	0	0	1	0	0	0	0	0	0	0	0
pCluster_135679	Eukaryota	Alveolata	Ciliophora	Spirotrichea	Choreotrichia	Strobilidiidae	Pelagostrobilidium	Pelagostrobilidium_sp.		0	0	0	0	0	0	0	0	0	0	0	0	0	0	0	0	0	0	0	0	0	0	0	0	0	0	0	0	0	0	0	0	0	0	0	0	0	0	1	0
pCluster_135806	Eukaryota	Alveolata	Ciliophora	Spirotrichea	Choreotrichia	Strobilidiidae	Pelagostrobilidium	Pelagostrobilidium_sp.		0	0	0	0	0	0	0	0	0	0	0	0	0	0	0	0	0	0	0	0	0	0	0	0	0	0	0	1	0	0	0	0	0	0	0	0	0	0	0	0
pCluster_136360	Eukaryota	Alveolata	Ciliophora	Spirotrichea	Choreotrichia	Strobilidiidae	Pelagostrobilidium	Pelagostrobilidium_sp.		0	0	0	0	0	0	0	0	0	0	0	0	0	0	0	0	0	0	0	0	0	0	0	0	0	0	0	1	0	0	0	0	0	0	0	0	0	0	0	0
pCluster_136404	Eukaryota	Alveolata	Ciliophora	Spirotrichea	Choreotrichia	Strobilidiidae	Pelagostrobilidium	Pelagostrobilidium_sp.		0	0	0	0	0	0	0	0	0	0	0	0	0	0	0	0	0	0	0	0	0	0	0	0	0	0	0	1	0	0	0	0	0	0	0	0	0	0	0	0
pCluster_136406	Eukaryota	Alveolata	Ciliophora	Spirotrichea	Choreotrichia	Strobilidiidae	Pelagostrobilidium	Pelagostrobilidium_sp.		0	0	0	0	0	0	0	0	0	0	0	0	0	0	0	0	0	1	0	0	0	0	0	0	0	0	0	0	0	0	0	0	0	0	0	0	0	0	0	0
pCluster_136438	Eukaryota	Alveolata	Ciliophora	Spirotrichea	Choreotrichia	Strobilidiidae	Pelagostrobilidium	Pelagostrobilidium_sp.		0	0	0	0	0	0	0	0	0	0	0	0	0	0	0	0	0	0	0	0	0	0	1	0	0	0	0	0	0	0	0	0	0	0	0	0	0	0	0	0
pCluster_136459	Eukaryota	Alveolata	Ciliophora	Spirotrichea	Choreotrichia	Strobilidiidae	Pelagostrobilidium	Pelagostrobilidium_sp.		0	0	0	0	0	0	0	0	0	0	0	0	0	0	0	0	0	0	0	0	1	0	0	0	0	0	0	0	0	0	0	0	0	0	0	0	0	0	0	0
pCluster_136852	Eukaryota	Alveolata	Ciliophora	Spirotrichea	Choreotrichia	Strobilidiidae	Rimostrombidium	Rimostrombidium_veniliae		0	0	0	0	0	0	0	0	0	0	0	0	0	0	0	0	0	0	0	0	0	0	0	0	0	0	0	0	0	0	0	0	0	0	0	0	0	0	0	0
pCluster_137328	Eukaryota	Alveolata	Ciliophora	Spirotrichea	Choreotrichia	Strobilidiidae	Pelagostrobilidium	Pelagostrobilidium_sp.		0	0	0	0	0	0	0	0	0	0	0	0	0	0	0	0	0	0	0	0	1	0	0	0	0	0	0	0	0	0	0	0	0	0	0	0	0	0	0	0
pCluster_137694	Eukaryota	Alveolata	Ciliophora	Spirotrichea	Choreotrichia	Strobilidiidae	Pelagostrobilidium	Pelagostrobilidium_sp.		0	0	0	0	0	0	0	0	0	0	0	0	0	0	0	0	0	0	0	0	0	0	0	0	0	0	0	1	0	0	0	0	0	0	0	0	0	0	0	0
pCluster_137855	Eukaryota	Alveolata	Ciliophora	Spirotrichea	Choreotrichia	Strobilidiidae	Pelagostrobilidium	Pelagostrobilidium_sp.		0	0	0	0	0	0	0	0	0	0	0	0	0	0	0	0	0	0	1	0	0	0	0	0	0	0	0	0	0	0	0	0	0	0	0	0	0	0	0	0
pCluster_137944	Eukaryota	Alveolata	Ciliophora	Spirotrichea	Choreotrichia	Strobilidiidae	Pelagostrobilidium	Pelagostrobilidium_sp.		0	0	0	0	0	0	0	0	0	0	0	0	0	0	0	0	0	0	0	0	0	1	0	0	0	0	0	0	0	0	0	0	0	0	0	0	0	0	0	0
pCluster_138390	Eukaryota	Alveolata	Ciliophora	Spirotrichea	Choreotrichia	Strobilidiidae	Pelagostrobilidium	Pelagostrobilidium_sp.		0	0	0	0	0	0	0	0	0	0	0	0	0	0	0	0	0	0	0	0	0	0	0	0	1	0	0	0	0	0	0	0	0	0	0	0	0	0	0	0
pCluster_139570	Eukaryota	Alveolata	Ciliophora	Spirotrichea	Choreotrichia	Strobilidiidae	Pelagostrobilidium	Pelagostrobilidium_sp.		0	0	0	0	0	0	0	0	0	0	0	0	0	0	0	0	0	1	0	0	0	0	0	0	0	0	0	0	0	0	0	0	0	0	0	0	0	0	0	0
pCluster_139881	Eukaryota	Alveolata	Ciliophora	Spirotrichea	Choreotrichia	Strobilidiidae	Pelagostrobilidium	Pelagostrobilidium_sp.		0	0	0	0	0	0	0	0	0	0	0	0	0	0	0	0	0	1	0	0	0	0	0	0	0	0	0	0	0	0	0	0	0	0	0	0	0	0	0	0
pCluster_140363	Eukaryota	Alveolata	Ciliophora	Spirotrichea	Choreotrichia	Strobilidiidae	Pelagostrobilidium	Pelagostrobilidium_sp.		0	0	0	0	0	0	0	0	0	0	0	0	0	0	0	0	0	0	0	0	1	0	0	0	0	0	0	0	0	0	0	0	0	0	0	0	0	0	0	0
pCluster_140629	Eukaryota	Archaeplastida	Chlorophyta	Ulvophyceae	Ulvales-relatives	Ulvales-relatives_X	Dilabifilum	Dilabifilum_sp.		0	0	0	0	0	0	0	0	0	0	0	0	0	0	0	0	0	0	0	0	0	0	0	0	0	0	0	0	0	0	0	0	0	0	0	0	1	0	0	0
pCluster_141063	Eukaryota	Archaeplastida	Chlorophyta	Ulvophyceae	Ulvales-relatives	Ulvales-relatives_X	Dilabifilum	Dilabifilum_arthropyreniae		0	0	0	0	0	1	0	0	0	0	0	0	0	0	0	0	0	0	0	0	0	0	0	0	0	0	0	0	0	0	0	0	0	0	0	0	0	0	0	0
pCluster_141260	Eukaryota	Opisthokonta	Fungi	Ascomycota	Saccharomycotina	Saccharomycetales	Multi-affiliation	Multi-affiliation		0	0	0	0	0	0	0	0	0	0	0	0	0	0	0	0	0	0	0	0	0	0	0	0	0	0	1	0	0	0	0	0	0	0	0	0	0	0	0	0
pCluster_142788	Eukaryota	Alveolata	Ciliophora	Spirotrichea	Choreotrichia	Strobilidiidae	Pelagostrobilidium	Pelagostrobilidium_sp.		0	0	0	0	0	0	0	0	0	0	0	0	0	0	0	0	0	0	0	0	0	0	1	0	0	0	0	0	0	0	0	0	0	0	0	0	0	0	0	0
pCluster_142880	Eukaryota	Alveolata	Ciliophora	Spirotrichea	Choreotrichia	Strobilidiidae	Pelagostrobilidium	Pelagostrobilidium_sp.		0	0	0	0	0	0	0	0	0	0	0	0	0	0	0	0	0	0	0	0	0	0	0	0	0	0	0	0	0	1	0	0	0	0	0	0	0	0	0	0
pCluster_143189	Eukaryota	Alveolata	Ciliophora	Spirotrichea	Choreotrichia	Strobilidiidae	Pelagostrobilidium	Pelagostrobilidium_sp.		0	0	0	0	0	0	0	0	0	0	0	0	0	0	0	0	0	1	0	0	0	0	0	0	0	0	0	0	0	0	0	0	0	0	0	0	0	0	0	0
pCluster_143378	Eukaryota	Alveolata	Ciliophora	Spirotrichea	Choreotrichia	Strobilidiidae	Pelagostrobilidium	Pelagostrobilidium_sp.		0	0	0	0	0	0	0	0	0	0	0	0	0	0	0	0	0	0	0	0	1	0	0	0	0	0	0	0	0	0	0	0	0	0	0	0	0	0	0	0
pCluster_143829	Eukaryota	Alveolata	Ciliophora	Spirotrichea	Choreotrichia	Strobilidiidae	Pelagostrobilidium	Pelagostrobilidium_sp.		0	0	0	0	0	0	0	0	0	0	0	0	0	0	0	0	0	0	0	0	0	0	0	0	0	0	0	0	0	0	0	1	0	0	0	0	0	0	0	0
pCluster_145019	Eukaryota	Alveolata	Ciliophora	Spirotrichea	Choreotrichia	Strobilidiidae	Pelagostrobilidium	Pelagostrobilidium_sp.		0	0	0	0	0	0	0	0	0	0	0	0	0	0	0	0	0	0	0	0	0	0	0	0	1	0	0	0	0	0	0	0	0	0	0	0	0	0	0	0
pCluster_145656	Eukaryota	Alveolata	Ciliophora	Spirotrichea	Choreotrichia	Strobilidiidae	Pelagostrobilidium	Pelagostrobilidium_sp.		0	0	0	0	0	0	0	0	0	0	0	0	0	0	0	0	0	1	1	0	0	0	0	0	0	0	0	0	0	0	0	0	0	0	0	0	0	0	0	0
pCluster_146019	Eukaryota	Alveolata	Ciliophora	Spirotrichea	Choreotrichia	Strobilidiidae	Pelagostrobilidium	Pelagostrobilidium_sp.		0	0	0	0	0	0	0	0	0	0	0	0	0	0	0	0	0	0	1	0	0	0	0	0	0	0	0	0	0	0	0	0	0	0	0	0	0	0	0	0
pCluster_146795	Eukaryota	Alveolata	Dinophyta	Syndiniales	Dino-Group-I	Dino-Group-I-Clade-1	Dino-Group-I-Clade-1_X	Dino-Group-I-Clade-1_X_sp.		0	0	0	0	0	0	1	0	0	0	0	0	0	0	0	0	0	0	0	0	0	0	0	0	0	0	0	0	0	0	0	0	0	0	0	0	0	0	0	0
pCluster_147078	Eukaryota	Archaeplastida	Chlorophyta	Ulvophyceae	Ulvales-relatives	Ulvales-relatives_X	Dilabifilum	Dilabifilum_arthropyreniae		0	0	0	0	0	0	0	0	0	0	0	0	0	0	0	1	0	0	0	0	0	0	0	0	0	0	0	0	0	0	0	0	0	0	0	0	0	0	0	0
pCluster_147690	Eukaryota	Archaeplastida	Chlorophyta	Ulvophyceae	Ulvales-relatives	Ulvales-relatives_X	Dilabifilum	Dilabifilum_arthropyreniae		0	0	0	0	0	0	0	0	0	0	0	0	0	0	0	1	0	0	0	0	0	0	0	0	0	0	0	0	0	0	0	0	0	0	0	0	0	0	0	0
pCluster_147776	Eukaryota	Opisthokonta	Fungi	Ascomycota	Multi-affiliation	Multi-affiliation	Multi-affiliation	Multi-affiliation		0	0	0	0	0	0	0	1	0	0	0	0	0	0	0	0	0	0	0	0	0	0	0	0	0	0	0	0	0	0	0	0	0	0	0	0	0	0	0	0
pCluster_147911	Eukaryota	Archaeplastida	Chlorophyta	Ulvophyceae	Ulvales-relatives	Ulvales-relatives_X	Dilabifilum	Dilabifilum_sp.		0	0	0	0	0	0	0	0	0	0	1	0	0	0	0	0	0	0	0	0	0	0	0	0	0	0	0	0	0	0	0	0	0	0	0	0	0	0	0	0
pCluster_148933	Eukaryota	Alveolata	Ciliophora	Spirotrichea	Oligotrichia	Strombidiidae	Novistrombidium	Novistrombidium_orientale		0	0	0	0	0	0	0	0	0	0	0	0	0	0	0	0	0	0	0	0	0	1	0	0	0	0	0	0	0	0	0	0	0	0	0	0	0	0	0	0
pCluster_148970	Eukaryota	Alveolata	Ciliophora	Spirotrichea	Oligotrichia	Strombidiidae	Novistrombidium	Novistrombidium_orientale		0	0	0	0	0	0	0	0	0	0	0	0	0	0	0	0	0	0	0	1	0	0	0	0	0	0	0	0	0	0	0	0	0	0	0	0	0	0	0	0
pCluster_148999	Eukaryota	Alveolata	Ciliophora	Spirotrichea	Oligotrichia	Strombidiidae	Novistrombidium	Novistrombidium_orientale		0	0	0	0	0	0	0	0	0	0	0	0	0	0	0	0	0	0	0	0	0	0	0	0	0	0	0	0	0	1	0	0	0	0	0	0	0	0	0	0
pCluster_149104	Eukaryota	Alveolata	Ciliophora	Spirotrichea	Oligotrichia	Strombidiidae	Novistrombidium	Novistrombidium_orientale		0	0	0	0	0	0	0	0	0	0	0	0	0	0	0	0	0	0	0	0	0	0	0	0	0	0	0	0	0	1	0	0	0	0	0	0	0	0	0	0
pCluster_149258	Eukaryota	Alveolata	Ciliophora	Spirotrichea	Oligotrichia	Strombidiidae	Novistrombidium	Novistrombidium_orientale		0	0	0	0	0	0	0	0	0	0	0	0	0	0	0	0	0	0	0	0	0	0	0	1	0	0	0	0	0	0	0	0	0	0	0	0	0	0	0	0
pCluster_149851	Eukaryota	Alveolata	Ciliophora	Spirotrichea	Oligotrichia	Strombidiidae	Novistrombidium	Novistrombidium_orientale		0	0	0	0	0	0	0	0	0	0	0	0	0	0	0	0	0	0	0	0	0	0	0	0	0	0	0	0	0	0	0	1	0	0	0	0	0	0	0	0
pCluster_150801	Eukaryota	Alveolata	Ciliophora	Spirotrichea	Oligotrichia	Strombidiidae	Novistrombidium	Novistrombidium_orientale		0	0	0	0	0	0	0	0	0	0	0	0	0	0	0	0	0	0	0	0	0	0	0	0	0	0	0	0	0	0	0	1	0	0	0	0	0	0	0	0
pCluster_152357	Eukaryota	Alveolata	Ciliophora	Multi-affiliation	Multi-affiliation	Multi-affiliation	Multi-affiliation	Multi-affiliation		0	0	0	0	0	0	0	0	0	0	0	0	0	0	0	0	0	0	0	0	0	0	0	0	0	0	0	0	0	0	0	0	0	0	0	0	0	0	0	0
pCluster_152743	Eukaryota	Alveolata	Ciliophora	Spirotrichea	Oligotrichia	Strombidiidae	Novistrombidium	Novistrombidium_orientale		0	0	0	0	0	0	0	0	0	0	0	0	0	0	0	0	0	0	1	0	0	0	0	0	0	0	0	0	0	0	0	0	0	0	0	0	0	0	0	0
pCluster_152831	Eukaryota	Alveolata	Ciliophora	Spirotrichea	Oligotrichia	Strombidiidae	Novistrombidium	Novistrombidium_orientale		0	0	0	0	0	0	0	0	0	0	0	0	0	0	0	0	0	0	0	0	0	0	0	0	0	0	0	1	0	0	0	0	0	0	0	0	0	0	0	0
pCluster_153004	Eukaryota	Alveolata	Ciliophora	Spirotrichea	Oligotrichia	Strombidiidae	Novistrombidium	Novistrombidium_orientale		0	0	0	0	0	0	0	0	0	0	0	0	0	0	0	0	0	0	0	0	0	0	0	0	0	0	0	0	0	1	0	0	0	0	0	0	0	0	0	0
pCluster_153116	Eukaryota	Multi-affiliation	Multi-affiliation	Multi-affiliation	Multi-affiliation	Multi-affiliation	Multi-affiliation	Multi-affiliation		0	0	0	0	0	0	0	0	0	0	0	0	0	0	0	1	0	0	0	0	0	0	0	0	0	0	0	0	0	0	0	0	0	0	0	0	0	0	0	0
pCluster_153993	Eukaryota	Opisthokonta	Fungi	Ascomycota	Multi-affiliation	Multi-affiliation	Multi-affiliation	Multi-affiliation		0	0	0	0	0	0	0	0	0	0	0	0	0	0	0	0	0	0	0	0	0	0	0	0	0	1	0	0	0	0	0	0	0	0	0	0	0	0	0	0
pCluster_154509	Eukaryota	Archaeplastida	Chlorophyta	Ulvophyceae	Ulvales-relatives	Ulvales-relatives_X	Dilabifilum	Dilabifilum_sp.		0	1	0	0	0	0	0	0	0	0	0	0	0	0	0	0	0	0	0	0	0	0	0	0	0	0	0	0	0	0	0	0	0	0	0	0	0	0	0	0
pCluster_154532	Eukaryota	Archaeplastida	Chlorophyta	Ulvophyceae	Ulvales-relatives	Ulvales-relatives_X	Dilabifilum	Dilabifilum_sp.		0	0	0	0	0	0	0	0	0	0	0	0	1	0	0	0	0	0	0	0	0	0	0	0	0	0	0	0	0	0	0	0	0	0	0	0	0	0	0	0
pCluster_154683	Eukaryota	Archaeplastida	Chlorophyta	Ulvophyceae	Ulvales-relatives	Ulvales-relatives_X	Dilabifilum	Dilabifilum_arthropyreniae		0	0	0	1	0	0	0	0	0	0	0	0	0	0	0	0	0	0	0	0	0	0	0	0	0	0	0	0	0	0	0	0	0	0	0	0	0	0	0	0
pCluster_154721	Eukaryota	Archaeplastida	Chlorophyta	Ulvophyceae	Ulvales-relatives	Ulvales-relatives_X	Dilabifilum	Dilabifilum_arthropyreniae		0	0	0	0	0	0	0	2	0	0	0	0	0	0	0	0	0	0	0	0	0	0	0	0	0	0	0	0	0	0	0	0	0	0	0	0	0	0	0	0
pCluster_154727	Eukaryota	Archaeplastida	Chlorophyta	Ulvophyceae	Ulvales-relatives	Ulvales-relatives_X	Dilabifilum	Dilabifilum_sp.		0	0	0	0	0	0	0	0	0	0	0	0	0	1	0	0	0	0	0	0	0	0	0	0	0	0	0	0	0	0	0	0	0	0	0	0	0	0	0	0
pCluster_154771	Eukaryota	Archaeplastida	Chlorophyta	Ulvophyceae	Ulvales-relatives	Ulvales-relatives_X	Dilabifilum	Dilabifilum_arthropyreniae		0	0	0	0	0	1	0	0	0	0	0	0	0	0	0	1	0	0	0	0	0	0	0	0	0	0	0	0	0	0	0	0	0	0	0	0	0	0	0	0
pCluster_154887	Eukaryota	Archaeplastida	Chlorophyta	Ulvophyceae	Ulvales-relatives	Ulvales-relatives_X	Dilabifilum	Dilabifilum_arthropyreniae		0	0	0	0	0	1	0	0	0	0	0	0	0	0	0	0	0	0	0	0	0	0	0	0	0	0	0	0	0	0	0	0	0	0	0	0	0	0	0	0
pCluster_155161	Eukaryota	Archaeplastida	Chlorophyta	Ulvophyceae	Ulvales-relatives	Ulvales-relatives_X	Dilabifilum	Dilabifilum_sp.		0	0	0	0	0	0	0	0	0	0	0	0	0	1	0	0	0	0	0	0	0	0	0	0	0	0	0	0	0	0	0	0	0	0	0	0	0	0	0	0
pCluster_155174	Eukaryota	Archaeplastida	Chlorophyta	Ulvophyceae	Ulvales-relatives	Ulvales-relatives_X	Dilabifilum	Dilabifilum_arthropyreniae		0	0	0	0	0	0	0	0	0	0	0	0	0	0	0	2	0	0	0	0	0	0	0	0	0	0	0	0	0	0	0	0	0	0	0	0	0	0	0	0
pCluster_155916	Eukaryota	Archaeplastida	Chlorophyta	Ulvophyceae	Ulvales-relatives	Ulvales-relatives_X	Dilabifilum	Dilabifilum_sp.		0	0	0	0	0	0	0	0	0	0	0	0	0	1	0	0	0	0	0	0	0	0	0	0	0	0	0	0	0	0	0	0	0	0	0	0	0	0	0	0
pCluster_156409	Eukaryota	Opisthokonta	Fungi	Ascomycota	Pezizomycotina	Dothideomycetes	Multi-affiliation	Multi-affiliation		0	0	0	0	0	0	0	0	0	0	0	0	0	0	0	0	0	0	0	0	0	0	0	0	0	0	0	0	0	0	0	0	0	0	1	0	0	0	0	0
pCluster_156434	Eukaryota	Opisthokonta	Fungi	Ascomycota	Pezizomycotina	Dothideomycetes	Davidiellaceae	Davidiellaceae_sp.		0	0	1	0	0	0	0	0	0	0	0	0	0	0	0	0	0	0	0	0	0	0	0	0	0	0	0	0	0	0	0	0	0	0	0	0	0	0	0	0
pCluster_156539	Eukaryota	Opisthokonta	Fungi	Ascomycota	Pezizomycotina	Leotiomycetes	Multi-affiliation	Multi-affiliation		0	0	0	0	0	0	0	0	0	0	0	0	0	0	0	0	0	0	0	0	0	0	1	0	0	0	0	0	0	0	0	0	0	0	0	0	0	0	0	0
pCluster_156779	Eukaryota	Hacrobia	Haptophyta	Prymnesiophyceae	Isochrysidales	Isochrysidaceae	Tisochrysis	Tisochrysis_lutea		1	0	0	0	0	0	0	0	0	0	0	0	0	0	0	0	0	0	0	0	0	0	0	0	0	0	0	0	0	0	0	0	0	0	0	0	0	0	0	0
pCluster_157893	Eukaryota	Archaeplastida	Chlorophyta	Ulvophyceae	Ulvales-relatives	Ulvales-relatives_X	Dilabifilum	Dilabifilum_arthropyreniae		0	0	0	0	0	0	0	0	0	0	0	0	0	0	1	0	0	0	0	0	0	0	0	0	0	0	0	0	0	0	0	0	0	0	0	0	0	0	0	0
pCluster_158079	Eukaryota	Archaeplastida	Chlorophyta	Ulvophyceae	Ulvales-relatives	Ulvales-relatives_X	Halochlorococcum	Halochlorococcum_moorei		0	0	0	0	0	0	0	0	0	0	0	0	1	0	0	0	0	0	0	0	0	0	0	0	0	0	0	0	0	0	0	0	0	0	0	0	0	0	0	0
pCluster_158123	Eukaryota	Opisthokonta	Fungi	Multi-affiliation	Multi-affiliation	Multi-affiliation	Multi-affiliation	Multi-affiliation		0	0	0	0	0	0	0	0	0	0	0	0	0	0	0	0	0	0	0	0	0	0	0	0	1	0	0	0	0	0	0	0	0	0	0	0	0	0	0	0
pCluster_158173	Eukaryota	Opisthokonta	Fungi	Multi-affiliation	Multi-affiliation	Multi-affiliation	Multi-affiliation	Multi-affiliation		0	0	0	0	0	0	0	0	0	0	0	0	0	0	0	0	0	0	0	0	0	0	0	0	2	0	0	0	0	0	0	0	0	0	0	0	0	0	0	0
pCluster_158225	Eukaryota	Multi-affiliation	Multi-affiliation	Multi-affiliation	Multi-affiliation	Multi-affiliation	Multi-affiliation	Multi-affiliation		0	0	0	1	0	0	0	0	0	0	0	0	0	0	0	0	0	0	0	0	0	0	0	0	0	0	0	0	0	0	0	0	0	0	0	0	0	0	0	0
pCluster_158247	Eukaryota	Multi-affiliation	Multi-affiliation	Multi-affiliation	Multi-affiliation	Multi-affiliation	Multi-affiliation	Multi-affiliation		0	0	0	0	0	0	1	1	0	0	0	0	0	0	0	0	0	0	0	0	0	0	0	0	0	0	0	0	0	0	0	0	0	0	0	0	0	0	0	0
pCluster_159159	Eukaryota	Multi-affiliation	Multi-affiliation	Multi-affiliation	Multi-affiliation	Multi-affiliation	Multi-affiliation	Multi-affiliation		1	0	0	0	0	0	0	0	0	0	0	0	0	0	0	0	0	0	0	0	0	0	0	0	0	0	0	0	0	0	0	0	0	0	0	0	0	0	0	0
pCluster_159176	Eukaryota	Alveolata	Dinophyta	Syndiniales	Dino-Group-I	Dino-Group-I-Clade-1	Dino-Group-I-Clade-1_X	Multi-affiliation		0	0	0	0	0	0	0	0	0	0	0	0	0	2	0	0	0	0	0	0	0	0	0	0	0	0	0	0	0	0	0	0	0	0	0	0	0	0	0	0
pCluster_160205	Eukaryota	Archaeplastida	Chlorophyta	Ulvophyceae	Ulvales-relatives	Ulvales-relatives_X	Dilabifilum	Dilabifilum_sp.		0	0	0	0	0	0	0	0	0	0	1	0	0	0	0	0	0	0	0	0	0	0	0	0	0	0	0	0	0	0	0	0	0	0	0	0	0	0	0	0
pCluster_160757	Eukaryota	Alveolata	Ciliophora	Spirotrichea	Oligotrichia	Strombidiidae	Novistrombidium	Novistrombidium_orientale		0	0	0	0	0	0	0	0	0	0	0	0	0	0	0	0	0	0	0	0	0	0	0	0	0	0	0	1	0	0	0	0	0	0	0	0	0	0	0	0
pCluster_161073	Eukaryota	Archaeplastida	Chlorophyta	Ulvophyceae	Ulvales-relatives	Ulvales-relatives_X	Dilabifilum	Dilabifilum_sp.		0	3	0	0	0	0	0	0	0	0	0	0	0	0	0	0	0	0	0	0	0	0	0	0	0	0	0	0	0	0	0	0	0	0	0	0	0	0	0	0
pCluster_161322	Eukaryota	Multi-affiliation	Multi-affiliation	Multi-affiliation	Multi-affiliation	Multi-affiliation	Multi-affiliation	Multi-affiliation		1	0	0	0	0	0	0	0	0	0	0	0	0	0	0	0	0	0	0	0	0	0	0	0	0	0	0	0	0	0	0	0	0	0	0	0	0	0	0	0
pCluster_163029	Eukaryota	Multi-affiliation	Multi-affiliation	Multi-affiliation	Multi-affiliation	Multi-affiliation	Multi-affiliation	Multi-affiliation		0	0	1	0	0	0	1	0	0	0	0	0	0	0	0	0	0	0	0	0	0	0	0	0	0	0	0	0	0	0	0	0	0	0	0	0	0	0	0	0
pCluster_163128	Eukaryota	Archaeplastida	Chlorophyta	Chlorophyceae	Chlamydomonadales	Chlamydomonadales_X	Chlamydomonas	Chlamydomonas_sp.		0	0	0	0	0	0	0	0	0	0	0	0	0	0	0	0	0	0	0	0	0	0	0	0	0	0	0	0	0	0	0	0	0	0	0	0	2	0	0	0
pCluster_163573	Eukaryota	Alveolata	Dinophyta	Dinophyceae	Dinophyceae_X	Dinophyceae_XX	Protoperidinium	Protoperidinium_bipes		0	0	0	0	0	0	0	0	0	0	0	1	0	0	0	0	0	0	0	0	0	0	0	0	0	0	0	0	0	0	0	0	0	0	0	0	0	0	0	0
pCluster_165703	Eukaryota	Alveolata	Ciliophora	Litostomatea	Trichostomatia	Ophryoscolecidae	Ophryoscolecidae_X	Ophryoscolecidae_X_sp.		0	0	0	0	0	0	0	0	0	0	0	0	0	0	0	0	0	0	0	0	0	0	0	0	0	0	0	0	0	0	0	0	0	0	0	0	0	0	0	0
pCluster_165705	Eukaryota	Alveolata	Ciliophora	Multi-affiliation	Multi-affiliation	Multi-affiliation	Multi-affiliation	Multi-affiliation		0	0	0	0	0	0	0	0	0	0	0	0	0	0	0	0	0	0	0	0	0	0	0	0	0	0	0	0	0	0	0	0	0	0	0	0	0	0	0	0
pCluster_166445	Eukaryota	Alveolata	Multi-affiliation	Multi-affiliation	Multi-affiliation	Multi-affiliation	Multi-affiliation	Multi-affiliation		0	0	0	0	0	0	0	0	0	0	0	0	0	0	0	0	0	0	0	0	0	0	0	0	0	0	0	0	0	0	0	0	0	0	0	0	0	0	0	0
pCluster_166694	Eukaryota	Alveolata	Ciliophora	Spirotrichea	Oligotrichia	Strombidiidae	Strombidium	Strombidium_conicum		0	0	0	0	0	0	0	0	0	0	0	0	0	0	0	0	0	0	0	0	0	0	0	0	0	0	0	0	0	0	0	0	0	0	0	0	0	0	1	0
pCluster_166814	Eukaryota	Alveolata	Ciliophora	Multi-affiliation	Multi-affiliation	Multi-affiliation	Multi-affiliation	Multi-affiliation		0	0	0	0	0	0	0	0	0	0	0	0	0	0	0	0	0	0	0	0	0	0	0	0	0	0	0	0	0	0	1	0	0	0	0	0	0	0	0	0
pCluster_167198	Eukaryota	Alveolata	Ciliophora	Spirotrichea	Oligotrichia	Strombidiidae	Strombidium	Strombidium_conicum		0	0	0	0	0	0	0	0	0	0	0	0	0	0	0	0	0	0	0	0	0	0	0	0	0	0	0	0	0	0	0	0	0	0	0	0	0	0	0	0
pCluster_167339	Eukaryota	Alveolata	Ciliophora	Spirotrichea	Oligotrichia	Strombidiidae	Strombidium	Strombidium_basimorphum		0	0	0	0	0	0	0	0	0	0	0	0	0	0	0	0	0	0	0	0	0	0	0	0	0	0	0	0	0	0	0	0	0	0	0	0	0	1	0	0
pCluster_167481	Eukaryota	Alveolata	Ciliophora	Spirotrichea	Oligotrichia	Strombidiidae	Multi-affiliation	Multi-affiliation		0	0	0	0	0	0	0	0	0	0	0	0	0	0	0	0	0	1	0	0	0	0	0	0	0	0	0	0	0	0	0	0	0	0	0	0	0	0	0	0
pCluster_167739	Eukaryota	Alveolata	Multi-affiliation	Multi-affiliation	Multi-affiliation	Multi-affiliation	Multi-affiliation	Multi-affiliation		0	0	0	0	0	0	0	0	0	0	0	0	0	0	0	0	0	0	0	0	0	0	0	0	0	0	0	0	0	0	0	0	0	0	0	0	0	0	0	0
pCluster_167752	Eukaryota	Alveolata	Ciliophora	Spirotrichea	Oligotrichia	Strombidiidae	Multi-affiliation	Multi-affiliation		0	0	0	0	0	0	0	0	0	0	0	0	0	0	0	0	0	0	0	0	0	0	0	0	0	0	0	0	0	0	0	0	0	0	0	0	0	0	0	0
pCluster_167808	Eukaryota	Alveolata	Ciliophora	Spirotrichea	Oligotrichia	Strombidiidae	Multi-affiliation	Multi-affiliation		0	0	0	0	0	0	0	0	0	0	0	0	0	0	0	0	0	0	0	0	0	0	0	0	0	0	0	0	0	0	0	0	0	0	0	0	0	0	0	0
pCluster_167843	Eukaryota	Alveolata	Ciliophora	Multi-affiliation	Multi-affiliation	Multi-affiliation	Multi-affiliation	Multi-affiliation		0	0	0	0	0	0	0	0	0	0	0	0	0	0	0	0	0	0	0	0	0	0	0	0	0	0	0	0	0	0	0	0	0	0	0	0	0	0	0	0
pCluster_167964	Eukaryota	Alveolata	Ciliophora	Spirotrichea	Oligotrichia	Strombidiidae	Multi-affiliation	Multi-affiliation		0	0	0	0	0	0	0	0	0	0	0	0	0	0	0	0	0	0	0	0	0	0	0	0	0	0	0	0	0	0	0	0	0	0	0	0	0	1	0	0
pCluster_168004	Eukaryota	Alveolata	Ciliophora	Spirotrichea	Oligotrichia	Strombidiidae	Strombidiidae_X	Strombidiidae_X_sp.		0	0	0	0	0	0	0	0	0	0	0	0	0	0	0	0	0	0	0	0	0	0	1	0	0	0	0	0	0	0	0	0	0	0	0	0	0	0	0	0
pCluster_168106	Eukaryota	Alveolata	Ciliophora	Spirotrichea	Oligotrichia	Strombidiidae	Strombidium	Strombidium_sp.		0	0	0	0	0	0	0	0	0	0	0	0	0	0	0	1	0	0	0	0	0	0	0	0	0	0	0	0	0	0	0	0	0	0	0	0	0	0	0	0
pCluster_168154	Eukaryota	Alveolata	Ciliophora	Spirotrichea	Oligotrichia	Strombidiidae	Strombidiidae_X	Strombidiidae_X_sp._strain2		0	0	0	0	0	0	0	0	0	0	0	0	0	0	0	0	0	0	1	0	0	0	0	0	0	0	0	0	0	0	0	0	0	0	0	0	0	0	0	0
pCluster_168377	Eukaryota	Alveolata	Ciliophora	Spirotrichea	Oligotrichia	Strombidiidae	Multi-affiliation	Multi-affiliation		0	0	0	0	0	0	0	0	0	0	0	0	0	0	0	0	0	0	0	0	0	0	0	0	0	0	0	0	0	0	0	0	0	0	0	0	0	0	0	0
pCluster_168909	Eukaryota	Alveolata	Ciliophora	Spirotrichea	Oligotrichia	Strombidiidae	Strombidium	Multi-affiliation		0	0	0	0	0	0	0	0	0	0	0	0	0	0	0	0	0	0	0	0	0	0	0	0	0	0	0	0	0	0	0	0	0	0	0	1	0	0	0	0
pCluster_168920	Eukaryota	Multi-affiliation	Multi-affiliation	Multi-affiliation	Multi-affiliation	Multi-affiliation	Multi-affiliation	Multi-affiliation		0	0	0	0	0	0	0	0	0	0	0	0	0	0	0	0	0	0	0	0	0	0	0	0	0	0	0	0	0	0	0	0	0	0	0	0	0	0	0	0
pCluster_169046	Eukaryota	Multi-affiliation	Multi-affiliation	Multi-affiliation	Multi-affiliation	Multi-affiliation	Multi-affiliation	Multi-affiliation		0	0	0	0	0	0	0	0	0	0	0	0	0	0	0	0	0	0	0	0	0	0	0	0	0	0	0	0	0	0	0	0	0	0	0	0	0	0	0	0
pCluster_169216	Eukaryota	Multi-affiliation	Multi-affiliation	Multi-affiliation	Multi-affiliation	Multi-affiliation	Multi-affiliation	Multi-affiliation		0	0	0	0	0	0	0	0	0	0	0	0	0	0	0	0	0	0	0	0	0	0	0	0	0	0	0	0	0	0	0	0	0	0	0	0	0	0	0	0
pCluster_169217	Eukaryota	Multi-affiliation	Multi-affiliation	Multi-affiliation	Multi-affiliation	Multi-affiliation	Multi-affiliation	Multi-affiliation		0	0	0	0	0	0	0	0	0	0	0	0	0	0	0	0	0	0	0	0	0	0	0	0	0	0	0	0	0	0	0	0	0	0	0	0	0	0	0	0
pCluster_169296	Eukaryota	Alveolata	Ciliophora	Spirotrichea	Oligotrichia	Strombidiidae	Multi-affiliation	Multi-affiliation		0	0	0	0	0	0	0	0	0	0	0	0	0	0	0	0	0	0	0	0	0	0	0	0	0	0	0	0	0	0	0	0	0	0	1	0	0	0	0	0
pCluster_169313	Eukaryota	Alveolata	Ciliophora	Spirotrichea	Oligotrichia	Strombidiidae	Strombidium	Multi-affiliation		0	0	0	0	0	0	0	0	0	0	0	0	0	0	0	0	0	0	0	0	0	0	0	0	0	0	0	0	0	0	0	0	0	0	0	1	0	0	0	0
pCluster_169377	Eukaryota	Multi-affiliation	Multi-affiliation	Multi-affiliation	Multi-affiliation	Multi-affiliation	Multi-affiliation	Multi-affiliation		0	0	0	0	0	0	0	0	0	0	0	0	0	0	0	0	0	0	0	0	0	0	0	0	0	0	0	0	0	0	0	0	0	0	0	0	0	0	0	0
pCluster_169382	Eukaryota	Alveolata	Ciliophora	Spirotrichea	Oligotrichia	Strombidiidae	Strombidium	Strombidium_basimorphum		0	0	0	0	0	0	0	0	0	0	0	0	0	0	0	0	0	0	0	0	0	0	0	0	0	0	0	0	0	0	0	0	0	0	0	0	0	0	0	0
pCluster_169537	Eukaryota	Multi-affiliation	Multi-affiliation	Multi-affiliation	Multi-affiliation	Multi-affiliation	Multi-affiliation	Multi-affiliation		0	0	0	0	0	0	0	0	0	0	0	0	0	0	0	0	0	0	0	0	0	0	0	0	0	0	0	0	0	0	0	0	0	0	0	0	0	1	0	0
pCluster_169572	Eukaryota	Alveolata	Ciliophora	Spirotrichea	Oligotrichia	Strombidiidae	Strombidium	Strombidium_conicum		0	0	0	0	0	0	0	0	0	0	0	0	0	0	0	0	0	0	0	0	0	0	0	0	0	0	0	0	0	0	0	0	0	0	0	0	0	0	0	1
pCluster_170753	Eukaryota	Alveolata	Ciliophora	Multi-affiliation	Multi-affiliation	Multi-affiliation	Multi-affiliation	Multi-affiliation		0	0	0	0	0	0	0	0	0	0	0	0	0	0	0	0	0	0	0	0	0	0	0	1	0	0	0	0	0	0	0	0	0	0	0	0	0	0	0	0
pCluster_171783	Eukaryota	Alveolata	Ciliophora	Spirotrichea	Oligotrichia	Strombidiidae	Multi-affiliation	Multi-affiliation		0	0	0	0	0	0	0	0	0	0	0	0	0	0	0	0	0	1	0	0	0	0	0	0	0	0	0	0	0	0	0	0	0	0	0	0	0	0	0	0
pCluster_174045	Eukaryota	Alveolata	Ciliophora	Multi-affiliation	Multi-affiliation	Multi-affiliation	Multi-affiliation	Multi-affiliation		0	0	0	0	0	0	0	0	0	0	0	0	0	0	0	0	0	0	0	0	0	0	0	0	0	0	0	0	0	0	0	0	0	0	0	0	0	0	0	0
pCluster_174073	Eukaryota	Alveolata	Ciliophora	Spirotrichea	Oligotrichia	Strombidiidae	Strombidiidae_X	Strombidiidae_X_sp._strain2		0	0	0	0	0	0	0	0	0	0	0	0	0	0	0	0	0	0	0	0	0	0	0	0	0	0	0	0	1	0	0	0	0	0	0	0	0	0	0	0
pCluster_174272	Eukaryota	Alveolata	Ciliophora	Spirotrichea	Oligotrichia	Strombidiidae	Multi-affiliation	Multi-affiliation		0	0	0	0	0	0	0	0	0	0	0	0	0	0	0	0	0	0	0	0	0	0	0	0	0	0	0	0	0	0	0	0	0	0	0	0	0	0	0	0
pCluster_174568	Eukaryota	Alveolata	Ciliophora	Spirotrichea	Oligotrichia	Strombidiidae	Multi-affiliation	Multi-affiliation		0	0	0	0	0	0	0	0	0	0	0	0	0	0	0	0	0	0	0	0	0	0	0	0	0	0	0	0	0	1	0	0	0	0	0	0	0	0	0	0
pCluster_174635	Eukaryota	Alveolata	Ciliophora	Spirotrichea	Oligotrichia	Strombidiidae	Multi-affiliation	Multi-affiliation		0	0	0	0	0	0	0	0	0	0	0	0	0	0	0	0	0	0	0	0	0	0	0	1	0	0	0	0	0	0	0	0	0	0	0	0	0	0	0	0
pCluster_176060	Eukaryota	Alveolata	Ciliophora	Spirotrichea	Oligotrichia	Strombidiidae	Strombidium	Strombidium_conicum		0	0	0	0	0	0	0	0	0	0	0	0	0	0	0	0	0	0	0	0	0	0	0	0	0	0	0	0	0	0	0	0	0	1	0	0	0	0	0	0
pCluster_177044	Eukaryota	Archaeplastida	Chlorophyta	Chlorophyceae	Chlamydomonadales	Chlamydomonadales_X	Chlamydomonas	Chlamydomonas_sp.		0	0	0	0	0	0	0	0	0	0	0	0	0	0	0	0	0	0	0	0	0	0	0	0	0	0	0	0	0	0	0	0	0	0	0	0	1	0	0	0
pCluster_178779	Eukaryota	Archaeplastida	Chlorophyta	Chlorophyceae	Chlamydomonadales	Chlamydomonadales_X	Chlamydomonas	Chlamydomonas_sp.		0	0	0	0	0	0	0	0	0	0	0	0	0	0	0	0	0	0	0	0	0	0	0	0	0	0	0	0	0	0	0	0	0	0	0	0	1	0	0	0
[truncated: 134 more rows]
[truncated: 8 more columns]
