# Supplementary material for: Oyster hemolymph is a complex and dynamic ecosystem hosting bacteria, protists and viruses
Source: Anim Microbiome. 2020 Apr 28;2:12. doi: 10.1186/s42523-020-00032-w (PMC7807429; doi:10.1186/s42523-020-00032-w)
Supplement: Supplementary file 4 — Additional file 4: Table S 4. Viral contig table with sequence tag count per sample and taxonomic affiliations. [file 42523_2020_32_MOESM4_ESM.xlsx]

## Sheet: feuille
Additional file4_Table S4: Virus relative abundances of contigs (coverage in reads/base) and corresponding taxonomic affiliations (for the 200 most abundant contigs) in seawater (SW) and for the five oysters families (in triplicats; a, b and c) kept in hatchery (Hat) and after transplantation in natural environment outside (Non-Inf) or during (Inf) an infectious period.
Contig ID	Contig length	Most probable Taxonomic affiliation	SW_Hat	Hat_F9a	Hat_F9b	Hat_F9c	Hat_F15a	Hat_F15b	Hat_F15c	Hat_F21a	Hat_F21b	Hat_F21c	Hat_F32a	Hat_F32b	Hat_F32c	Hat_F44a	Hat_F44b	Hat_F44c	SW_Non-Inf	Non-Inf_F9a	Non-Inf_F9b	Non-Inf_F9c	Non-Inf_F15a	Non-Inf_F15b	Non-Inf_F15c	Non-Inf_F21a	Non-Inf_F21b	Non-Inf_F21c	Non-Inf_F32a	Non-Inf_F32b	Non-Inf_F32c	Non-Inf_F44a	Non-Inf_F44b	Non-Inf_F44c	SW_Inf	Inf_F9a	Inf_F9b	Inf_F9c	Inf_F15a	Inf_F15b	Inf_F15c	Inf_F21a	Inf_F21b	Inf_F21c	Inf_F32a	Inf_F32b	Inf_F32c	Inf_F44a	Inf_F44b
NODE_2957_length_10198_cov_264.412	10198	Myoviridae	50.4549	288.88	0	0	3736.43	1311.03	14.6349	0	0.644024	0	3013.07	1827.27	29.8253	819.496	311.786	1621.78	0	0	0	5.25388	0	0	0	0	5.6467	2.78594	0	0	0	0	0	0	0	0	0	0	0	0	0	0	0	0	0	0	0	0	0
NODE_3643_length_8901_cov_315.849	8901	Myoviridae	37.0074	1749.68	0	2.43626	206.413	372.595	0	194.72	311.689	97.2266	396.028	422.019	4.90518	6372.13	746.146	425.814	0	0	0	0	0	0	0	0	0	0	0	0	0	1.13959	0	0	0	0	0	0	0	0	0	0	0	0	0	0	0	0	0
NODE_904_length_21178_cov_614.93	21178	Myoviridae	0	1976.11	5.34681	18.1001	793.935	854.413	0	255.741	662.097	232.211	1630.77	822.183	10.5591	4.24024	1238.59	340.403	0	108.854	94.0289	134.174	14.5929	12.5871	112.233	39.7415	68.0728	74.1627	15.3042	55.259	49.5978	1.57041	22.4303	1.02962	0	23.6022	9.23503	15.9696	0	1.42497	0	0	3.90065	0	0	7.12087	8.96743	2.58921	1.78139
NODE_2552_length_11231_cov_278.369	11231	Myoviridae	68.6155	11.6066	0	0	3949.61	1176.14	6.63467	0	6.97955	4.20558	1645.33	801.888	8.90269	112.82	144.895	217.129	0	0	6.90158	29.1082	0	0	3.58074	0	21.927	9.88561	0	0	7.5389	0	0	3.24094	0	0	0	0	0	0	0	0	0	0	0	0	0	0	0
NODE_459_length_30829_cov_255.3	30829	Myoviridae	71.8659	50.9524	0	0	1223.89	359.68	6.35574	0	1.2487	0	1000.82	420.351	10.5868	460.778	64.0363	174.352	0	1.36448	6.53705	11.6628	0	0	0	0	7.08999	1.58968	0	0	0	0.818144	0	0	0	0	0	0	0	0	0	0	0	0	0	0	0	0	0
NODE_262_length_37777_cov_253.345	37777	Myoviridae	5.14859	225.746	0	1.53424	106.438	272.432	0	13.5493	32.2924	37.0811	65.0873	42.6568	3.29635	2363.81	146.674	271.081	0	0	2.49016	0	0	0	0	0	0	0	0	0	0	0	0	0	0	0	0	0	0	0	0	0	0	0	0	0	0	0	0
NODE_1967_length_13351_cov_177.005	13351	OsHV-1 µVar	0	0	0	0	0	0	0	0	0	12.665	0	0	0	0	0	0	0	0	0	0	0	0	0	0	0	0	0	0	0	0	0	0	1.78576	4.09737	1.70742	0	5741.15	5323.93	6603.15	0	2.30351	3.26109	5007.25	3161.45	3355.51	3.04147	0
NODE_1_length_178869_cov_179.601	178869	OsHV-1 µVar	0	0	0	0	0	0	0	0	0	22.0203	0	0	0	0	0	0	0	0	0	0	0	0	0	0	0	0	0	0	0	0	0	0	0	5.17089	0	0	3643.35	3661.46	3580.81	0	0	1.1262	1894.52	1394.91	1415.84	1.03701	0
NODE_103_length_46052_cov_599.512	46052	Other Caudovirales	100.102	347.964	0	1.92588	0	395.263	0	96.0756	792.681	331.255	915.406	1527.54	64.7548	53.1102	564.34	128.254	0	163.944	110.507	120.183	12.4617	13.1449	108.771	20.5032	66.1022	19.4901	69.1176	91.6392	182.943	10.6654	169.91	7.97958	0	11.3505	15.0889	58.7563	0	0.728357	1.02009	4.04154	3.57913	0	0	21.2529	4.09756	1.72995	2.42622
NODE_15812_length_3403_cov_540.024	3403	Other Caudovirales	1.30932	0	0	0	0	0	0	0	0	1.14515	0	0	0	0	0	0	6.49605	113.325	224.75	127.27	27.2645	28.7639	261.006	248.877	251.702	167.969	68.6639	379.647	179.433	43.8755	296.914	4.86525	197.791	298.681	53.0024	139.242	15.6237	3.05129	8.08979	73.1553	23.5163	30.4109	116.999	217.304	193.217	149.787	87.0846
NODE_32148_length_2121_cov_325.404	2121	Other Caudovirales	2.46836	0	0	0	0	0	0	0	0	0.976113	0	0	0	0	0	0	6.90297	79.8814	139.472	131.6	10.4432	22.2329	202.348	153.588	183.222	141.889	51.4841	308.27	128.301	39.2252	267.56	5.54784	107.581	196.469	56.3566	96.0508	10.6904	2.52819	7.66198	55.246	20.5146	22.148	109.886	140.934	147.401	106.736	81.2159
NODE_49416_length_1618_cov_337.049	1618	Other Caudovirales	0	0	0	0	0	0	0	0	0	0.812762	0	0	0	0	0	0	5.43451	87.6595	164.973	105.782	22.0988	22.5697	228.899	192.529	198.955	136.909	57.0736	298.333	180.378	32.8502	257.399	3.96791	98.8649	163.875	35.4686	93.3624	8.87095	1.52763	5.54978	35.5315	10.2041	16.6924	97.2526	102.72	103.097	80.368	48.546
NODE_44602_length_1725_cov_317.88	1725	Phage	12.3277	0	0	0	0	0	0	0	0	1.63189	2.17962	0	0	0	0	3.0404	179.665	382.323	2356.31	825.275	887.676	764.566	825.275	3916.22	1026.1	1793.46	1300.21	5749.39	1048.2	815.555	4636.18	86.9123	459.969	3008.97	971.636	105.451	177.403	69.9062	124.242	1753.78	206.613	161.921	2439.03	922.621	2324.7	2920.13	1884.69
NODE_18120_length_3101_cov_369.223	3101	Phage	0	0	0	0	0	0	0	0	0	0.963116	0	0	0	0	0	0	270.55	327.944	1557.37	762.355	460.705	400.699	689.982	1841.97	862.351	863.197	776.027	2871.63	524.491	393.895	1959.09	41.7879	126.133	495.423	162.652	18.1469	33.0445	10.4136	23.051	258.32	34.3475	37.6121	405.773	166.652	354.028	455.307	288.905
NODE_36483_length_1954_cov_474.24	1954	Phage	0	0	0	0	0	0	0	0	0	14.4907	0	0	0	0	0	0	0	0	0	0	0	0	0	0	0	0	0	0	0	0	0	0	13.6057	1883.53	1042.52	101.206	127.36	111.533	56.1354	704.297	367.593	135.195	3060.41	1748.73	1883.61	4115.95	1101.81
NODE_31655_length_2144_cov_167.157	2144	Phage	0	0	0	0	0	0	0	0	0	0	0	0	0	0	0	0	102.95	171.188	889.361	299.014	483.25	453.224	236.63	1729.78	385.927	600.27	650.214	2443.6	362.502	411.944	1796.13	28.6036	175.403	602.203	219.996	13.9068	43.3316	12.3875	28.8247	353.805	39.8029	27.6912	546.582	194.919	471.207	595.996	350.426
NODE_25147_length_2488_cov_332.562	2488	Phage	0	0	0	0	0	0	0	0	0	0	0	0	0	0	0	0	32.845	162.732	962.021	408.551	423.139	371.56	373.598	1660.06	567.468	722.382	602.316	2595.42	417.362	342.818	2012.9	29.0786	53.0998	445.223	144.216	21.4835	26.8411	6.80853	27.4372	199.768	27.7136	29.8631	334.358	128.753	311.675	381.216	271.03
NODE_20484_length_2858_cov_530.062	2858	Phage	5.62615	0.435899	0	0	0	0	0	0	0	0	17.0153	0	0	0	0	0	43.8408	227.412	1072.5	364.848	682.751	601.903	278.22	2093.35	542.122	599.631	904.671	3064.6	413.371	453.82	2199.59	39.507	0	14.0231	8.25032	0	0.957767	0	0	6.96994	0	0	11.1472	3.89557	11.8641	10.5181	0
NODE_28209_length_2311_cov_105.044	2311	Phage	7.77149	0	0	0	0	0	0	0	0	0	0	0	0	0	0	0	79.6686	95.2753	564.135	194.869	211.73	195.052	179.759	894.146	242.096	392.389	268.539	1331.11	218.66	208.47	1032.62	16.4573	260.375	923.307	269.546	16.5255	63.4562	18.8355	38.1729	501.757	61.3348	44.0679	819.975	301.287	668.894	895.066	513.723
NODE_14349_length_3621_cov_245.35	3621	Phage	37.8198	286.513	0	0	2783.44	1126.86	11.261	0	0.589143	0	2513.58	1323.99	19.6748	803.876	273.59	953.901	0	0	0	4.34092	0	0	0	0	6.53865	7.51053	0	0	0	0	0	0	0	0	0	0	0	0	0	1.27494	0	0	0	0	0	0	0
NODE_24320_length_2542_cov_278.441	2542	Phage	0	0	0	0	0.791556	0	0	0	0	8.00683	0	0	0	0	4.84885	0	0	0	0	0	0	0	0	0	0	0	0	0	0	0	0	0	34.6812	1062.58	601.944	52.6284	83.2628	59.3796	24.5971	353.654	212.833	61.6059	2001.44	861.057	1039.83	2218.06	526.15
NODE_53367_length_1543_cov_146.589	1543	Phage	4.16326	0	0	0	0	0	0	0	0	0.530317	0	0	0	0	0	0.738478	75.1778	105.029	637.054	210.555	216.974	173.209	199.082	965.773	264.516	427.732	303.444	1442.48	219.648	209.348	1105.1	19.4217	157.98	452.071	145.014	10.2861	28.2159	10.2279	22.1275	236.796	29.0484	16.9845	365.682	149.114	317.157	406.934	239.864
NODE_17424_length_3182_cov_490.473	3182	Phage	0	0	0	0	0	0	0	0	0	5.59292	0	1.83034	0	0	0	0	38.88	163.32	1196.15	411.71	346.158	258.439	387.534	725.032	706.63	458.49	430.608	1257.83	406.319	268.117	1034.33	28.52	0	4.17535	0	0	0	0	0	2.42804	0.925251	0	3.04046	2.9981	1.52294	4.55317	0
NODE_963_length_20397_cov_368.418	20397	Phage	0	18.7391	0	0	0	4.17238	0	0	0	0	13.9353	4.10966	1.23466	0	57.0741	0	0	292.815	340.817	1240.51	14.1343	33.1318	322.416	13.3874	64.1675	109.296	252.521	682.529	3365.42	9.83877	147.848	10.4097	0	0	0	0	0	0	0	0	0	0	0	0	0	0	0
NODE_6876_length_5978_cov_187.857	5978	Phage	0	0	0	0	0	0	0	0	0	0	0	0	0	0	0	0	173.239	122.238	511.801	275.777	182.83	168.643	294.715	644.618	372.026	367.227	328.017	896.421	261.397	164.101	784.188	16.3424	121.563	278.798	99.05	18.7536	14.2671	6.10097	19.284	142.668	19.3432	24.6607	204.448	99.4894	210.807	234.265	157.951
NODE_29663_length_2238_cov_401.897	2238	Phage	0	0	0	0	0	0	0	0	0	0	0	0	0	0	0	0	12.25	120.48	786.217	361.983	221.647	149.866	315.866	617.822	547.462	371.366	283.846	1233.09	247.861	163.188	668.328	16.9977	0	5.72272	0	0	0	0	0	1.6577	0	0	0	3.45562	2.26474	8.45275	9.67436
NODE_52839_length_1552_cov_256.347	1552	Phage	0	0	0	0	1.01972	0	0	0	0	5.74174	0	0	0	0	1.77609	0	0	0	0	0	0	0	0	0	0	0	0	0	0	0	0	0	12.1798	645.801	376.406	18.9239	50.3798	36.6437	23.1626	254.27	128.633	61.7352	1211.31	609.5	617.986	1264.63	374.486
NODE_36449_length_1955_cov_215.992	1955	Phage	4.12685	0	0	0	0	0	0	0	0	1.63215	0	0	0	0	0	0	537.568	247.711	409.42	381.915	210.127	205.993	495.041	489.48	447.494	201.403	543.433	360.999	284.031	158.64	276.31	8.49433	349.032	54.0189	24.802	38.6548	4.05505	1.92572	8.28902	30.1721	8.17043	4.22237	32.6128	42.6811	38.6951	52.6822	66.6062
NODE_14334_length_3624_cov_240.408	3624	Phage	52.4065	9.83077	0	0	2358.33	633.022	0	0	5.89079	0.986816	934.997	443.581	4.06919	140.788	97.2628	108.116	0	1.7129	9.93042	27.8385	0	0	2.07369	0	26.2393	16.5033	2.84258	0	4.26604	0.802612	0	3.70827	0	0	0	0	0	0	0	0	0	0	0	0	0	0	0
NODE_8998_length_4985_cov_516.727	4985	Phage	0	0	0	0	0	0	0	0	0	0	0	0	0	0	0	0	137.166	191.669	445.119	702.187	135.62	151.224	670.029	263.094	544.135	290.164	156.122	438.218	295.762	70.146	238.875	20.4517	1.71997	12.3986	11.443	2.89866	1.53307	0.657366	0	5.05657	2.8872	0	4.4752	19.4919	5.69013	10.9724	4.02327
NODE_28986_length_2273_cov_49.2363	2273	Phage	0	0	0	0	0	0	0	0	0	9.21747	0	0	0	0	0	0	0	0	0	0	0	0	0	0	0	0	0	1.06385	0	0	0	0	29.8886	530.605	332.305	34.5729	34.6159	24.7893	14.2096	171.327	130.537	26.1822	719.444	486.859	535.138	1101.8	338.899
NODE_18339_length_3077_cov_270.25	3077	Phage	0	0	0	0	0	0	0	0	0	0	0	0	0	0	0	0	61.1492	61.6812	362.543	129.547	115.477	92.0814	158.638	436.023	209.975	252.573	190.49	696.564	141.246	109.307	474.793	10.6851	51.3387	180.936	59.5074	6.8318	11.236	5.00494	10.8453	97.6315	10.3962	10.4679	146.53	61.4169	143.605	165.092	112.454
NODE_43561_length_1751_cov_224.717	1751	Phage	0	0	0	0	0	0	0	0	0	1.99054	0	0	0	0	0	0	403.266	196.568	398.142	322.181	186.376	160.481	413.16	463.418	370.325	172.206	354.67	364.583	223.253	130.921	284.813	8.28613	133.46	62.7915	30.0516	24.039	4.96632	1.8501	5.72088	33.8317	3.95565	1.64539	31.4152	37.5747	43.2427	55.078	58.6878
NODE_10147_length_4591_cov_227.066	4591	Phage	0	299.865	0	0.807781	0	0	0	1.20176	9.52115	4.48964	70.3463	309.972	2.01615	0	0	0	0	0	6.66463	0	0	0	0	0	0	0	0	8.97599	22.5152	0	0	0	0	731.275	809.807	1569.06	0	0	0	26.7444	21.3067	2.23158	22.081	310.283	93.5292	13.1772	13.3306
NODE_38429_length_1893_cov_95.3381	1893	Phage	0	0	0	0	0	0	0	0	0.316009	4.5271	0	0	0	0	0.983461	0	0	0	0	0	0	0	1.67526	0	0	0	0	0	0	0	0	0	48.1785	432.49	246.363	17.7332	42.2664	34.3529	14.8499	165.279	74.7859	19.7585	960.178	367.944	398.785	1001.18	266.27
NODE_20152_length_2889_cov_559.275	2889	Phage	0	0	0	0	0	0	0	0	0	0	0	0	0	0	0	0	0	89.9538	559.939	35.143	463.764	226.158	37.0306	525.922	124.593	104.924	165.833	456.782	47.7023	238.279	308.009	6.25275	0	138.255	49.9559	5.47854	5.24519	0.906496	7.32809	54.977	10.9898	9.51887	78.6587	54.8517	60.8081	119.102	67.179
NODE_3644_length_8900_cov_405.973	8900	Phage	0	0	0	0	0	0	0	0	0	10.5519	0	0	0	0	0	0	0	0	0	0	0	0	0	0	0	0	0	0	0	0	0	0	151.351	586.127	389.903	103.467	103.141	30.0777	46.4483	289.224	101.609	67.0403	400.231	213.84	421.472	538.888	381.758
NODE_6391_length_6259_cov_746.095	6259	Phage	0	0	0	0	0	0	0	0	0	29.039	0	0	0	0	0	0	59.4026	57.9349	373.226	43.1727	152.532	93.2405	63.01	363.879	158.337	139.719	230.773	259.462	89.5426	172.683	378.688	8.23078	27.7848	201.277	96.189	58.4438	23.6675	11.4441	40.4689	185.147	24.8498	43.8817	100.884	83.388	132.056	106.144	207.221
NODE_47023_length_1669_cov_215.64	1669	Phage	6.80049	0	0	0	0	0	0	0	0	1.62145	0	0	0	0	0	0	445.021	179.632	275.495	256.251	152.795	171.931	356.841	336.584	338.306	174.886	391.3	276.393	181.071	143.897	217.829	6.3617	507.656	66.4114	32.4906	49.615	2.72415	3.37325	9.53708	28.2904	8.34762	2.60309	30.5026	48.9207	46.1781	48.9067	51.0234
NODE_31672_length_2143_cov_208.433	2143	Phage	5.56592	0	0	0	0	0	0	0	0	2.35419	0	0	0	0	0	0	354.66	179.482	245.45	230.113	170.388	181.724	353.119	323.547	301.808	203.427	360.939	250.228	171.006	146.01	263.483	4.4418	489.052	57.0903	28.0802	42.4872	1.67408	1.53278	8.65214	24.1752	7.05003	3.3727	22.6346	32.6513	40.5488	38.2833	47.3041
NODE_2863_length_10407_cov_556.659	10407	Phage	3.5147	7.25301	0	0	59.1915	107.045	0	96.3285	186.551	79.0761	347.28	527.029	4.0049	12.7492	93.0671	44.0828	0	0	0	4.18243	0	0	0	3.94545	67.0253	26.2871	32.3825	141.207	128.463	0.850751	0	2.23137	0	49.9536	151.57	326.766	1.87082	1.6386	3.87993	167.137	107.828	27.4879	7.42073	81.7889	35.0261	112.322	249.986
NODE_10789_length_4394_cov_440.78	4394	Phage	0	0	0	0	0	0	0	0	0	0.57262	0	0	0	0	0	0	0	0	0	0	0	0	0	0	0	0	0	0	0	0	0	0	277.321	684.192	202.348	257.344	11.647	13.7607	42.3515	185.835	52.188	57.5679	284.958	373.199	444.836	361.864	231.961
NODE_7096_length_5854_cov_329.114	5854	Phage	1.53958	0	0	0	0	0	0	0	0	0	0	0	0	0	0	0	517.756	242.29	263.138	302.372	225.647	236.292	366.298	304.978	328.411	123.592	285.162	207.29	121.667	182.148	143.059	6.81579	12.3468	4.87327	2.59379	1.24972	0	0	0	2.6357	0	0	3.60159	2.66163	1.74089	2.51805	0
NODE_16883_length_3253_cov_459.106	3253	Phage	0	0	0	0	0	0	0	0	0	0	0	0	0	0	0	0	201.995	80.7823	309.419	562.365	77.9085	56.131	595.228	171.671	464.508	217.351	92.6655	161.296	245.812	46.6168	133.368	11.4378	45.1026	17.3264	11.3562	3.14083	1.16656	0	4.38492	6.81206	2.27993	0.944798	4.08	17.0993	4.84841	12.1229	8.97879
NODE_23775_length_2581_cov_229.905	2581	Phage	0	0	0	0	0	0	0	0	0	0	0	0	0	0	0	0	8.06922	59.5808	411.435	191.605	119.873	82.3061	163.672	310.992	303.859	152.226	138.281	577.718	119.586	83.2822	318.413	6.99208	0	5.33529	0	0	0	0	0	1.34968	0	0	0	1.04537	0	2.72386	2.22122
NODE_12836_length_3888_cov_266.666	3888	Phage	0	0	0	0	0	0	0	0	0	3.87226	0	0	0	0	0	0	0	0	0	0	0	0	0	0	0	0	0	0	0	0	0	0	161.36	419.72	242.306	135.029	97.7394	25.0727	35.4467	203.222	63.0874	53.888	479.827	197.767	363.425	319.57	244.907
NODE_39845_length_1853_cov_568.851	1853	Phage	0	0	0	0	0	0	0	0	0	0	0	0	0	0	0	0	25.3397	91.7026	223.074	225.517	35.6189	56.4256	384.845	106.083	217.986	133.776	38.2205	322.351	216.511	23.6599	305.39	5.53384	345.092	124.202	16.9013	14.7144	0.85528	2.29736	4.00678	28.1684	13.4577	1.69498	31.0507	57.8175	65.6376	90.4669	26.8615
NODE_37430_length_1924_cov_188.062	1924	Phage	0	0	0	0	0	0	0	0	0	0	0	0	0	0	0	0	123.362	76.5712	215.352	154.881	138.327	144.338	151.559	377.488	158.186	159.353	178.181	341.862	99.2328	140.643	464.633	8.4029	13.0425	10.6195	10.5166	0	0.826943	0	0	5.52023	0	0	6.66469	5.94295	15.5489	13.4019	7.35786
NODE_17049_length_3230_cov_181.338	3230	Phage	239.074	0	0	0	0	0	0	0	0	0	0	0	0	0	0	0	2528.95	165.303	5.81674	11.7622	289.826	204.84	7.16483	143.369	5.63016	7.92869	125.168	8.23974	21.0261	402.501	33.5252	2.8451	10.8963	0	0	0	0	0	0	0	0	0	0	1.14269	0	0	0
NODE_4151_length_8202_cov_184.429	8202	Phage	1.82	0	0	0	0	0	0	0	0	2.30747	0	0	0	0	0	0	33.1595	10.5155	34.2047	19.8086	19.3508	17.408	25.5941	33.4168	24.7897	52.103	15.2332	24.4347	28.8638	22.4622	44.3711	1.63251	1412.86	116.842	125.918	20.9487	16.248	6.48576	21.7601	124.453	26.7893	7.90736	53.6629	88.3288	91.9013	145.747	137.39
NODE_1188_length_18058_cov_315.308	18058	Phage	1.52099	0	0	0	0	0	0	0	0	5.79866	0	0	0	0	0	0	33.5833	8.02895	20.0521	14.3639	12.313	10.2219	8.7252	14.0008	9.20281	11.8589	11.8755	8.47999	15.7505	16.2673	10.7375	0	1435	111.33	135.337	58.7215	13.7751	7.60273	29.1014	145.604	34.5005	19.8816	33.676	94.3541	92.8371	124.747	143.925
NODE_7142_length_5832_cov_356.952	5832	Podoviridae	0	0	0	0	0	0	0	0	0	0	0	0	0	0	0	0	11.3069	100.954	783.84	324.368	191.655	126.613	238.512	601.432	462.854	373.903	213.033	1295.37	200.112	151.768	643.443	24.8555	0	10.1888	0	0	0	0	0	3.60519	0	0	2.1916	1.25892	1.69524	4.19853	10.2427
NODE_4838_length_7477_cov_387.387	7477	Podoviridae	0	0	0	0	0	0	0	0	0	0	0	0	0	0	0	0	229.782	189.444	414.44	352.778	154.235	137.545	395.707	437.378	342.352	176.549	329.945	396.352	214	116.132	321.694	7.7642	35.455	43.7835	18.9673	10.5828	3.51122	0	3.98814	16.0019	1.97718	2.66496	25.6532	18.5584	23.3256	24.5613	44.4068
NODE_7479_length_5650_cov_369.507	5650	Podoviridae	0	0	0	0	0	0	0	0	0	0	0	0	0	0	0	0	254.297	195.922	463.926	404.552	132.583	123.312	376.254	427.229	374.802	295.179	222.736	396.246	223.944	118.614	363.109	9.19116	27.3363	25.4388	5.64343	0	1.16843	0	0	12.6327	4.21318	2.10567	10.144	7.04701	11.8879	15.6184	6.77203
NODE_5703_length_6734_cov_381.153	6734	Podoviridae	2.82121	0	0	0	0	0	0	0	0	2.62814	0	0	0	0	0	0	10.0598	139.918	176.346	115.896	31.0038	51.787	300.735	356.673	206.838	104.815	127.812	360.085	105.648	71.1019	310.428	2.99567	225.485	194.871	40.2568	244.391	7.29664	2.67392	20.0784	61.9735	39.1184	60.2432	72.2407	225.665	151.68	118.856	138.744
NODE_2767_length_10650_cov_459.655	10650	Podoviridae	0	0	0	0	0	0	0	0	0	0	0	0	0	0	0	0	5.4427	86.2052	151.013	71.2869	13.8874	24.2761	191.446	194.344	144.965	81.3363	49.3785	229.942	99.3901	33.7546	219.524	2.12128	188.382	197.489	35.0619	115.454	10.687	3.52192	8.07344	57.6649	22.8531	26.6382	73.7722	163.141	129.038	104.132	89.1903
NODE_7787_length_5494_cov_298.226	5494	Siphoviridae	46.7879	1095.32	0	3.04109	173.028	258.703	0	141.431	217.806	56.2055	186.603	185.775	3.60436	6206.9	548.627	385.057	0	0	0	0	0	0	0	0	0	0	0	0	0	0	0	0	0	0	0	0	0	0	0	0	0	0	0	0	0	0	0
NODE_12069_length_4059_cov_275.652	4059	Siphoviridae	36.4218	1190.73	0	2.88883	153.538	264.21	0	151.925	200.96	21.1489	283.398	142.737	0	4897.66	927.353	542.388	0	0	0	0	0	0	0	0	0	0	0	0	0	0	0	0	0	0	0	0	0	0	0	0	0	0	0	0	0	0	0
NODE_10021_length_4633_cov_364.973	4633	Siphoviridae	0	0	0	0	0	2.53504	0	0	0.610556	6.62357	0	0	0	0	13.3997	0	0	0	0	0	0	0	0.970336	0	0	0	0	0	0	0	0	0	167.527	896.44	511.561	41.9191	99.1682	58.2012	28.4008	429.082	168.558	62.7842	1854.53	701.012	843.026	1983.33	500.94
NODE_1841_length_13943_cov_435.558	13943	Siphoviridae	0	0	0	0	0	0	0	0	0	0	0	0	0	0	0	0	2852.08	179.438	693.641	886.539	226.389	405.297	835.646	1120.39	809.713	521.08	681.758	599.493	437.936	495.603	448.202	24.1487	3.7461	5.88343	9.52338	2.19195	2.05951	0.56227	0	5.49405	1.66353	0	12.5968	5.38044	11.0502	11.7887	8.8057
NODE_5026_length_7306_cov_288.375	7306	Siphoviridae	45.1035	641.002	0	1.28117	97.1616	139.709	0	70.1899	116.224	32.9365	106.958	110.965	1.72221	6207.97	314.109	190.339	0	0	0	0	0	0	0	0	0	0	0	0	0	0.978865	0	0	0	0	0	0	0	0	0	0	0	0	0	0	0	0	0
NODE_1015_length_19832_cov_536.59	19832	Siphoviridae	0	0	0	0	0	0	0	0	0	0	0	0	0	0	0	0	33.6901	71.1261	408.286	164.336	267.552	157.02	212.055	359.525	281.067	393.783	337.528	959.799	161.683	318.682	1206.31	14.1123	2.19662	79.5656	24.5898	20.6359	4.9077	1.95071	4.49266	26.2262	6.15941	5.5191	40.0669	36.8081	43.0893	59.1452	30.2168
NODE_2487_length_11415_cov_401.059	11415	Siphoviridae	0	0	0	0	0	0	0	0	0	0	0	0	0	0	0	0	14.8646	98.9255	713.152	247.009	233.696	167.146	185.558	532.008	370.742	316.18	237.124	1123.36	220.78	169.293	782.208	22.1743	0	3.30374	1.27568	0	0	0	0	2.40208	0	0	0	1.13412	3.11635	0	0
NODE_858_length_21787_cov_419.128	21787	Siphoviridae	0	18.8112	0	0	2.06341	128.664	0	22.6973	34.0547	0	30.2972	14.1913	0	0	46.5732	20.262	0	182.402	257.837	433.096	17.9034	38.7996	404.472	129.745	680.67	1050.31	26.5804	229.964	811.758	25.6512	527.283	35.6934	0	0	0	0	0	0	0	0	0	0	0	0	0	1.85751	0
NODE_12116_length_4047_cov_271.59	4047	Siphoviridae	24.0879	689.991	0	2.23585	117.235	204.74	0	124.083	201.939	59.5885	89.3751	161.599	3.96208	2791.11	191.026	199.828	0	0	0	0	0	0	0	0	0	0	0	0	0	0	0	0	0	0	0	0	0	0	0	0	0	0	0	0	0	0	0
NODE_1157_length_18376_cov_403.551	18376	Siphoviridae	0	0	0	0	0	0	0	0	0	0	0	0	0	0	0	0	1193.63	107.588	367.824	465.011	141.803	273.257	399.523	596.821	419.179	268.178	375.31	353.044	174.479	294.682	189.267	11.6494	1.94247	4.50503	6.58901	0	1.15451	0	0	2.90736	1.62488	0	6.02132	2.67046	6.03347	6.10262	4.44245
NODE_75_length_49031_cov_468.009	49031	Siphoviridae	5.03104	402.62	0	0.652056	190.004	113.018	6.05312	308.675	44.8716	250.303	1635.95	327.167	5.39013	156.002	56.2274	57.6027	0	13.5535	14.4137	24.7757	25.0809	75.1914	92.8461	3.56167	6.36157	13.3183	29.916	8.57572	24.0193	6.30259	0	1.18283	0	19.8674	48.296	402.32	0	0	2.51644	2.03308	2.63624	0	0	17.7408	7.11903	4.958	3.58298
NODE_33331_length_2071_cov_274.107	2071	Siphoviridae	0	0	0	0	1.71271	0	0	0	0	5.92157	1.63949	0	0	0	0	0	0	0	0	0	0	0	0	0	0	0	0	0	0	0	0	0	8.71824	441.708	283.058	13.4952	29.4577	30.8848	12.8038	169.223	83.8377	14.9394	812.148	409.724	407.617	1166.97	211.914
NODE_323_length_35329_cov_470.331	35329	Siphoviridae	6.03942	633.604	0	0.90548	41.5888	705.368	0	62.6539	91.9997	92.9612	844.09	409.614	11.3816	3.87	145.317	49.3993	0	54.6216	66.5394	135.577	3.14605	5.6719	40.2781	25.499	165.28	118.779	42.1609	98.9659	199.514	5.15573	44.5269	3.01799	0	0	0	0	0	0	0	0	0	0	0	0	0	0	0
NODE_42_length_58312_cov_424.69	58312	Siphoviridae	0	0	0	0	0	0	0	0	21.7362	5.52012	89.5901	375.725	7.7516	0	90.4944	61.5945	0	0	0	0	0	0	5.4608	0	0	0	4.27424	31.4557	44.3907	0.830812	20.5252	0	0	427.438	374.033	241.482	0.813877	1.10367	7.18007	133.557	73.354	15.4256	92.5582	392.088	288.085	382.313	220.172
NODE_4617_length_7696_cov_368.15	7696	Siphoviridae	0	0	0	0	0	0	0	0	0	0	0	0	0	0	0	0	22.6735	131.093	434.969	234.511	182.258	144.971	118.311	264.094	289.174	102.812	232.299	363.689	113.031	138.639	316.955	12.1172	0	0	0	0	0	0	0	1.00239	0	0	2.66203	3.37186	0	3.86096	0
NODE_340_length_34805_cov_324.313	34805	Siphoviridae	10.8168	170.787	0	2.02704	84.5156	59.3456	0	94.2799	110.148	161.073	132.802	148.835	1.04335	1569.97	249.722	101.243	0	0	0	0	0	0	0	0	0	0	0	0	0	0	0	0	0	11.7602	12.1933	60.0585	0	0	0	0	2.8136	0	0	23.0904	4.70282	0	4.24595
NODE_46363_length_1683_cov_1008.31	1683	Unknown	0	3136.2	95.7986	18.3387	1296.6	1853.74	33.2734	362.553	3468.62	937.965	1533.49	6039.14	1512.42	1237.4	1239.4	1499.82	0	50.8721	215.858	980.38	211.742	75.4101	3295.2	147.3	106.345	1148.14	265.82	512.927	7881.75	97.9434	2320.59	78.8176	0	3500.47	1964.47	2718.18	21.5648	72.1743	265.635	347.261	4648.08	1581.28	2848.71	4337.54	6958.51	474.699	2686.21
NODE_20132_length_2891_cov_246.276	2891	Unknown	15.7153	0	0	0	0	1.31993	0	0	0.392795	1.84248	1.87806	0	0	0	0	3.69671	729.839	640.755	3327.96	1458.9	1174.89	1013.25	1252.39	4731.05	1559.7	2250.93	1648.9	7088.96	1282.7	1075.56	5044.91	115.41	631.511	2121.96	763.337	57.4979	158.901	45.7228	90.8904	1293.2	145.48	108.713	1934.85	750.713	1687.45	2192.83	1406.03
NODE_38664_length_1886_cov_694.52	1886	Unknown	0	87.4658	18.6558	2.62171	0	0	0	44.1365	18.9768	103.061	0	25.4023	6.39899	299.248	103.066	153.575	0	70.5609	24.6119	32.3901	3.76246	0.916723	0	32.9175	11.0226	90.0645	16.5987	0	73.3927	647.51	276.246	228.024	0	770.854	406.198	251.238	0	0	20.9331	371.353	1046.99	947.538	21.7413	38.9066	16.4304	8767.47	1890.2
NODE_36036_length_1968_cov_324.621	1968	Unknown	12.5399	0	0	0	0	0.658256	0	0	0	2.87983	8.81952	0	0	0	0	2.81862	325.867	478.613	2346.94	1010.6	1078	974.729	1019.43	3530.8	1524.01	1478.97	1790.22	4862.18	1041.61	828.47	4400.7	74.271	467.441	1212.97	352.062	108.321	57.6842	24.9515	78.1388	553.745	74.4259	111.073	822.969	391.379	862.784	995.278	653.678
NODE_48849_length_1630_cov_336.728	1630	Unknown	13.1358	0	0	0	0	0	0	0	0	3.16593	0	0	0	0	0	2.93088	420.497	471.656	2381.07	1224.14	880.527	731.003	1251.47	2787.5	1728.42	1199.37	1616.44	3924.37	950.12	644.918	3373.43	54.4161	436.732	1051.49	313.641	107.915	47.0742	25.204	94.4266	431.533	66.09	100.322	670.056	396.984	743.853	780.793	588.579
NODE_24357_length_2539_cov_577.576	2539	Unknown	0	682.623	58.3719	12.719	506.441	616.185	24.0084	138.561	369.989	264.091	1355.15	2015.71	129.992	1272.54	6606.09	8629.54	0	28.0577	0	4.38676	17.2694	8.94394	1.58113	23.4457	2.68883	0	21.9453	10.2137	16.9217	13.9044	9.02502	1.76593	0	29.2963	11.4285	30.2101	1.39512	2.66849	13.591	17.6634	53.217	8.3266	0	65.1429	45.434	192.431	1006.23
NODE_32358_length_2112_cov_417.507	2112	Unknown	0	0	0	0	0	0	0	0	0.309688	29.8889	0	0	0	0	0	0	0	0	0	0	0	0	1.96504	0	0	0	0	0	0	0	0	0	13.9216	2834.72	1887.66	127.817	190.709	150.867	70.7172	979.109	592.124	157.574	4218.64	2614.45	2873.56	6181.51	1642.72
NODE_48848_length_1630_cov_346.205	1630	Unknown	7.48042	0	0	0	0	0	0	0	0	2.4969	2.65202	0	0	0	0	2.12921	360.219	386.154	1972.36	942.509	720.866	621.168	1016.46	2280.54	1442.26	1004.34	1288.38	3177.82	807.524	549.004	2896.31	47.5327	413.169	894.347	268.814	98.3735	41.4119	25.2181	77.2855	397.354	49.3512	97.25	594.627	348.412	670.154	714.185	534.668
NODE_16871_length_3254_cov_499.88	3254	Unknown	0	0	0	0	0	0	0	0	0	0	0	0	0	0	0	0	184.056	10.9079	0	0	177.144	44.1221	0	2.54166	0	0	85.9589	0	0	158.022	0	0	0	1948.39	874.621	63.4315	15.0944	64.5157	336.11	554.771	369.537	958.444	383.47	1364.79	1021.65	4858	8507.97
NODE_49323_length_1620_cov_440.63	1620	Unknown	119.82	416.455	0	0	6580.28	3172.68	17.0291	0	11.4193	1.39082	5624.13	2869.76	31.8596	1187.33	592.795	1904.44	0	9.33607	21.51	84.9206	1.52452	3.43325	9.22215	0.99424	70.6628	40.4413	5.87308	2.61921	13.4368	2.95708	0	13.4245	0	0	2.87324	0	0	0	0	0.73386	2.08606	0	0	0	0	0	0
NODE_53006_length_1549_cov_398.488	1549	Unknown	4.59879	0	0	0	0	0	0	0	0	2.07812	0	0	0	0	0	8.84904	312.538	431.781	1843.66	997.321	618.614	546.085	1013.36	1976.38	1423.01	746.472	1260.85	3128.23	597.411	471.376	1965.35	41.5201	316.22	673.875	249.186	69.9063	39.3104	14.5363	55.936	292.587	48.6998	84.0045	456.14	270.582	532.894	493.562	427.576
NODE_12053_length_4062_cov_754.516	4062	Unknown	111.934	418.115	4.66682	14.7298	4047.13	488.489	8.02243	421.625	308.942	898.279	1316.75	5321.21	97.051	664.952	1279.07	736.32	0	0	0	10.3573	1.03696	0	50.477	0	0	34.8445	3.43747	30.5678	3.0455	0	98.1963	0	0	149.698	96.4835	1483.48	6.27355	15.7203	84.5263	14.0567	89.4187	100.417	213.405	38.5427	50.9592	238.783	534.62
NODE_54345_length_1526_cov_354.696	1526	Unknown	0	0	0	0	0	0	0	0	0	0.900171	0	0	0	0	0	0	263.034	303.99	1409.84	682.579	488.5	422.02	636.607	1780.86	889	873.741	832.835	2651.73	547.88	408.663	1998.24	38.0059	263.402	765.09	232.689	47.6059	50.3247	17.7127	48.7098	435.446	68.6865	66.3557	572.937	289.874	583.531	735.814	472.695
NODE_35026_length_2005_cov_179.136	2005	Unknown	2.23946	0	0	0	0	0	0	0	0	1.88359	0	0	0	0	0	1.478	210.784	225.662	1252.28	538.684	431.394	360.502	525.901	1620.22	653.932	841.896	643.775	2610.93	474.416	358.518	1800.24	36.2521	206.526	943.918	319.581	34.2192	58.9667	22.9228	45.893	512.133	63.8883	50.281	780.599	318.614	699.876	982.813	587.897
NODE_15477_length_3449_cov_374.895	3449	Unknown	8.37125	0	0	0	0	0	0	0	0	0.969147	0	0	0	0	0	2.97367	201.544	273.412	1358.36	631.933	522.478	436.481	702.117	1768.76	1011.32	661.753	938.927	2412.48	535.086	409.032	2041.38	39.0951	296.712	692.658	235.345	104.252	31.0525	14.5691	59.7126	311.218	52.4202	75.6132	458.402	242.058	581.502	536.464	364.234
NODE_14716_length_3562_cov_400.545	3562	Unknown	0	0	0	0	0	0	0	0	0	0	0	0	0	0	0	0	0	0	12.8983	0	0	0	0	0	0	0	0	0	0	0	0	0	0	1021.84	2163.6	106.202	30.6739	112.045	223.076	513.472	1897.3	1362.42	1390.21	571.264	308.839	1510.36	3805.7
NODE_16923_length_3247_cov_497.175	3247	Unknown	0	0	0	0	0	0	0	0	0	0	0	0	0	0	0	0	0	0	0	47.589	2.30805	0	299.473	20.2231	0	48.4125	6.75688	16.9183	84.8351	3.35817	31.8954	4.24004	0	295.229	1124.27	184.689	66.0498	312.571	147.09	810.164	600.707	69.5164	998.417	1120.44	862.596	2266.29	4743.54
NODE_5663_length_6769_cov_474.112	6769	Unknown	7.8079	50.8152	0	1.77058	28.9922	12.4825	0	38.1686	0.527891	81.9869	0	26.833	3.34678	0	10.2752	14.2026	0	0	0	0	0	0	0	0	0	0	0	0	0	0	0	0	0	506.242	285.13	11490.5	2.81103	25.1789	105.989	84.4329	135.241	142.981	145.467	86.1031	119.991	1326.99	868.758
NODE_19532_length_2949_cov_727.001	2949	Unknown	0	91.9704	0	15.2043	2088.24	1438.59	82.3289	50.3351	2109.32	490.619	0	205.036	0.70793	67.3268	4822.29	1852.94	0	0	28.1394	12.5205	240.154	213.306	1186.34	207.218	107.237	229.136	47.9314	0	0	219.335	418.039	40.6323	0	10.8161	0	0	82.662	37.1122	16.9523	25.3314	18.1158	9.02781	0	0	0	55.8731	162.182
NODE_37947_length_1907_cov_854.4	1907	Unknown	2.87756	377.472	15.0427	40.3783	1115.81	211.302	6.80126	2543.2	0	296.874	382.34	582.581	2.39513	30.9806	161.059	850.93	0	7.48826	116.502	1526.65	119.245	46.3894	2909.62	62.7243	108.071	274.034	19.5623	75.3597	10.2927	52.8413	292.486	204.299	0	6.72373	204.874	85.0141	0	14.7927	41.9428	105.612	118.258	60.7012	0	119.104	38.0833	1389.63	728.028
NODE_5014_length_7318_cov_241.1	7318	Unknown	0	49.7187	0	0	6894.51	5280.26	195.995	0	1.18686	0	0	0	1.66636	0	0	2.29629	0	0	0	0	331.367	609.98	1721.8	0	0	0	0	0	0	1.53935	0	0	0	0	0	0	36.8976	53.1637	37.4398	0	0	0	1.33492	1.43081	0	0	0
NODE_37673_length_1916_cov_682.074	1916	Unknown	0	36.0497	4.42846	8.75634	164.808	431.238	26.8115	30.1359	97.7132	211.501	393.418	885.975	79.4734	376.831	287.963	159.437	0	0	0	0	13.8944	18.3826	0	0	0	0	31.8436	0	0	6.07302	7.77321	0	0	34.1486	1674.19	627.961	1.25106	61.6715	151.134	143.016	206.57	540.915	14.927	93.1023	44.4088	2175.67	1356.64
NODE_51493_length_1578_cov_13.3715	1578	Unknown	98.3703	277.882	0	0	4452.38	1709.52	10.4533	1.24429	4.44422	2.27417	3002.75	1516.52	22.7342	401.338	438.976	2194.33	0	2.93376	23.5074	72.3015	0	0	18.2265	1.46222	52.5499	17.8479	0	4.13232	17.913	1.90419	4.2534	7.51427	0	0	3.27477	0	0	0	0	2.53075	1.42348	0	0	0	0	0	0
NODE_19152_length_2989_cov_337.44	2989	Unknown	62.9586	2523.06	5.47894	6.34471	432.582	586.107	0	309.334	453.677	104.205	481.307	468.684	4.77275	6519.74	1298.68	876.57	0	0	0	0	0	0	0	0	0	0	0	0	0	1.92468	0	0	0	0	0	0	0	0	0	0	0	0	0	0	0	0	0
NODE_37348_length_1927_cov_409.425	1927	Unknown	0	0	0	0	0	0	0	0	0	0	0	0	0	0	0	0	257.04	304.571	1232.87	714.016	417.491	355.548	697.49	1329.81	997.184	553.006	790.131	1961.28	404.568	299.276	1314.37	26.7363	158.073	345.924	125.338	46.8269	19.9983	8.28486	29.4311	148.234	24.3444	32.1761	216.48	140.385	246.114	279.382	211.468
NODE_51854_length_1571_cov_227.623	1571	Unknown	0	0	0	0	0	0	0	0	0	1.54075	0	0	0	0	0	0	175.138	239.374	1160.39	629.448	350.13	309.159	534.215	1407.15	607.717	679.804	545.834	2186.87	433.617	293.176	1444.59	34.1537	59.895	383.018	129.375	13.6365	29.616	8.74976	19.5516	211.974	29.5886	24.9109	335.366	135.414	285.503	386.778	226.215
NODE_30845_length_2182_cov_192.163	2182	Unknown	5.94723	0	0	0	0	0	0	0	0	0	0	0	0	0	0	0	48.0606	131.835	831.755	272.225	348.315	334.933	224.24	1350.36	322.149	591.918	466.763	2159.75	294.803	311.217	1572.8	29.202	148.638	628.858	232.663	12.5512	46.9651	15.0822	23.6225	361.729	42.4087	26.3109	599.378	211.774	441.649	609.808	383.393
NODE_44099_length_1737_cov_448.506	1737	Unknown	0	852.422	0	1.0617	0	0	0	8.91186	7.28258	6.99113	126.978	610.589	6.04523	0	0	0	0	1.1352	9.07325	1.32455	0	0	0	0	0	8.17525	0	12.2337	48.2883	0	0	0	0	2397.84	2298.81	5583.09	0	0	0	30.2108	34.5242	3.60292	28.1971	524.022	161.309	12.5905	11.1215
NODE_55572_length_1505_cov_322.906	1505	Unknown	3.55808	0	0	0	0	0	0	0	0	0	0	0	0	0	0	0	324.597	368.333	1147.08	716.176	540.878	581.301	713.411	1547.97	763.559	617.253	988.954	1722.21	370.947	469.182	1786.3	32.1722	14.9642	52.1996	32.1189	5.68281	4.50606	0	4.78952	22.367	2.65212	4.75244	27.5874	37.2912	55.3603	47.863	35.3807
NODE_13532_length_3755_cov_688.482	3755	Unknown	0	1033.53	0	0	3161.17	392.464	0	135.646	1529.08	450.649	0	156.121	9.68762	0	247.031	83.6316	0	39.1837	0	0	450.689	189.983	923.178	649.894	344.192	1057.52	9.81021	0	38.3246	39.3747	205.774	90.8115	0	56.4336	0	0	0	33.468	63.8657	27.9317	112.166	137.289	0	0	0	40.0571	330.978
NODE_33380_length_2069_cov_513.634	2069	Unknown	0	693.164	21.8266	35.3985	134.955	39.9007	0	116.441	0	4.74151	623.734	413.386	15.0143	909.973	5026.42	935.251	0	3.10288	23.8783	14.0059	1.47602	2.27794	99.7136	2.48158	4.41927	0	19.4509	23.2965	56.5158	56.519	204.492	44.303	0	3.67345	10.4782	2.87772	0	7.74148	2.78349	0	0	0	22.9326	2.51025	4.30668	232.089	780.246
NODE_7895_length_5438_cov_172.285	5438	Unknown	0	0	0	0	0	0	0	0	0	0	0	0	0	13.6154	0	35.0053	0	0	0	0	0	0	0	0	0	0	0	0	0	16.4921	368.896	64.6337	0	0	0	0	0	0	0	0	2.39908	0	0	10.3872	0	3103.76	4145.22
NODE_21003_length_2807_cov_343.43	2807	Unknown	70.127	216.713	0	0	4313.2	1109.36	22.0552	0	1.02668	1.31598	2149.1	1163.14	43.5152	429.845	314.093	1678.38	0	3.59919	19.4656	39.4857	0	2.75572	13.5004	0	28.1635	6.53578	0	0	11.3009	2.72531	1.66813	4.58947	0	0	0	0	0	0	0	1.3574	1.31876	0	0	0	0	0	0
NODE_54512_length_1523_cov_271.09	1523	Unknown	0	0	0	0	0	0	0	0	0	0.721275	0	0	0	0	0	0	114.876	154.612	781.901	357.892	241.861	218.761	362.077	947.235	415.052	437.323	403.114	1643.94	260.029	188.526	1044.51	17.828	102.228	660.087	273.409	24.3667	44.3468	16.7224	36.0435	393.365	43.3617	41.1032	573.007	254.828	516.993	630.394	442.631
NODE_10440_length_4497_cov_204.077	4497	Unknown	0	610.82	0	0.944588	0	0	0	0	7.71795	1.43737	22.8969	72.0078	0	0	0	0	0	0	0	0	0	0	0	0	0	0	0	3.91167	6.68064	0	0	0	0	2554.85	3194.94	4472.16	0	0	1.13792	14.6371	14.1571	1.81234	6.01123	143.259	55.075	23.7736	8.165
NODE_22834_length_2652_cov_124.267	2652	Unknown	0	723.521	0	0.656715	0	0	0	0	0	0	0	0	0	0	0	0	0	0	0	0	0	0	0	0	0	0	0	0	0	0	0	0	0	1822.87	1561.37	6878.8	0	0	0	4.27248	2.74464	0	0	6.08987	0	13.0654	8.57017
NODE_16555_length_3296_cov_858.19	3296	Unknown	0	0	0	0	24.592	694.695	0	869.97	1925.79	534.651	14.6645	0	0	22.6743	154.146	85.6442	0	5.75207	17.1303	0	0	0	4.63369	323.56	1201.26	901.054	0	2.48368	0	0	0	0	0	140.604	391.859	243.748	18.9033	17.8504	69.7698	393.4	373.576	38.331	0	149.201	67.6461	453.514	566.631
NODE_19468_length_2955_cov_357.893	2955	Unknown	40.8394	1571.23	1.99899	2.67444	183.591	304.695	0	153.564	222.828	35.5677	227.727	180.446	1.59977	6383.44	982.915	603.792	0	0	0	0	0	0	0	0	0	0	0	0	0	1.10621	0	0	0	0	0	0	0	0	0	0	0	0	0	0	0	0	0
NODE_15299_length_3476_cov_183.286	3476	Unknown	0	549.413	2.62324	22.9461	0	0	0	82.8021	36.4424	1284.33	8039.07	0	0	0	434.089	4.24834	0	0	0	0	0	0	47.0403	0	0	0	0	0	0	0	0	0	0	28.1671	0	0	0	0	24.4295	8.22854	0	0	0	0	0	55.8341	47.625
NODE_17814_length_3139_cov_541.749	3139	Unknown	0	0	0	0	0	0	0	0	0	0	0	0	0	0	0	0	0	13.171	19.0932	79.9669	19.2814	6.054	73.7561	10.4373	115.166	26.3792	8.85515	3.2879	90.9248	9.02481	428.968	12.7893	0	557.796	122.205	412.81	29.4826	381.585	243.409	138.093	437.352	15.2327	1050.63	225.207	341.336	2147.07	1313.21
NODE_14816_length_3547_cov_688.064	3547	Unknown	1.62421	0	0	0	59.542	71.4024	0	71.429	391.222	155.679	0	0	0	37.4379	0	1.34389	0	4.83834	41.7966	40.4366	42.8554	65.9477	674.75	400.883	402.338	439.54	42.6428	2.61493	89.0078	8.05564	41.6854	6.22021	0	474.234	287.888	749.15	13.4454	62.3078	546.031	683.489	896.298	2231.78	4.9401	128.817	24.1615	210.22	451.988
NODE_22111_length_2707_cov_373.893	2707	Unknown	0	630.974	0	0.923552	0	0	0	2.86027	15.6612	1.91256	46.3425	121.714	1.41326	0	0	0	0	0	3.22831	4.76847	0	0	0	0	0	0	0	3.17706	20.2896	0	0	0	0	1907.65	2474.49	4424.87	0	0	1.24397	25.312	27.9597	4.26232	9.59654	332.502	88.1341	17.4981	16.5047
NODE_48024_length_1647_cov_292.099	1647	Unknown	2.20673	0	0	0	0	0	0	0	0	0	0	0	0	0	0	5.18217	186.262	204.006	802.178	488.507	279.527	257.239	489.175	911.578	674.711	370.036	570.96	1361.59	307.297	213.198	851.784	13.9362	167.028	380.73	141.183	57.4821	18.4334	8.73242	34.1094	158.214	23.4966	48.7185	224.536	158.357	259.325	264.838	208.759
NODE_5052_length_7280_cov_154.369	7280	Unknown	0	585.464	0	0	0	9.51877	0	23.5225	25.1745	11.4179	29.3613	109.063	0	0	0	0	0	0	6.65516	0	0	0	0	0	23.1766	9.44719	0	1.50637	12.7124	0	0	0	0	1456.38	1169.79	5519.53	0	0	0	15.9638	15.858	3.91334	2.5487	81.1403	38.9116	9.03706	14.6498
NODE_22288_length_2692_cov_715.704	2692	Unknown	2.00939	39.7069	0	0	0	32.1766	0	0	9.72563	0	56.7052	2.56312	0.535064	0	61.6834	5.17419	0	354.213	454.287	1708.33	22.6971	46.0053	502.209	19.0583	89.571	183.292	315.149	708.867	3929.6	15.0396	231.449	14.3178	0	0	0	0	0	0	0	0	0	0	0	0	0	0	0
NODE_20341_length_2872_cov_270.285	2872	Unknown	3.20659	0	0	0	0	0	0	1335.8	161.574	389.911	0	0	0	0	0	0	0	0	0	0	0	0	0	36.0359	0	0	0	0	0	0	0	1.12268	0	15.358	71.2609	0	0	0	0	418.443	1636.24	3482.69	0	0	0	36.8762	515.104
NODE_6647_length_6111_cov_146.97	6111	Unknown	0	546.011	0	1.22251	0	0	0	7.14136	12.2409	2.76889	8.84128	60.9251	0	0	0	0	0	0	0	0	0	0	0	0	0	0	0	1.40289	0	0	0	0	0	1225.18	1093.13	5328.03	0	0	0	13.4132	14.3799	2.78077	1.89247	44.4652	23.1096	8.52	8.42417
NODE_46413_length_1682_cov_125.144	1682	Unknown	3.26314	0	0	0	0	0	0	0	0	0.987665	0	0	0	0	0	0.726179	145.279	86.1822	484.343	202.655	164.829	163.612	161.799	638.02	178.609	335.162	197.017	972.96	192.327	149.342	698.462	11.5693	260.641	626.46	231.22	11.3925	55.2807	16.3725	23.1371	374.753	46.7223	27.6407	545.467	209.446	506.866	642.185	360.66
NODE_27669_length_2338_cov_497.775	2338	Unknown	0	0	0	0	0	0	0	0	0	1.21931	0	0	0	0	0	0	0	222.09	1564.31	79.3061	1173.61	603.162	45.9083	986.538	283.806	277.819	361.883	926.212	57.5037	453.998	481.726	8.85271	0	176.824	61.1944	7.38345	7.64924	2.29501	16.5904	58.4234	5.31258	9.67804	88.9931	47.1826	119.935	147.792	63.3008
NODE_18678_length_3037_cov_555.404	3037	Unknown	0	0	0	0	420.352	0	9.41172	0	455.118	457.411	0	0	0	3.81748	934.753	49.3758	0	2.83069	0	36.7308	112.02	57.828	401.054	357.869	207.82	241.627	1.64564	0	40.9394	38.2228	615.18	20.8023	0	2662.93	396.56	0	2.11355	0	1.99076	42.6042	100.654	182.903	0	0	0	192.513	0
NODE_35414_length_1991_cov_312.255	1991	Unknown	4.80795	0	0	0	0	0	0	0	0	1.91969	0	0	0	0	0	1.92365	415.169	275.469	819.314	514.159	375.879	400.52	486.562	755.153	737.356	390.346	716.151	882.045	232.789	292.108	957.084	19.3222	8.76224	23.4188	5.13432	6.06193	0.754658	0	2.85755	5.16096	0	2.12914	5.97671	9.22097	10.4041	14.653	10.3093
NODE_6915_length_5952_cov_541.878	5952	Unknown	0	0	0	0	0	0	0	0	0	0	0	0	0	0	0	0	0	175.065	1326.87	64.6333	959.545	489.108	45.7415	910.868	229.828	259.72	321.727	956.71	84.1281	417.598	540.683	7.59648	0	135.89	29.6072	7.83354	4.16967	2.27693	8.36453	57.2406	5.87639	8.10229	61.4086	44.7458	82.4284	123.792	80.5118
NODE_43126_length_1762_cov_266.035	1762	Unknown	4.10671	0	0	0	0	0	0	0	0	0.911469	0	0	0	0	1.90986	1.7427	108.481	94.1373	528.642	247.813	178.853	174.454	244.271	634.681	331.574	278.941	327.489	1050.15	206.742	140.191	730.836	13.0689	142.185	331.837	106.367	20.539	16.3604	8.72543	23.7992	167.298	21.7844	28.7299	266.879	113.6	245.987	280.938	177.325
NODE_19563_length_2946_cov_524.923	2946	Unknown	0	0	0	0	0	0	0	0	0	0	0	0	0	0	0	0	0	2.51191	0	53.4868	14.0863	5.82111	43.8792	25.9775	0	91.5537	3.63462	0	105.815	12.0184	100.226	5.35314	0	583.904	261.151	402.313	11.8428	102.601	233.476	234.493	96.0391	642.476	505.073	335.58	462.472	704.2	1455.12
NODE_14083_length_3660_cov_460.372	3660	Unknown	0	1423.59	4.53961	21.5891	676.38	574.906	0	173.909	461.037	165.106	957.448	451.071	6.00355	3.88607	972.283	349.382	0	78.8153	68.5107	101.257	9.90113	10.9885	81.2931	33.2572	48.8438	41.952	8.81365	32.823	42.0871	2.40673	12.9807	0.85623	0	21.4042	11.6949	11.2872	0	0.733133	0	0.990079	3.55267	0	0	9.628	9.92697	2.69956	2.57544
NODE_30791_length_2184_cov_329.475	2184	Unknown	8.48745	0	0	0	0	0	0	0	0	0.842663	0	0	0	0	0	4.19771	53.0964	136.843	596.717	257.727	275.371	230.052	289.701	730.216	404.949	293.352	424.609	919.723	237.704	198.324	864.648	18.0914	43.9816	135.252	44.5369	22.864	5.08459	1.75949	8.321	51.1801	10.2195	17.6193	95.4562	48.3165	131.45	85.7674	66.0261
NODE_1558_length_15417_cov_439.223	15417	Unknown	0	56.1104	0	0	0	2.59951	0	13.3534	6.83392	0	0	0	0	0	0	0	0	0	17.1261	3.52548	1.35016	0	57.9067	1.69351	42.4401	10.3351	0	17.7648	4.18397	1.04342	96.6434	5.12439	0	277.549	176.018	1399.49	4.4538	44.5633	150.825	84.3488	218.144	109.025	71.996	42.8474	60.1784	995.157	1354.19
NODE_41898_length_1793_cov_325.137	1793	Unknown	0	0	0	0	0	0	0	0	0	0	0	0	0	0	0	0	83.3458	19.2165	567.077	143.317	120.248	150.305	60.2816	585.535	377.209	619.88	281.996	1107.05	1031.86	390.889	934.809	121.313	0	0	0	0	0	0	0	1.74419	0	0	0	0	0	0	0
NODE_25418_length_2472_cov_238.509	2472	Unknown	0	0	0	0	0	0	0	0	0	4.61621	0	0	0	0	0	0	0	0	0	0	0	0	0	0	0	0	0	0	0	0	0	0	3.50371	692.681	471.96	26.3092	54.5898	25.3933	15.9268	228.131	162.158	29.9418	1179.49	581.526	699.973	1500.42	366.114
NODE_9038_length_4973_cov_261.479	4973	Unknown	0	0	0	0	0	0	0	0	0	0	0	0	0	0	0	0	152.139	135.603	557.897	292.155	192.06	169.369	368.739	630.186	418.955	281.366	375.024	798.971	210.996	144.51	701.525	9.83201	172.208	161.034	56.7585	26.9433	9.16127	3.12486	14.7895	66.8222	13.5059	14.0479	111.058	70.4396	118.267	125.5	78.5523
NODE_39448_length_1864_cov_376.218	1864	Unknown	0	0	0	0	0	0	0	0	0	0	0	0	0	0	0	0	276.311	245.868	735.083	516.255	186.337	157.622	500.521	633.259	483.797	443.713	337.265	675.232	282.762	155.465	643.754	14.1974	6.29796	33.0517	10.7566	0	1.90323	1.07332	2.75451	17.4473	1.43582	1.76384	10.5919	14.8613	16.2396	25.3397	11.6596
NODE_4166_length_8178_cov_267.213	8178	Unknown	5.7071	1080.79	0	22.2182	295.222	517.728	0	17.4597	266.462	73.2678	283.92	896.755	22.6998	2.07883	492.523	2068.28	0	0	0	0	0	0	0	0	0	0	0	0	0	0	0	0	0	0	0	0	0	0	0	0	0	0	0	0	1.54019	0	0
NODE_35208_length_1998_cov_302.27	1998	Unknown	0	0	0	0	0.767496	2.03836	0	0	0	11.9062	0	0	0	0	5.37301	1.37961	0	0	0	0	0	0	0	2.07433	0	0	0	0	0	0	0	0	79.112	724.291	445.61	58.4044	43.7693	29.3839	16.3139	232.837	205.621	44.4769	875.667	660.111	674.098	1309.72	387.74
NODE_40442_length_1835_cov_416.009	1835	Unknown	0	0	0	0	0	0	0	0	0	0	0	0	0	0	0	0	10.7734	116.718	841.487	376.16	213.556	142.972	306.945	623.286	468.854	309.141	252.623	1284.67	211.976	163.044	595.649	23.3541	0	7.14705	0	0	1.39249	0	0	2.90411	0	0	0	3.12905	0	8.21034	8.94481
NODE_5530_length_6885_cov_489.091	6885	Unknown	1.68831	8.0401	0	0	52.0626	350.419	0	470.984	1063.05	458.302	16.7058	4.20605	0	2.28563	0	21.95	0	5.56628	14.211	1.92741	0.621119	0	0	233.764	1112.59	515.118	0	11.5589	0	0	8.81401	0	0	73.4096	108.116	305.56	6.09547	2.22137	27.6561	104.243	115.452	11.3112	2.38	49.7543	18.4747	144.673	180.896
NODE_17058_length_3229_cov_125.597	3229	Unknown	0	297.895	0	0	0	0	0	2.06191	1.95643	0	0	61.4821	0	0	0	0	0	0	0	0	0	0	0	0	0	0	0	0	0	0	0	0	0	797.954	644.996	3909.98	0	0	0	3.45963	3.34165	0	0	23.7624	11.7341	3.44326	4.72963
NODE_36037_length_1968_cov_243.95	1968	Unknown	4.17178	0	0	0	0	0	0	0	0	0.578311	0	0	0	0	0	2.92068	38.9259	80.5637	376.867	209.22	156.887	147.06	193.384	492.568	266.445	229.935	269.53	641.777	138.261	116.276	540.356	8.3478	79.3455	352.081	102.156	35.7822	18.0808	9.07429	25.1933	137.416	22.1568	28.1784	224.898	124.375	281.756	236.306	173.781
NODE_32566_length_2104_cov_1037.67	2104	Unknown	1.71349	0	0	0	0	0	0	0	0	0.914017	0	0	0	0	0	0	11.9284	156.972	273.544	203.593	42.7757	51.1699	395.55	332.936	376.81	256.806	95.7876	505.127	345.377	60.829	555.159	8.8406	269.125	392.431	69.6171	212.552	17.4417	5.0727	14.3791	98.6902	29.8619	43.5773	185.979	234.847	289.958	204.313	109.311
NODE_6989_length_5914_cov_577.241	5914	Unknown	1.59206	0	0	0	28.3116	509.693	0	471.126	1080.76	378.203	17.5458	0	0	2.86847	13.0411	14.4742	0	5.10109	14.2026	2.51688	0	0	0	194.78	645.277	449.003	0	0	0	0	0	0	0	72.4068	146.196	235.606	8.43622	5.75013	51.0909	134.631	133.699	13.6466	0	56.6177	32.4003	183.51	240.79
NODE_49518_length_1616_cov_334.498	1616	Unknown	4.46575	0	0	0	0	0	0	0	0	1.07006	0	0	0	0	0	0	33.3854	82.0737	416.762	187.503	193.068	163.246	220.058	567.669	266.759	210.525	320.065	772.419	151.746	131.485	600.78	9.96921	58.2677	229.113	66.7817	25.0005	12.0829	5.32543	23.8737	88.5161	14.8322	22.2597	157.24	88.6002	177.338	154.23	129.443
NODE_17860_length_3133_cov_504.661	3133	Unknown	0	0	0	0	0	0	0	0	0	0	0	0	0	0	0	0	0	4.62749	53.8251	253.67	16.2924	6.78627	226.983	18.1563	60.5551	37.0654	2.79231	89.6676	169.854	7.60785	242.284	11.3889	0	225.938	43.9792	12.1993	13.2466	107.861	82.3525	54.3738	206.795	0	452.986	81.8889	148.675	938.162	429.103
NODE_29689_length_2237_cov_368.033	2237	Unknown	0	0	0	0	0	0	0	0	0	166.507	0	0	0	0	0	0	8.19904	0	0	0	48.6149	31.9033	0	0	0	0	13.737	0	0	49.728	0	0	101.44	181.18	302.266	13.2326	155.142	118.565	73.9145	81.8648	114.133	383.355	470.893	64.1457	103.851	561.168	1831.9
NODE_13723_length_3725_cov_449.189	3725	Unknown	0	0	0	0	36.2806	316.012	0	412.653	900.609	472.076	5.22875	0	0	0	13.4908	17.1772	0	3.26891	3.25943	0	0	0	0	208.712	1190.4	331.903	0	9.45525	0	0	0	0	0	53.2584	58.1756	459.078	2.36112	2.70589	17.6717	88.6902	91.2514	13.2617	3.131	36.8358	9.344	78.2941	123.579
NODE_6699_length_6089_cov_97.6219	6089	Unknown	0	0	0	0	0	0	0	0	0	0	0	0	0	0	0	0	47.7819	42.7897	242.817	79.5967	90.9771	87.1391	77.9126	361.374	92.3117	169.225	114.28	526.997	100.006	87.9449	429.657	0	149.735	410.934	164.344	14.9201	25.9293	8.26708	17.835	268.992	34.3061	22.5777	373.715	139.827	347.782	421.055	266.834
NODE_31872_length_2134_cov_226.85	2134	Unknown	0	0	0	0	0	0	0	0	0	0	0	0	0	0	0	0	21.4657	65.8765	378.138	129.899	158.893	127.03	94.1908	538.674	158.094	184.643	191.977	747.677	117.127	116.329	637.386	7.05967	21.7465	275.767	76.6976	15.5971	16.457	6.52243	12.9536	115.482	15.9145	13.7179	203.591	77.3337	155.529	225.701	126.679
NODE_4376_length_7955_cov_465.78	7955	Unknown	3.69693	1118.41	9.32478	56.4489	5.85054	129.399	34.8247	115.891	124.091	0.515027	537.681	310.893	56.7976	313.401	1087.16	22.1839	0	0	0	0	0	0	0	0	0	0	0	0	0	0	0	0	0	79.0563	1.43723	0	0	5.64908	6.30234	8.25181	48.677	72.1732	16.8087	53.0122	35.9057	22.6588	180.037
NODE_10475_length_4486_cov_568.836	4486	Unknown	4.22058	0	0	0	22.2993	349.106	0	269.186	769.416	506.563	1.30747	1.84149	0	55.5685	30.7601	13.249	0	3.14402	1.56747	0	0	0	1.37668	164.643	828.226	341.127	0	0	0	0.694106	0	0	0	64.3517	79.9032	341.207	4.66463	4.97195	25.9524	99.8368	105.304	22.3941	2.06703	41.2	12.3316	102.177	136.594
NODE_27796_length_2332_cov_414.492	2332	Unknown	0	13.399	0	0	0	11.4367	0	0	3.76462	0	24.4808	2.24825	0	0	34.8395	0	0	186.875	214.797	806.593	11.7537	23.4419	260.943	9.60951	46.1361	94.3217	234.575	404.584	2142.04	7.30491	136.236	6.37607	0	0	0	0	0	0	0	0	0	0	0	0	0	0	0
NODE_20793_length_2829_cov_306.443	2829	Unknown	0	281.141	0	1.41494	0	0	0	0	2.76181	1.69068	50.4849	259.167	2.15578	0	0	4.50414	0	1.29547	11.5581	2.82011	0	0	0	0	0	1.36693	0	9.61548	20.138	0	0	0	0	836.507	867.152	1807.77	0	0	0	8.48107	6.68746	0	14.8586	273.903	80.2572	7.70731	8.73752
NODE_7928_length_5421_cov_654.503	5421	Unknown	6.63491	116.853	0	0.612948	36.811	203.002	0	114.64	203.989	138.26	385.602	711.237	4.76597	145.386	218.696	66.9794	0	6.39626	16.2569	14.4342	2.13047	5.30254	34.6277	9.97458	102.107	30.0063	46.9712	133.009	251.458	1.97436	43.4448	3.46905	0	47.0705	112.102	628.585	0.9615	1.05869	9.02535	82.856	75.7646	16.9667	4.7784	62.8571	22.9983	86.727	160.03
NODE_51382_length_1580_cov_384.05	1580	Unknown	3.82106	0	0	0	0	0	0	0	0	0.848099	0	0	0	0	0	0	30.3639	75.2086	331.467	160.722	154.195	134.027	167.205	473.521	242.547	166.196	295.125	683.864	127.967	133.98	538.141	9.26607	33.6192	166.152	53.6896	16.0053	10.1782	3.4646	12.3129	67.8424	12.42	14.4132	99.7728	54.0396	134.711	118.439	83.7259
NODE_32452_length_2108_cov_382.349	2108	Unknown	0	16.6298	0	0	0	17.6385	0	0	0.981202	0	72.0053	1.08853	0	0	14.4002	0	0	208.132	215.568	915.937	9.48506	22.6339	150.815	7.37005	27.6653	85.4209	202.762	384.256	2053.88	8.2233	91.5852	7.72372	0	0	0	0	0	0	0	0	0	0	0	0	0	0	0
NODE_18470_length_3061_cov_191.16	3061	Unknown	0	329.585	0	0.747143	0	0	0	3.29185	4.76807	0	17.6966	58.1234	0	0	0	0	0	0	0	0	0	0	0	0	0	0	0	0	9.23938	0	0	0	0	702.867	732.441	2358.15	0	0	0	8.89191	11.0074	1.82229	7.1457	126.985	41.4616	6.92514	3.88072
NODE_42483_length_1778_cov_277.344	1778	Unknown	0	0	0	0	0	0	0	0	0	0	0	0	0	0	0	0	13.1973	76.3195	570.067	263.572	157.283	117.104	185.372	485.468	318.755	284.711	175.436	957.734	171.559	120.817	505.615	18.2715	0	2.79859	0	0	0	0	0	2.3383	0	0	1.20075	0.886407	0	7.29974	2.19735
NODE_34952_length_2008_cov_358.927	2008	Unknown	0	12.0606	0	0	0	21.1278	0	0	0	0	0	0	0	0	12.6166	0	0	217.963	225.916	956.364	9.34932	20.4342	189.661	12.3958	28.8662	98.6954	210.648	400.995	1881.16	9.52581	90.7533	3.37763	0	0	0	0	0	0	0	0	0	0	0	0	0	0	0
NODE_44062_length_1738_cov_90.8293	1738	Unknown	0	231.315	0	0	0	0	0	3.01277	0	0	6.25187	104.709	0	0	0	0	0	0	0	0	0	0	0	0	0	0	0	0	0	0	0	0	0	584.278	443.665	2849.89	0	0	0	3.4989	3.76691	0	0	25.4618	18.3266	0	6.83561
NODE_47941_length_1649_cov_70.475	1649	Unknown	0	0	0	0	0	0	0	0	0	0	0	0	0	0	0	0	0	97.3342	676.512	35.324	567.836	299.132	35.0905	455.103	159.487	147.243	184.788	438.84	38.3091	254.751	305.569	4.66324	0	107.491	32.9754	22.4828	4.32942	1.304	7.84595	32.2707	6.02327	5.60008	49.3104	39.3795	59.0624	79.9266	66.5238
NODE_25915_length_2441_cov_305.408	2441	Unknown	2.18156	0	0	0	10.7686	119.19	0	241.991	691.267	321.542	2.7521	0	0	24.7599	57.3416	21.7381	0	2.61822	0	0	0	0	1.26935	135.338	711.133	402.163	0	0	0	0	0	0	0	41.8258	121.847	163.058	4.93408	2.71758	12.0101	133.101	150.824	17.2725	0	47.5624	13.3143	126.225	146.712
NODE_16873_length_3254_cov_271.587	3254	Unknown	0	0	0	0	0	0	0	0	0	0	0	0	0	0	0	0	0	3.9914	0	0	0	0	0	0	0	0	0	0	0	0	0	0	0	26.9558	277.827	0	10.8048	31.9404	16.9094	437.889	485.405	59.1057	332.677	175.608	26.3759	187.805	1812.42
NODE_42607_length_1775_cov_398.984	1775	Unknown	0	0	0	0	21.7347	207.602	0	293.411	711.386	345.846	0	0	0	2.27423	22.9154	33.6812	0	2.27349	0	0	1.65486	0	0	167.647	805.089	280.894	0	5.86057	0	0	0	0	0	49.2585	51.7953	345.669	4.12267	4.77242	13.0306	76.4714	88.5893	7.67497	0	30.0163	6.00044	61.568	69.0618
NODE_9429_length_4833_cov_494.895	4833	Unknown	4.58776	40.7067	0	0	27.4601	113.965	0	92.416	162.272	130.485	303.537	587.404	5.04075	161.419	114.371	58.6858	0	2.65007	0	6.7115	1.1619	0	0	9.65318	102.801	17.1004	38.8627	132.813	155.081	0	17.6889	1.28649	0	50.1769	133.326	634.04	0.996539	0	7.02365	84.4052	79.8605	21.149	12.7101	59.5323	24.0161	80.8257	157.125
NODE_5596_length_6820_cov_398.248	6820	Unknown	0	0	0	0	0	31.919	0	240.729	720.666	303.662	12.5537	0	0	6.30698	28.9304	50.909	0	1.86418	0	2.59947	0	0	0	158.965	844.028	467.58	0	0	0	0	3.56382	0	0	50.9193	60.7565	79.0855	0	0.945813	4.27815	104.77	132.771	12.7744	4.17184	12.8528	12.6918	87.0752	128.649
NODE_16678_length_3277_cov_628.8	3277	Unknown	4.32651	72.0395	0	0	38.9113	165.848	0	74.2564	166.61	102.027	318.246	543.338	3.34324	161.255	196.02	63.7454	0	6.49034	16.2034	10.1316	0	6.95108	26.5494	7.20672	62.6978	25.341	44.9405	134.046	188.717	2.84869	34.7862	3.18974	0	22.4651	99.0196	504.237	0.613908	0	6.2397	56.5739	53.7957	12.1305	1.17763	43.7301	13.1649	69.4345	138.153
NODE_7095_length_5854_cov_449.065	5854	Unknown	0	68.3072	0	0	10.1422	30.2803	0	0	0	75.0474	0	68.7924	8.0617	323.009	823.147	131.437	0	0	0	19.1927	0	3.71638	50.0511	0	0	0	0	0	0	1.08583	0	0	0	90.7544	13.9458	324.8	2.298	11.4769	146.41	31.4344	0	55.5054	32.5604	2.49437	0	146.328	712.132
NODE_38665_length_1886_cov_469.951	1886	Unknown	0	0	2.65111	6.0274	0	26.0522	46.4029	0	9.03962	134.104	223.446	20.8009	0	0	0	0	0	16.8227	0	0	354.314	218.699	0	68.2037	0	5.4723	12.2848	0	0	119.624	0	2.11119	0	151.654	28.7127	1308.88	3.12002	26.1239	61.2222	18.5131	90.278	246.569	3.84764	25.0258	347.548	77.997	8.8298
NODE_16306_length_3334_cov_354.536	3334	Unknown	0	0	0	0	0	0	0	0	0	0	0	0	0	0	0	0	167.662	101.19	373.639	727.452	80.9599	58.7543	668.758	186.706	408.946	210.032	68.5419	198.584	251.765	45.6194	155.858	11.0485	7.41885	11.6565	4.41684	0	0.533563	0	0	2.38574	0	0	1.27614	11.5145	5.72947	8.83891	3.42114
NODE_14027_length_3671_cov_358.121	3671	Unknown	0	0	0	0	0	0	0	0	0	0	0	0	0	0	0	0	0	1.18474	7.93145	0	0	0	0	0	0	0	0	0	4.19409	2.09069	0	0	0	152.789	243.848	359.193	11.3217	26.7023	165.363	162.52	112.454	398.301	295.904	69.0168	119.238	227.248	862.379
NODE_16872_length_3254_cov_342.08	3254	Unknown	0	0	0	0	0	0	0	0	0	0	0	0	0	0	0	0	27.7367	0	0	0	24.1116	5.48189	0	0	0	0	3.68096	0	0	18.5805	0	0	0	473.303	243.536	62.6733	0	37.8385	30.0911	167.445	74.2001	184.344	108.319	424.325	58.5524	664.831	822.972
NODE_55870_length_1500_cov_364.208	1500	Unknown	7.44285	0	0	0	0	0	0	0	0	0.802738	0	0	0	0	0	0	19.0592	60.3845	247.793	112.645	112.267	99.4904	121.412	358.185	182.529	125.277	205.152	520.82	92.1536	85.759	384.797	5.96246	31.2163	143.576	44.4874	13.6734	7.91844	2.90593	11.8854	52.4894	13.1103	16.0238	93.2232	54.9652	110.167	108.724	75.4144
NODE_39421_length_1865_cov_229.83	1865	Unknown	0	0	0	0	0	0	0	0	0	0	0	0	0	0	0	0	7.6445	64.4156	469.842	187.483	121.959	79.4553	132.56	361.408	308.718	240.176	131.967	718.494	127.154	92.192	381.975	14.2133	0	7.23789	0	0	0	0	0	1.39992	0	0	0	0	0	6.30264	7.40355
NODE_46823_length_1673_cov_382.17	1673	Unknown	0	0	0	0	0	0	0	0	0	4.65138	0	0	0	0	0	0	0	0	0	0	0	0	0	0	0	0	0	0	0	0	0	0	128.465	522.432	286.12	47.1663	101.211	25.2159	42.7475	234.695	79.7095	55.4205	379.65	176.56	413.392	500.98	298.726
NODE_3928_length_8496_cov_564.983	8496	Unknown	0	0	0	0	0	0	0	0	0	11.0983	0	0	0	0	0	0	49.123	57.403	369.898	41.4369	176.85	105.844	47.4816	393.813	157.517	147.068	220.265	232.88	67.676	171.596	296.987	8.35095	10.2432	125.799	64.0418	104.712	15.9918	4.58113	14.0012	134.004	15.5386	25.614	43.6721	38.9105	69.3133	71.2913	108.389
NODE_9381_length_4850_cov_486.524	4850	Unknown	0	0	0	7.71109	122.094	114.836	0	34.166	52.9429	4.88702	0	0	11.7837	76.2323	85.2372	130.146	0	0	0	0	22.8206	2.07279	445.101	8.19292	87.6119	30.0243	0	0	0	10.8279	126.394	16.5329	0	84.4623	13.7684	0	1.12804	26.742	71.2352	15.0221	4.98417	6.24674	0	0	0	234.36	278.845
NODE_47628_length_1656_cov_69.0288	1656	Unknown	0	0	0	0	0	0	0	0	0	0	0	0	0	0	0	0	34.0007	59.6917	223.207	76.8368	99.0122	96.1085	87.1412	430.272	93.9579	167.939	132.037	482.734	97.4033	107.455	466.595	6.49436	78.8105	120.945	41.726	5.18685	8.1168	2.58434	4.99441	62.1043	8.34426	4.22967	107.226	51.7651	92.2466	107.938	67.689
NODE_14616_length_3578_cov_250.598	3578	Unknown	0	0	0	0	0	0	0	0	0	0	0	0	0	0	0	0	81.4952	77.2065	324.976	182.555	112.164	80.7019	212.175	342.502	227.058	174.311	220.619	412.743	144.173	92.142	356.052	6.23547	69.3744	58.364	24.2125	7.95753	3.15395	0	5.65715	25.0345	5.25629	4.34206	35.8954	26.7988	43.6735	51.351	37.0662
NODE_51710_length_1574_cov_602.907	1574	Unknown	6.86401	69.1046	0	0	19.5862	142.261	0	65.8588	144.702	100.019	303.213	547.017	5.65657	142.487	164.483	46.4596	0	2.90103	13.5915	6.68299	0.889382	1.04494	24.3935	4.1741	77.1083	16.0562	32.2354	87.1023	178.191	2.60447	24.7809	3.35064	0	15.9065	76.3476	533.353	0	1.20325	7.51097	44.2464	38.6787	15.2459	1.94246	29.0213	2.88346	47.9938	113.585
NODE_21376_length_2772_cov_523.563	2772	Unknown	0	0	0	0	0	0	0	0	0	0	0	0	0	0	0	0	0	78.5885	453.515	35.6473	481.504	295.266	22.4076	353.812	140.149	77.5266	254.945	291.981	24.7269	237.597	187.333	3.12581	0	62.4427	11.6501	36.045	2.78235	0.959849	6.83043	13.4525	1.96211	2.706	22.8806	19.4818	25.8622	34.2794	33.6786
NODE_31214_length_2165_cov_320.197	2165	Unknown	0	0	0	0	0	0	0	0	0	0	0	0	0	0	0	0	43.7013	112.758	343.681	331.786	91.4183	69.3758	350.253	239.188	295.835	188.318	149.203	295.606	136.044	61.3783	437.583	7.39951	14.5818	23.9347	5.3928	6.16116	0	0.951618	1.33211	6.9178	0	9.02533	6.24278	4.70517	15.6516	12.9819	9.74529
NODE_42649_length_1774_cov_135.71	1774	Unknown	0	0	0	0	0	0	0	0	0	0	0	0	0	0	0	0	15.5697	35.7539	231.72	62.6633	102.664	78.5732	73.6206	328.398	107.805	144.785	124.729	491.582	71.9483	68.2328	443.097	7.53596	8.04291	122.304	55.4233	9.02674	9.79673	5.70582	8.03472	64.3494	10.8974	8.55386	134.958	43.0911	83.5947	115.408	69.214
NODE_39907_length_1851_cov_227.06	1851	Unknown	0	4.10048	0	0	0	0	0	0	0	0	0	1.56034	0	0	12.2711	0	0	114.424	125.337	481.494	0	10.6291	60.1789	3.21318	13.5576	30.0948	170.625	319.039	1690.15	4.02694	55.678	2.20186	0	0	0	0	0	0	0	0	0	0	0	0	0	0	0
NODE_11939_length_4088_cov_105.307	4088	Unknown	0	247.408	0	0	0	0	0	2.07851	2.62706	1.506	7.83007	42.4605	0	0	0	0	0	0.822019	12.089	1.01702	0	0	0	0	0	1.39125	0	0	5.32767	0	0	0	0	593.251	521.559	1550.19	0	0	0	2.88196	3.20374	0	0	41.034	17.6649	2.6809	2.78525
NODE_32240_length_2117_cov_233.782	2117	Unknown	0	0	0	0	0	0	0	0	0	0	0	0	0	0	0	0	66.9208	60.5178	216.57	155.942	75.5851	71.0869	175.617	234.892	203.302	127.532	161.939	365.162	88.3717	62.7875	232.03	5.43687	73.9583	163.976	65.7473	18.4496	5.90033	3.00507	14.354	60.8026	8.30625	21.0352	95.1554	63.1339	101.623	90.4204	63.2395
NODE_38668_length_1886_cov_222.478	1886	Unknown	0	0	0	0	0	0	0	0	0	0	0	0	0	129.952	82.9755	0	0	0	0	0	0	0	0	0	0	0	0	0	0	58.8288	19.0559	3.85404	0	0	0	0	0	0	0	35.4219	81.0029	22.516	0	0	0	119.738	1049.68
NODE_46505_length_1680_cov_379.375	1680	Unknown	0	0	0	0	0	0	0	0	0	5.46779	0	0	0	0	0	0	0	0	2.81792	0	0	0	0	0	0	0	0	0	0	0	0	0	202.405	440.668	219.263	135.514	92.4694	24.3014	41.2009	218.323	59.4019	56.0297	441.495	221.459	312.251	298.418	284.585
NODE_30386_length_2202_cov_181.357	2202	Unknown	0	0	0	0	0	0	0	0	0	0	0	0	0	0	0	0	127.284	86.6089	244.718	134.814	139.706	151.577	148.178	396.338	126.206	155.166	204.287	329.699	107.919	135.439	494.064	6.57922	9.86614	13.0563	8.52261	0	1.09682	0	1.14165	6.80837	0	1.28103	10.0095	11.7705	17.4167	16.4775	6.57277
NODE_13382_length_3785_cov_350.074	3785	Unknown	0	0	0	0	0	0	0	0	0	0	0	0	0	0	0	0	0	3.42019	0	0	82.9747	11.4609	0	190.595	80.3204	15.419	38.1251	0	0	19.9688	30.5699	0	0	72.6934	298.609	0	3.29114	4.25241	41.8063	96.3287	372.128	270.188	35.6722	263.967	68.7945	241.677	654.29
NODE_27777_length_2333_cov_505.393	2333	Unknown	0	0	0	0	0	0	0	0	0	13.7906	0	0	0	0	0	0	33.3586	52.1972	296.466	38.0632	146	80.8072	47.5084	323.665	158.989	97.7789	194.206	231.107	35.2074	137.95	228.918	9.83151	12.4672	119.332	56.897	37.7212	17.3122	6.94985	16.1261	138.633	10.3978	21.8564	40.4542	42.5062	77.2072	65.9661	139.813
NODE_52256_length_1563_cov_379.999	1563	Unknown	0	0	0	0	0	0	0	0	0	62.0478	0	0	0	0	0	0	2.1295	0.895742	0	9.92911	3.04663	5.31049	0	0	0	0	9.18257	38.7787	0	15.8475	53.5808	0	0	16.5333	179.472	0	14.3531	71.7009	22.3962	56.646	220.259	118.7	428.45	213.205	114.062	346.147	440.376
NODE_27540_length_2345_cov_181.267	2345	Unknown	2.05219	0	0	0	0	0	0	0	0	0	0	0	0	0	0	0	24.6506	54.8147	240.148	95.7277	85.3877	84.0256	158.926	263.16	144.498	148.216	167.083	346.867	100.702	66.3213	302.579	3.90196	28.6965	105.257	36.4596	15.9353	5.25588	1.4232	9.97763	43.8853	7.65473	4.3346	68.357	35.9762	92.1938	72.6505	59.7492
NODE_13466_length_3768_cov_319.256	3768	Unknown	0	0	0	0	0	0	0	0	0	0	0	0	0	0	0	0	55.7792	91.0844	298.242	281.588	77.1579	65.203	271.355	226.691	194.438	187.66	132.73	306.603	145.172	62.4859	380.712	8.54363	6.31916	22.3067	4.2593	3.17706	0.805393	0.925456	2.31108	6.32771	2.31649	4.89265	6.14247	3.19542	12.7547	13.0217	6.893
NODE_6851_length_5995_cov_174.123	5995	Unknown	62.897	0	0	0	1015.58	1480.46	109.93	47.2808	11.2287	108.182	0	0	0	0	0	0	0	0	0	0	2.58413	1.92327	15.8004	0	0	0	0	0	0	0	0	0	0	0	0	0	0	1.06538	7.42909	0	1.3999	0	0	0	0	2.04337	0
NODE_38427_length_1893_cov_205.249	1893	Unknown	0	0	0	0	0	0	0	0	0	0	0	0	0	0	0	0	244.315	57.5375	264.085	423.544	59.7027	46.7994	450.013	125.6	330.23	175.725	54.4775	145.667	247.159	36.8538	143.291	11.8319	31.9509	21.5651	9.97312	7.39541	1.69232	0	4.2309	8.61857	0	0	9.22088	15.7533	12.1881	16.047	16.9663
NODE_19799_length_2923_cov_476.406	2923	Unknown	0	0	0	0	0	0	0	0	0	0	0	0	0	0	0	0	182.084	151.742	311.81	220.853	140.522	120.285	207.399	224.95	232.598	127.001	179.63	270.675	70.3369	123.632	206.788	8.92572	2.44758	3.24717	0	0	0.689501	0	0	2.55581	1.16691	0	0.994761	3.69281	1.16655	4.68522	5.74153
NODE_37062_length_1936_cov_124.698	1936	Unknown	0	0	0	0	0	0	0	0	0	0	0	0	0	0	0	0	289.052	107.496	248.2	211.001	111.953	92.7216	226.674	267.559	226.278	124.736	187.623	180.803	148.201	71.973	174.257	9.27868	79.137	35.6819	9.16534	19.323	2.72534	0.520601	3.6296	15.376	3.43786	1.79011	18.5486	21.0852	26.9517	23.1701	21.8126
NODE_14891_length_3538_cov_146.248	3538	Unknown	0	0	0	0	0	0	0	0	0	0	0	0	0	0	0	0	212.19	110.711	251.547	170.81	104.462	75.4411	192.464	270.426	224.89	107.28	182.601	185.467	134.242	65.9342	163.987	5.36953	90.3316	45.6261	21.6376	14.8655	3.40143	0	4.46043	22.3496	4.078	1.62752	14.0071	19.6596	33.7455	39.1028	36.8116
NODE_54158_length_1529_cov_400.99	1529	Unknown	1.61414	0	0	0	0	0	0	0	0	5.09259	0	0	0	0	0	0	32.2568	8.12951	16.8307	12.3181	10.7581	9.57933	14.3428	22.7743	15.7577	27.3234	9.33614	13.1667	21.4073	7.71195	12.4275	0	2034.53	189.065	261.574	33.5075	35.2861	15.8918	35.0611	255.537	66.4252	19.085	102.54	182.177	179.951	306.28	264.213
NODE_6785_length_6030_cov_446.947	6030	Unknown	2.51542	0	0	0	0	0	0	0	0	8.08005	0	0	0	0	0	0.786628	49.1444	8.61328	19.0896	17.3091	18.0688	15.7229	22.5457	26.4807	13.4574	25.3145	16.0393	15.4064	28.6042	22.9316	25.2814	1.01398	1604.95	171.177	207.901	79.8334	24.1133	11.6613	53.3111	207.208	44.1095	37.8773	67.8943	148.808	128.942	216.287	229.023
NODE_46506_length_1680_cov_329.245	1680	Unknown	0	0	0	0	0	0	0	0	0	3.25495	0	0	0	0	0	0	37.503	7.8265	20.6186	18.9657	15.9346	18.6896	24.4156	31.1404	14.8474	36.6832	12.294	22.3266	24.7804	19.5506	19.0115	1.88396	1404.22	105.331	133.369	26.5364	15.7284	7.2358	31.1579	143.856	32.8382	14.529	56.4096	107.531	76.1075	161.148	167.89
NODE_5230_length_7122_cov_307.704	7122		1.97744	0	0	0	10.8812	231.094	0	177.71	445.351	246.447	0	0	0	12.0974	10.8154	8.07288	0	2.00808	0	0	0	0	0	108.395	516.821	201.045	0	0	0	0	0	0	0	38.821	48.4692	241.499	2.28926	1.78271	12.1324	46.596	60.057	5.40624	1.98789	26.6567	6.33032	51.7021	77.405
NODE_666_length_25233_cov_369.833	25233		0	0	0	0	0	0	0	57.3257	231.25	312.909	0	11.7675	0	138.703	387.582	99.9268	0	0	0	0	0	0	0	0	20.4199	0	0	0	0	3.7934	27.0279	1.84928	0	22.2425	29.559	465.189	0	0	1.11472	84.4596	94.0576	23.1872	9.78982	27.6157	26.9117	108.564	184.033
NODE_8482_length_5172_cov_192.907	5172		0	0	0	0	1.0987	2.41557	0	0	0.455663	5.04876	0	0	0	0	5.74538	2.28229	0	0	0	0	0	0	0	0	0	0	0	2.25772	0	0	0	0	71.1451	302.045	200.657	14.6193	19.3031	12.5501	9.83803	98.8647	64.5057	20.5121	346.181	291.997	335.781	615.786	221.196
NODE_25316_length_2478_cov_227.334	2478		0	0	0	0	0	0	0	0	0	2.87508	0	0	0	0	0	0	0	0	0	0	0	0	0	0	0	0	0	0	0	0	0	0	10.3331	281.659	207.066	9.31827	19.3684	25.6669	7.11539	125.048	56.0792	8.05752	506.623	206.067	236.677	687.746	174.521
NODE_46313_length_1684_cov_248.495	1684		0	33.6264	0	0	0	0	0	0	0	0	0	53.6994	0	0	0	43.8702	0	0	9.2021	103.393	0	0	0	15.1556	2.45486	0	0	0	13.2102	10.7829	24.4108	82.88	0	608.137	33.0586	0	0	3.05298	2.64822	2.5896	14.5795	0	0	0	0	1289.91	308.018
NODE_24758_length_2513_cov_53.7037	2513		0	0	0	0	0	0	0	0	0	3.39783	0	0	0	0	4.26449	0	0	0	0	1.91178	0	0	0	0	0	0	0	0	0	0	0	0	7.12214	264.268	143.707	9.90133	25.461	22.7047	13.391	108.266	43.0344	21.3195	602.32	264.144	274.577	600.857	172.708
NODE_5353_length_7012_cov_394.549	7012		2.61826	0	0	0	0	0	0	0	0	0	0	0	0	0	0	0	16.0537	164.236	186.07	314.93	46.0004	32.7572	463.383	92.3948	189.987	207.197	43.2308	304.421	229.788	25.1062	322.969	4.42932	0	4.95834	3.53169	0	0	0	0	0	0	0	8.49789	1.95497	0	0.88486	0
NODE_5715_length_6727_cov_490.25	6727		4.8794	6.32018	0	0	53.6712	68.1091	0	76.1092	132.306	99.4643	258.004	412.458	3.74868	58.9293	54.551	18.0525	0	0	0	0	0	0	0	9.30765	73.319	32.4856	28.6928	118.372	90.5288	0	6.35324	0	0	24.9229	89.5561	446.065	1.14925	0	4.36316	74.0781	60.2431	17.8417	8.05856	32.7644	14.002	45.309	92.2143
NODE_10342_length_4528_cov_379.019	4528		0	0	0	0	0	0	0	0	0	0	0	0	0	0	0	0	33.3927	62.8217	248.8	123.672	96.5471	76.0159	168.742	258.8	135.521	164.664	150.278	318.852	116.382	70.7462	296.522	5.23094	5.98237	61.0351	17.3348	2.17898	3.12367	0.836093	5.02747	26.3781	4.4412	3.05233	41.9368	22.0031	49.298	42.9891	29.787
NODE_10512_length_4478_cov_481.002	4478		0	0	0	0	0	0	0	0	0	0	0	0	0	0	0	0	8.42556	30.0008	274.206	38.772	95.6245	63.2497	25.9092	226.534	73.7828	59.0703	108.674	209.084	33.2094	69.3532	220.785	4.03147	12.6052	179.163	61.1486	18.3362	29.271	5.50048	11.7368	84.3546	14.0531	14.9803	191.92	56.3913	112.522	130.688	108.151
NODE_16275_length_3339_cov_271.253	3339		0	0	0	0	0	0	0	0	0	0	0	0	0	0	0	0	0	1.16719	0	46.5426	0	0	0	8.11774	6.63589	2.48562	2.09273	11.219	100.352	1.49848	85.3534	3.87977	0	52.1779	282.458	11.948	5.25359	23.0378	5.96556	65.9307	72.674	0	11.608	2.25156	26.8141	690.738	640.372
NODE_37272_length_1929_cov_230.001	1929		0	0	0	0	0	0	0	0	0	0.676254	0	0	0	0	0	0	0	60.6367	370.372	13.1208	372.984	201.17	22.4805	282.291	84.6658	77.3181	184.215	245.153	28.1101	193.18	214.036	3.64434	0	46.9753	9.35327	7.03026	1.77037	0.769143	5.88572	17.2065	5.06499	4.23574	23.9995	20.3497	20.3271	32.6532	22.0839
NODE_23574_length_2597_cov_176.462	2597		0	0	0	0	0	0	0	0	0	0	0	0	0	0	0	0	139.662	105.226	262.897	211.787	95.2401	79.9802	254.237	257.542	193.549	105.191	178.823	271.232	171.79	70.2892	212.709	4.37383	17.0093	15.9847	7.65825	0	1.00146	0	1.90275	7.6022	0	0	9.8587	4.86993	13.5619	16.5879	10.6587
NODE_7102_length_5849_cov_431.294	5849		0	0	0	0	0	0	0	0	0	0	0	0	0	0	0	0	114.209	106.492	234.146	375.443	82.8285	76.9088	418.327	126.654	413.883	105.498	110.84	181.434	158.569	35.0122	112.322	6.92651	1.5168	2.40539	2.31365	1.31204	0	0	0	0	0	0	2.51548	1.4012	0	2.47365	2.20493
NODE_1556_length_15426_cov_313.766	15426		0	0	0	0	0	0	0	0	0	0	0	0	0	0	0	0	226.531	141.194	299.253	233.827	153.84	130.837	173.433	222.353	226.899	103.012	185.043	204.932	89.3132	109.417	227.661	7.38653	3.74886	6.31591	3.19897	0	0	0	0	2.2084	0	0	0	2.14033	0	1.37213	0
NODE_2162_length_12526_cov_406.977	12526		2.28807	56.0814	0	0	4.46849	66.2374	0	55.823	197.13	272.457	31.6992	85.4184	1.8189	159.902	231.332	76.2468	0	2.06987	0	0	0	0	0	4.69527	22.8179	6.78985	0	29.2575	57.4449	5.71886	34.8776	3.1886	0	19.2891	30.455	459.268	0	0	2.48121	53.73	63.1121	24.5932	9.69538	23.7667	20.135	71.1646	143.172
NODE_47586_length_1657_cov_320.983	1657		0	317.501	0	0	349.491	0	0	0	97.8007	62.0117	259.784	61.6261	8.74503	0	387.583	343.971	0	8.79125	0	38.6022	0	1.37186	0	0	130.343	0	0	0	0	0	311.904	9.33933	0	0	0	0	0	8.12267	0	0	0	0	0	0	0	24.5678	75.5715
NODE_51381_length_1580_cov_584.457	1580		0	0	0	0	0	0	0	0	0	15.9468	0	0	0	0	0	0	25.4428	27.5846	231.493	35.3575	117.31	83.8333	34.0281	269.298	137.674	93.4141	173.108	151.688	45.1909	116.345	222.14	6.65224	16.7717	117.312	36.0929	129.209	9.2479	3.03145	22.6919	75.4495	10.5487	35.5164	47.7749	26.6253	62.1667	55.1227	84.1363
NODE_40628_length_1829_cov_130.663	1829		0	0	0	0	1440.2	0	0	104.801	0	29.7136	0	0	2.69074	1.82555	0	817.02	0	0	0	0	0	2.641	0	0	0	87.8875	0	0	0	0	0	4.16614	0	0	0	0	0	0	0	0	0	0	0	0	0	0	0
NODE_36705_length_1947_cov_475.52	1947		0	0	0	0	0	0	0	0	0	0	0	0	0	0	0	0	73.0476	61.1788	215.446	167.794	89.221	65.52	138.612	200.52	164.175	112.099	135.411	326.313	52.1591	63.6423	244.551	6.57771	20.379	80.8451	20.1464	27.9409	2.93108	4.05538	6.66041	30.4194	6.22291	12.4297	39.1526	39.4672	49.2212	65.155	45.4614
NODE_3910_length_8523_cov_301.599	8523		0	0	0	0	0	0	0	0	0	0	0	0	0	0	0	0	144.82	101.052	258.998	144.274	141.16	126.602	145.256	239.383	195.061	111.429	239.375	246.306	79.7435	97.1816	335.484	6.57304	3.28862	3.61348	1.96469	0	0	0	0	0	0	0	0	1.62563	2.15092	0	0
NODE_11567_length_4182_cov_295.959	4182		0	0	0	0	0	0	0	0	0	0	0	0	0	0	0	0	27.518	117.544	363.299	173.121	164.067	134.807	72.2223	238.326	210.924	84.5162	230.562	277.816	85.0041	117.045	192.753	6.28957	4.67514	2.40008	0	0	0	0	0	1.68769	0	0	0	0	0	0	4.90065
NODE_41023_length_1817_cov_221.601	1817		0	97.3053	227.788	6.5968	28.9802	7.96922	30.7356	3.44788	9.98147	3.00496	20.1461	31.5053	3.55778	1712.06	122.482	75.8611	0	14.6424	0	1.73235	19.3876	13.775	2.70146	0	0	0	2.78908	0	3.81498	2.04112	1.83546	0	0	2.53493	5.67662	6.40049	0	0	0	0	1.16707	0	0	1.61359	0	2.48015	4.13048
NODE_7992_length_5394_cov_388.427	5394		0	0	0	0	0	41.1094	0	0	0	0	132.923	0	3.0371	0	0	24.5264	0	0	0	53.9121	8.00697	6.92064	547.389	5.12074	387.787	80.7172	11.8255	179.159	275.11	23.358	518.532	27.4431	0	9.93456	8.55475	0	0	0	0	3.35814	0	0	0	0	0	8.85786	0
NODE_18236_length_3087_cov_155.682	3087		0	0	0	0	0	0	0	0	91.2089	89.508	176.069	0	41.867	169.986	0	357.9	0	0	0	0	592.977	0	0	0	0	0	0	0	0	0	0	0	0	0	7.82941	0	0	2.89704	0	4.76657	10.9075	61.4492	0	0	0	309.569	234.495
NODE_52206_length_1564_cov_155.335	1564		0	0	0	0	0	0	0	0	0	148.164	0	0	0	0	0	0	64.3937	0	0	0	13.203	23.4719	0	0	0	0	20.3802	0	0	44.8921	0	1.18346	39.3401	129.341	96.5301	4.46717	35.9489	33.5669	7.73088	70.1593	14.7201	124.416	678.934	354.278	340.58	26.4971	198.947
NODE_13757_length_3719_cov_264.4	3719		0	326.877	3.10028	0	0	0	0	60.4564	0	0	353.089	382.005	18.458	19.4722	848.56	0	0	0	0	0	0	0	0	0	0	0	0	0	7.3727	0	0	0	0	0	61.4406	0	0	0	0	1.28009	0	60.0687	24.9493	28.1724	0	78.822	54.8268
NODE_34977_length_2007_cov_240.351	2007		0	0	0	0	0	0	0	0	0	0	0	0	0	0	0	0	4.9934	56.9071	98.555	78.9509	14.4855	16.1264	148.008	139.845	194.873	66.7943	46.1043	236.091	101.772	21.6087	210.337	2.63262	105.048	206.875	53.1875	61.0842	8.64985	3.44446	4.03287	53.0104	9.15229	15.2766	69.3828	106.21	112.145	109.261	55.2887
NODE_54572_length_1522_cov_156.027	1522		0	0	0	0	0	0	0	0	0	0	0	0	0	0	0	0	151.346	113.418	196.43	149.135	119.857	109.64	185.491	268.504	211.223	83.7886	174.575	162.032	96.1806	85.0307	192.857	1.65231	117.39	31.9472	13.1349	12.0057	3.73562	0.404267	2.19156	15.0522	5.18718	2.38531	15.1673	15.368	18.3659	26.5373	24.8953
NODE_55261_length_1510_cov_515.756	1510		0	12.0112	0	1.5293	58.6181	31.2577	0	88.2144	107.315	146.984	12.1295	251.783	4.20246	186.948	63.8916	63.0094	0	0	0	0	0	0	0	0	0	0	0	0	0	1.93504	1.86591	0	0	22.5092	59.9695	173.591	0	3.44696	6.22287	39.2915	27.4994	77.5865	40.101	93.6864	42.9467	143.659	186.493
NODE_32567_length_2104_cov_194.621	2104		0	0	0	17.8487	0	0	0	40.2739	0	0	1445.32	0	3.00094	328.215	0	106.408	0	0	162.654	24.2582	0	0	0	0	0	0	3.37521	46.9817	0	2.86907	117.718	0	0	0	0	0	0	0	0	0	0	0	0	0	0	0	0
NODE_22512_length_2677_cov_260.138	2677		0	0	0	0	0	0	0	0	0	0	0	0	0	0	0	0	0	51.7676	360.747	24.0212	292.514	162.491	20.7596	245.018	56.6364	57.3194	90.5649	230.12	12.917	130.079	131.52	2.71446	0	73.9027	36.38	11.8137	3.05036	0	3.21947	26.3529	5.95624	4.4117	30.2556	25.5312	55.3113	60.7266	35.2673
NODE_38561_length_1889_cov_119.36	1889		3.18974	0	0	0	0	0	0	0	0	0	0	0	0	0	0	0	162.827	78.2357	167.898	148.091	84.9189	78.4931	158.104	177.544	148.962	86.7254	157.259	141.694	101.111	68.9774	149.678	4.42314	192.137	74.0015	49.1767	18.1203	5.72692	2.36791	8.29347	42.8516	12.9917	5.53464	36.1628	36.8072	54.7973	65.8656	68.6709
NODE_12145_length_4040_cov_193.498	4040		2.62736	1147.93	0	10.494	6.06251	23.2623	0	0	0	0	233.939	780.57	4.41847	0.966982	16.1799	1.57156	0	0	0	9.59789	2.64045	0	0	0	0	0	0	9.0905	1.59295	0	4.76259	0	0	0	0	0	0	0	0	0	0	0	0	0	0	0	0
NODE_10227_length_4564_cov_431.551	4564		1.76752	0	0	0	0	0	0	0	0	0	0	0	0	0	0	0	12.592	162.885	204.979	195.598	42.4244	29.5652	479.433	93.0016	111.505	138.651	34.1783	236.921	228.503	17.6973	238.082	1.60868	0	3.80461	13.7594	0	0	0	0	0	0	0	3.23619	0	0	1.0428	12.6309
NODE_19874_length_2915_cov_161.915	2915		0	0	0	0	0	0	0	0	0	0	0	0	0	0	0	0	179.173	103.825	199.631	168.215	89.705	71.8414	157.995	197.763	211.82	78.481	173.503	164.233	102.768	66.8801	140.289	4.89703	85.4543	40.0415	30.2198	14.3702	3.94416	0.581157	6.70814	21.7628	3.6622	3.22145	29.4423	24.6851	33.7897	41.5534	42.7712
NODE_236_length_38535_cov_350.247	38535		0	4.69451	0	0	5.82522	562.304	0	0	18.6531	0	0	0	8.42691	0	7.67778	34.8301	0	28.7993	146.564	86.3993	59.5538	73.0528	605.69	1.81383	6.83492	8.11471	49.2007	39.7001	181.422	8.79161	79.3405	8.35965	0	40.4183	32.5234	51.803	0	0	1.25203	0.973967	4.0865	0	0	10.1596	3.76432	6.87973	21.566
NODE_111_length_45390_cov_272.732	45390		0	101.41	0	68.6304	196.016	140.252	10.156	60.1521	134.98	522.306	445.092	3.99335	9.54237	0	23.4994	455.406	0	11.6641	0	0	4.09176	0	0	1.6395	0	0	5.75963	0	0	0	0	0	0	0	0	8.02268	0	0	2.97539	0	0	0	0	0	12.9764	0	0
NODE_29644_length_2239_cov_282.042	2239		0	0	0	0	0	11.1023	0	146.49	370.679	275.788	0	0.784042	0	21.278	13.2581	3.49181	0	0	0	0	0	0	0	73.3133	438.665	218.448	0	0	0	0	0	0	0	11.7679	23.5359	93.1922	0	1.07266	2.93318	44.6096	65.5302	13.2618	1.39224	23.7265	4.65822	59.2395	68.347
NODE_32242_length_2117_cov_109.087	2117		0	0	0	0	0	0	0	0	0	0	0	0	0	0	0	0	0	0	0	0	0	0	0	0	0	0	0	0	0	0	0	0	58.526	441.487	143.195	131.303	6.97348	9.37332	21.3894	122.864	29.985	24.3504	221.855	235.092	239.88	261.056	178.336
NODE_34251_length_2034_cov_507.953	2034		39.1193	0	0	0	0	0	0	0	0	4.37615	0	0	0	0	2.28014	33.2918	106.07	43.9734	203.031	265.785	108.508	89.368	181.334	232.362	143.95	160.662	116.369	247.688	102.451	80.4837	164.374	6.78691	0	5.18241	2.10808	0	0.856722	0	0	4.05486	0	0	0	1.3764	4.00079	5.30294	3.17413
NODE_8720_length_5085_cov_401.254	5085		3.85515	0	0	0	0	0	0	0	0	0	0	0	0	0	0	0	14.2399	179.142	154.296	147.428	58.2489	42.3684	464.187	119.474	243.32	167.236	51.7122	183.343	164.31	21.2792	167.366	1.15559	4.54618	0	5.76202	26.1905	0	0	0	0	0	0	10.1775	1.68281	5.16881	0	0
NODE_33850_length_2050_cov_162.237	2050		0	0	0	0	0	0	0	0	0	0	0	0	0	0	0	0	79.2995	41.0838	117.841	99.0696	55.1095	52.7468	97.3769	162.39	121.418	104.384	99.8688	237.502	79.1402	45.5578	193.856	3.93449	75.1235	123.071	53.1087	20.0634	6.31648	3.18916	11.5009	48.3988	7.07713	15.8612	72.98	58.7475	68.2963	89.2267	68.0745
NODE_11279_length_4253_cov_303.515	4253		0	0	0	0	0	0	0	0	0	0	0	0	0	0	0	0	0	0	0	0	0	0	0	0	0	0	0	0	0	0	0	0	207.625	377.177	174.776	294.772	4.98923	6.18063	23.2274	107.45	41.6538	30.5053	118	278.918	253.799	202.897	129.082
NODE_45440_length_1704_cov_362.424	1704		0	0	0	0	0	0	0	0	0	0	0	0	0	0	0	0	104.868	74.5538	192.484	331.053	52.5718	57.772	253.642	131.79	236.034	138.265	48.0902	205.766	173.415	26.9378	126.317	12.6823	0	8.42057	13.0876	3.01833	0	0	0	4.97904	1.65407	0	3.21128	10.6415	6.5813	7.81477	0
NODE_10885_length_4364_cov_203.891	4364		0	0	0	0	0	0	0	0	0	0	0	0	0	0	0	0	72.3856	58.5752	181.934	124.746	62.6101	55.7525	123.975	201.82	153.31	115.589	108.997	225.453	78.9858	50.5891	185.29	3.06515	52.0936	80.9592	24.6041	8.83776	5.51728	1.23874	6.80373	35.4667	5.70015	5.46111	43.6298	28.8606	45.2028	58.8068	35.1071
NODE_12554_length_3949_cov_367.368	3949		3.45292	0	0	0	0	0	0	0	0	0	0	0	0	0	0	0	32.8288	75.0237	175.081	138.291	111.955	82.2053	147.567	271.356	94.3045	106.812	140.641	276.772	124.653	68.7078	288.327	4.35668	0	0	0	0	0	0	0	0	0	0	0	17.8493	0	0	0
NODE_14976_length_3522_cov_370.367	3522		0	0	0	0	0	0	0	0	0	0	0	0	0	0	0	0	248.549	118.113	236.113	177.573	109.441	120.063	170.778	199.77	217.272	89.6036	178.641	178.832	60.937	103.793	119.719	4.92149	10.681	6.18755	1.82898	0	0	0	0	3.68172	0	1.21574	0	3.66311	2.78101	5.17552	3.59399
NODE_13637_length_3737_cov_294.908	3737		0	0	0	0	0	0	0	0	0	0	0	0	0	0	0	0	0	0	0	0	0	0	0	0	0	0	0	0	0	0	0	0	0	71.3157	73.5843	269.398	0	9.25338	52.5839	35.8375	86.0552	313.814	0	104.511	111.97	104.384	464.16
NODE_41093_length_1815_cov_231.034	1815		0	0	0	0	0	0	0	0	0	0	0	0	0	0	0	99.7865	29.6659	0	0	399.659	2.80343	13.2893	281.988	148.078	317.521	264.923	3.81009	36.5104	1.27761	16.927	487.005	11.7379	0	0	0	0	1.12923	0	0	0	0	0	0	0	0	0	0
NODE_8016_length_5384_cov_530.875	5384		0	0	0	0	0	0	0	0	0	4.86247	0	0	0	0	0	0	89.9274	61.5621	219.883	96.4311	102.979	87.8616	134.538	243.622	145.44	84.7023	95.5201	114.473	93.0224	103.058	226.297	7.03193	22.5816	60.9973	17.8692	16.2377	1.08571	0.880407	3.51814	23.2926	4.79832	9.88898	6.36377	26.0131	15.6295	32.2968	35.4177
NODE_14282_length_3631_cov_331.551	3631		5.5545	0.934919	0	0	0	0	0	0	0.658676	2.83787	0	0	0	0	0	3.42128	35.9007	44.0093	107.847	103.518	48.5331	48.9334	165.135	178.202	163.559	148.501	199.181	200.941	133.296	41.7129	256.551	3.79994	47.1229	25.3597	16.6056	17.9315	2.57619	2.10555	3.50359	15.3644	4.39438	0	19.6339	23.9693	22.1692	34.4763	21.9051
NODE_773_length_23139_cov_402.225	23139		0	114.817	0	0	21.6728	169.443	0	18.3375	60.1717	37.6564	97.0518	223.747	1.65552	194.018	235.819	76.64	0	6.25825	13.3775	16.4193	1.74428	4.76627	41.8668	4.07184	12.1708	9.58132	16.2982	60.5152	133.397	5.18746	47.7622	6.52601	0	11.548	34.7293	146.527	0	0	2.93643	11.4378	8.83831	3.39602	1.30187	15.4181	5.60177	28.3802	63.3217
NODE_21441_length_2766_cov_340.949	2766		0	0	0	0	0	0	0	0	0	0	0	0	0	0	0	0	81.229	103.348	166.911	212.114	44.8778	47.4822	506.958	110.607	298.761	75.116	68.0886	154.424	143.02	33.0131	51.8553	2.23389	1.54744	8.56488	3.84327	0	0	0	0	2.77343	0	0	0	0	2.20919	6.50252	0
NODE_15696_length_3421_cov_320.507	3421		3.46415	0	0	0	12.2417	204.809	0	96.9833	279.955	189.101	0	0	0	32.6696	10.7465	10.6658	0	1.40016	0	0	0	0	1.94718	58.9294	253.549	93.3938	0	0	0	0	0	0	0	28.805	74.6375	149.241	3.32423	3.54882	17.9574	55.0326	58.6542	11.159	0	38.6749	6.944	48.3321	80.7646
NODE_54270_length_1527_cov_335.309	1527		0	0	0	0	0	0	0	0	0	3.74305	0	0	0	0	0	0	0	1.45029	20.9146	0	1.31476	1.78786	0	13.5318	0	18.9729	0	0	4.11485	4.40544	28.4025	2.39517	0	128.428	127.238	5.9647	9.76534	27.0236	21.9868	153.539	94.3199	94.9362	214.419	84.5471	48.0656	286.301	534.416
NODE_44805_length_1720_cov_424.322	1720		0	0	0	0	0	0	0	0	0	0	0	0	0	0	0	0	11.2647	103.187	149.001	94.3501	17.9556	32.6115	241.582	273.845	175.409	85.4572	71.518	272.733	96.6885	49.6608	255.407	1.01638	7.81461	20.6283	5.72831	38.1239	0.497591	2.10056	0	3.78107	0	1.53067	0	14.4994	13.9972	1.55248	5.56224
NODE_8314_length_5240_cov_290.224	5240		0	0	0	0	0	0	0	0	0	7.68709	0	0	0	0	0	0	0	0	0	1.81906	0	0	0	0	0	0	0	0	0	0	0	0	76.7138	242.203	292.763	95.5623	24.3688	7.33582	12.3398	113.993	67.4476	25.228	173.681	170.033	228.195	162.1	225.928
NODE_23104_length_2631_cov_233.382	2631		0	0	0	0	0	0	0	0	0	0	0	0	0	0	0	0	51.4203	57.0036	153.895	170.904	36.9502	41.3769	241.761	135.775	155.035	95.5689	62.6135	250.002	109.883	35.8398	251.035	4.17901	4.67427	35.7449	10.0694	8.25753	1.61622	1.48868	3.73396	13.0516	3.09582	2.88149	22.7134	11.8476	17.7849	40.0848	24.3203
NODE_297_length_36328_cov_327.657	36328		0	3.74821	0	0	0	5.52174	0	5.44989	0.873301	1.25057	9.30592	2.92389	0	0	1.01705	6.44768	0	153.824	187.328	304.128	16.423	28.1138	177.915	36.5118	159.122	87.9485	132.938	115.92	368.528	20.1859	152.431	17.7801	0	0	0	0	0	0	0	0	0	0	0	0	0	0	0
NODE_25079_length_2492_cov_365.261	2492		27.8561	0	0	0	0	0	0	0	0	0.76893	0	0	0	0	0	20.2728	58.7115	50.2297	208.333	266.131	105.864	76.715	216.974	225.236	163.879	126.621	112.341	145.776	95.9954	52.3262	105.518	3.15065	0	3.84671	1.59058	0	0	0	0	0	0	0	0	0	0	2.37616	1.55986
NODE_41132_length_1814_cov_440.562	1814		0	0	0	0	0	0	0	0	0	0	0	0	0	0	0	0	123.288	69.0189	162.261	261.547	65.5236	84.3789	298.273	97.7717	253.622	82.3091	93.2639	167.458	134.85	31.8677	139.265	6.59511	0	2.72621	1.59861	0	0	0	0	1.08417	1.22479	0	4.29967	0.826909	0	0	0
NODE_8427_length_5193_cov_425.454	5193		0	0	0	0	0	0	0	0	0	3.09237	0	0	0	0	0	0	0	0	0	0	0	0	0	0	0	0	0	0	0	0	0	0	203.036	278.522	151.425	104.512	66.7032	17.4678	29.2814	107.98	50.7429	35.0413	243.694	159.263	249.206	203.933	148.39
NODE_46867_length_1672_cov_328.238	1672		0	0	0	0	0	0	0	0	0	6.41409	0	0	0	0	0	0	0	0	0	1.76205	0.55664	0	0	0	0	1.12496	0	0	0	1.15347	0	0	52.3788	244.282	292.4	73.4804	24.7332	4.96467	14.6432	117.178	58.9455	29.6508	165.8	155.653	223.436	140.279	215.97
NODE_51756_length_1573_cov_293.192	1573		0	0	0	0	0	0	0	0	0	0	0	0	0	0	0	0	114.578	57.4037	204.629	118.366	87.102	64.2279	131.824	183.682	151.552	100.446	124.024	233.217	95.9983	65.7055	223.239	5.67507	12.0304	17.4349	5.70578	0	0	0	0	8.40163	0	0	14.3862	0	13.9311	14.2829	0
NODE_16596_length_3288_cov_332.165	3288		0	0	0	0	0	0	0	0	0	0	0	0	0	0	0	0	10.2445	60.3845	117.316	89.0807	80.113	70.1919	80.1181	229.873	102.285	97.751	171.586	323.954	75.2618	89.064	264.346	4.61771	0	11.7626	0	0	0.638596	0	0	4.32831	0	0	13.7457	0.960802	9.51736	11.647	10.7
NODE_7561_length_5609_cov_376.462	5609		0	0	0	0	0	0	0	0	0	0	0	0	0	0	0	0	29.0362	112.914	188.998	155.407	137.094	161.684	60.7831	221.212	127.295	88.5452	150.939	210.66	63.5898	130.956	96.8609	7.40935	0	0	0	0	0	0	0	0	0	0	0	0	0	0	0
NODE_13282_length_3806_cov_119.779	3806		0	0	0	0	0	0	0	0	2.29561	37.3458	127.715	1657.38	14.9023	34.1977	0	0	0	0	0	0	0	0	0	0	0	0	13.4501	0	5.77157	0	0	0	0	0	0	0	0	0	7.66535	0	9.96513	0	0	0	0	0	0
NODE_52954_length_1550_cov_175.751	1550		0	0	0	0	0	0	0	0	0	0.761794	0	0	0	0	0	0	0	0	0	0	0	0	0	0	0	0	0	0	0	0	0	0	151.462	327.22	157.706	91.626	8.48543	7.23337	14.027	111.553	36.5753	16.5361	148.456	233.862	233.367	224.586	164.432
NODE_9885_length_4679_cov_303.637	4679		0	0	0	0	0	0	0	0	0	0	0	0	0	0	0	0	0	0	0	0	0	0	0	0	0	0	0	0	0	0	0	0	374.957	301.785	157.917	193.611	6.6751	6.00455	18.1984	93.9821	37.8083	18.0612	126.377	266.755	243.668	176.209	105.528
NODE_6343_length_6291_cov_304.95	6291		0	0	0	0	0	0	0	0	0	0	0	0	0	0	0	0	0	0	0	0	0	0	0	0	0	0	0	0	0	0	0	0	15.841	360.918	129.754	45.199	48.885	10.5544	23.0409	112.168	36.5357	29.2549	269.63	101.928	206.154	251.267	136.971
NODE_36515_length_1953_cov_108.199	1953		0	0	0	0	0	0	0	0	0	0	0	0	0	0	0	0	0	0	0	0.910732	0	0	0	0	1.96583	0	0	0	0	0	0	0	70.0075	194.33	135.487	3.19551	18.4098	15.9679	3.84867	66.5044	29.2067	5.43407	378.719	165.337	179.982	484.718	106.629
NODE_15721_length_3417_cov_310.303	3417		0	0	0	0	0	0	0	0	0	0.838246	0	0	0	0	0	0	0	0	0	0	0	0	0	0	0	0	0	0	0.816764	0	0	0	50.5575	297.445	148.792	55.5893	20.8807	9.88202	18.7126	181.88	31.3089	28.8788	177.891	123.959	236.702	240.148	199.704
NODE_816_length_22412_cov_326.933	22412		0	0	0	0	0	0	0	0	0	0	0	0	0	0	0	0	20.3385	79.397	271.037	117.202	131.378	115.544	64.3262	178.128	148.38	91.9591	137.981	186.762	73.0198	102.376	165.081	9.8363	0	0	0	0	0	0	0	0	0	0	0	0	0	0	0
NODE_41786_length_1796_cov_489.584	1796		0	0	0	0	0	0	0	0	0	0	0	0	0	0	0	0	139.805	69.5904	214.87	140.734	86.9557	81.854	129.811	169.537	209.484	133.635	170.659	150.64	58.2572	68.6572	166.693	4.4302	0	5.40796	0	0	0	0.831463	0	0.766419	0	0	0	1.47827	1.24944	3.16629	0
NODE_14756_length_3556_cov_319.857	3556		19.8958	0	0	0	0	0	0	0	0	21.777	0	0	0	0	0	75.4853	0	0	0	0	0	0	0	0	0	0	0	0	0	0	0	0	8.75062	160.035	238.662	126.633	6.76486	9.72592	19.7157	100.276	55.2341	18.8775	132.144	198.163	175.939	188.139	155.077
NODE_15935_length_3387_cov_222.528	3387		0	0	0	0	0	0	0	0	0	0	0	0	0	0	0	4.22113	83.5793	49.4376	143.831	114.406	50.5833	48.3383	132.42	174.472	123.795	113.884	98.3265	194.189	75.3988	47.0437	154.917	3.92718	41.7871	60.3214	28.6784	9.12148	2.64822	0	4.2808	25.4473	6.05759	4.26434	40.4686	30.6705	33.9144	43.9691	27.3195
NODE_24013_length_2563_cov_237.037	2563		0	0	0	0	0	0	0	0	0	0	0	0	0	0	0	0	181.947	88.0737	179.784	152.622	83.8188	62.3688	209.751	170.136	163.692	57.9825	158.671	150.5	133.246	56.2731	107.906	4.11507	23.7426	15.6003	4.22279	3.50648	1.23808	0	2.49384	7.57401	0.930382	1.11936	6.26574	5.58703	7.41293	12.5487	11.487
NODE_41278_length_1810_cov_324.957	1810		0	0	0	0	0	0	0	0	0	0	0	0	0	0	0	0	147.398	63.5734	180.494	124.3	113.683	100.366	156.019	154.195	174.182	79.6573	142.198	197.034	59.1682	92.0102	196.429	4.74445	0	2.87052	0	0	0	0	0	2.22228	0	0	0	2.30767	1.34538	2.8776	0
NODE_14190_length_3644_cov_140.665	3644		0	143.79	0	0.938799	0	0	0	2.06165	13.7523	2.17929	41.8151	123.372	1.13129	0	0	0	0	0	32.1988	9.6482	0	0	0	0	0	0	0	4.38257	8.97326	0	0	0	0	269.475	326.975	519.475	0	0	0	17.0688	13.5956	1.41751	11.781	217.647	64.3635	4.47435	3.02469
NODE_10098_length_4607_cov_125.932	4607		0	0	0	0	0	0	0	0	0	0	0	0	0	0	0	0	0	45.5412	287.479	19.6249	264.526	162.874	14.6306	204.123	56.0859	53.3713	104.901	166.799	13.455	130.455	107.486	1.16833	0	39.8145	9.97626	19.326	1.06518	0	2.48133	11.6329	1.80272	2.25101	16.234	16.544	21.7404	28.145	17.0947
NODE_60_length_52234_cov_282.864	52234		0	0	0	0	0	0	0	0	2.8409	0	0	0	0	0	0	0	0	78.7227	152.413	324.951	22.1909	25.2205	161.872	21.8042	203.557	110.605	92.4746	67.3084	465.721	15.322	41.0763	10.3998	0	3.13432	2.39958	9.23035	0	0	0	1.44087	0	0	0	1.58174	0	3.71763	4.85313
NODE_11578_length_4179_cov_29.248	4179		0	0	0	0	0	0	0	0	0	0	0	1821.46	0	0	0	0	0	0	0	0	0	0	0	0	0	0	0	0	0	0	0	0	0	0	0	0	0	0	0	0	0	0	0	0	0	0	0
NODE_37549_length_1920_cov_231.779	1920		0	0	0	0	0	0	0	0	0	0	0	0	0	0	0	0	0	0	0	0	0	0	0	0	0	0	0	0	0	0	0	0	52.5952	458.112	97.1402	46.3499	18.4518	7.69011	20.3863	152.34	27.3148	24.5464	171.88	116.818	182.936	265.99	161.502
NODE_9359_length_4857_cov_309.098	4857		0	0	0	0	0	0	0	0	0	0	0	0	0	0	0	0	136.375	72.3145	203.934	127.346	86.3035	81.8411	126.386	164.677	178.933	106.563	146.402	160.487	66.7912	66.1306	202.218	4.80951	1.81292	2.87318	0	0	0	0	0	1.85921	0	0	0	1.48317	0	0	0
NODE_46868_length_1672_cov_267.303	1672		0	0	0	0	0	0	0	0	0	7.95365	0	0	0	0	0	0	41.6429	15.2329	168.49	23.9285	78.7336	46.3059	27.4641	180.945	66.2976	107.321	80.5527	120.798	46.1961	110.063	156.506	5.29198	9.53662	89.5929	55.0958	18.4828	12.4249	4.26108	13.5864	78.5895	7.6403	11.0194	34.53	34.2344	50.7174	58.0129	69.7466
NODE_14746_length_3557_cov_230.125	3557		0	0	0	0	0	0	0	329.899	60.0749	0	0	0	0	6.85154	216.817	249.14	0	0	0	7.16566	3.63097	7.4707	125.307	18.8357	288.466	152.633	5.93579	0	0	2.71969	291.55	1.37224	0	0	0	0	1.79667	0	0	0	0	4.58207	0	0	0	0	0
NODE_16924_length_3247_cov_291.948	3247		0	0	0	0	0	0	0	0	0	0	0	0	0	0	0	0	0	0	0	0	0	0	9.03451	31.0219	0	0	0	0	28.8281	0	0	0	0	28.5364	157.088	66.4288	7.49559	46.2055	36.4254	71.6457	68.3661	5.38463	118.498	79.9711	163.293	251.429	202.887
NODE_38560_length_1889_cov_251.326	1889		0	0	0	0	0	0	0	0	0	0	0	0	0	0	0	0	0	0	0	0	0	0	0	0	0	0	0	0	0	0	0	0	17.4584	320.591	92.8461	15.163	45.2	14.4046	16.0448	124.544	28.2928	23.3456	259.882	98.2491	189.741	300.018	129.29
NODE_47156_length_1666_cov_314.75	1666		0	0	0	0	0	0	0	0	0	0	0	0	0	0	0	0	14.0796	58.3147	152.07	145.113	28.4543	33.8034	234.772	59.5533	112.858	94.09	25.018	215.662	155.979	16.1654	175.189	1.71095	87.3412	64.0728	10.1493	2.19777	0.725049	0.666037	1.58905	14.8597	4.56901	0	10.9712	23.8654	41.3394	37.3203	11.3816
NODE_43849_length_1744_cov_82.4447	1744		3.0201	0	0	0	0	0	0	0	0	0	0	0	0	0	0	0	159.388	78.1481	125.36	105.992	65.948	73.6751	192.718	161.09	155.791	75.0296	177.866	122.551	73.401	71.6761	133.392	3.6403	123.086	23.9748	7.52411	5.89339	1.20397	0	2.09128	6.76921	1.66321	0.946508	5.97329	13.0354	13.7018	15.9096	18.4323
NODE_1687_length_14631_cov_366.149	14631		0	0	0	0	0	0	0	0	0	0	0	0	0	0	0	0	17.7739	36.244	232.411	143.066	98.0615	55.1951	85.5816	219.111	135.132	123.594	121.38	103.566	44.0255	55.1163	179.941	3.13816	4.13895	15.3159	10.4358	4.78446	1.93488	0.883787	1.8252	7.00395	2.29372	0	12.8946	9.5074	11.5078	11.9615	7.5445
NODE_4476_length_7852_cov_390.982	7852		0	0	0	0	0	0	0	0	0	0	0	0	0	0	0	0	40.3093	47.9068	158.351	122.143	58.019	48.1805	104.033	167.975	111.77	103.107	86.2058	151.398	84.647	63.2953	152.069	6.32841	17.4282	48.3569	19.2008	8.95378	2.43892	0	0	21.2716	5.47277	2.18323	31.1318	27.6392	38.6318	34.1345	23.5816
NODE_43765_length_1746_cov_72.5337	1746		0	0	0	0	0	0	0	0	0	1.9535	0	0	0	0	0	0	0	0	0.865723	0	0	0	0	0	0	1.45524	0	0	0	0	0	0	29.9968	240.8	183.839	38.5904	51.643	12.2252	9.11325	140.416	29.8906	21.0997	216.102	128.645	238.247	113.274	164.04
NODE_53007_length_1549_cov_175.485	1549		0	0	0	0	0	0	0	0	0	0	0	0	0	0	0	0	92.3785	66.5688	196.108	124.384	53.6351	45.7006	138.076	163.084	123.055	82.8253	105.557	169.821	67.4602	46.7146	107.909	2.87966	27.2031	31.2468	20.1661	11.8501	2.18838	0	1.28954	13.0278	0	3.51229	29.2644	24.9487	32.9522	24.4336	30.7012
NODE_16187_length_3352_cov_340.439	3352		0	0	0	0	0	0	0	0	0	0	0	0	0	0	0	0	3.4115	14.6001	12.7189	3.63967	3.71511	4.95957	14.4249	24.3197	15.0193	7.64946	8.07118	30.1622	9.80492	7.30403	15.3294	0	293.274	198.665	57.0245	152.037	11.7265	3.64024	15.5245	85.1697	49.9254	47.0574	72.0561	314.716	178.525	149.279	144.832
NODE_17477_length_3176_cov_103.354	3176		2.86672	0	0	0	0	0	0	0	0	0.87817	0	0	0	0	0	0	169.378	80.241	128.296	118.87	79.9174	76.9319	144.32	144.479	162.164	68.1326	169.959	107.004	70.3639	64.6271	111.237	2.94662	141.381	27.6702	13.0455	14.3525	1.95549	0.757752	2.89483	16.0505	3.6165	2.25458	13.8609	19.7678	20.3477	23.0109	19.3095
NODE_3554_length_9053_cov_271.739	9053		0	0	0	0	0	0	0	0	0	0	0	0	0	0	0	0	0	0	0	0	0	0	0	0	0	0	0	0	0	0	0	0	6.84591	320.525	130.989	41.528	21.8108	13.4532	14.3229	105.445	41.3074	19.2676	188.544	109.14	242.268	229.53	113.406
NODE_33726_length_2055_cov_152.046	2055		0	0	0	0	0	0	0	0	0	0	0	0	0	0	0	0	10.1501	5.61199	0	0	16.678	12.533	0	13.4491	0	0	0	21.0939	23.1395	14.425	0	1.69493	0	293.536	104.539	0	24.9277	42.855	27.5536	51.3322	49.1935	83.4076	170.062	25.705	101.244	352.373	138.428
NODE_7123_length_5839_cov_309.345	5839		0	2.04251	0	2.39151	0	62.2207	0	1.58276	12.2709	0	27.1865	5.04331	0	0	6.55114	12.8043	0	126.243	128.845	180.521	11.5444	26.2726	161.499	58.2657	256.936	221.546	10.7759	52.759	248.579	5.28682	92.98	4.63385	0	0	0	0	0	0	0	0	0	0	0	0	0	0	0
NODE_20117_length_2893_cov_151.375	2893		0	0	0	0	0	0	0	0	0	0	0	0	0	0	0	0	87.6246	49.4805	144.179	81.7895	77.044	81.0914	74.4596	198.381	108.007	108.164	113.021	203.432	72.1218	67.0842	269.101	5.69172	10.1029	7.9231	4.85487	0	0	0	0	3.31742	0	0	3.79683	7.53272	11.3315	7.07353	3.77305
NODE_38666_length_1886_cov_309.101	1886		0	0	0	0	0	21.2032	0	0	0	457.84	0	27.0973	1.82109	0	0	5.85156	0	5.27581	4.41469	0	14.6579	6.30039	0	40.5519	3.2339	23.4667	30.6808	0	7.53276	18.1848	45.4787	1.03555	0	138.516	32.2926	511.89	0.956325	1.08486	6.01666	1.6323	87.5127	126.065	0	12.6875	4.32877	16.4785	0
NODE_8176_length_5313_cov_206.172	5313		0	0	0	0	0	0	0	0	0	0	0	0	0	0	0	0	0	0	59.8351	0	8.99083	0	200.011	2.88407	197.869	368.143	3.40358	63.2428	300.747	12.4882	373.09	30.9678	0	0	0	0	0	0	0	0	0	0	0	0	0	6.65526	0
NODE_34450_length_2027_cov_259.053	2027		0	0	0	0	0	0	0	0	0	2.84093	0	0	0	0	0	0	0	0	0	0	0	0	0	0	0	0	0	0	0	0	0	0	55.7212	272.325	147.053	97.5025	18.3675	9.63472	17.2125	104.367	30.3381	30.2875	136.994	181.002	218.146	178.75	122.317
NODE_34842_length_2012_cov_370.09	2012		0	0	0	0	0	0	0	0	0	0	0	0	0	0	0	0	10.0511	15.7695	62.3399	131.843	13.4334	7.80932	197.816	28.6636	26.1258	114.201	22.2672	59.9657	262.505	28.1321	112.618	36.6712	0	45.1963	41.8367	0	0.523298	14.2497	10.2403	10.6132	3.04178	42.7785	0	0	0	160.729	0
NODE_37029_length_1937_cov_164.49	1937		1.9116	0	0	0	0	0	0	0	0	0	0	0	0	0	0	0	214.605	75.6069	106.911	125.495	72.0984	80.9626	179.726	152.185	154.072	63.1245	175.713	122.3	76.1448	60.4549	80.0784	2.81875	213.458	17.4933	8.30377	28.1096	1.09945	0	1.97141	9.66437	2.55478	0	8.35378	21.5242	15.8184	15.4023	13.4215
NODE_11809_length_4119_cov_257.549	4119		0	0	0	0	0	0	0	0	0	0	0	0	0	0	0	0	32.9598	47.9313	149.853	153.18	43.7981	37.09	127.373	168.615	86.1865	116.875	74.8867	189.428	94.3961	43.9677	273.896	4.34256	5.42337	9.03976	3.24455	0	0	0.565944	0	5.28415	1.82052	4.54554	4.26873	2.81863	5.75998	7.48993	6.06934
NODE_39935_length_1850_cov_213.281	1850		0	0	0	0	0	0	0	0	0	0	0	0	0	0	0	0	3.95626	44.2411	0	15.3748	217.108	308.324	100.547	0	0	0	139.38	0	43.5987	595.194	0	4.25504	0	0	0	0	0	0	0	0	0	0	0	0	0	0	190.248
NODE_31704_length_2142_cov_106.71	2142		0	4.51609	0	0	3.64393	4.29607	0	0	4.77635	2.07854	6.17014	11.6013	0.67542	1220.35	153.477	244.934	0	0	0	0	0	0	0	0	0	0	0	0	0	0	0	0	0	0	0	0	0	0	0	0	0	0	0	0	0	0	0
NODE_11663_length_4157_cov_231.425	4157		0	0	0	0	0	0	0	0	0	0	0	0	0	0	0	0	2.43277	0	0	0	2.88227	0	0	2.76834	0	0	9.83926	0	0	8.04055	0	0	0	58.6096	138.264	56.3303	0	2.12297	1.8074	57.1916	141.381	5.03255	0	93.2984	7.35024	110.039	830.009
NODE_9226_length_4902_cov_151.888	4902		2.05994	0	0	0	0	0	0	0	0	0	0	0	0	0	0	0	224.983	83.618	105.779	125.121	70.7305	69.9163	154.396	156.719	163.77	82.499	164.806	108.396	83.1907	57.1168	92.7687	2.40375	162.188	12.4529	10.7557	23.8352	1.03056	0	2.23521	6.58225	2.47813	1.77519	7.08676	12.1432	11.5833	10.7442	15.906
NODE_1578_length_15300_cov_316.354	15300		0	0	0	0	0	0	0	0	0	0	0	0	0	0	0	0	140.965	41.437	138.768	301.197	40.203	31.9914	320.114	97.3244	252.245	94.1586	43.1897	68.8164	118.46	20.7607	63.4636	4.91027	7.71614	1.09273	0	0	0	0	0	0	0	0	3.4228	1.45133	0	2.57301	0
NODE_526_length_28753_cov_315.547	28753		0	0	0	0	0	0	0	0	0	0	0	0	0	0	0	0	52.5442	71.7583	192.522	202.596	48.6801	33.9747	272.324	114.113	193.931	85.7887	81.1506	101.617	72.7766	30.4154	129.403	3.8345	1.4953	3.02399	0	0	0	0	0	0	0	4.39274	0	1.42965	0	1.44343	0
NODE_19326_length_2971_cov_31.0098	2971		0	0	0	0	0	0	0	0	0	0	0	0	0	5.70488	0	0	0	0	0	0	0	0	0	0	0	0	0	0	0	0	0	0	0	0	0	0	0	0	0	0	0	0	0	0	0	1623.52	0
NODE_38428_length_1893_cov_153.884	1893		0	0	0	0	0	0	0	0	0	0	0	0	0	0	0	0	134.164	36.2983	173.263	240.308	42.3613	32.7573	252.27	87.4369	159.251	114.926	42.148	96.5245	160.353	30.0583	94.0657	7.05084	13.8972	12.847	5.09205	1.25171	1.17437	0	0	2.46295	0	0	4.71099	4.76628	7.38621	5.54665	7.49445
NODE_14663_length_3569_cov_249.135	3569		0	0	0	0	0	0	0	0	0	32.2681	0	0	0	0	0	0	0	0	0	0	0	0	0	0	0	0	0	0	0	0	0	0	0	60.4426	279.401	0	6.67917	10.036	0	35.6511	148.007	0	213.516	165.776	90.095	99.8348	475.599
NODE_49874_length_1609_cov_15.8003	1609		0	0	0	0	0	0	0	0	0	0	0	0	0	0	0	0	0	0	0	0	0	0	0	0	28.5892	13.0932	4.54886	0	12.3272	0	46.9385	0	0	21.1395	56.6306	358.031	0	0	16.156	24.7034	45.8301	3.05109	10.0556	15.2066	5.36973	480.276	250.575
NODE_53366_length_1543_cov_168.597	1543		0	0	0	0	0	2.69742	0	0	0.795928	0.914102	0	0	0	0	9.22143	0	0	0	0	0.86626	0	0	1.33278	0	0	0	0	0	0	0	0	0	57.6856	158.705	110.445	2.96348	21.7281	10.745	8.39122	83.5983	23.565	7.50662	361.216	103.04	143.194	402.58	104.38
NODE_36578_length_1951_cov_7.24287	1951		0	0	0	0	15.9533	21.0676	0	164.541	325.744	178.778	7.81834	0	0	0	0	8.26548	0	0	2.21281	0	0	0	0	53.6502	301.216	121.083	0	6.00325	0	0	0	0	0	14.5198	22.2049	183.326	0	1.10161	5.09372	27.0978	30.9257	3.29607	0	9.64772	4.48929	20.3394	30.1031
NODE_29538_length_2243_cov_195.856	2243		0	0	0	0	0	0	0	0	0	0	0	754.321	13.9424	19.2942	0	61.4868	0	0	0	0	11.9816	4.37442	111.333	0	0	0	2.54859	0	0	25.9224	7.82877	5.50143	0	0	0	0	0	13.9065	0	0	0	0	0	0	1.7979	22.0518	435.162
NODE_33751_length_2054_cov_279.482	2054		0	0	0	0	0	0	0	0	0	2.05798	0	0	0	0	0	0	0	0	0	0	0	0	0	0	0	0	0	0	0	0	0	0	34.056	255.019	130.209	69.3018	37.2536	7.59391	18.2776	104.438	39.5076	28.4179	248.048	134.06	166.887	142.042	126.061
NODE_31978_length_2129_cov_335.994	2129		0	0	0	0	0	0	0	0	0	0	0	0	0	0	0	0	24.8301	50.5359	74.7448	43.3808	78.2333	68.4737	80.9377	288.188	69.7767	70.0153	111.346	139.3	18.5022	61.4598	193.356	3.01975	14.6066	48.3288	11.6481	12.2984	2.85676	0	4.81658	13.8778	3.26917	5.22592	11.4319	47.1383	34.2321	36.5262	6.08312
NODE_6581_length_6149_cov_391.64	6149		0	0	0	0	0	0	0	0	0	0	0	0	0	0	0	0	54.3896	43.136	110.348	78.7575	142.724	109.088	110.773	90.2467	96.4126	44.8467	176.943	185.92	45.3081	127.674	145.868	3.05115	1.47541	10.3057	7.77544	16.4431	0.604999	0	0	3.92138	0	0	2.28181	12.2906	6.71195	8.543	4.69841
NODE_37948_length_1907_cov_335.837	1907		0	0	0	0	0	0	0	0	0	0	0	0	0	0	0	0	41.6351	47.1551	196.097	292.887	42.4274	27.3115	282.03	87.3346	235.983	106.734	51.221	66.2045	85.1225	18.351	35.7785	3.40979	0	4.74358	0	0	0.654461	0	0	0	0	0	0	2.04809	1.52925	3.94499	2.62938
NODE_26004_length_2435_cov_190.768	2435		3.30574	0	0	0	0	0	0	0	0	0	0	0	0	0	0	1.11308	209.927	86.5104	104.485	122.044	62.9718	76.1117	166.307	146.943	160.211	79.1326	166.914	124.391	70.5119	55.4702	76.896	2.45797	129.079	9.80739	4.19118	19.7973	0.484525	0.984909	1.31587	4.09939	2.92071	0	4.73134	8.61635	11.1095	6.27805	15.2377
NODE_14507_length_3596_cov_412.811	3596		0	0	0	0	0	0	0	0	0	2.30577	0	0	0	0	0	0	0	0	1.98368	0	0	0	0	0	0	0	0	0	0	0	0	0	193.361	241.509	116.688	128.698	43.6152	13.9748	27.9557	103.439	33.6758	36.6945	203.594	103.785	173.125	165.176	125.945
NODE_5207_length_7146_cov_224.429	7146		0	219.963	0	0	0	0	0	114.28	0	70.0573	337.185	0	28.8365	0	58.3123	0	0	0	0	0	0	0	0	0	0	0	0	0	0	0	0	0	0	87.9658	0	630.348	0	0	0	4.17469	1.01345	0	0	0	0	27.9349	10.7071
NODE_17940_length_3122_cov_257.281	3122		0	0	0	0	0	0	0	0	0	23.8705	0	0	0	0	0	0	19.3758	0	0	0	30.4744	4.59381	0	41.807	0	33.9938	5.94732	0	0	8.68872	0	0	0	150.082	0	0	0.684325	10.0379	39.5694	143.533	6.0919	7.48486	36.0369	0	101.547	197.622	661.258
NODE_13724_length_3725_cov_347.818	3725		0	0	0	0	0	0	0	0	0	0	0	0	0	0	0	0	0	60.8506	136.487	316.611	19.6734	10.4874	286.526	64.8428	86.1977	79.4218	17.877	106.96	250.445	4.28812	95.8543	4.59527	0	4.31124	2.28448	2.5581	0.459667	0	0	0.989407	3.10063	0	0	3.85356	0	2.47249	5.67312
NODE_53533_length_1540_cov_166.334	1540		4.51126	0	0	0	0	0	0	0	0	3.02203	0	0	0	0	0	0	122.922	73.3179	114.105	92.4163	63.8208	64.265	159.879	132.711	122.643	75.1363	144.217	102.797	68.3275	63.4321	109.4	1.42684	196.18	32.2244	13.7243	11.2973	1.82976	1.30937	2.05437	12.3901	2.98069	3.69821	11.8624	17.1795	21.043	20.1147	27.277
NODE_36988_length_1938_cov_352.801	1938		0	0	0	0	0	0	0	0	0	3.30422	0	0	0	0	0	0	14.2006	54.8234	164.762	100.02	75.831	65.2204	78.6901	127.724	146.494	106.082	97.9813	222.736	60.6747	66.7493	168.896	7.7676	0	0	0	0	0	0	0	0	0	0	3.60078	1.31788	0	3.86646	0
NODE_4861_length_7448_cov_283.429	7448		0	0	0	0	0	0	0	0	0	0	0	0	0	0	0	0	8.51478	13.6925	99.6886	35.9792	63.0941	33.0415	47.6548	110.668	97.4623	133.797	69.0337	288.61	49.6028	81.8434	330.402	3.89326	0	14.7297	2.70068	0	1.36339	0.721963	0	6.74672	2.17474	1.21854	14.9716	7.19759	13.6534	14.1118	9.17965
NODE_19070_length_2998_cov_137.968	2998		0	0	0	0	0	0	0	0	0	0	0	0	0	0	0	0	44.4618	38.7486	104.565	111.422	24.6358	23.4929	167.228	91.6454	91.7217	77.0294	42.2939	163.761	67.6672	25.6026	157.213	2.77373	12.358	63.2576	21.9628	2.59484	0	0	5.34454	24.8317	0	0	51.4499	26.6563	36.0975	68.1869	43.1784
NODE_15470_length_3450_cov_237.363	3450		0	0	0	0	521.594	315.997	0	0	0	0	77.1739	103.236	7.04554	17.4721	0	163.418	0	0	0	33.4043	10.1645	3.68549	102.316	0	0	0	0	0	36.6281	2.6937	57.2534	1.67816	0	0	0	0	1.32699	9.75605	0	0	0	0	11.2208	18.4837	0	0	0
NODE_2855_length_10427_cov_175.019	10427		0	0	0	0	0	0	0	0	0	0	0	0	0	0	0	0	113.371	66.5455	131.706	119.194	55.3028	49.722	121.356	155.481	111.617	64.1677	100.641	119.888	71.0754	43.6093	102.241	2.98495	53.7429	31.7537	13.9785	9.40586	3.12528	0	2.79539	20.394	3.91123	2.04116	19.9828	17.191	25.2226	39.1631	30.6647
NODE_42608_length_1775_cov_233.657	1775		0	0	0	0	0	0	0	0	0	0	0	0	0	0	0	0	0	0	0	0	4.39117	0	0	40.3149	0	0	4.04528	0	0	11.891	40.0983	0	0	195.286	111.13	0	5.84392	38.3228	4.23415	64.0663	41.2477	21.7754	58.0764	26.7118	83.4441	221.778	575.351
NODE_7733_length_5522_cov_410.216	5522		0	0	0	0	0	0	0	0	0	0	0	0	0	0	0	0	8.8364	23.7234	138.733	63.2469	84.6753	58.3284	100.92	88.3037	74.025	117.054	119.78	185.503	49.25	55.4418	257.962	1.85067	0	26.1955	9.72546	1.88546	0.848238	0.523982	1.14033	13.4337	0	0	14.7145	14.3966	11.1899	11.861	15.3512
NODE_21044_length_2803_cov_269.519	2803		0	0	0	0	0	0	0	0	0	0	0	0	0	0	0	0	10.6738	12.1653	44.2867	15.694	15.4773	17.4059	21.0052	74.072	21.4359	53.8183	25.8232	103.37	16.3136	19.5642	99.103	1.38296	29.7495	201.983	54.8032	7.86578	8.72316	4.23507	12.8733	73.0826	18.6564	6.57053	134.279	72.6741	136.352	137.83	70.6715
NODE_21960_length_2720_cov_176.069	2720		0	0	0	0	0	0	0	0	0	0	0	0	0	0	0	0	252.968	94.5052	153.786	111.238	103.31	96.8405	145.875	142.933	177.092	42.4224	155.228	115.582	38.5638	84.2056	63.5744	3.93424	7.3657	6.26392	0	1.69499	0	0	0	1.07153	0	0	0	2.51908	0	0	0
NODE_20862_length_2821_cov_241.271	2821		0	0	0	0	0	0	0	0	0	0	0	0	0	0	0	0	15.5745	94.5805	120.568	173.402	26.4395	19.9649	313.621	48.2944	82.4549	102.628	22.3325	172.853	146.275	14.3489	180.832	1.29683	0	5.1353	5.04611	0	0	0	0	0	0	0	2.55912	0	0	0	10.411
NODE_6040_length_6502_cov_316.063	6502		0	1.01007	0	0	1.70457	1.10445	0	83.5021	44.2748	227.783	176.061	0.630861	0	462.297	200.906	13.5888	0	1.70714	23.8066	18.5091	7.32505	4.0391	14.6574	30.5636	10.5407	42.8592	27.2715	20.8131	19.7959	7.20797	34.7022	1.25938	0	0	0	0	0	0	0	0	11.8358	14.9161	0	0	0	5.98604	30.6424
NODE_8323_length_5235_cov_264.028	5235		0	0	0	0	0	0	0	0	0	0	0	0	0	0	0	0	0	0	0	0	0	0	0	0	0	0	0	0	0	0	0	0	299.72	280.742	103.704	118.696	7.43595	6.06738	20.2756	91.5042	24.0564	25.1433	135.478	162.595	185.184	173.969	109.075
NODE_28928_length_2276_cov_350.432	2276		0	0	0	0	0	0	0	0	0	0	0	0	0	0	0	0	143.755	60.777	178.035	119.307	69.3242	71.276	123.997	135.679	186.507	110.693	128.613	119.606	38.2563	54.2743	114.253	6.30029	1.00122	3.42516	0	0	0	0	0	0	0	0	0	3.42806	3.89581	3.05218	1.67074
NODE_21368_length_2773_cov_362.695	2773		0	0	0	0	0	0	0	0	0	0	0	0	0	0	0	0	88.9709	44.7166	120.238	64.628	52.2018	44.9125	112.718	155.31	116.134	81.3754	101.472	144.912	74.0531	39.3327	135.738	2.53452	62.6589	54.7099	10.8673	7.72683	2.86634	1.44863	3.08697	20.6039	2.32259	2.22971	21.0313	18.0882	27.9285	37.9877	15.8075
NODE_21332_length_2776_cov_202.505	2776		0	0	0	0	0	0	0	0	0	0	0	0	0	0	0	0	0	0	0	0	0	0	0	0	17.7667	15.7668	4.46931	0	16.5475	0	45.8941	0	0	17.4974	52.8357	362.536	0	0.761353	19.6838	18.7451	41.3937	3.86997	11.8132	13.2852	4.30983	418.093	260.346
NODE_16472_length_3310_cov_488.17	3310		10.1605	0	0	0	0	0	0	0	0	0	0	0	0	0	0	0	71.4706	40.4851	177.336	123.109	45.2807	41.856	136.228	108.061	93.0746	80.5352	50.1378	112.577	129.112	48.8577	181.083	8.04705	8.89382	35.8203	10.4456	9.49362	1.84512	0.703223	3.12941	9.93536	6.38391	2.83471	5.09105	15.4468	7.92899	12.7132	4.97342
NODE_30504_length_2196_cov_167.33	2196		0	0	0	0	0	0	0	0	0	0	0	0	0	0	0	0	0	35.421	199.534	11.7343	250.732	155.34	13.2659	144.2	44.2105	40.8504	89.5702	120.665	9.33146	115.521	97.1064	1.76101	0	46.6837	6.45069	4.50506	2.12246	0	4.35535	10.7609	2.25572	3.43954	13.2991	15.7348	20.5808	25.6372	18.4406
NODE_17720_length_3148_cov_363.072	3148		0	0	0	0	0	0	0	0	0	0	0	0	0	0	0	0	298.859	106.637	105	115.999	111.917	126.501	162.941	140.585	128.852	54.6287	145.425	87.0417	53.3642	94.1056	52.5062	3.34724	5.54072	5.73129	1.86374	0	0	0	0	0	0	0	0	1.96567	4.7794	0	0
NODE_16055_length_3371_cov_259.601	3371		39.971	310.665	0	7.12228	17.3547	143.512	0	0	42.0488	10.0625	278.428	170.539	5.16516	128.45	252.21	126.518	0	0	0	0	0	0	0	0	0	0	0	0	0	0	0	0	0	0	0	0	0	0	0	0	0	0	0	0	0	0	0
NODE_45021_length_1714_cov_421.764	1714		0	0	0	0	0	0	0	0	0	51.2226	0	0	0	0	0	0	17.1735	25.3991	0	0	90.5732	96.9906	0	4.90653	0	0	6.7057	0	0	255.465	0	2.75822	2.7363	191.173	3.61779	0	18.9952	21.3956	0	29.6416	0	89.8887	240.312	35.2578	59.9918	71.0448	194.78
NODE_9937_length_4664_cov_164.076	4664		0	0	0	0	0	0	0	0	0	0	0	0	0	0	0	0	89.7722	65.0095	108.017	71.249	71.2844	61.9846	80.9149	160.695	121.099	53.2352	98.3043	93.5864	39.5058	50.5655	124.883	3.14951	149.729	40.4728	24.2003	10.694	3.45913	0	3.34391	19.1138	8.11142	23.0656	14.2106	25.1376	28.5956	32.1535	27.9047
NODE_45459_length_1704_cov_4.6246	1704		0	108.785	0	0	0	0	0	6.2821	12.9189	4.66268	12.766	44.398	1.03585	0	0	0	0	0	0	0	0	0	0	0	0	5.55288	0	5.05044	6.11215	0	0	0	0	274.355	259.03	651.041	0	0	0	4.22851	5.59833	0	0	40.7272	12.8958	4.58918	0
NODE_39482_length_1863_cov_31.3888	1863		0	0	0	0	0	0	0	0	0	0	0	0	0	1470.01	0	0	0	0	0	0	0	0	0	0	0	0	0	0	0	2.58805	0	1.03693	0	0	0	0	0	0	0	0	0	0	0	0	0	0	0
NODE_20018_length_2901_cov_167.099	2901		0	0	0	0	0	0	0	0	0	0	0	0	0	0	0	0	52.869	56.2383	114.347	77.0994	71.7472	58.0178	117.596	148.334	115.27	43.8518	140.563	147.884	53.2129	65.1	122.308	4.32743	35.9349	33.7879	6.28407	4.81371	2.42314	0	1.48469	8.79233	2.51277	0	10.3083	12.2647	14.1646	20.2012	9.88165
NODE_34527_length_2024_cov_336.462	2024		0	0	0	0	0	0	0	0	0	13.0665	0	0	0	0	0	0	0	0	0	0	0	0	0	0	0	0	0	0	0	0	0	0	37.1981	164.609	172.203	140.608	13.9867	4.40034	12.4675	105.584	33.83	34.2086	122.542	130.113	222.228	80.5003	120.44
NODE_26652_length_2396_cov_366.159	2396		0	0	0	0	0	0	0	0	0	0	0	0	0	0	0	0	100.408	54.3941	138.327	104.229	87.9885	86.2146	100.629	120.234	139.468	65.5097	121.743	159.271	47.3037	59.401	168.049	3.90801	0	2.22874	0	0	0	0	0	0	0	0	0	0.666433	0	1.76003	0
NODE_9738_length_4736_cov_198.135	4736		0	0	0	0	0	0	0	0	0	0	0	0	0	0	0	0	0	97.2184	146.819	146.095	58.5906	52.2927	193.731	231.143	66.5019	80.3693	120.014	104.965	34.3447	35.0602	75.9971	0.977918	0	0	1.56962	0	0	0	0	0	0	0	2.2994	0	0	0.883125	0
NODE_38235_length_1899_cov_124.615	1899		0	0	0	0	0	0	0	0	0	0	0	0	0	0	0	0	135.371	47.1802	0	0	440.802	341.713	0	0	0	0	117.939	0	0	494.666	0	4.12793	0	0	0	0	0	0	0	0	0	0	0	0	0	0	0
NODE_558_length_27973_cov_195.583	27973		0	0	0	0	0	0	0	88.4777	538.23	119.469	34.4684	8.09782	0	0	0	0	0	0	0	0	0	0	0	42.2041	345.94	223.69	0	0	0	0	0	0	0	0	0	0	0	0	0	7.70503	19.678	3.8493	0	0	0	0	2.81395
NODE_310_length_35890_cov_165.504	35890		1.73072	97.3985	0	1.29839	15.4654	14.1547	0	12.9656	11.4544	8.16431	31.9601	106.108	0	984.38	89.3598	61.1966	0	0	0	0	0	0	0	0	0	0	0	0	0	0	0	0	0	0	0	0	0	0	0	0	0	0	0	0	0	0	0
NODE_36989_length_1938_cov_121.031	1938		0	0	0	0	0	0	0	0	0	0	0	0	0	0	0	0	22.9739	51.6844	126.462	49.951	60.8329	51.6676	127.054	164.251	135.155	49.5871	85.684	109.264	24.0845	37.6127	155.082	1.09607	47.204	31.1573	13.2599	14.2058	1.54215	0	4.23463	11.0502	4.39743	2.17639	17.4911	22.7271	24.5176	22.5895	18.3442
NODE_24095_length_2557_cov_195.213	2557		0	0	0	0	0	0	0	0	0	0	0	0	0	0	0	0	250.819	76.1778	114.305	143.624	65.157	77.8452	132.257	144.224	129.38	63.4981	112.156	95.382	71.2817	63.2825	63.0774	1.76555	65.4335	8.61126	4.31396	15.1447	0	0	0	3.93592	3.37468	0	3.77061	5.82886	5.1747	6.81406	11.9323
NODE_38669_length_1886_cov_198.086	1886		0	0	0	0	0	0	0	0	0	0	0	39.388	89.3623	3.23914	136.934	51.9195	0	7.82739	0	0	0	0	0	6.41258	0	0	2.0171	0	0	0.973137	0	0	0	129.317	633.145	27.5597	0	0	0	0	0	0	0	280.382	0	8.64149	0
NODE_22061_length_2711_cov_191.442	2711		0	0	0	0	0	0	0	0	0	0	0	0	0	0	0	0	124.12	32.6866	156.626	236.333	30.3266	24.7304	216.496	72.3269	137.643	90.8754	40.3635	86.7177	129.383	19.3769	67.4125	7.99459	15.101	7.71897	4.95128	1.96408	0	0	0.961776	4.31656	0	0	1.92634	12.791	9.2445	7.18027	6.79682
NODE_19274_length_2976_cov_397.216	2976		28.1251	0	0	0	0	0	0	0	0	2.39428	0	0	0	0	1.32376	20.6372	71.2115	28.3103	112.706	168.476	79.389	64.4098	131.659	124.855	99.4155	120.926	80.2807	121.106	71.2743	55.4092	103.274	6.42361	0	1.84544	1.66009	0	0	0	0	0	0	0	0	0.823519	1.55975	4.39971	0
NODE_330_length_35059_cov_253.44	35059		1.65248	0	0	0	0	191.936	0	1.50601	6.99852	1.01587	6.63233	0	0	0	32.7553	11.5648	0	10.0901	12.3623	33.2496	26.6834	46.9588	455.804	28.8761	50.1334	179.605	26.618	57.9752	201.084	2.07857	17.2708	1.34399	0	0	0	0	0	0	0	0	0	0	0	0	0	0	0
NODE_2262_length_12142_cov_316.107	12142		0	0	0	0	0	0	0	0	0	0	0	0	0	0	0	0	26.1012	37.3512	151.658	102.339	59.9737	43.9666	72.9519	136.406	77.1829	72.4047	74.6561	164.018	54.6232	46.4039	150.759	3.67372	9.16947	30.8799	11.396	0	0	0	0	12.5631	2.32435	0	16.2301	17.7467	22.1801	20.4932	13.5828
NODE_5873_length_6620_cov_353.192	6620		0	0	0	0	0	0	0	0	0	0	0	0	0	0	0	0	14.1284	22.9941	70.6369	34.2519	28.499	24.6983	35.8789	93.1753	47.4176	64.1972	42.739	166.216	12.4651	21.4365	144.754	1.79581	14.5237	110.302	44.6534	8.18208	5.06915	2.15986	8.06153	44.6291	7.69161	8.03623	72.0629	43.6571	68.2562	76.2622	45.8808
NODE_9678_length_4759_cov_237.8	4759		0	0	0	0	0	0	0	0	0	0	0	0	0	0	0	0	0	0	0	0	0	0	0	0	0	0	0	0	0	0	0	0	72.6462	261.553	97.2383	119.691	4.76372	4.4038	11.9171	69.3792	23.3503	21.3425	95.4855	146.363	181.105	148.473	95.3986
NODE_522_length_28826_cov_331.668	28826		0	0	0	0	0	0	0	0	0	0	0	0	0	0	0	0	4.09017	29.6792	118.541	25.2807	215.874	135.806	15.9185	158.404	74.7624	22.7178	94.4709	46.8684	11.6023	90.0545	56.0595	1.64525	0	39.7229	22.0424	1.92535	4.58089	1.12042	6.24619	25.6718	4.66859	3.78355	20.445	13.7517	33.5433	47.2165	37.9077
NODE_46822_length_1673_cov_413.823	1673		71.1271	0	0	0	0	0	0	0	0	4.71993	2.49235	0	0	0	0	1.34755	69.5488	32.6179	123.475	192.288	63.6995	64.5479	99.2965	171.423	184.743	56.8538	99.0249	74.2561	72.2324	50.4934	61.7501	1.2252	1.19308	0	0	0	0	0	0	0	0	0	0.980106	0	2.55317	0	0
NODE_43598_length_1750_cov_292.36	1750		0	0	0	0	0	0	0	0	0	0	0	0	0	0	0	0	21.1472	39.1999	175.259	72.5141	53.7913	46.2592	114	138.787	82.7151	84.0473	88.2013	181.511	54.3389	43.9476	133.82	3.73715	0	9.57032	0	0	0	0	0	4.83582	0	0	9.54801	1.72795	8.27401	6.42992	4.3846
NODE_5984_length_6543_cov_259.888	6543		0	0	0	0	0	0	0	0	0	0	0	0	0	0	0	0	9.52735	77.9759	126.247	39.5574	91.6106	58.8015	50.8822	240.942	78.8555	48.9921	73.4509	82.0202	30.9772	65.1796	190.062	2.94889	6.19542	23.4275	8.88118	3.06387	0	0	0	7.93797	1.74691	0	9.75677	9.30179	18.0604	10.211	4.15412
NODE_13478_length_3766_cov_278.201	3766		0	0	0	0	0	0	0	0	0	4.39017	0	0	0	0	0	0	23.4129	24.2055	141.734	17.3911	62.154	35.8473	16.7941	138.159	60.796	45.7349	82.9863	81.7392	22.0718	60.6852	111.248	3.85833	11.9954	51.1438	35.2889	53.0497	6.78361	1.88068	7.81974	62.72	4.3041	10.6542	24.5999	26.7943	41.5706	38.0444	66.2114
NODE_6388_length_6262_cov_278.179	6262		0	0	0	0	0	0	0	0	0	0	0	0	0	0	0	0	0	0	0	0	0	0	0	0	0	4.24567	0	5.44397	0	0	0	0	39.9563	284.705	106.731	55.6723	14.1425	5.33249	14.126	97.9303	17.4218	15.7922	138.232	116.081	128.406	165.98	110.935
NODE_54213_length_1528_cov_169.585	1528		0	0	0	0	0	0	0	0	0	0	0	0	0	0	0	0	0	80.4383	167.599	143.122	48.2078	47.2935	157.407	219.208	70.0693	74.6167	90.3627	97.9855	37.3943	31.809	73.8541	0	0	0	0	0	0	0	0	0	0	0	0	0	0	4.77142	0
NODE_55872_length_1500_cov_237.31	1500		0	0	0	0	0	0	0	0	0	1.6409	0	0	0	0	0	0	5.17772	3.22172	13.5658	23.6354	5.53904	5.54488	16.0455	3.14753	13.9379	13.9163	4.25995	12.3133	13.1656	3.21574	18.7495	0.866948	391.32	176.455	72.6548	164.558	6.12406	3.91333	35.3948	31.508	25.9362	6.38881	52.106	168.85	104.401	150.422	56.0432
NODE_15181_length_3493_cov_370.408	3493		0	0	0	0	0	0	0	0	0	0	0	0	0	0	0	0	23.2596	49.1207	94.37	42.2337	63.9091	53.5435	101.6	197.302	78.6405	88.9255	85.9462	112.243	18.9626	48.5575	177.241	1.25509	10.5341	22.2531	7.70296	16.9181	0	0.515898	1.9565	7.45932	1.83591	3.5967	5.38724	12.2541	12.4038	19.1033	2.78273
NODE_8472_length_5174_cov_245.22	5174		0	0	0	0	0	40.1727	0	0	0	0	0	0	0	0	43.2204	0	0	0	0	21.7669	3.72522	1.37291	109.033	2.16133	88.6364	82.2733	2.98646	4.08864	8.57017	4.69207	7.02072	2.73918	0	3.9727	17.1757	125.268	0	2.81017	1.95397	1.73669	5.34641	0	0	0	0	116.793	549.014
NODE_24464_length_2533_cov_317.06	2533		0	0	0	0	0	0	0	0	0	0	0	0	0	0	0	0	16.9542	27.548	185.947	90.1887	73.6447	45.0045	62.3008	146.535	115.773	73.7887	107.645	64.7773	28.2637	48.0207	109.002	1.4078	10.8497	17.3603	11.0127	27.5682	1.29959	0.890034	2.15441	6.15731	6.11997	4.31284	7.37774	8.94007	15.6419	10.2984	9.2763
NODE_14543_length_3590_cov_110.699	3590		2.31615	0	0	0	0	0	0	0	0	0	0	0	0	0	0	0	61.7474	47.1103	110.586	70.5539	59.3366	56.821	106.769	119.354	86.3569	58.1945	137.077	109.487	56.7103	56.0433	105.97	2.75822	86.8338	19.7105	12.2922	6.2288	0.8921	0	3.33369	8.81684	3.07931	1.50518	11.6792	11.5787	13.2198	18.3444	12.812
NODE_43927_length_1742_cov_262.242	1742		32.08	23.1497	0	0	363.881	106.379	7.09394	0	0	0	301.339	178.081	14.2066	172.925	46.3257	94.4294	0	1.31258	0	0	0	1.05424	0	0	0	0	0	0	0	0	0	0	0	0	0	0	0	0	0	0	0	0	0	0	0	0	0
NODE_30525_length_2195_cov_52.633	2195		0	11.8682	0	0	16.3865	87.1967	0	61.2356	166.788	65.9522	20.8526	72.9117	0	0	0	2.40319	0	0	4.71807	0	0	0	0	34.4373	158.019	60.2987	0	6.86115	0	0	0	0	0	29.2344	30.0252	163.688	0	1.0825	3.90891	14.4331	12.6148	1.53938	3.76361	136.693	56.2254	25.7704	25.6462
NODE_9732_length_4737_cov_299.656	4737		0	0	0	0	0	0	0	0	0	0	0	0	0	0	0	0	0	94.1606	99.8224	113.475	55.9996	73.3667	174.365	186.336	83.4313	57.2549	186.18	67.7178	22.4417	33.7762	57.5526	0	0	0	0	0	0	0	0	0	0	0	0	0	0	0	0
NODE_38667_length_1886_cov_230.725	1886		0	0	0	0	0	0	0	0	0	5.71108	0	0	0	11.9897	55.161	41.965	0	0	0	0	2.00335	7.25476	4.41956	8.51711	1.80814	5.00914	5.35819	0	6.8507	57.9526	34.0625	4.97307	0	57.0018	0	0	0	4.26872	0	7.98989	17.8144	0	0	0	3.01221	429.452	217.167
NODE_1830_length_13978_cov_252.344	13978		0	0	0	0	0	0	0	0	0	0	0	0	0	0	0	0	3.70854	62.7232	95.2242	45.0155	19.3155	19.8663	130.316	118.495	90.3798	45.6711	39.9406	146.915	69.0429	20.3744	132.215	1.57513	61.1909	46.0976	7.03281	53.0708	2.07792	0	0	9.50482	5.8541	0	15.5902	36.7691	28.8895	22.1624	30.7558
NODE_4482_length_7843_cov_54.9517	7843		0	0	0	0	0	15.7227	0	0	0	4.07859	0	0	0	0	0	0	0	0	0	0	0	0	0	0	0	0	0	0	0	0	0	0	0	151.53	96.1946	0	0	0	4.03347	48.4296	0	0	221.29	138.021	146.758	326.273	92.9962
NODE_6414_length_6247_cov_98.8863	6247		0	3.91504	0	3.9669	0	22.1383	0	0	0	0	0	0	0	0	0	0	0	1099.49	61.7751	43.4179	14.0235	17.1157	0	0	0	0	7.46799	2.093	2.64445	2.75583	4.56162	0	0	2.30584	2.89385	0	0	0	0	0	0	0	0	0	0	0	1.97743
NODE_20920_length_2816_cov_260.447	2816		0	0	0	0	0	0	0	0	0	0	0	0	0	0	0	0	90.9234	46.255	112.448	96.5572	49.0104	31.5474	150.695	125.68	94.0598	57.1452	84.2074	133.709	123.939	34.929	111.037	4.36211	7.00639	8.4476	2.72513	0	0	0	0	3.36844	0	0	1.57136	3.11184	3.68396	7.78151	0
NODE_26506_length_2404_cov_152.4	2404		1.91547	0	0	0	0	0	0	0	0	0	0	0	0	0	0	0	8.58566	95.0698	114.501	96.4555	16.9467	13.2426	263.455	69.2328	85.9246	90.997	20.6993	120.795	166.029	8.67297	109.579	1.689	0	0	5.58999	0	0	0	0	0	0	0	5.42844	0	0	0	0
NODE_1992_length_13234_cov_241.316	13234		0	0	0	0	0	0	0	0	0	0	0	0	0	0	0	0	0	0	0	0	0	0	0	0	0	0	0	0	0	0	0	0	34.2737	194.648	108.279	78.1893	24.3007	9.00271	16.7047	75.3161	30.6271	23.5258	142.649	81.3256	130.43	134.675	125.761
NODE_12110_length_4049_cov_63.2672	4049		0	75.4656	0	0	0	0	0	2.54596	2.66327	2.14344	29.1234	137.364	2.04314	0	0	0	0	0	0	0	0	0	0	0	0	1.90796	0	9.91859	11.0674	0	0	0	0	154.529	146.778	409.233	0	0	0	3.59758	3.96318	0	8.56123	190.651	60.4719	3.66918	5.89304
NODE_18127_length_3100_cov_177.615	3100		0	0	0	0	0	0	0	0	0	0	0	0	0	0	0	0	2.8981	0	0	0	19.7974	1.34127	0	188.484	0	387.015	23.508	225.223	0	27.6785	330.43	9.14186	0	0	0	0	0	13.6442	42.7496	0	0	0	0	0	0	0	0
NODE_5831_length_6646_cov_253.886	6646		3.05631	79.3997	0	8.91672	0	33.8784	0	0	0	0	0	0	7.95031	0	436.874	0	0	4.80074	12.986	21.1876	8.68429	0	111.391	14.8921	0	120.747	6.69324	23.6729	40.997	1.82201	159.979	3.78015	0	110.887	11.5626	24.4299	1.88414	0.945225	8.59743	0	0	0	0	0	0	10.9423	0
NODE_16984_length_3238_cov_238.042	3238		0	0	0	0	0	0	0	0	0	0	0	0	0	0	0	0	1.67361	57.2461	98.7579	30.2348	19.0005	13.2936	136.463	91.1709	54.573	21.4497	32.2347	91.7402	60.8352	16.6529	86.6127	0	66.5525	72.8216	14.3861	52.8908	2.01658	0	4.57334	19.0227	10.9842	21.0548	30.5976	56.3911	50.2256	48.3653	48.8293
NODE_14745_length_3557_cov_325.997	3557		0	0	0	0	0	0	0	0	0	0	0	0	0	0	0	0	17.6812	46.6461	131.661	164.609	38.0317	38.4916	237.617	84.6227	54.9829	47.435	160.939	48.326	94.204	23.9028	68.1062	3.18949	0	0	0	0	0	0	0	0	0	0	0	1.63428	0	0	0
NODE_1365_length_16713_cov_143.92	16713		0	587.138	0	8.94249	12.1399	23.1966	0	0	0	0	96.7983	443.209	5.32938	0	20.5197	28.7202	0	0	0	3.13948	1.85715	0	0	0	0	3.4633	0	3.43384	0.991598	0	2.66124	0	0	0	0	0	0	0	0	0	0	0	0	0	0	0	0
NODE_32939_length_2087_cov_169.229	2087		17.0456	0	0	0	0	0	0	0	0	2.07913	0	0	0	0	0	6.86559	12.957	9.22799	30.7922	32.4639	11.9553	15.244	43.2402	8.13563	33.4127	27.8536	6.87448	14.0168	22.355	4.29694	25.2199	0	251.877	146.932	58.7408	150.898	5.0661	4.02547	21.1549	21.863	24.0188	8.13416	42.573	120.43	77.187	108.279	54.6728
NODE_24941_length_2501_cov_275.718	2501		0	0	0	0	0	0	0	0	0	0	0	0	0	0	0	0	9.16745	44.4029	138.076	154.66	34.1313	33.3096	219.398	93.8182	60.0277	46.8644	153.18	49.4754	90.5945	24.7545	79.3306	1.89127	0	0	0	0	0	0	0	0	0	0	2.40801	0	0	0	0
NODE_512_length_29058_cov_318.358	29058		0	0	0	0	0	0	0	0	0	0	0	0	0	0	0	0	23.833	29.182	102.606	145.133	41.8156	41.6303	109.672	122.095	136.902	72.1865	145.385	73.1118	56.6172	35.5431	85.1834	2.47373	1.59813	4.37446	0	0	0	0	0	2.5595	0	0	5.81208	1.26802	0	4.20547	4.54162
NODE_36933_length_1940_cov_109.779	1940		0	0	0	0	1018.48	0	0	0	60.7907	77.8941	0	0	0	0	0	0	0	0	0	0	4.11831	4.83705	0	0	0	0	8.05827	0	40.3749	0	0	1.93541	0	0	0	0	0	0	0	0	0	0	0	0	0	0	0
NODE_41450_length_1806_cov_118.601	1806	OsHV-1 µVar	0	0	0	0	0	0	0	0	0	0	0	0	0	0	0	0	0	0	0	0	0	0	0	0	0	0	0	0	0	0	0	0	0	0	0	0	372.043	289.064	203.675	0	0	0	142.061	126.503	80.1943	0	0
NODE_48353_length_1640_cov_378.105	1640		0	0	0	0	0	0	0	0	0	0	0	0	0	0	0	0	1.84599	6.68909	37.7739	20.8115	28.1465	13.4361	17.0031	16.3409	13.9707	54.4673	11.2038	31.7982	13.2938	19.1156	77.8168	1.33605	1.81975	195.005	78.6916	42.1676	12.5231	2.55759	5.30618	59.1998	10.6114	9.40726	56.2415	69.5013	87.8046	123.372	51.3308
NODE_45334_length_1706_cov_330.334	1706		0	0	0	0	0	0	0	0	0	0	0	0	0	0	0	0	10.359	52.4874	107.8	38.9092	53.168	46.539	48.7745	140.335	82.1009	33.375	70.4532	90.8062	17.6023	32.7072	158.427	2.32443	27.983	43.6371	18.7568	12.9389	3.175	0.81287	2.82906	17.6454	1.74435	3.25456	29.4808	15.8005	27.4324	31.2579	20.1983
NODE_19873_length_2915_cov_336.955	2915		0	0	0	0	0	0	0	0	0	1.72661	0	0	0	0	0	0	62.3278	40.8845	123.652	52.1449	64.7101	57.4847	63.5163	152.797	81.6077	54.607	65.4427	73.4633	34.5867	76.1092	121.783	4.46349	8.84023	32.8891	13.2791	9.75307	0	0	0	13.7951	1.98151	8.10944	3.37118	13.4527	6.40332	11.6413	19.0301
NODE_20201_length_2885_cov_277.994	2885		0	0	0	0	0	0	0	0	0	0	0	0	0	0	0	0	0	0	0	0	0	0	1.96979	0	0	0	0	2.0332	0	0	0	0	163.423	212.98	54.6095	91.677	15.0825	2.75373	8.18898	85.8697	22.322	18.6925	94.0651	170.833	145.056	132.153	89.7571
NODE_6925_length_5946_cov_220.586	5946		5.55779	0	0	13.7795	124.076	161.63	0	8.76313	20.7616	0	54.3239	0	25.533	23.4838	515.301	171.359	0	0	0	0	0	0	0	6.54029	0	53.1274	0	0	20.7055	0	0	0	0	0	0	0	0	0	0	2.01719	0	0	0	0	0	0	0
NODE_18121_length_3101_cov_102.999	3101		1.43384	0	0	0	0	0	0	0	0	0	0	0	0	0	0	0	68.2796	52.9734	88.2196	65.9407	53.7128	45.1133	87.5974	99.5258	86.6515	39.4035	84.9935	66.0584	46.089	42.9754	83.8108	2.31825	130.676	36.4205	16.0794	12.7312	3.74928	0.904952	6.79989	24.5765	5.48159	2.33697	18.1973	24.5169	27.3289	33.7167	28.2375
NODE_13626_length_3739_cov_56.6088	3739		0	0	0	0	256.98	0	0	0	0	938.938	0	0	0	0	0	0	0	0	0	0	2.06254	0	0	0	0	0	0	0	0	0	0	0	0	0	0	0	0	0	0	0	0	0	0	0	0	0	0
NODE_33255_length_2074_cov_304.282	2074		0	0	0	0	0	0	0	0	0	0	0	0	0	0	0	0	5.98834	39.8454	82.2032	60.778	59.599	44.6746	62.1737	141.529	66.8463	57.0315	134.635	203.944	39.1773	56.9338	119.867	2.54637	0	6.98133	0	0	0	0	0	0	0	0	8.45278	1.32029	0	6.60001	0
NODE_17057_length_3229_cov_191.333	3229		0	0	0	0	0	0	0	0	0	0	0	0	0	0	0	0	0	5.20032	20.6447	113.729	5.3294	2.79396	53.784	35.0266	9.75914	77.6878	6.99669	11.9634	92.9933	18.746	679.93	0.974639	0	0	0	0	0	6.27095	0	1.35348	0	0	22.5387	0	0	23.4847	0
NODE_15571_length_3438_cov_282.372	3438		74.6005	0	0	0	0	0	0	0	0	6.57251	0	0	0	0	0	26.3036	36.9863	40.8941	96.5422	108.257	36.2194	48.6676	121.854	17.9398	93.7864	108.348	19.2473	64.2364	69.5416	21.374	54.919	5.07521	81.0029	31.6731	20.5556	24.8122	1.94065	0	3.02168	9.53749	6.08324	0	8.70322	35.8662	21.7114	40.1518	15.4478
NODE_1498_length_15731_cov_137.595	15731		0	574.881	0	2.66173	8.13353	55.0857	0	0	0.984681	0	77.7606	409.527	2.23768	0	32.9748	14.8651	0	0	0	0	1.82049	0	0	0	0	0	1.73257	0	0	0.80129	2.78824	0	0	0	0	0	0	0	0	0	0	0	0	0	0	0	0
NODE_10576_length_4458_cov_285.935	4458		0	0	0	0	0	0	0	0	0	0	0	0	0	0	0	0	49.2293	55.5935	70.4979	112.656	22.1186	24.466	323.838	69.0914	155.816	33.1596	34.5635	130.264	87.2243	20.1205	39.0598	2.61572	0	3.89265	0	0	0	0	0	0	0	0	0	0	0	0	0
NODE_21854_length_2729_cov_134.945	2729		0	0	0	0	0	0	0	0	0	0	0	0	0	0	0	0	41.931	0	116.588	69.7836	38.7872	32.6837	73.8461	103.788	83.7639	57.3947	62.5044	130.667	45.7873	25.66	110.914	0	29.0615	40.0882	10.8149	3.23208	1.88983	1.03591	3.63957	19.4548	2.64282	5.81584	19.9836	15.7858	32.1174	35.5597	29.308
NODE_11577_length_4179_cov_82.192	4179		0	0	0	0	0	439.425	0	0	0	0	672.786	0	30.5963	0	0	0	0	0	0	0	0	0	0	0	0	0	0	0	0	0	0	0	0	0	0	0	0	0	0	0	0	39.1769	0	0	0	0	0
NODE_23868_length_2574_cov_287.961	2574		0	0	0	0	0	0	0	0	0	0	0	0	0	0	0	0	4.20575	19.0966	117.805	43.1976	53.198	39.9338	45.4656	73.3069	56.4426	121.589	82.2383	142.396	31.9298	46.6391	196.568	1.3136	0	21.953	9.94936	4.39487	1.01648	0	1.2572	10.3136	0	1.47145	11.3146	10.5567	8.77872	17.1852	9.04192
NODE_32042_length_2126_cov_329.057	2126		0	0	0	0	0	0	0	0	0	3.42128	0	0	0	0	0	0	0	0	0	0	0	0	0	0	0	0	0	0	0	0	0	0	38.9667	206.242	95.6238	30.1323	38.4874	10.3395	19.4343	58.2477	30.329	41.2553	185.095	35.7272	139.545	157.443	70.7266
NODE_53768_length_1536_cov_100.843	1536		0	2.45946	0	4.23783	0	32.45	0	0	0	0	0	0	0	0	0	0	0	969.593	63.6962	44.5907	14.4372	17.2115	0	0.780685	0	0	5.85624	2.06606	2.65525	0.883909	4.92607	0	0	4.52601	4.11364	0	0	0	0	0	0	0	0	0.896398	0	0	3.37614
NODE_6833_length_6006_cov_204.438	6006		0	0	0	0	0	0	0	0	0	0	0	0	0	0	0	0	7.09316	52.5656	80.2445	87.7823	18.4519	27.2463	155.553	47.1723	106.631	59.711	18.7212	157.594	113.947	12.3163	120.365	0	86.5259	29.142	5.8483	0	0.669902	0	0	7.49636	2.52816	0	5.42714	12.8434	14.8137	25.0211	13.561
NODE_42258_length_1784_cov_272.279	1784		0	0	0	0	0	0	0	0	0	0	0	0	0	0	0	0	16.4912	22.1088	93.7614	63.5339	37.3585	29.7636	50.936	87.9831	55.5795	92.3343	51.2554	86.4575	48.3196	23.0515	119.596	2.11498	12.07	60.1892	12.0007	1.80635	3.22429	1.06016	3.7443	22.6929	5.88873	4.05806	39.5582	26.0824	41.0711	37.9953	31.6143
NODE_16902_length_3250_cov_351.969	3250		2.73426	0	0	0	0	0	0	0	0	0.828222	0	0	0	0	0	0	0	0	4.95011	2.02013	3.17628	3.16197	5.78014	3.18955	2.89756	8.2621	3.77435	10.7749	9.40808	2.53661	13.1046	0	70.092	259.645	57.053	150.531	7.22419	4.11998	18.8074	56.332	20.1948	15.4956	82.5337	93.7136	79.8754	92.3806	94.804
NODE_353_length_34120_cov_106.469	34120		0	0	0	0	69.5647	192.38	0	0	0	0	656.691	227.322	5.53111	0	0	0	0	0	0	0	0	0	0	0	0	0	0	0	0	0	0	0	0	0	0	0	0	0	0	0	0	0	0	0	0	0	0
NODE_22141_length_2704_cov_439.527	2704		10.0328	3.14785	0	0	0	0	0	0	0	7.89402	0	0	0	0	0	0	44.6192	22.6302	88.2959	71.7693	30.7228	34.3833	129.244	109.604	86.5145	47.3829	98.7164	72.3478	55.018	23.43	120.795	1.91019	23.6866	13.4048	17.375	7.63442	1.00519	1.66711	1.99076	12.3696	3.2767	1.55585	17.1353	10.8272	11.2879	30.6729	6.26952
NODE_34745_length_2016_cov_309.885	2016		0	0	0	0	0	0	0	0	0	0	0	0	0	0	0	0	0	5.15697	74.1533	0	56.7535	6.76693	90.7005	36.1887	86.7775	0	32.4367	10.355	0	29.9161	97.6494	0	0	0	47.199	0	0.986104	0	0	6.16626	27.9926	81.2526	0	42.3519	100.16	26.8681	262.793
NODE_9348_length_4861_cov_264.477	4861		0	0	0	0	0	0	0	0	0	0	0	0	0	0	0	0	25.0847	39.8624	146.932	106.481	54.3751	37.8296	88.8027	136.606	77.8516	31.5995	85.2003	115.452	55.0317	34.3734	80.7618	3.26073	0	5.37	2.41128	0	0	0	0	2.37814	0	0	3.57163	5.32513	4.73017	10.0606	4.26408
NODE_41545_length_1803_cov_93.1736	1803		0	0	0	0	0	0	0	0	0	0	0	0	0	0	0	0	11.1921	1.78308	10.0769	2.61423	4.01923	2.65104	7.64929	0	4.17646	5.3748	1.44942	5.17148	4.25161	0.941301	4.64763	0	106.843	150.614	132.978	68.644	7.56508	4.37528	14.5667	57.7302	32.3889	6.14243	35.8215	139.26	108.162	119.112	97.8613
NODE_9175_length_4921_cov_286.631	4921		10.34	0	0	0	0	0	0	0	0	0.934234	0	0	0	0	0	1.87406	4.26772	62.2073	98.9384	216.431	22.2619	28.0438	193.692	29.2392	155.117	59.6999	33.3728	74.1769	59.0444	7.64696	51.1817	7.01806	0	8.49206	4.79025	0	0	0	0	2.55066	0	0	0	7.02676	2.31691	2.78359	0
NODE_44431_length_1729_cov_101.481	1729		0	0	0	0	0	0	0	0	0	0	0	0	0	0	0	0	0	72.6463	97.2124	114.369	47.8942	56.883	155.113	161.071	69.9402	47.4083	150.479	59.4795	21.8595	27.9268	44.7108	1.02067	0	0	0	0	0	0	0	0	0	0	0	0	0	0	0
NODE_2069_length_12903_cov_240.966	12903		28.1739	0	0	0	0	0	0	0	0	9.17415	0	0	0	0	0	29.3761	0	0	0	0	0	0	0	0	0	0	0	0	0	0	0	0	12.407	97.3842	180.67	66.1542	5.97847	5.23673	6.81672	74.9655	47.3126	7.37403	47.5329	102.134	121.006	106.921	107.888
NODE_27474_length_2348_cov_193.282	2348		0	0	0	0	0	0	0	0	0	311.111	0	0	0	0	0	0	12.9743	0	0	0	5.14768	7.84666	0	0	0	0	4.15042	0	0	21.2992	0	0	38.6725	76.7984	34.3325	0	17.2944	19.8477	0	51.9531	98.1478	46.0251	135.982	45.1935	31.6766	85.4677	133.012
NODE_22662_length_2666_cov_83.0295	2666		0	41.7391	0	0	0	0	0	0	0	0	28.6157	132.807	3.9404	0	0	0	0	0	0	0	0	0	0	0	0	0	0	2.12729	13.257	0	0	0	0	104.073	81.0016	574.557	0	0	0	0	0	0	0	98.607	42.1716	0	0
NODE_48944_length_1628_cov_309.313	1628		0	0	0	0	0	0	0	0	0	0	0	0	0	0	0	0	0	99.9227	80.2845	195.919	29.6386	17.079	204.572	52.1683	94.1271	13.3635	22.0182	84.7111	79.0067	11.2566	72.8148	2.25999	0	4.83663	3.60295	25.4384	0.702651	1.20663	5.23921	0	0	1.69032	6.07767	4.14819	4.07526	0	1.76922
NODE_44872_length_1718_cov_293.555	1718		0	0	0	0	0	0	0	0	0	0	0	0	0	0	0	0	87.6921	43.3834	142.761	55.7772	67.3585	62.3567	83.5917	144.712	83.0708	42.5272	26.3976	61.3978	44.404	51.5494	92.588	2.60173	6.74861	21.9702	11.6901	2.68027	0	0	0	12.9913	0	1.13087	2.90531	5.31978	13.8352	19.2563	14.3124
NODE_6538_length_6169_cov_233.719	6169		0	0	0	0	0	0	0	0	0	0	0	0	0	0	0	0	0	0	0	0	0	0	0	0	0	0	0	0	0	0	0	0	98.9335	200.795	74.2941	150.87	2.79202	2.9656	14.1567	54.8871	26.4392	22.1655	72.7382	124.224	139.359	92.751	65.561
NODE_12687_length_3920_cov_387.486	3920		2.03476	0	0	0	0	0	0	0	0	0.862965	0	0	0	0	0	0	151.009	30.1082	121.666	31.0315	84.5212	78.4044	34.9374	111.411	41.2873	28.7659	50.9626	63.7698	32.431	88.1936	128.119	3.98254	16.383	24.4059	9.25406	1.25337	2.17218	1.12204	3.43613	25.2392	1.30593	4.71995	6.14166	8.05215	16.1689	20.5096	46.592
NODE_53304_length_1544_cov_263.169	1544		0	0	0	0	0	0	0	0	0	0.705135	0	0	0	0	0	0	0	0	0	0	0	0	0	0	0	0	0	0	0	0	0	0	65.2777	161.375	114.736	33.142	6.56693	1.07383	11.6064	64.3878	29.9693	18.6132	57.4877	137.822	150.197	125.409	91.3895
NODE_46456_length_1681_cov_197.026	1681		4.74423	0	0	0	0	0	0	0	0	0	0	0	0	0	0	0	12.1281	54.9523	117.809	159.909	30.563	41.9494	142.254	18.5736	91.1794	95.6807	12.5832	58.5516	49.8502	12.0273	41.0404	2.10476	23.238	21.6123	16.9928	8.53277	1.15621	0	1.57691	7.63241	3.55765	0	6.34634	26.9996	17.8612	16.8957	14.5399
NODE_17354_length_3190_cov_250.836	3190		0	0	0	0	0	0	0	0	0	0	0	0	0	0	0	0	0	0	0	0	0	0	0	0	0	0	0	0	0	0	2.15657	0	2.2126	173.838	88.6843	53.3467	25.0928	7.41864	7.59585	76.0447	23.6707	16.8803	179.851	78.2925	116.896	92.7047	110.522
NODE_21222_length_2786_cov_71.1967	2786		0	0	0	0	0	5.74327	0	0	0	0	54.4128	0	0	0	3.73522	0	0	52.0681	86.5673	258.803	4.30623	5.96493	64.302	2.98042	10.2091	24.0868	36.0086	83.9328	366.289	1.69093	30.2577	1.0416	0	0	0	0	0	0	0	0	0	0	0	0	0	0	0
NODE_32538_length_2105_cov_272.117	2105		0	0	0	0	0	0	0	0	0	0	0	0	0	0	0	0	10.8729	28.1996	144.58	79.6341	48.2435	43.1137	63.5558	95.5035	78.5358	25.6695	64.8577	139.441	59.4894	50.6825	164.098	4.66235	0	0	0	0	0	0	0	0	0	0	0	0	0	0	0
NODE_24506_length_2530_cov_337.539	2530		0	0	0	0	0	0	0	0	0	0	0	0	0	0	0	0	11.1328	22.858	140.911	0	48.8976	26.0923	0	103.276	0	0	74.1157	86.2097	17.8984	51.5115	0	0	7.03341	65.0681	48.2275	50.8732	10.0384	3.87056	11.3239	64.8153	8.19994	14.2144	26.0738	26.6224	42.6082	44.0835	74.9519
NODE_8661_length_5108_cov_443.973	5108		4.6292	0	0	0	0	0	0	0	0	6.43618	0	0	0	0	0	0	74.7418	13.9649	22.6169	18.3275	26.7907	22.2388	15.3304	38.0037	12.9285	20.5377	21.8469	21.1286	30.9926	36.0326	31.4012	0.87174	1518.87	65.9781	84.266	63.8323	8.09228	8.33322	24.7863	76.6432	17.1316	24.8428	29.7222	59.3889	60.3086	75.1171	77.3581
NODE_49689_length_1613_cov_317.847	1613		0	0	0	0	0	0	0	0	0	0	0	0	0	0	0	0	37.0468	40.1328	83.5303	87.6701	55.5526	40.9616	70.7793	136.746	72.5213	50.8674	90.6599	155.571	37.8689	44.5965	93.8274	2.49076	0	4.08791	0	0	0	0	0	2.28796	0	0	0.747903	0.795955	0	4.77142	0
NODE_43225_length_1760_cov_181.928	1760		0	0	0	0	0	0	0	0	0	0	0	0	0	0	0	0	153.089	54.1011	66.797	115.434	52.6555	59.7935	90.6123	93.5384	118.318	36.7217	91.2899	80.1052	44.911	42.0001	49.5684	1.1822	64.04	12.5277	8.70041	7.92196	0	0	0.908631	5.8231	1.86205	0	4.04434	6.15044	11.8397	4.30194	8.40787
NODE_5216_length_7138_cov_380.62	7138		0	0	0	0	0	0	0	0	0	0	0	0	0	0	0	0	62.1794	47.2818	125.384	56.9211	69.424	58.1862	69.9008	146.121	91.5395	50.7966	46.9004	54.7389	30.8349	43.3121	84.87	2.44814	13.7967	20.3278	12.7293	3.48804	0	0	1.42252	11.1453	1.70891	1.39559	1.43539	8.11664	5.87464	13.4196	8.97695
NODE_27041_length_2374_cov_318.522	2374		0	0	0	0	0	0	0	0	0	0	0	0	0	0	0	0	79.5142	45.8732	87.5206	171.343	32.2936	40.3313	176.117	58.6879	127.352	57.0675	44.4678	71.3836	74.0995	17.7006	41.8452	4.3558	0	2.77141	1.58743	5.25748	0	0	0	0	0	0	0	5.51085	6.31685	0	0
NODE_24922_length_2502_cov_269.168	2502		0	0	0	0	0	0	0	0	0	0	0	0	0	0	0	0	6.69443	15.4223	106.615	44.5289	45.9311	36.439	55.0408	67.4184	54.0818	84.4385	50.5189	166.564	45.0792	35.8388	122.704	1.59733	0	26.638	16.4282	3.84472	1.30527	0	0	13.7835	0	0	7.70748	16.0141	15.2163	19.9364	12.1144
NODE_30365_length_2203_cov_66.4697	2203		0	0	0	0	0	0	0	0	0	0	0	0	0	0	0	0	0	0	0	0	0	0	0	0	0	0	0	0	0	0	0	0	38.0155	185.089	87.1291	81.9838	5.80794	3.42771	10.7211	58.2574	23.2538	0	82.4567	114.872	152.41	111.383	80.4308
NODE_34719_length_2017_cov_78.9815	2017		0	0	5.66189	0	0	0	0	0	0	0	0	0	0	0	667.701	0	0	0	0	199.899	0	2.13382	0	0	0	0	0	0	0	0	0	0	0	0	0	0	0	0	0	0	0	0	0	0	0	0	193.015
NODE_9993_length_4642_cov_225.883	4642		0	278.098	0	6.40041	115.658	127.778	0	39.5477	46.9858	13.8308	103.293	129.36	0	0.689862	153.797	37.7032	0	0	0	7.60987	0	0	0	0	0	0	0	0	5.06553	0	0	0	0	0	0	0	0	0	0	0	0	0	0	1.51359	0	0	0
NODE_20628_length_2845_cov_23.9036	2845		0	0	10.0576	0	0	0	4.78916	0	0	0	0	0	0	0	997.176	10.0871	0	7.4138	0	5.41958	2.37954	6.53134	0	0	0	0	0	0	0	4.23503	0	0	0	0	0	0	0	0	0	0	0	0	0	0	0	0	18.7569
NODE_53305_length_1544_cov_99.0473	1544		11.0193	0	0	0	0	0	0	0	0	2.12229	0	0	0	0	0	3.87662	11.8346	3.89733	10.5601	6.03892	2.80182	4.10329	14.6329	1.49144	8.70337	15.401	2.92512	5.47602	6.29085	2.3868	4.23198	0	180.301	135.605	91.9648	138.48	5.12404	2.78026	22.0298	36.8427	21.373	8.46277	38.8328	104.918	86.5636	98.618	70.0753
NODE_11435_length_4215_cov_242.702	4215		0	0	0	0	0	0	0	0	0	0	0	0	0	0	0	0	7.29332	47.6382	92.6381	107.888	21.4195	27.9705	123.728	49.8179	68.7849	52.3907	14.4561	165.061	98.9169	11.651	106.54	1.46404	47.2856	15.0964	3.82301	2.84265	0	0	0	4.99492	5.84896	0	0	14.3004	5.73873	14.1267	3.71337
NODE_13395_length_3782_cov_362.831	3782		1.77972	0	0	0	0	0	0	0	0	0	0	0	0	0	0	0	47.1798	25.4476	105.164	92.8442	30.8426	24.0857	124.449	71.9596	89.8593	42.876	45.4436	70.3962	82.2117	37.9125	182.027	3.34295	10.0621	8.24288	2.11716	3.25767	0	0	0	2.39223	0	1.20874	0	2.83227	2.65225	2.23168	1.38218
NODE_24955_length_2500_cov_109.149	2500		2.02276	0	0	0	0	0	0	0	0	0	0	0	0	0	0	0	72.1897	47.06	82.2973	53.6377	50.6108	49.6962	108.156	83.8481	73.9966	67.2513	96.5261	75.3146	37.678	37.0924	69.2953	1.23832	112.031	18.4411	10.3876	8.31371	1.26667	0.95059	2.98248	7.78167	3.86056	2.09696	5.78228	10.2476	14.735	12.0052	14.6494
NODE_168_length_41820_cov_242.18	41820		0	44.6764	0	0	12.3241	38.7773	0	20.0912	20.1825	59.2575	263.016	204.345	1.59342	136.005	186.81	35.089	0	0	4.26856	4.00128	1.18684	1.79026	7.48734	0	3.84825	3.03083	2.89538	0	2.00241	0	3.84946	0	0	0	0	0	0	0	0	0	0	0	0	0	0	0	0
NODE_30668_length_2189_cov_287.955	2189		0	0	0	0	0	0	0	0	0	6.72737	0	0	0	0	0	0	0	0	0	0	0	0	0	0	0	0	0	0	0	0	0	0	1323.42	93.2233	135.77	31.0494	17.2905	8.33792	26.7512	139.632	30.6431	36.2011	36.4629	81.4222	86.1033	111.439	124.59
NODE_28117_length_2315_cov_280.027	2315		18.975	0	0	0	0	0	0	0	0	4.41183	0	0	0	0	0	3.49809	46.9056	23.7516	99.8622	191.481	48.1395	39.0123	87.5632	127.555	80.4801	56.7653	53.1215	52.3563	57.5044	40.1914	70.6485	3.73273	0	1.21562	1.82392	0	0	0	0	1.07299	0	0	4.96941	2.00162	0	0	2.1271
NODE_50418_length_1598_cov_160.79	1598		0	0	0	0	0	0	0	0	0	0	0	0	0	0	0	0	0	62.4911	122.673	124.524	41.9259	28.971	138.888	168.137	53.5905	58.0448	65.9995	70.8775	33.3889	21.8517	59.357	1.68661	0	0	0	0	0	0	0	0	0	0	1.69072	0	0	0	0
NODE_32195_length_2119_cov_15.3464	2119		0	0	0	0	0	0	0	0	0	0	0	0	0	0	0	0	36.4328	28.3574	97.146	220.701	20.898	14.9813	184.026	54.3205	124.305	46.5392	25.8039	69.6759	70.2428	10.2946	43.381	0	10.6274	7.08768	4.81871	0	0	0	0	1.16104	1.18118	0	2.32399	9.94583	3.6423	6.30944	4.57353
NODE_29363_length_2252_cov_302.447	2252		26.9713	0	0	0	0	0	0	0	0	0	0	0	0	0	0	0	3.82946	36.1442	94.7496	59.7733	16.8087	12.0737	79.3749	38.693	93.7018	88.5462	20.6061	83.8722	36.5499	11.7102	140.891	0.941222	10.0381	44.8455	15.6026	1.84191	1.33378	2.11048	5.08567	16.419	6.46409	4.11045	13.8364	8.996	23.6193	32.1346	40.0445
NODE_35968_length_1970_cov_93.6728	1970		0	0	0	0	0	0	0	0	0	0	0	0	0	0	0	0	50.0989	34.6023	100.273	70.5053	44.8298	41.1066	63.6723	111.694	81.6506	56.5158	84.6105	123.84	32.0083	39.2816	112.241	2.38282	0	8.67965	5.2075	6.62936	0	0	2.44514	1.24026	0	0	3.31451	5.0007	6.19126	2.80919	3.5614
NODE_38744_length_1884_cov_242.653	1884		0	5.75482	0	0.892209	266.942	24.8041	0	30.4309	2.87574	12.2664	121.166	39.2217	2.76597	351.808	34.2227	17.1458	0	0	0	6.31829	6.1866	0	40.5385	0	0	2.22268	0	17.0655	6.55673	2.19435	19.3008	0	0	0	2.21095	0	0	0	0	0	0	0	0	2.61453	0	9.60532	19.1944
NODE_16035_length_3373_cov_266.335	3373		2.96258	139.61	0	3.69512	145.664	123.923	0	18.7648	64.6683	13.7613	185.569	161.691	1.76858	0	140.207	39.0551	0	0	0	0	0	0	0	0	0	0	0	0	0	0	0	0	0	2.17645	0	0	0	0.741952	0	0	0	0	0	5.21238	0	0	0
NODE_3380_length_9350_cov_351.21	9350		0	0	0	0	0	0	0	0	0	0	0	0	0	0	0	0	2.19289	14.5076	97.9988	16.6595	51.885	34.7229	15.4137	83.5336	45.9789	24.6693	66.4123	71.4776	11.0041	27.8086	82.4152	1.09128	4.47051	70.8657	31.0883	18.1507	8.22539	3.35098	6.76959	31.5333	6.57137	5.24955	39.8531	24.2181	35.3637	53.3298	42.1316
NODE_4286_length_8038_cov_193.546	8038		0	0	0	0	0	0	0	0	0	0	0	0	0	0	0	0	39.5699	41.282	82.824	107.661	15.4332	22.6171	227.497	57.5269	120.343	30.4188	38.8532	119.989	68.9303	14.4233	73.965	1.98774	2.32704	3.41275	0	0	0	0	0	1.25782	0	0	0	0	3.2228	1.63001	2.78893
NODE_11528_length_4191_cov_307.289	4191		0	0	0	0	0	0	0	0	0	0	0	0	0	0	0	0	73.9948	50.2847	110.93	134.078	35.7401	44.551	186.773	50.658	154.066	34.3463	53.9313	65.1576	51.274	14.5226	38.8676	3.99137	0	1.82506	1.54133	0	0	0	0	0	0	0	2.30721	0.597034	0	0	0
NODE_31656_length_2144_cov_70.995	2144		0	0	0	0	0	0	0	0	0	0	0	0	0	0	0	0	59.1985	47.1118	87.339	52.4966	52.9963	43.7811	91.7062	103.937	97.3817	38.6652	74.8992	59.0984	29.004	38.6491	92.9372	2.90715	105.514	23.5805	9.15608	6.99319	1.98358	0	2.16787	10.534	3.62291	0	8.99861	12.0559	16.1218	14.7834	9.34035
NODE_37164_length_1933_cov_336.244	1933		0	0	0	0	0	0	0	0	0	0	0	0	0	0	0	0	4.0371	21.3784	53.1004	92.2909	17.9983	24.8471	171.837	9.06569	73.6683	27.6671	6.44191	16.9414	40.6677	2.723	10.0733	0	60.2067	89.0275	32.1773	192.366	1.41107	0	8.67618	7.88259	11.2518	4.61005	7.61548	35.0808	23.2587	10.3169	22.0894
NODE_10278_length_4547_cov_236.667	4547		0	0	0	0	0	0	0	0	0	5.49685	0	0	0	0	0	0	0	0	0	0	0	0	0	0	0	0	0	0	0	0	0	0	72.0985	99.7619	123.418	159.68	8.41713	4.27953	10.5414	53.2696	22.9839	20.0721	48.1069	86.6079	110.67	76.3864	121.082
NODE_4222_length_8117_cov_185.936	8117		0	0	0	0	0	0	0	0	0	0	0	0	0	0	0	0	77.5776	41.3422	106.791	75.3502	51.701	46.9498	73.3068	87.8106	93.482	62.778	78.6574	97.8919	36.4196	40.7944	106.561	2.97902	1.9628	6.63067	1.73606	2.48348	0	0	1.11291	2.27833	0	0	1.40576	5.3766	3.45443	2.45079	0
NODE_14533_length_3591_cov_84.7639	3591		0	0	0	0	0	0	0	0	0	0	251.153	441.683	0	0	336.576	0	0	0	0	0	0	0	0	0	0	0	0	0	0	0	0	0	0	0	0	0	0	0	0	0	0	0	0	0	0	0	0
NODE_54462_length_1524_cov_53.9635	1524		0	0	0	0	0	0	0	0	0	4.06695	0	0	0	0	0	0	0	0	5.89681	1.89581	0	2.0245	0.867496	1.91593	1.06347	0	0	0	0	0	1.54715	0	66.3373	137.543	87.8583	28.1518	29.5718	11.3578	10.0989	55.5083	22.3051	15.2107	130.4	87.8566	149.587	110.86	66.945
NODE_55871_length_1500_cov_260.439	1500		0	0	0	0	0	0	0	0	0	0	0	0	0	0	0	0	0	0	0	0	0	0	0	0	0	0	0	0	0	0	0	0	42.3059	256.596	55.9257	30.4825	14.6378	2.63703	10.629	76.0732	14.1727	13.1403	89.8037	63.3495	128.214	150.743	73.8112
NODE_29646_length_2239_cov_24.8092	2239		0	0	0	0	1013.29	0	0	0	0	0	0	0	0	0	0	0	0	0	0	0	0	0	0	0	0	0	0	0	0	0	0	0	0	0	0	0	0	0	0	0	0	0	0	0	0	0	0
NODE_29004_length_2272_cov_223.253	2272		16.8711	0	0	0	0	0	0	0	0	5.68874	0	0	0	0	0	8.31481	0	0	0	0	0	0	0	0	0	0	0	0	0	0	0	0	18.392	88.8227	156.735	41.9771	5.37186	3.29528	4.44973	76.5871	24.6805	8.55215	65.813	95.8477	108.723	96.5027	116.48
NODE_31841_length_2135_cov_104.731	2135		0	0	0	0	0	0	0	0	0	0	0	0	0	0	0	0	10.3723	1.32614	6.86318	2.48065	0.94892	2.72018	4.80119	1.17365	3.69741	5.93264	0	2.91906	3.34447	0.556298	2.51934	0	100.169	141.205	132.042	72.4847	9.17315	3.95095	13.1185	50.8397	33.4064	7.222	34.9138	116.247	97.7446	99.9765	75.7602
NODE_20929_length_2815_cov_128.805	2815		0	0	0	0	0	0	0	0	0	0	0	0	0	0	0	0	55.6574	48.835	76.8475	65.0694	46.6737	48.0354	119.338	71.0139	62.5383	41.3469	80.7273	67.4796	51.6993	42.0381	68.9163	2.41396	68.9091	18.1587	8.39319	7.07098	1.44713	0	1.92548	9.33677	1.97365	0	4.83881	8.40717	20.1807	15.1751	13.3172
NODE_9600_length_4782_cov_206.398	4782		0	247.448	0	2.44967	139.21	122.212	0	40.8742	37.8912	44.0289	81.3792	241.274	1.68042	1.76534	35.7587	14.1318	0	0	0	0	0	0	0	0	0	0	0	0	0	0	0	0	0	0	0	0	0	0	0	0	0	0	0	0	0	0	0
NODE_54574_length_1522_cov_53.5728	1522		0	0	0	0	0	0	0	0	0	0	0	0	0	0	0	0	0	59.9111	57.636	216.756	10.3972	7.64961	136.698	64.4487	67.9271	61.7922	9.98614	87.9173	167.05	3.13466	33.3289	2.37298	0	6.76435	0	0	0	0	0	0	0	0	8.81558	0	0	0.903663	4.6704
NODE_18625_length_3043_cov_187.104	3043		0	0	0	0	0	0	0	0	0	0	0	0	0	0	0	0	12.7195	33.0081	79.0596	80.4561	20.1959	22.2167	141.071	47.1956	73.737	47.6902	18.3174	115.747	86.1755	11.3555	106.682	1.92393	48.7148	35.7995	4.54101	3.36787	0	0.627161	0	6.52295	3.6003	0	5.68018	14.8871	15.1732	21.9717	4.28566
NODE_20105_length_2894_cov_373.868	2894		0	0	0	0	0	0	0	0	0	0	0	0	0	0	0	0	59.568	44.5474	110.02	56.8167	61.8035	51.2327	83.3285	134.05	85.035	30.2136	40.2529	42.9321	31.0558	43.6181	56.0813	3.21408	15.0266	20.7139	17.0831	5.16557	0.663794	0	0	10.1035	2.32499	1.14439	3.70955	8.28782	8.3933	15.1926	31.174
NODE_1223_length_17739_cov_80.3361	17739		0	1.26873	0	0	0	0	0	0	1.48043	0	0	4.63784	0	851.985	59.0647	82.8668	0	0	0	0	0	0	0	0	0	0	0	0	0	0	0	0	0	0	0	0	0	0	0	0	0	0	0	0	0	0	0
NODE_48660_length_1634_cov_217.255	1634		0	0	0	0	0	0	0	0	0	0	0	0	0	0	0	0	27.4092	20.9515	85.3067	38.8493	19.9479	16.7825	38.9708	64.409	42.9742	44.1028	43.9458	79.2165	18.7461	13.8902	58.7233	1.48472	19.5974	70.7465	17.6724	2.94803	5.63207	1.05458	6.76466	24.2702	7.14367	9.29704	56.2143	44.9505	41.3232	84.8786	24.8497
NODE_39126_length_1874_cov_131.972	1874		0	0	0	0	0	0	0	0	0	0	0	0	0	0	0	0	0	64.6615	99.462	105.394	38.9835	27.8121	125.829	169.163	49.2665	47.8474	83.1606	78.3125	25.3915	20.4872	54.0882	0	0	0	1.6056	0	0	0	0	2.09305	0	0	2.10709	0	0	0.969036	0
NODE_10414_length_4508_cov_142.339	4508		0	0	0	0	0	0	0	0	0	0	0	0	0	0	0	0	0	19.737	146.743	8.91604	131.918	71.8691	6.10854	113.543	36.0777	36.7681	86.0746	93.6777	11.5816	69.094	86.5346	0	0	20.8427	4.26576	0	0	0	0	4.83303	0	0	6.85195	7.51524	6.38144	16.3544	10.6215
NODE_2004_length_13179_cov_118.493	13179		0	111.164	0	0	0	0	0	0	4.26718	0	16.1539	75.0312	1.1786	0	0	0	0	1.09524	9.23468	7.04942	0	0	0	0	0	0	0	2.09259	6.16205	0	0	0	0	76.9196	57.433	495.356	0	0	0	1.86693	3.61457	0	2.77032	85.557	39.0035	0	0
NODE_743_length_23600_cov_236.474	23600		0	0	0	0	0	0	0	0	0	0	0	0	0	0	0	0	16.2011	37.592	71.1942	170.279	21.5905	16.6004	129.504	60.4123	224.836	79.9628	13.2408	63.9468	57.6888	7.37784	36.463	1.7629	0	0	0	0	0	0	0	0	0	0	0	0	0	0	0
NODE_4932_length_7390_cov_245.907	7390		0	0	0	0	0	0	0	0	0	0	0	0	0	0	0	0	29.9609	26.6169	113.287	132.553	35.1316	27.9768	67.696	116.726	138.684	52.838	24.746	86.2126	60.8277	20.4208	79.8209	1.92645	4.28883	2.6274	0	0	0	0	0	0	0	0	0	1.33242	0	1.97915	0
NODE_30088_length_2217_cov_166.761	2217		0	0	0	0	0	0	0	0	0	0	0	0	0	0	0	0	0	0	0	0	0	0	0	0	0	0	0	0	0	0	0	0	14.3685	168.186	76.0971	9.28802	34.5108	5.97567	10.6181	80.0927	19.5209	10.706	145.521	54.1402	107.119	148.706	72.8475
NODE_45891_length_1694_cov_213.761	1694		0	0	0	0	0	0	0	0	0	0	0	0	0	0	0	0	0	0	0	0	0	0	0	0	0	0	0	0	0	0	0	0	32.6342	192.241	73.7529	59.2845	10.2791	5.03044	9.43272	52.8018	11.7653	11.3534	93.7023	105.681	128.148	97.4401	81.096
NODE_37165_length_1933_cov_110.519	1933		0	0	0	0	0	0	0	0	0	1.90865	0	0	0	0	0	0	70.6709	28.9042	91.1722	36.7787	42.9599	34.6495	63.8605	122.646	60.5471	40.5335	37.3607	66.8093	47.8388	41.9996	96.5439	3.3364	17.2616	38.1897	13.7794	6.79773	0.653189	1.25557	1.46737	16.9804	4.8376	5.09442	3.55991	20.3748	8.21258	21.4527	21.1457
NODE_28415_length_2301_cov_237.448	2301		0	0	0	0	0	0	0	0	0	1.68736	0	0	0	0	0	0	0	0	0	0	0	0	0	0	0	0	0	0	0	0	0	0	31.293	124.035	95.4451	84.9998	15.493	7.03164	11.8656	57.917	26.6081	17.6942	93.6927	56.5902	112.975	89.2133	91.2954
NODE_1037_length_19595_cov_344.532	19595		0	5.48333	0	0	0	12.5396	0	1.53809	4.90435	0	0	5.80607	0	0	18.6754	0	0	14.2729	22.6426	38.306	1.36258	1.70208	28.8092	6.0636	29.7673	20.6747	8.37555	25.2603	37.5791	1.93966	31.7136	1.83339	0	79.0115	63.4661	110.181	0.889385	1.06964	9.17469	31.5412	14.4095	1.34787	8.46597	66.5571	47.8531	74.4615	92.3799
NODE_18619_length_3044_cov_280.509	3044		0	0	0	0	0	0	0	0	0	0	0	0	0	0	0	0	18.9427	26.5943	93.0835	102.302	34.4797	38.4707	75.1489	104.521	53.1977	87.7989	62.9227	86.5549	36.2243	31.5325	115.134	2.59971	0	8.38099	0	0	0.847729	0	0	3.60463	0	0	2.88837	3.65419	4.91068	0	3.67342
NODE_41574_length_1802_cov_157.38	1802		0	0	0	0	0	0	0	0	0	206.803	0	0	0	0	0	0	51.6584	8.75586	0	0	35.4232	67.5737	0	0	0	0	13.977	0	0	169.885	0	2.56579	3.63688	136.338	0	0	5.79886	8.59962	0	6.00011	19.1059	35.9508	56.8365	9.95948	11.9838	111.357	72.0821
NODE_2621_length_11032_cov_243.326	11032		0	0	0	0	0	0	0	0	0	0	0	0	0	0	0	0	11.4002	22.6509	58.2123	45.5739	31.126	27.4698	99.5732	86.2596	75.635	71.6439	141.334	127.943	40.1253	27.7121	107.325	2.81597	7.08061	2.75324	0	0	0	0	0	1.75661	0	0	1.52446	1.64053	2.75723	2.69132	0
NODE_43717_length_1747_cov_108.616	1747		3.35261	0	0	0	0	0	0	0	0	0	0	0	0	0	0	0	4.88673	49.6356	94.8894	80.9758	26.3501	15.8367	199.914	43.4375	139.199	46.8488	31.1076	76.3983	33.4553	12.5686	67.1215	1.84146	3.71952	13.2334	7.54926	0	1.29416	0	2.59291	6.53	0	0	2.25576	5.58168	5.28873	8.57048	6.04662
NODE_13823_length_3708_cov_221.386	3708		2.34365	0	0	0	0	0	0	0	0	0	0	0	0	0	0	0	114.697	26.382	97.7843	24.9582	71.8968	63.3766	17.7667	98.5967	33.6887	41.6198	41.3426	61.8022	25.3627	66.2664	96.1294	5.03297	9.14304	21.1416	26.9497	0	1.82891	1.45862	1.87077	31.3594	5.62976	3.29063	5.78147	6.45881	15.0272	23.184	57.186
NODE_11645_length_4161_cov_202.259	4161		0	0	0	0	0	8.46233	0	64.8065	372.028	38.3705	27.2664	5.43601	0	0	0	0	0	4.31755	13.9617	38.3909	0	0	11.0895	27.1314	135.819	169.118	0	4.48463	28.0157	0	0	0	0	0	0	0	0	0	0	9.80188	10.5009	0	0	0	0	0	5.05675
NODE_9060_length_4966_cov_211.14	4966		0	0	0	0	0	0	0	0	0	0	0	0	0	0	0	0	0	0	0	0	0	0	0	0	0	0	0	0	0	0	0	0	0	71.1896	220.671	132.512	1.4596	0	8.03328	23.888	20.0617	28.0865	106.47	40.1486	32.4178	89.3019	197.727
NODE_41609_length_1801_cov_279.94	1801		0	0	0	0	0	0	0	0	0	8.85892	0	0	0	0	0	0	0	0	0	0	0	0	0	0	0	0	0	0	0	0	0	0	4.47588	92.6058	117.723	89.1075	3.80103	4.77147	12.7129	47.3981	38.8158	11.0343	63.3113	102.248	89.7361	95.7493	97.884
NODE_41320_length_1809_cov_230.729	1809		0	0	0	0	0	0	0	0	0	0	0	0	0	0	0	0	26.6753	48.7176	66.8625	64.3905	41.4773	43.5689	78.9032	96.0789	70.1227	54.1428	71.6863	90.9617	46.5092	45.1793	73.1407	2.28622	13.5921	22.2069	4.22227	1.99931	0.879459	0	0.814846	4.81054	1.38226	0	3.26794	4.26433	4.43122	13.0269	7.09915
NODE_306_length_36074_cov_139.328	36074		49.24	188.183	0	0.864255	0	15.7569	0	7.19056	31.2935	0	0	0	0	13.8628	532.658	176.108	0	0	0	0	0	0	0	0	0	0	0	0	0	0	0	0	0	0	0	0	0	0	0	0	0	0	0	0	0	0	0
NODE_29045_length_2270_cov_90.7629	2270		0	0	0	0	0	0	0	0	0	0	0	0	0	0	0	0	0	0	0	0	0	0	0	0	0	0	0	0	0	0	0	0	256.005	141.381	59.3718	271.426	1.27592	1.43944	12.2984	23.5762	14.6395	12.9475	31.413	127.52	86.8743	65.3664	46.9891
NODE_15298_length_3476_cov_332.273	3476		0	0	0	0	0	0	0	0	0	3.76395	0	0	0	0	0	0	12.9157	3.17056	5.00761	4.15376	5.84684	4.64495	2.03014	4.45069	4.63399	3.47864	3.15363	0	9.39114	7.70358	0	0	1113.43	79.7119	108.209	43.9889	14.5113	7.01636	21.8221	111.426	29.2641	26.2369	38.075	76.8784	61.581	89.3216	104.535
NODE_4554_length_7760_cov_230.708	7760		0	0	0	0	0	0	0	0	0	4.29614	0	0	0	0	0	0	0	0	0	0	0	0	0	0	0	0	0	0	0	0	0	0	47.6379	129.757	108.16	101.398	11.5094	3.25795	8.05408	48.1385	23.7666	10.1335	54.4381	72.8409	114.7	75.8874	113.888
NODE_47682_length_1655_cov_141.099	1655		0	0	0	0	0	4.57544	0	0	0	0	0	0	0	0	0	0	0	0	0	0	15.4085	16.5447	282.168	30.5859	201.071	49.1226	0	0	318.185	13.5806	29.5311	1.32861	0	0	0	0	0	0	0	0	0	0	0	0	0	0	0
NODE_1544_length_15480_cov_116.426	15480		0	5.30824	0	0	3.80591	2.55435	0	1.75212	5.11745	2.96945	4.34714	19.2554	0	560.525	152.561	202.923	0	0	0	0	0	0	0	0	0	0	0	0	0	0	0	0	0	0	0	0	0	0	0	0	0	0	0	0	0	0	0
NODE_24886_length_2505_cov_200.574	2505		0	0	0	0	0	0	0	0	0	0	0	0	0	0	0	0	0	0	0	0	0	0	0	0	0	0	0	0	0	0	0	0	28.6096	138.42	74.9751	58.6949	21.2766	6.19437	12.0813	63.0891	22.0867	14.4297	131.34	80.015	105.954	84.4385	73.0917
NODE_39689_length_1857_cov_162.831	1857		0	0	0	0	0	0	0	0	0	0	0	0	0	0	0	0	64.6459	27.0641	101.981	182.469	27.0477	19.5274	179.531	43.4135	125.319	47.9443	21.7291	36.5294	79.1377	14.8369	38.9723	3.63639	9.3985	2.11678	1.26607	0	0	0	0	0	0	0	0	0.992826	3.11404	3.45295	0
NODE_21151_length_2793_cov_306.14	2793		0	0	0	0	0	0	0	0	0	0	0	0	0	0	0	0	0	0	0	0	0	0	0	0	0	0	0	0	0	0	0	0	197.271	141.361	61.2595	228.897	2.02405	2.13495	11.5912	28.0055	16.0306	16.8396	36.1276	131.772	113.354	64.2814	37.4989
NODE_3950_length_8462_cov_301.001	8462		0	0	0	0	0	0	0	0	0	0	0	0	0	0	0	0	31.0832	48.141	103.212	80.129	61.5386	47.4783	89.8158	97.4815	52.0406	40.5552	65.2518	80.5516	43.3409	51.4507	95.065	3.79402	0	0	0	0	0	0	0	0	0	0	0	0	0	0	0
NODE_23187_length_2626_cov_266.417	2626		0	0	0	0	0	57.5961	0	0	24.3531	8.1458	0	0	0	38.5769	71.7578	321.045	0	0	0	11.7605	1.25166	0	23.2658	0	0	4.68941	0	0	0	4.25596	16.0995	36.6667	0	40.7856	27.58	9.13744	0	5.62674	2.64726	19.7302	5.89162	1.98784	0	0	0	91.4315	91.2213
NODE_35857_length_1974_cov_196.127	1974		0	0	0	0	0	0	0	0	0	0	0	0	0	0	0	1.42514	13.8893	20.819	134.013	60.3147	40.7568	31.4039	99.6066	88.384	56.3073	58.1367	52.1297	106.692	41.4681	28.6348	86.8186	1.63529	2.02496	9.34374	1.0888	0	0	0	0	4.74732	0	0	6.59174	2.63148	4.4287	5.5345	5.58497
NODE_37498_length_1922_cov_202.769	1922		0	83.6357	0	0	0	0	0	98.6407	0	86.3769	0	212.946	0	0	176.054	257.493	0	0	0	0	3.06997	1.48688	0	0	0	0	0	0	0	1.7741	0	0	0	0	0	0	0	0	0	0	0	0	0	0	0	25.9041	0
NODE_11600_length_4174_cov_25.852	4174		0	0	0	0	0	0	0	0	0	0	946.807	0	0	0	0	0	0	0	0	0	0	0	0	0	0	0	0	0	0	0	0	0	0	0	0	0	0	0	0	0	0	0	0	0	0	0	0
NODE_4063_length_8292_cov_243.003	8292		0	17.5877	0	0	0	64.0349	0	19.7687	43.2359	43.7373	333.702	268.802	9.88195	0	11.8903	12.9626	0	1.0398	0	4.1359	1.49073	0	19.3379	10.4135	19.8421	35.762	5.80298	9.19296	13.5241	0	0	0	0	0	0	0	0	0	0	0	0	0	0	0	0	0	0
NODE_2173_length_12474_cov_316.398	12474		0	0	0	0	0	0	0	0	0	0	0	0	0	0	0	0	77.932	31.1729	106.389	56.249	53.668	48.7855	74.8384	114.993	86.3592	25.3641	59.3351	41.9835	28.8449	50.586	77.4117	3.23375	15.8349	18.4516	4.54381	8.46579	0	0	1.53976	7.94312	1.83992	3.58908	1.60946	7.09527	5.23361	10.7468	10.5896
NODE_55389_length_1508_cov_268.248	1508		0	0	0	0	0	0	0	0	0	0.893036	0	0	0	0	0	0	0	0	0	0	0	0	0	0	0	0	0	0	0	0	0	0	53.7704	159.25	82.2221	5.50364	10.3129	6.44497	12.2656	76.3603	16.4258	11.8076	110.6	59.116	92.8682	164.416	102.073
NODE_39846_length_1853_cov_147.926	1853		0	0	0	0	0	0	0	0	0	0	0	0	0	0	0	0	130.422	48.0382	75.6942	91.1239	60.5826	57.7413	105.87	85.1452	92.5222	27.4984	102.465	66.1153	23.8069	55.5262	41.8926	1.92935	2.09177	0	0	0	0	0	0.655893	0	0	0	0	1.7275	0	0	0
NODE_53068_length_1548_cov_237.928	1548		0	0	0	0	0	0	0	0	0	0	0	0	0	0	0	0	55.4723	24.06	53.7955	55.6565	27.3495	24.8346	34.4192	66.1474	67.168	44.4589	39.8196	90.0793	34.0075	23.0674	81.0694	2.51699	19.7163	61.0609	19.0529	5.74497	1.88906	1.4307	3.6498	26.5061	7.22898	2.70646	25.0004	22.428	26.893	32.5925	31.1906
NODE_3223_length_9656_cov_100.477	9656		0	590.992	0	0.828112	0	0	0	1.54438	0	0	24.2697	0	0	0	0	0	0	0	0	0	0	0	0	0	0	0	0	0	0	0	0	0	0	56.9231	97.1744	158.567	0	0	0	0	0	0	0	0	0	0	2.37733
NODE_19546_length_2948_cov_104.583	2948		0	0	0	0	553.099	0	0	92.1593	0	0	163.466	0	0	0	0	0	0	0	0	0	0	0	0	0	0	0	0	0	0	0	0	0	0	0	106.299	0	0	0	0	3.76899	0	0	0	0	0	0	0
NODE_32043_length_2126_cov_171.632	2126		0	0	0	0	0	0	0	0	0	0	0	0	0	0	0	0	8.48665	31.3918	70.7214	83.1436	16.6118	21.1763	140.563	39.9934	68.2041	47.6364	12.6074	113.336	66.3336	10.2993	77.9133	0	67.3833	34.3239	5.24889	3.83292	0	0	0	6.14847	4.80874	0	5.56913	16.547	15.3705	24.9868	6.49036
NODE_28581_length_2293_cov_249.847	2293		0	0	0	0	0	0	0	0	0	0	0	0	0	0	0	0	0	0	0	0	0	0	0	0	0	0	0	0	0	0	0	0	27.404	165.014	88.0973	53.2445	5.58837	1.63919	7.87865	92.5154	11.3647	11.9003	86.8769	45.5678	139.34	105.173	81.0129
NODE_17125_length_3221_cov_237.102	3221		0	0	0	0	0	0	0	0	0	0	0	0	0	0	0	0	0	16.1294	58.1051	38.0979	6.49796	1.48103	49.6906	32.3154	48.0202	27.4489	0	48.1972	51.3996	1.95696	201.905	0.906292	0	26.9041	0	0	2.13765	23.5598	0	14.8847	0	0	27.9562	0	14.2637	151.623	13.4795
NODE_203_length_39887_cov_101.183	39887		0	531.34	0	0.829523	0	0	0	0	0	0	26.2851	0	0	0	0	0	0	0	0	0	0	0	0	0	0	0	0	0	0	0	0	0	0	48.7826	95.8376	214.559	0	0	0	0	0	0	0	0	0	0	0
NODE_28189_length_2312_cov_128.216	2312		0	0	0	0	0	0	0	0	0	0	0	0	0	0	0	0	75.0492	43.8595	100.095	77.7311	36.2797	34.8376	53.7792	85.0328	59.5773	28.0548	85.6022	71.0896	51.5899	29.0031	81.4107	1.74638	21.6851	9.15704	8.49956	3.51646	1.75968	0	3.23726	5.17517	0	0	5.39815	8.55427	8.28096	6.6836	12.3901
NODE_15697_length_3421_cov_136.126	3421		2.23384	0	0	0	0	0	0	0	0	1.04347	0	0	0	0	0	0	37.6989	34.2324	56.5329	43.8439	33.0529	28.5318	63.0486	63.69	46.6675	27.9114	42.9649	59.7798	28.9523	28.4145	52.7403	1.7885	99.3426	43.9685	34.8951	19.2763	2.47701	0.978736	4.15708	22.4308	7.50399	2.7733	25.805	41.3744	29.7329	26.4566	24.214
NODE_759_length_23370_cov_216.245	23370		0	18.9013	0	0	7.02231	43.4915	0	10.7984	35.8771	20.2532	348.733	296.352	11.3823	0	6.29533	8.66573	0	0	0	2.74731	0.986504	0	17.7514	5.63157	16.2006	30.8655	2.50662	16.7383	12.088	0	0	0	0	0	0	0	0	0	0	0	0	0	0	0	0	0	0
NODE_7051_length_5878_cov_265.566	5878		0	0	0	0	0	0	0	0	0	0	0	0	0	0	0	0	9.06683	35.4614	89.0826	69.2258	17.7091	22.108	122.565	36.6464	59.2428	60.7619	11.5372	151.113	97.3684	9.36135	79.3999	1.34462	62.229	13.1664	6.08216	0	0	0	0	3.03379	4.03583	0	0	10.8915	3.48851	8.72567	0
NODE_41133_length_1814_cov_182.327	1814		0	14.1057	0	0	0.840838	66.9294	0	37.0987	43.4603	58.615	308.608	243.779	6.61291	1.33921	5.35476	4.01361	0	0	0	0	1.61326	1.74437	10.9147	8.40402	27.8484	36.4953	5.95355	13.5543	6.93414	0	2.16309	0	0	0	0	0	0	0	0	0	0	0	0	1.13903	0	0	0
NODE_2694_length_10838_cov_185.678	10838		0	0	0	0	0	0	0	0	0	0	0	0	0	0	0	0	0	0	0	0	0	0	0	0	0	0	0	0	0	0	0	0	50.0348	218.403	52.9556	33.6996	10.146	3.99615	11.1924	73.4159	12.9915	12.8701	89.377	66.112	89.8341	123.155	73.6487
NODE_277_length_36901_cov_232.537	36901		1.58528	16.391	0	0	0	14.3206	0	0	2.27288	1.84817	0	0	0	0	0	0	0	53.2353	73.955	212.162	5.28066	8.22967	44.583	5.35843	36.6118	29.2121	82.8514	44.3737	210.729	9.07681	47.7102	8.99722	0	0	0	0	0	0	0	0	0	0	0	0	0	0	0
NODE_19012_length_3005_cov_80.7943	3005		0	0	6.92252	0	0	0	0	0	0	322.434	0	0	0	0	0	0	0	0	0	0	0	0	0	0	0	0	0	0	0	0	0	0	0	0	0	0	0	6.07532	0	0	0	0	0	0	0	57.8217	483.379
NODE_16932_length_3246_cov_158.422	3246		0	0	0	0	0	0	0	0	0	0	0	0	0	0	0	0	97.6645	49.1451	36.4013	71.0177	45.5434	54.3832	98.8701	80.8562	71.6389	60.0626	55.1791	62.1171	30.5911	45.1075	26.9322	2.40602	83.1978	14.3959	16.6613	12.2852	0	0	0	6.0443	0	0	7.14652	12.0732	9.37388	9.7284	13.6012
NODE_14965_length_3525_cov_25.0424	3525		0	0	0	0	895.173	0	0	0	0	0	0	0	0	0	0	0	0	0	0	0	0	0	0	0	0	0	0	0	0	0	0	0	0	0	0	0	0	0	0	0	0	0	0	0	0	0	0
NODE_6138_length_6430_cov_270.283	6430		0	0	0	0	0	0	0	0	0	0	0	0	0	0	0	0	30.6051	31.9459	93.1817	123.095	21.5417	13.8975	132.1	75.9405	107.545	61.0569	16.583	73.1736	66.4337	8.07602	40.0069	1.44512	1.80697	5.09556	0	1.57	0	0	0	0	0	0	0	6.1838	4.00268	4.64877	3.95165
NODE_33776_length_2053_cov_126.69	2053		0	0	0	0	0	0	0	0	0	0	0	0	0	0	0	0	0	0	0	0	0	0	0	0	0	2.02288	0	0	0	0	0	0	23.6039	149.679	58.4661	1.82197	13.0164	6.46915	12.533	69.3754	11.4826	2.91025	108.853	65.9351	93.2661	154.879	103.657
NODE_27397_length_2352_cov_258.767	2352		0	0.812003	0	0	0	2.22296	0	1.79641	1.32112	0	5.47658	0	0	15.7882	0	5.51595	0	85.7067	86.2893	142.111	9.37943	11.3405	64.1465	19.6113	77.5838	50.6236	59.387	48.4867	134.546	5.11927	53.1406	9.42748	0	0	0	0	0	0	0	0	0	0	0	0	0	0	0
NODE_6365_length_6277_cov_88.1114	6277		0	380.771	0	2.50227	0	10.1169	0	0	0	0	99.6849	369.235	0.688341	0	8.5112	0	0	0	0	2.14547	0	0	5.83178	0	0	0	0	1.9095	0	0	3.3406	0	0	0	0	0	0	0	0	0	0	0	0	0	0	0	0
NODE_28881_length_2278_cov_73.1083	2278		0	0	0	0	0	0	0	0	0	0.866193	0	0	0	0	0	0	71.1173	39.3897	82.0069	61.3551	36.398	37.0705	75.761	88.5109	48.5288	31.7128	81.6634	50.0688	34.2761	29.9166	62.2878	0.723823	79.8223	19.2657	6.85204	7.53486	1.64939	0.800156	2.01914	9.61458	2.51437	1.79306	7.79721	9.11054	12.6493	15.4829	12.3816
NODE_43086_length_1763_cov_305.754	1763		0	0	0	0	0	0	0	0	0	0	0	0	0	0	0	0	61.994	37.793	80.7821	132.116	30.172	43.5446	150.477	39.308	115.693	35.4955	47.0114	60.3711	47.143	14.8311	35.1645	1.97954	0	3.712	0	3.00138	0	0	0	0	0	0	0	1.61145	2.13072	0	0
NODE_15971_length_3382_cov_244.909	3382		0	0	0	0	0	0	0	0	0	0	0	0	0	0	0	0	0	31.3317	142.562	2.49747	159.269	83.3213	8.60186	80.2101	16.1669	24.3041	28.8489	58.3571	3.21158	62.3419	62.8513	1.81977	0	25.0778	6.66149	0	0	0	1.10678	13.5702	1.50157	1.48031	12.0646	6.53891	12.1463	19.1336	13.8916
NODE_21880_length_2727_cov_243.118	2727		0	14.4796	0	0	8.05419	59.8202	0	21.6169	31.4488	33.8457	296.747	272.739	7.94551	1.62004	8.17962	8.92467	0	0	0	0	0.846626	0	11.8527	8.93602	14.5547	36.4899	7.47814	17.2802	8.72284	0	5.18928	0	0	0	0	0	0	0	0	0	0	0	0	1.02155	0	0	0
NODE_859_length_21766_cov_244.089	21766		0	0	0	0	0	0	0	0	0	1.10931	0	0	0	0	0	0	0	0	0	0	0	0	0	0	0	0	0	0	0	0	0	0	28.5159	179.252	90.1107	106.202	5.5502	1.87921	7.98446	44.7262	15.6026	9.10802	43.8473	98.1114	74.9555	78.7101	57.9157
NODE_20887_length_2819_cov_124.356	2819		0	0	0	0	0	0	0	0	0	0	0	0	0	0	0	0	8.34774	27.7126	63.7792	61.5427	19.2246	15.4369	99.8957	41.9329	70.9787	56.9323	29.4306	67.1004	47.2455	15.7354	93.4024	1.31965	9.57423	40.1345	8.41467	2.79844	1.69308	0.935451	2.0718	9.39999	2.2934	3.03181	17.8852	8.99618	20.1095	19.3712	18.731
NODE_48165_length_1644_cov_172.47	1644		0	0	0	0	0	0	0	0	0	4.00978	0	0	0	0	0	0	22.4632	9.45417	77.3842	14.6603	41.1773	33.4249	9.86752	89.418	51.8657	32.6046	58.6715	47.9068	13.8001	45.4611	77.8892	1.97387	10.5293	49.0954	19.3274	30.8116	5.92341	0.815883	8.66416	31.175	2.87453	8.60733	10.0139	9.22124	27.2391	17.59	32.5849
NODE_7420_length_5673_cov_244.404	5673		0	0	0	0	0	0	0	0	0	0	0	0	0	0	0	0	30.5178	28.9638	55.3116	28.3477	47.1421	34.9759	73.0998	99.841	97.1045	44.3283	45.7164	57.9138	12.6784	25.3291	69.4099	2.33288	33.4423	32.2806	8.98055	5.44646	2.67121	0	1.67286	14.8234	2.59696	0	16.074	13.6581	13.7468	15.7445	8.02818
NODE_2910_length_10292_cov_214.466	10292		0	0	0	0	0	0	0	0	0	0	0	0	0	0	0	0	0	0	0	0	0	0	7.19641	0	0	0	0	0	0	0	0	0	2.25849	248.24	38.7338	12.8721	4.55663	0.838665	12.6173	75.7047	11.5154	13.9758	58.8814	57.1823	77.3031	134.672	100.055
NODE_9990_length_4643_cov_283.821	4643		0	0	0	0	0	0	0	0	0	0	0	0	0	0	0	0	32.2105	16.4315	69.2651	101.878	30.3041	25.2103	54.8712	84.7416	112.808	34.0271	19.3661	64.6155	52.9359	15.5538	79.4786	1.63238	29.5724	20.3334	9.11347	8.27332	0.573863	0	2.09405	10.3128	1.85916	2.20593	3.56267	11.9296	10.9805	9.51695	9.93514
NODE_21399_length_2770_cov_36.2675	2770		0	0	0	0	0	0	0	0	0	6.20113	0	0	0	0	0	0	9.16763	4.42475	45.852	9.6415	22.7607	14.5334	5.49036	50.7294	17.6932	21.4517	21.6105	38.8593	11.8596	29.0418	47.7703	1.21953	5.37283	80.5804	40.6646	30.7935	11.475	4.84415	12.0563	72.9314	8.14365	10.6098	35.8112	31.2185	42.9302	51.1128	63.759
NODE_41665_length_1799_cov_133.811	1799		0	57.9472	0	0	52.0516	9.08809	0	144.102	26.9725	0	51.2984	291.091	0	2.7959	18.901	5.28723	0	0	0	0	0	0	0	0	0	95.9418	0	0	34.1581	1.28202	74.9507	0	0	0	0	0	0	0	0	0	0	0	0	0	0	0	0
NODE_32125_length_2122_cov_160.707	2122		0	0	0	0	0	0	0	0	0	0	0	371.629	0	0	0	0	0	0	0	0	0	0	0	0	0	0	0	0	0	0	0	0	0	14.3731	49.2992	0	0	76.6059	15.247	1.25592	0	13.3584	0	19.2968	0	83.2462	53.7818
NODE_31671_length_2143_cov_264.673	2143		0	0	0	0	0	0	0	0	0	0	0	0	0	0	0	0	128.847	48.202	66.1571	91.1307	53.5284	51.2209	66.2091	91.4171	96.9322	31.0441	65.4883	74.8717	28.9931	49.6399	43.6164	2.5934	0	1.51842	0	0	0	0	0	0.755454	0	0	0	0	0	1.55769	0
NODE_6522_length_6182_cov_202.832	6182		0	38.5455	0	0	0	0	0	0	0.365795	0	0	0	0	0	100.044	23.085	0	0	0	0	0	0	0	0	0	0	0	0	4.62913	8.41244	255.193	6.92033	0	151.435	49.8352	4.90961	0	0	0	19.1247	11.9572	0	5.20438	29.4263	27.6428	84.4845	25.1336
NODE_5509_length_6900_cov_198.468	6900		0	0	0	0	0	0	0	0	0	0.572195	0	0	0	0	0	0	0	0	0	0	0	0	0	0	0	0	0	0	0	0	0	0	2.51686	122.832	67.8855	4.90246	20.4618	6.19724	9.07982	54.9128	24.6555	10.4649	109.08	61.9489	105.444	112.09	75.0657
NODE_146_length_43180_cov_158.321	43180		29.3634	87.4042	0	1.65382	3.94239	32.3479	0	8.59893	19.4059	4.40572	205.358	234.273	1.41815	0	214.894	47.7979	0	0	0	0	0	0	0	0	0	0	0	0	0	0	0	0	0	0	0	0	0	0	0	0	0	0	0	0	0	0	0
NODE_6927_length_5944_cov_283.737	5944		0	36.1735	0	0	0	45.1418	0	0	12.4127	0	0	7.31114	0	3.80953	0	5.12172	0	66.0294	37.6712	134.796	5.48686	4.94158	50.8825	8.63399	8.60514	10.2489	14.2424	57.2275	21.5122	0	8.27052	0	0	42.5745	18.3831	153.406	0	0	1.21427	3.62354	5.64483	0	0	34.4301	17.159	11.4627	15.0015
NODE_9223_length_4903_cov_227.976	4903		0	0	0	0	0	0	0	0	0	0.920303	0	0	0	0	0	0	0	0	0	1.08725	0	0	0	1.68924	1.99377	0	0	0	0	0	0	0	35.7818	120.045	85.8309	20.2754	23.1661	7.70922	10.1832	52.2872	20.2045	9.6398	122.483	76.2113	101.812	82.7358	62.759
NODE_6983_length_5918_cov_267.937	5918		0	0	0	0	0	0	0	0	0	0	0	0	0	0	0	0	8.25247	16.3926	61.3456	23.4527	35.9253	32.9161	11.7568	85.5771	25.9077	45.7182	36.399	74.482	10.5165	40.8188	119.571	1.2416	1.63385	69.7122	6.03553	2.93606	1.94854	0	2.11509	17.5536	5.57011	5.93103	16.9127	17.6825	28.9223	30.3854	20.5156
NODE_46563_length_1679_cov_111.458	1679		0	0	0	0	0	0	0	0	0	0	0	0	0	0	0	0	49.026	42.2214	71.402	45.3637	35.0553	46.3804	94.3798	79.4022	53.4537	32.0095	66.9004	98.7208	37.7811	33.4757	67.1379	3.09768	40.4272	6.83185	4.95267	1.36922	0.905845	0	0	7.27628	0	0	2.70095	5.83368	9.68524	4.61204	6.5831
NODE_17574_length_3164_cov_202.176	3164		0	175.337	0	50.08	0	67.6711	0	0	83.2074	9.19505	0	0	0	0	0	181.895	0	0	117.243	2.37831	0	0	0	0	8.39798	0	0	36.1789	0	0	122.928	2.32229	0	0	0	0	0	0	0	0	0	0	0	0	0	0	0
NODE_732_length_23910_cov_238.22	23910		0	0	0	0	0	0	0	0	0	0	0	0	0	0	0	0	24.993	21.8324	106.812	89.2845	29.1512	24.7994	53.3535	92.0172	147.891	58.4255	25.871	59.435	51.2707	18.3849	61.6424	1.86883	9.01277	3.19089	0	0	0	0	0	2.64431	0	0	0	2.62952	0	3.01804	2.82313
NODE_46919_length_1671_cov_91.7707	1671		0	0	0	0	0	0	0	0	0	0	0	0	0	0	0	0	61.9383	30.3022	64.189	58.5472	42.6204	42.6088	80.6708	76.56	48.9203	31.9457	78.9816	66.3797	29.8245	33.5179	57.4797	1.45622	75.6864	18.8969	10.7641	5.58043	2.09913	0.762897	1.04233	10.0488	1.87696	1.99157	7.36602	8.75685	11.4348	13.3111	12.1786
NODE_18296_length_3082_cov_180.603	3082		0	0	0	0	0	0	0	0	0	3.0809	0	0	0	0	0	0	0	0	0	0	1.26258	0	2.45514	1.78855	0	2.79335	0	0	0	0	0	0	45.5806	89.2555	111.806	137.809	7.85685	2.6532	5.47259	47.3805	19.4481	15.4008	42.2838	83.8209	90.7156	62.3232	62.2512
NODE_25486_length_2468_cov_136.182	2468		0	0	0	0	0	0	0	0	0	0	0	0	0	0	0	0	102.042	38.3953	44.894	72.6389	35.2838	39.9497	113.154	73.4576	79.1272	48.2983	71.9252	47.8049	44.7129	32.6984	37.6394	0	114.27	5.52406	4.26471	14.533	0.636306	0	0.792843	4.79196	2.5984	0	9.16779	6.44052	6.83102	6.86338	12.1286
NODE_40196_length_1842_cov_225.932	1842		0	0	0	0	0	0	0	0	0	0	0	0	0	0	0	0	14.522	23.0734	34.0631	41.6279	41.2908	26.4398	40.188	92.4916	31.5475	42.4587	60.2493	116.185	37.9658	28.1217	103.467	1.02748	5.61711	23.8234	10.6937	2.09738	1.39979	0.924354	0	9.82224	1.06829	2.05219	12.6447	23.3791	11.8564	18.2271	11.3924
NODE_19890_length_2913_cov_172.41	2913		0	0	0	0	0	0	0	1.27612	0	0	0	0	0	0	0	0	0	0	0	0	0	0	0	0	0	0	0	0	0	0	0	0	83.3606	138.418	78.82	12.5016	6.95762	2.18198	8.61258	49.9282	16.2076	9.39342	61.9891	81.0225	123.15	107.788	75.8455
NODE_32408_length_2110_cov_89.4655	2110		0	0	0	0	0	0	0	0	0	2.97863	0	0	0	0	0	0	20.9119	20.3325	76.5217	85.3854	16.4405	20.1739	104.513	69.3445	59.1113	44.7491	92.3886	95.3347	47.2086	19.7475	77.4324	1.97299	4.04542	2.52976	6.35096	0	0	0	0	0	0	0	0	3.027	0	7.51177	0
NODE_23250_length_2622_cov_104.335	2622		0	0	0	0	0	0	0	0	0	0	0	0	0	0	0	0	3.50393	14.8276	58.0058	32.8452	16.7984	12.4459	65.386	34.1604	59.3999	60.0588	22.371	65.3568	37.2022	15.2625	110.996	1.74121	5.03953	50.1187	14.7083	3.03263	1.66729	1.44459	8.55018	17.8308	3.62131	7.96052	31.2027	18.7126	20.1085	33.0055	25.0645
NODE_27104_length_2370_cov_145.149	2370		0	0	0	0	0	0	0	0	0	0	0	0	0	0	0	0	2.25326	7.43695	46.3823	19.1939	22.9546	11.3919	21.1885	28.995	14.7839	46.566	26.3001	53.9884	11.1649	12.9471	68.604	0	0	98.4629	15.5107	5.93744	2.58459	0.668242	4.40801	32.2108	4.95194	4.95281	65.7146	50.6235	36.4968	75.0135	47.8505
NODE_28779_length_2283_cov_249.772	2283		42.9926	0	0	0	0	0	0	0	0	5.55198	0	0	0	0	0	17.8698	26.6976	26.3614	80.118	80.7754	27.9989	35.2737	114.586	15.483	75.9559	75.4968	15.2293	33.0374	61.6079	17.3901	48.8787	2.10375	43.8237	18.4079	6.97465	13.021	0	0	2.06579	4.07489	4.83263	0	1.25497	17.6017	11.2789	18.5686	8.02152
NODE_42805_length_1770_cov_216.183	1770		0	0	0	0	102.56	0	0	0	0	0.56387	23.9276	160.729	0	26.0488	133.367	178.339	0	4.65049	0	0	0	0	69.182	0	2.12252	8.1835	0	0	13.3931	2.73291	0	1.75622	0	5.05391	0	0	0	0.702709	0	0	0	0	30.7777	0	0	2.80066	0
NODE_28663_length_2289_cov_299.111	2289		2.5071	0	0	0	0	0	0	0	0	0	0	0	0	0	0	0	8.59991	57.1956	113.294	77.9574	35.6976	29.4526	68.0887	111.737	47.8145	57.6466	46.419	36.3087	37.5361	42.6023	84.2929	2.47727	0	0	0	0	0	0	0	0	0	0	0	0	0	0	0
NODE_11739_length_4138_cov_210.789	4138		33.8504	20.8273	0	0	0	9.36972	0	34.8874	24.3607	159.729	20.6187	0	3.34397	120.395	1.03553	30.5558	0	1.98685	0	15.1737	3.85591	0.947166	0	3.01588	0	0	6.27059	0	4.92764	10.2787	0	2.39215	0	11.8253	7.40115	289.196	0	0	6.08339	0	0	0	0	0	0	3.07951	11.6548
NODE_39968_length_1849_cov_212.818	1849		0	0	0	0	0	0	0	0	0	0	0	0	0	0	0	0	7.8988	0	0	0	8.19765	0	0	39.5771	0	0	0	0	13.1238	0	0	1.45256	0	13.1399	163.723	0	0	15.6303	27.5319	10.7656	100.563	0.796659	112.481	83.2831	39.6155	74.6951	0
NODE_5780_length_6682_cov_235.559	6682		0	0	0	0	0	0	0	0	0	0	0	0	0	0	0	0	0	0	0	0	0	0	0	0	0	0	0	0	0	0	0	0	34.8702	203.166	59.0114	39.1652	6.97798	1.89978	10.2186	52.9234	14.2994	10.4823	59.4478	74.4722	90.0142	113.975	59.7591
NODE_24491_length_2531_cov_130.883	2531		0	0	0	0	0	0	0	0	0	0	0	0	0	0	0	0	20.2617	22.1491	57.6766	51.0101	23.6594	19.1761	67.4004	79.7188	64.128	76.739	80.3042	87.6932	44.9484	16.8131	85.5704	1.22672	18.7546	6.88783	5.89511	5.51311	1.23469	0	1.04919	3.75825	2.93787	0	6.68146	6.59788	7.78867	10.6399	3.10388
NODE_21503_length_2761_cov_127.718	2761		57.0875	0	0	0	0	0	0	0	0	0	0	0	0	0	0	0	1595.55	91.2084	2.47651	7.80887	185.071	145.714	2.69768	76.3571	1.98536	6.2197	65.9202	4.53974	8.61496	222.54	20.4335	1.9837	2.7928	0	0	0	0	0	0	0	0	0	0	0	0	0	0
NODE_48981_length_1627_cov_147.602	1627		0	0	0	0	0	0	0	0	0	5.49769	0	0	0	0	0	0	8.48718	0	0	0	10.1035	12.3998	0	0	0	0	2.15176	0	0	58.9003	0	0	10.4315	30.6715	4.41264	0	4.49529	11.6472	1.25491	37.9536	15.9666	55.8662	266.548	79.8874	115.302	31.9024	98.5575
NODE_43562_length_1751_cov_169.514	1751		0	0	0	0	0	0	0	0	0	0	0	0	0	0	0	0	5.28136	10.977	77.2266	14.201	30.7598	29.5901	10.3288	59.6766	30.5311	18.2998	53.5236	53.1823	11.3928	20.9135	68.5761	0	6.68514	58.957	23.8445	10.9963	9.5372	2.16846	3.12388	30.2835	5.29141	4.28175	50.7312	18.4028	36.248	52.6829	36.5233
NODE_17433_length_3181_cov_126.688	3181		2.68158	0	0	0	0	0	0	0	0	0	0	0	0	0	0	0	68.6771	36.8664	52.3743	48.7357	36.5843	43.1098	89.0382	71.2019	57.6823	44.7799	96.8849	58.503	37.4971	35.8903	45.5983	0.748161	138.171	12.0829	6.31358	14.2149	0.705027	0	1.59314	4.60914	1.44609	0	3.85627	8.04644	11.3134	7.56687	11.0118
NODE_33224_length_2075_cov_138.859	2075		0	0	0	0	0	0	0	0	0	0	0	0	0	0	0	0	94.2749	46.7828	48.358	71.6	38.5209	36.1663	86.8274	69.0171	75.6911	43.3077	63.103	43.1223	45.3871	28.3414	49.7008	1.10162	88.321	9.42704	11.5981	12.4091	0	0	0	5.77757	5.26351	0	5.0448	6.95201	14.9748	7.135	12.6681
NODE_7820_length_5478_cov_188.633	5478		0	0	0	0	0	0	0	0	0	1.80026	0	0	0	0	0	0	0	0	2.53274	0	0	0	0	2.71303	1.35005	0	1.54211	2.13525	1.30841	0.930946	1.22102	0	44.7577	104.388	103.154	121.13	9.36481	3.32997	6.0692	46.8477	20.7259	10.2596	63.5681	73.0866	76.1355	56.6716	76.8414
NODE_11692_length_4149_cov_136.253	4149		0	5.88686	0	0	0	0	0	7.56162	17.9509	7.03173	72.1907	289.74	5.23602	0	0	0	0	0	1.07519	0	0	0	0	0	14.024	9.48205	1.8052	6.40127	38.4952	0	0	0	0	10.4845	9.90448	53.5744	0	0	0	0	0	0	5.78928	195.157	83.507	4.88033	0
NODE_279_length_36771_cov_213.449	36771		9.50996	232.818	0	0	70.0141	191.264	0	12.6753	48.1123	1.4423	12.9623	40.1627	0.81213	0	69.3713	91.8361	0	2.32215	4.97467	22.5997	0	0	5.28565	2.41116	6.0134	11.8496	3.5131	1.56598	5.7535	0	0	0	0	1.18416	0	0	0	0	0	0	0	0	0	0	0	0	0
NODE_9430_length_4833_cov_236.432	4833		0	0	0	0	0	0	0	0	0	0	0	0	0	0	0	0	0	41.0813	89.988	65.1215	19.0295	16.691	217.491	33.5663	73.6577	47.2771	16.6526	53.7298	59.1437	8.64653	78.4441	1.63541	0	3.6925	5.11004	0	0	0	0	2.84739	0	2.15416	0	0.661795	0	1.88731	0
NODE_44100_length_1737_cov_348.534	1737		0	0	0	0	0	0	0	0	0	0	0	0	0	0	0	0	13.422	24.9367	56.6378	85.6114	16.9695	11.6812	87.113	35.8422	76.1256	25.0127	13.5115	30.252	50.9378	8.40561	38.7064	2.00615	84.3573	43.8626	14.7307	58.9457	0	3.48643	6.52611	11.6953	4.1593	3.74484	7.33638	35.3322	13.4275	18.3977	22.0451
NODE_40443_length_1835_cov_131	1835		0	0	0	0	0	0	0	0	0	0	0	0	0	0	0	0	0	58.7461	91.0379	84.6716	35.107	24.2003	103.379	132.936	37.8412	48.973	72.8341	58.4961	14.6316	20.9458	43.5095	0	0	0	0	0	0.57522	0	0	0.960429	0	0	0	0.663133	0	0	0
NODE_33506_length_2064_cov_318.9	2064		4.70666	0	0	0	0	0	0	0	0	0	0	0	0	0	0	0	110.659	16.8234	90.8019	20.3574	54.1846	50.1305	30.3212	75.6867	26.4921	23.5057	37.4147	57.9544	22.2356	58.2045	97.8209	4.09679	23.0331	23.3817	10.6029	0	1.65261	0	1.54949	26.7206	1.6531	3.89935	4.42766	11.2216	9.35621	16.7098	42.1824
NODE_5531_length_6885_cov_245.996	6885		0	0	0	0	0	0	0	0	0	0	0	0	0	0	0	0	0	32.0402	83.1132	144.48	11.3601	5.51774	137.867	26.8067	39.3897	37.379	7.8353	70.3542	145.148	2.47129	66.7691	1.68926	0	2.85915	0	0	0	0	0	0	0	0	0	1.12859	1.65169	1.03311	2.19597
NODE_26728_length_2392_cov_176.016	2392		0	0	0	0	0	0	0	0	0	0	0	0	0	0	0	0	2.53356	39.7407	93.367	177.959	15.2006	24.4485	185.151	26.5782	118.197	29.4963	16.9321	32.5369	29.2357	6.32175	30.6887	0	0	0	0	0	0	0	0	0	0	0	0	0	0	0	0
NODE_16972_length_3240_cov_149.227	3240		0	0	0	0	0	0	0	0	0	0	0	0	0	0	0	0	4.95974	20.6932	27.801	37.0388	2.47206	9.11355	47.1922	49.7248	43.2688	40.5037	12.4425	98.0298	41.5537	13.001	80.5398	1.12911	62.7622	49.91	16.4366	18.2418	2.93736	0.575865	1.83133	17.426	6.64689	6.06906	21.9947	45.2294	37.5445	35.4761	23.6964
NODE_8762_length_5069_cov_203.604	5069		0	0	0	0	0	0	0	0	0	0	0	0	0	0	0	0	0	0	0	0	0	0	0	0	0	0	0	0	0	0	0	0	44.6727	200.528	50.673	43.5597	7.87848	2.6992	9.65335	68.2548	13.3119	12.4503	62.7681	58.5191	80.7506	116.382	62.8889
NODE_27797_length_2332_cov_170.925	2332		0	0	0	0	0	0	0	0	0	27.2682	0	0	0	0	0	0	34.5102	10.3316	0	0	79.5214	82.1557	0	0	0	0	30.4597	0	0	164.958	0	2.7417	14.2351	14.0709	12.6217	0	5.89066	3.58351	0	17.1438	30.9488	13.721	82.2467	69.3157	19.7595	43.2247	113.09
NODE_6529_length_6174_cov_134.023	6174		15.6989	1.63925	0	0	0	4.98536	0	0	6.27731	12.6179	111.739	41.3457	9.90696	464.622	0	5.98698	0	0	0	0	0	0	0	0	0	0	0	0	0	0	0	0	0	6.86656	0	154.324	0	0	0	0	0	0	2.57605	0	0	0	0
NODE_18032_length_3112_cov_204.582	3112		0	0	0	0	0	0	0	0	0	0	0	0	0	0	0	0	0	0	0	3.18653	0	0	6.07643	0	0	0	0	0	1.00069	0	0	0	27.6622	144.705	68.6659	76.8521	5.76679	4.48846	13.4898	38.6236	20.0367	11.1116	62.9956	71.7909	61.5779	87.4067	63.4185
NODE_210_length_39594_cov_200.993	39594		3.16902	228.03	0	0	15.3081	193.445	0	35.3682	43.9218	16.0985	105.62	15.2599	0	3.9246	35.0345	87.5529	0	2.54081	2.17422	3.72208	0	0	0	0	0	0	0	0	0	0	0	0	0	4.03356	8.71421	14.1857	0	0	0	0.975869	0	0	0	3.52841	0	0	0
NODE_349_length_34222_cov_235.858	34222		0	3.8575	0	0	0	1.4327	0	0	3.43602	0	5.79593	0.75126	0	0	6.17807	0	0	12.9675	14.888	26.0764	0	1.84694	24.374	5.91784	20.7366	9.47172	8.46086	24.3106	35.7031	1.57185	20.8823	1.33832	0	49.0188	55.2968	175.49	0	0.880407	9.82481	20.9903	12.4715	3.22223	6.31915	41.3091	35.2304	46.9271	67.6737
NODE_3000_length_10132_cov_172.271	10132		4.71267	0	0	0	0	0	0	0	0	0.679057	0	0	0	0	0	2.74718	2.94493	3.26905	11.19	6.45634	2.23449	3.50928	12.4225	4.35844	6.2746	2.59262	3.89309	27.6538	11.5419	3.46194	22.7755	0	38.4011	127.649	38.1078	0	3.05444	2.63622	2.19036	74.4646	8.62889	1.93172	97.9679	70.6185	82.1736	100.719	67.7591
NODE_17982_length_3118_cov_134.769	3118		0	0	0	0	0	0	0	0	0	0	0	0	0	0	0	0	1.0603	7.71916	39.0927	11.0351	25.4431	13.2894	16.8409	15.3947	11.1661	28.8239	8.83601	30.4539	8.49844	21.0165	41.1859	0	2.96054	99.8762	56.9824	20.6187	6.36577	3.94772	4.61578	41.6121	10.5285	4.47093	42.3411	52.0309	45.3353	62.561	42.8125
NODE_2030_length_13074_cov_197.349	13074		0	143.984	0	0	3.87496	19.1556	0	13.8852	44.3406	15.51	14.0942	237.647	0.917788	69.0793	159.628	89.8006	0	0	0	0	0	0	0	1.78904	0	0	0	0	0	0	0	0	0	0	0	0	0	0	0	0	0	0	0	0	0	0	0
NODE_24490_length_2531_cov_272.138	2531		0	0	0	0	0	0	0	0	0	0	0	0	0	0	0	0	0	17.5619	118.978	7.84339	104.618	67.9358	14.3089	87.2817	27.1598	25.0221	44.6959	85.392	11.2228	38.205	76.2123	0	0	20.0538	5.18007	3.9373	0	0	0.919092	5.81919	0	0	4.25538	3.38399	14.8107	14.059	10.1652
NODE_13577_length_3748_cov_180.677	3748		0	0	0	0	0	0	0	0	0	0	0	0	0	0	0	0	4.05545	11.7201	65.6441	25.1567	36.0086	23.8861	32.7369	45.9535	42.9698	78.5378	47.6738	93.9483	29.1231	29.9123	141.871	1.42406	0	25.4789	3.8017	0	0	0	1.66372	8.31425	0	1.43476	13.6516	8.41092	12.0379	20.0552	4.94633
NODE_7306_length_5737_cov_135.127	5737		1.57715	0	0	0	0	0	0	0	0	0.912573	0	0	0	0	0	0	27.8938	7.02395	21.2274	17.6269	12.4115	9.31	19.6423	17.3612	13.4014	10.4729	6.69025	10.4295	14.8437	12.0836	13.0104	0	509.669	85.2621	73.9509	14.1803	9.65437	4.159	8.56016	68.3644	16.9706	6.81613	22.9555	50.2368	60.7254	86.3793	69.5912
NODE_31958_length_2130_cov_291.348	2130		0	0	0	0	0	0	0	0	0	0.800105	0	0	0	0	0	0	0	3.07619	25.5138	12.2976	11.862	10.8908	5.553	22.0028	13.3431	12.3774	7.30036	13.2808	2.52498	9.31882	4.57702	0	9.90536	97.5814	70.447	17.3464	22.782	5.5725	6.83956	40.3558	21.5539	7.72207	73.6476	48.9374	88.3804	77.3706	45.7881
NODE_20456_length_2860_cov_199.546	2860		0	0	0	0	0	0	0	0	0	0	0	0	0	0	0	7.08423	59.802	31.4035	67.0075	48.6986	25.1475	18.7178	33.5149	44.5716	60.5846	44.8515	43.2386	37.3724	23.5088	18.2218	38.985	0.893934	59.84	42.1673	34.2569	7.11685	1.48582	1.1762	4.64235	19.3179	4.63748	1.81731	15.9035	24.1806	32.7512	27.9207	18.3859
NODE_22961_length_2642_cov_3.11928	2642		0	0	0	0	0	41.2033	0	48.1495	123.139	85.4204	0	0	1.91445	0	6.19643	1.42226	0	0	0	0	0	0	0	37.0318	194.153	57.5689	0	5.69095	0	0	0	0	0	13.9755	12.2911	81.1305	0	0	0	13.5591	17.2212	3.0758	0	7.16788	0	9.61805	17.2159
NODE_10491_length_4483_cov_227.907	4483		0	0	0	0	0	0	0	0	0	5.62299	0	0	0	0	0	0	0	0	0	0	0	0	0	0	0	0	0	0	0	0	0	0	29.6523	126.024	72.3172	60.0289	13.6507	4.85253	13.3256	52.6344	17.4715	16.0703	82.3201	45.0146	75.672	72.8665	79.9659
NODE_40931_length_1820_cov_276.83	1820		0	0	0	0	0	0	0	0	0	0	0	0	0	0	0	0	2.25166	25.941	43.8248	103.162	17.7758	23.8077	163.469	5.93114	75.2174	44.1745	9.13139	27.6622	41.509	4.2618	8.25396	0	12.987	43.5043	27.8824	57.7994	0.932315	0	4.76079	4.16037	6.66533	2.45231	6.86563	17.71	12.4263	6.88594	6.53053
NODE_19111_length_2994_cov_283.496	2994		0	0	0	0	0	0	0	0	0	0	0	0	0	0	0	0	11.3977	23.5288	42.2046	72.0861	36.2219	33.1051	55.1693	27.7166	56.9516	87.3247	18.1701	119.985	48.0865	21.0597	98.4084	1.47312	0	8.21748	5.00717	4.66362	0	0	0	3.46679	0	0.824017	5.87119	6.74417	6.56784	7.88781	9.25036
NODE_8693_length_5095_cov_257.901	5095		0	0	0	0	0	0	0	0	0	0	0	0	0	0	0	0	12.0883	14.6459	106.565	61.3123	52.5832	35.244	33.1311	92.9681	73.9791	41.5453	65.7526	34.8968	14.2116	29.0648	68.0157	1.8484	6.01054	10.5808	6.17229	6.83795	0.824907	0	1.00446	5.85007	1.45875	1.90483	4.47406	6.12341	9.29646	6.9425	5.43966
NODE_8288_length_5250_cov_227.808	5250		0	0	0	0	0	0	0	0	0	0	0	0	0	0	0	0	4.93748	44.0295	75.8409	118.497	19.8865	20.8255	182.715	27.3258	109.28	45.1641	30.0087	50.142	38.5758	5.14119	23.8208	2.17891	0	0	0	0	0	0	0	0	0	0	0	1.59655	0	0	0
NODE_32756_length_2095_cov_26.9355	2095		0	786.935	3.05373	0	0	0	0	0	0	0	0	0	0	0	0	0	0	0	0	0	0	0	0	0	0	0	0	0	0	0	0	0	0	0	0	0	0	0	0	0	0	0	0	0	0	0	0
NODE_308_length_36027_cov_29.9152	36027		0	0	0	0	0	0	0	0	0	0	0	0	0	786.54	0	0	0	0	0	0	0	0	0	0	0	0	0	0	0	0	0	0	0	0	0	0	0	0	0	0	0	0	0	0	0	0	0
NODE_45022_length_1714_cov_66.9124	1714		0	0	0	0	0	0	0	0	0	0	0	0	0	0	0	0	48.187	34.0279	53.2863	41.2822	27.2288	26.8239	53.1919	73.6401	43.7494	36.7228	84.8925	43.089	35.8503	26.792	59.2002	0	97.5802	18.5763	6.44003	12.0828	1.00918	0	1.62921	10.4898	4.31035	0	17.569	7.6973	17.2658	19.9944	20.6939
NODE_9118_length_4940_cov_218.005	4940		9.34767	0	0	0	0	0	0	0	0	0	0	0	0	0	0	0	6.81553	35.2538	64.4311	113.226	20.3147	24.813	177.246	19.0069	131.067	26.4508	40.2503	43.7195	34.4023	5.61883	38.1725	2.37147	2.48491	2.04218	1.90426	2.32159	0	0	0	0	0	0	0	1.88655	0	1.07896	0
NODE_2506_length_11376_cov_280.686	11376		0	0	0	0	0	0	0	0	0	0	0	0	0	0	0	0	2.9631	26.3419	134.724	84.9786	31.5159	15.7628	48.5731	82.7905	62.9254	68.2202	23.4683	82.0564	18.8085	17.6547	85.0587	1.47917	0	0	0	0	0	0	0	0	0	0	0	0	0	0	0
NODE_4578_length_7738_cov_235.369	7738		0	0	0	0	0	0	0	0	0	0	0	0	0	0	0	0	4.77365	15.0463	44.7304	35.2043	22.1718	19.1149	70.0652	75.4365	67.7689	71.7845	118.251	107.488	24.6425	18.905	90.9478	2.29807	0	0	0	0	0	0	0	0	0	0	0	0	0	0	0
NODE_4220_length_8120_cov_77.0189	8120		0	0.55699	0	3.16533	0	7.77151	0	0	0	0	0	0	0	0	0	0	0	667.298	32.6179	24.0503	8.94692	12.7837	0	0	0	0	6.29803	1.71845	1.59386	1.54298	8.4407	0	0	3.44643	2.11978	0	0	0	0	0	0	0	0	0	0	0	0
NODE_8688_length_5096_cov_284.428	5096		0	0	0	0	0	0	0	0	0	0	0	0	0	0	0	0	2.76115	5.41707	24.3642	10.2497	20.7411	14.0766	10.9018	14.064	10.7247	27.3644	10.0023	17.0875	10.0343	16.4208	53.8119	0	3.05451	113.098	47.272	33.5073	6.60562	2.03059	4.70475	36.0746	8.38899	11.0261	46.4372	43.7239	54.2632	67.3126	28.7807
NODE_14911_length_3535_cov_221.193	3535		0	0	0	0	0	0	0	0	0	0	0	0	0	0	0	0	0	9.49104	97.6547	32.4409	43.707	26.4404	48.4931	53.166	26.4382	80.7472	57.93	89.2582	22.509	24.6849	124.565	0.861148	0	9.63723	2.08118	0	0	0	0	3.28419	0	0	0	3.48551	8.04702	6.30062	5.02048
NODE_4164_length_8184_cov_133.043	8184		0	120.124	0	0.592053	0	7.02926	0	0	0	0	0	1.23039	0	0	0	0	0	0	0	3.26088	0	0	0	0	2.94817	0	0	0	1.38594	0	0	0	0	176.661	237.356	224.417	0	0	0	1.48159	0	0	0	2.20946	0	1.24384	0
NODE_16_length_71574_cov_204.694	71574		0	70.877	0	0	0	17.182	0	0	3.73954	24.2689	30.6685	15.2661	0	0	60.6103	54.4007	0	0	0	0	0	0	0	0	0	0	11.6567	130.299	226.088	1.84977	19.5823	0	0	25.0171	13.3385	21.9801	0	0	0	0	0	0	0	4.60348	0	15.2383	11.0864
NODE_10139_length_4593_cov_276.737	4593		0	0	0	0	0	0	0	0	0	0	0	0	0	0	0	0	2.83719	11.4151	73.2954	18.0986	33.7355	23.8561	15.3075	70.7634	36.6269	22.1663	56.7319	57.8201	11.2	22.915	79.5595	0.754213	4.99712	44.9087	14.8168	15.0265	5.40003	2.00789	2.70569	16.3971	2.78297	2.91694	31.2227	13.0075	24.1957	30.9721	27.4492
NODE_21106_length_2797_cov_158.151	2797		0	0	0	0	0	0	0	0	0	0	0	0	0	0	0	0	13.5919	17.315	58.7494	30.4654	23.4494	20.3605	25.1104	76.3201	44.441	50.6467	46.8974	69.6773	38.2452	22.3411	84.2442	1.9774	6.90546	36.0452	8.81149	1.36074	1.20991	0	2.30482	10.8792	2.70295	1.43088	21.2857	9.54932	22.7668	19.6283	23.7055
NODE_4231_length_8104_cov_300.959	8104		0	0	0	0	0	0	0	0	0	0	0	0	0	0	0	0	4.92003	26.1036	129.991	83.2241	31.8225	17.0197	48.3469	88.5667	58.3257	65.3365	25.2274	85.7076	17.1286	19.8369	74.3427	1.62532	0	0	0	0	0	0	0	0	0	0	0	0	0	0	0
NODE_42372_length_1781_cov_252.261	1781		0	0	0	0	0	0	0	0	0	0	0	0	0	0	0	0	8.78529	53.4712	52.5763	52.3554	78.3999	82.4249	28.0438	66.7705	31.8888	55.0547	52.7871	64.4446	13.9419	74.1415	61.9114	4.32554	0	0	0	0	0	0	0	0	0	0	0	0	0	0	0
NODE_45545_length_1702_cov_109.022	1702		0	0	0	0	0	0	0	0	0	0	0	0	0	0	0	0	6.52437	38.4901	65.6069	53.9779	21.3292	16.4784	160.746	28.0508	85.9158	33.1543	26.0289	36.7963	49.9232	8.62505	51.1713	1.19809	2.49725	28.0457	9.49701	2.13311	1.02097	0	1.95626	11.4942	1.02547	0	4.89581	4.76726	2.08844	15.6738	10.0841
NODE_5348_length_7014_cov_193.274	7014		0	0	0	0	0	0	0	0	0	0	0	0	0	0	0	0	0	0	0	0	0.899152	0	0	3.40983	0	0	0	0	3.27899	0	0	0	22.3807	92.9575	120.783	35.8522	10.6111	4.34089	4.52993	41.7226	26.5464	7.28231	46.6338	68.1967	85.8151	50.0948	81.1482
NODE_15855_length_3398_cov_229.711	3398		0	0	0	0	0	0	0	0	0	0	0	0	0	0	0	0	46.5715	38.6085	86.1197	77.9352	23.3799	26.5119	52.8294	67.5798	86.4085	18.8899	60.9907	82.4732	26.9062	26.0674	73.7352	1.82292	4.00504	10.2433	0	0	0	0	0	2.66098	0	1.07786	0	0	4.39314	0	0
NODE_15925_length_3388_cov_121.465	3388		0	0	0	0	0	0	0	0	0	0	0	0	0	0	0	0	0	0	0	0	11.4538	5.49974	0	36.5403	0	146.392	1.80589	75.7976	0	4.2694	427.977	7.15223	0	0	0	0	1.03989	0	0	0	0	0	0	47.4084	0	0	0
NODE_24267_length_2545_cov_117.749	2545		0	0	0	0	0	0	0	0	0	0	0	0	0	0	0	0	0	51.4944	85.0971	78.6834	33.8345	27.2687	102.766	117.866	35.4598	37.1109	60.1451	46.2753	21.6894	23.2397	41.2085	0	0	0	1.72768	0	0	0	0	1.0552	0	0	0	0	0	0	0
NODE_11933_length_4089_cov_145.839	4089		2.06904	0	0	0	0	0	0	0	0	0	0	0	0	0	0	0	4.07201	24.4633	80.3639	66.8753	13.915	11.8871	107.329	29.7922	44.266	36.7633	7.95589	92.0323	71.25	5.6933	67.6104	0	169.496	30.4992	6.82025	5.13599	0	0	0	4.1626	5.94293	0	1.41536	15.6174	7.14175	19.2211	3.20948
NODE_1290_length_17189_cov_153.337	17189		0	201.322	0	2.21778	68.2743	92.5763	0	34.2358	39.4349	5.09157	39.5181	93.3653	0	0	164.422	22.0395	0	0	0	0	0	0	0	0	0	0	0	0	0	0	0	0	0	0	0	0	0	0	0	0	0	0	0	0.89051	0	0	0
NODE_4943_length_7383_cov_253.474	7383		0	0	0	0	0	0	0	0	0	0	0	0	0	0	0	0	36.1179	21.6469	53.3274	85.2156	31.8057	37.1034	74.4727	44.4252	74.1853	50.9449	49.847	63.4314	27.3778	55.5123	91.8464	2.23301	0	0	0	0	0	0	0	0	0	0	0	0	0	0	0
NODE_2082_length_12850_cov_254.83	12850		2.10952	88.6063	0	0	24.2189	53.179	0	28.6769	49.1054	26.0314	20.3115	25.2861	0	3.66061	134.359	144.975	0	2.23088	2.3038	15.7924	2.35046	0	9.90438	0	3.46971	15.8415	0	0	14.7777	1.58374	10.5504	1.75395	0	5.28064	7.57511	10.0514	0	0	0	0	2.92087	0	2.80142	1.3747	3.08648	7.57237	5.14812
NODE_10373_length_4519_cov_165.991	4519		0	0	0	0	0	0	0	0	0	0.68152	0	0	0	0	0	0	0	0	0	0	0	0	0	0	0	0	0	0	0	0	0	0	0	263.372	21.6776	0	3.77804	1.12704	5.95402	55.6757	23.9925	12.5886	63.1568	28.6862	46.3655	153.847	61.8454
NODE_12245_length_4018_cov_195.931	4018		0	0	0	0	0	0	0	0	0	0	0	0	0	0	0	0	35.0908	24.0582	79.1371	37.8347	25.7339	21.6328	39.4216	57.2749	54.4704	37.9199	41.6117	72.8324	18.2691	22.0549	59.4187	1.8257	11.8754	24.496	13.6073	16.168	1.68706	0	4.80419	12.9956	5.23352	4.43859	8.07044	11.4269	16.5392	27.0228	15.075
NODE_53587_length_1539_cov_297.548	1539		0	0	0	0	0	0	0	0	0	0	0	0	0	0	0	0	74.602	31.1193	49.0559	51.1193	35.2501	42.7948	108.108	85.8	59.6262	17.3103	45.0966	59.0462	36.9351	25.3203	67.8214	0	4.14606	6.30956	3.84729	1.53942	0	0	0	4.47085	1.16915	0	1.1278	5.56268	6.85564	3.44746	0
NODE_41513_length_1804_cov_188.658	1804		0	0	0	0	0	0	0	0	0	0	0	0	0	0	0	0	9.22711	27.5524	75.8078	66.0037	14.036	15.9549	111.219	37.2503	51.9452	33.6324	5.09856	110.285	92.7697	5.8527	70.5596	1.69859	43.7846	15.6227	0	0	0	0	0	1.35438	0	0	0	4.1531	4.39546	8.41746	1.64227
NODE_7817_length_5479_cov_231.218	5479		0	0	0	0	0	0	0	0	0	3.72037	0	0	0	0	0	0	0	0	0	0	0	0	0	0	0	0	0	0	0	0	0	0	232.136	107.133	64.8293	120.074	12.3289	5.29611	13.265	42.2472	17.9952	16.9387	44.1077	42.9762	67.7306	62.2738	81.3261
NODE_6046_length_6498_cov_273.705	6498		2.86013	0	0	0	0	0	0	0	0	0	0	0	0	0	0	0	28.4595	31.1808	84.7265	63.7962	25.1352	19.3559	60.5322	37.6784	68.5083	41.7017	31.5231	50.8997	42.3685	30.6335	143.763	3.25657	3.43283	4.42719	4.02142	1.23243	0	0	0	2.51553	1.2203	0	0	3.67631	0	1.25657	0
NODE_7297_length_5741_cov_121.52	5741		0	0	0	0	0	0	0	0	0	0	0	0	0	0	0	0	1.98329	0	4.50405	5.64314	2.10254	2.05074	5.58036	0	2.42307	3.56925	0	3.04765	1.23282	0	3.39365	0	111.717	105.374	60.7043	60.1843	5.13422	2.61366	12.651	18.2104	20.098	2.27805	29.6635	101.347	70.933	112.47	40.4037
NODE_5913_length_6590_cov_207.025	6590		0	0	0	0	0	0	0	0	0	0	0	0	0	0	0	0	15.7736	32.8375	55.2388	144.969	14.4971	12.0812	99.4082	37.8473	143.189	48.4695	11.5246	65.2531	56.5397	5.83574	20.5356	1.48182	0	0	0	0	0	0	0	0	0	0	0	2.39759	0	0	0
NODE_46183_length_1687_cov_19.5045	1687		21.2321	0	0	0	0	0	0	0	0	8.86495	0	0	0	0	0	19.5479	0	0	0	0	0	0	0	0	0	0	0	0	0	0	0	0	4.86656	71.0651	96.8253	65.5247	2.31157	5.42824	6.92325	40.4255	23.0718	6.39503	47.9912	71.0868	68.0937	75.5814	61.4512
NODE_19862_length_2916_cov_161.423	2916		1.08274	0	0	0	0	0	0	0	0	0	0	0	0	0	0	0	133.341	39.9756	45.8857	64.9484	36.6425	50.3417	90.7707	63.5511	58.5946	32.6292	59.3755	50.2855	30.4072	35.5465	24.9399	0	63.8501	9.12188	6.279	13.4783	0	0	0	2.82781	1.23329	0	1.68632	6.90919	6.34841	5.02684	5.0703
NODE_7857_length_5457_cov_56.8066	5457		0	0	0	0	0	0	0	0	0	0	0	0	0	0	0	0	0	16.1125	105.565	4.73996	100.856	54.3524	4.44798	95.2675	23.781	26.9949	53.5907	78.4409	8.08591	48.7948	68.0212	0	0	14.3075	0	0	0.797503	0	2.0201	4.59303	0	1.50254	7.65668	9.04667	8.59106	11.0126	0
NODE_317_length_35648_cov_179.069	35648		5.28396	95.5181	0	0	6.85371	30.8708	0	0	1.76606	0	54.0702	52.3615	1.94186	227.476	156.992	98.0977	0	1.95722	6.19964	3.99493	1.89795	0	4.18388	0	0	0	0	0	1.1529	0	1.82241	0	0	0	0	0	0	0	0	0	0	0	0	0	0	0	0
NODE_25172_length_2487_cov_45.2021	2487		0	0	0	0	0	0	0	0	0	0	0	0	0	0	0	0	0	0	0	0	0	0	0	0	0	0	0	0	0	0	0	0	77.0332	114.599	68.0923	83.912	7.46098	3.6811	7.79701	42.7791	13.8077	10.5173	59.4303	68.9782	67.9755	74.6029	75.2845
NODE_38354_length_1896_cov_166.219	1896		0	218.981	0	0	52.9065	0	0	0	0	0	14.3137	0	2.91664	70.1258	235.174	29.2302	0	5.15771	32.0326	42.6868	0	0	0	0	0	0	0	0	36.8145	0	0	2.9166	0	0	0	0	0	0	0	0	0	0	0	0	0	0	0
NODE_43425_length_1755_cov_106.281	1755		0	0	0	0	0	0	0	0	0	0	0	0	0	0	0	0	106.74	27.0253	0	0	41.734	42.5895	0	0	0	0	18.0214	0	0	605.189	7.64002	0	0	0	0	0	0	0	0	0	0	0	0	0	0	0	0
NODE_31051_length_2172_cov_9.76039	2172		0	0	0	0	0	0	0	0	0	0	0	0	0	0	0	0	0	24.0065	117.185	49.5568	35.928	21.9759	43.4052	83.157	78.7996	39.4821	42.8003	146.805	27.8363	25.4809	0	0	0	0	0	0	0	0	0	0	0	0	0	0	0	0	0
NODE_42094_length_1788_cov_139.526	1788		0	0	0	0	0	0	0	0	0	0	0	0	0	0	0	0	0	47.6445	50.6114	53.1954	33.3366	37.9682	100.781	111.18	48.4249	41.0077	108.634	29.3059	20.3521	18.7292	32.4718	0	0	0	0	0	0	0	0	0	0	0	0	0	0	0	0
NODE_12074_length_4058_cov_163.189	4058		0	0	0	0	0	0	0	0	0	0	0	0	0	0	0	0	0	0	0	0	0	0	0	0	0	0	0	0	0	0	0	0	15.3252	100.679	73.6598	20.9535	20.8766	4.64675	4.3741	67.2973	13.8164	13.4541	78.3966	62.2719	103.399	47.0001	52.9621
NODE_53248_length_1545_cov_238.307	1545		0	0	0	0	0	0	0	0	0	14.2101	0	0	0	0	0	0	28.8976	2.41976	0	0	1.59441	2.31063	0	6.56852	0	0	0	0	29.3086	1.89505	0	0	0	75.1558	35.7088	0	18.2027	25.9976	4.13784	84.3911	10.3006	18.0867	141.575	17.1252	110.477	84.5438	39.3666
NODE_12109_length_4049_cov_110.386	4049		0	0	0	0	0	0	0	0	0	0	0	0	0	0	0	0	0	41.4836	62.6512	164.549	7.98571	5.63201	104.628	44.5184	35.697	37.4122	9.14707	54.05	123.422	2.03792	27.5192	1.58472	0	2.08915	0	0	0	0	0	0	0	0	2.85923	1.31235	0	0	0
NODE_55573_length_1505_cov_107.639	1505		0	0	0	0	0	0	0	0	0	0	0	0	0	0	0	0	0	42.608	62.8685	57.843	32.2338	42.8098	101.416	102.286	44.4871	29.9183	118.477	31.9555	14.2242	14.9422	28.8893	0.941853	0	0	0	0	0	0	0	0	0	0	0	0	0	0	0
NODE_10027_length_4631_cov_280.432	4631		0	34.0072	0	0	0	37.9469	0	0	4.17192	0	2.3183	8.68168	0.836929	0	0	19.715	0	58.0369	32.1391	105.454	5.93891	4.6592	40.9914	10.362	5.31321	12.97	10.9733	41.9184	22.0989	0	11.6473	0	0	28.2073	24.2033	129.037	0	0	0.964782	4.66296	4.09259	0	0	15.2299	16.5306	5.92428	10.4909
NODE_4801_length_7518_cov_178.786	7518		0	0	0	0	0	0	0	0	0	1.20292	0	0	0	0	0	0	0	0	0	0	0	0	0	0	0	4.10579	0	0	0.92703	0	0	0	31.0505	139.52	54.5309	19.8582	6.03209	3.46379	13.4099	56.8656	13.0616	8.00172	57.5289	62.8814	77.0197	102.41	73.9625
NODE_44978_length_1715_cov_264.831	1715		7.05941	0	0	0	0	0	0	0	0	6.12561	0	0	0	0	0	0	33.8718	16.8239	56.2974	128.551	44.4445	27.6181	56.7996	84.0177	79.7477	29.1542	45.3281	36.6277	36.3441	28.0554	42.1071	0	0	0	2.32413	0	0	0	0	0.899675	0	0	1.72687	0.707556	0	0	0
NODE_7474_length_5653_cov_218.814	5653		0	94.1895	0	0	14.2675	17.6554	0	12.1052	23.5679	32.4801	2.81662	232.213	0	183.959	66.0116	32.4585	0	0	0	0	0	0	0	6.57394	0	0	0	0	0	0	4.09728	0	0	0	0	0	0	0	0	0	0	0	0	0	0	0	0
NODE_14109_length_3656_cov_291.022	3656		0	0	0	0	0	0	0	0	0	0.679057	0	0	0	0	0	0	118.195	32.9363	108.996	57.1321	27.6791	17.5584	36.4722	70.6008	47.3413	11.7781	11.3659	21.1286	34.7315	12.111	51.6622	2.23893	33.9998	33.2802	15.7369	4.03935	0.948435	0	1.9268	10.6505	1.17284	1.03433	3.80041	25.4688	16.6088	24.068	30.6768
NODE_6487_length_6204_cov_206.475	6204		0	0	0	0	0	0	0	0	0	0	0	0	0	0	0	0	9.93338	31.8438	65.9107	64.1956	14.2217	17.4503	103.992	28.6759	46.2362	44.7269	6.41102	110.854	73.9984	6.41891	77.9244	0.922937	22.8016	9.64875	2.08817	0	0	0	0	2.40186	0	0	0	4.38074	3.4761	2.88686	0
NODE_24791_length_2511_cov_219.555	2511		0	0	0	0	0	0	0	0	0	0	0	0	0	0	0	0	7.4406	13.7378	89.0886	52.3257	41.3619	21.1187	27.6778	74.0616	58.1444	38.4906	46.9514	34.4833	8.75398	21.0617	43.4029	0	5.12391	21.6206	14.6331	22.3797	1.58491	1.20641	1.82724	7.36086	4.06597	2.20515	8.7156	12.8294	18.6577	8.97747	6.57483
NODE_50738_length_1592_cov_191.382	1592		0	0	0	0	0	0	0	0	0	0	0	0	0	0	0	0	0	72.5559	58.4351	124.3	15.1223	9.03302	114.985	37.607	60.5308	20.1806	16.4536	53.9145	54.4879	6.91473	46.414	1.90439	0	3.65794	0	8.21648	0	0	0	0	0	0	3.82044	3.07731	3.97302	0	0
NODE_12475_length_3970_cov_193.245	3970		0	0	0	0	0	0	0	0	0	0	0	0	0	0	0	0	65.7432	34.5131	62.8532	57.2698	32.6688	38.0739	61.1761	82.2002	56.8609	23.4492	64.5861	48.5565	37.147	29.7822	51.3016	0	23.6723	3.39916	2.26352	1.85056	0	0	0	2.29131	0	0	1.91038	2.98499	5.25423	3.57893	6.02091
NODE_34341_length_2031_cov_96.7195	2031		0	0	0	0	0	0	0	0	0	3.41092	0	0	0	0	0	0	0	0	6.22458	0	3.40282	3.6573	0.76061	6.59314	0	10.7051	0	4.04843	0	3.99896	6.50584	0	4.41329	101.504	67.1123	15.1407	13.871	5.24467	10.3603	101.536	9.42489	4.87089	51.8417	41.9675	66.4282	75.0957	86.3472
NODE_48984_length_1627_cov_80.0087	1627		2.11339	0	0	0	0	0	0	0	0	0	0	0	0	0	0	0	9.03247	74.8972	36.909	47.8038	20.3596	15.711	135.603	33.8247	61.0481	47.0831	17.3686	84.2733	63.0829	8.31132	56.4086	0.85169	9.03818	0	0	7.15591	0	0	0	0	0	0	0	0	1.74531	0	0
NODE_37675_length_1916_cov_134.041	1916		0	0	0	0	0	0	0	0	0	0	0	0	0	0	0	0	22.2869	38.4488	91.2414	28.8632	38.4604	26.2446	19.9154	73.3226	37.2889	27.128	32.4358	25.2338	25.5772	21.8779	73.6574	0	18.988	30.1046	12.4377	4.57985	1.95066	0	2.70185	13.0901	2.74817	0	5.15895	8.63883	21.5866	28.4456	12.9116
NODE_12509_length_3961_cov_287.322	3961		8.76128	2.37535	0	0	0	0	0	0	0	2.14735	0	0	0	0	0	0	34.3496	15.4171	65.2084	34.3738	17.1187	24.5407	83.3209	53.3016	48.8265	22.3498	67.6078	39.2206	28.8424	14.6869	79.8085	1.61044	20.7788	8.64656	10.9169	14.9073	0.504378	1.61244	0	9.3107	4.07848	0	15.0986	9.51222	6.31265	14.8037	8.29057
NODE_1559_length_15413_cov_110.973	15413		0	109.011	0	0	0	5.04612	0	0	0	0	2.11852	0	0	0	0	0	0	0	0	3.46143	0	0	0	0	4.17689	0	0	0	1.84622	0	0	0	0	168.926	277.368	129.548	0	0	0	1.15466	0	0	0	6.16373	0	0	0
NODE_2509_length_11364_cov_205.48	11364		0	0	0	0	0	0	0	0	0	0.97212	0	0	0	0	0	0	0	0	0	0	0	0	0	0	0	0	0	0	0	0	0	0	34.0692	135.698	52.0484	35.3645	7.81816	2.27083	20.4402	48.3762	19.7104	8.93999	53.5873	72.9599	59.853	74.7895	70.7702
NODE_54570_length_1522_cov_189.428	1522		285.019	0	0	0	0	0	0	0	0	0	0	0	0	0	0	0	1561.69	78.273	3.60848	0	128.854	123.468	1.55359	76.3717	3.34425	1.87006	64.9804	1.726	7.7492	205.535	10.9274	0	3.69396	0	0	0	0	0	0	0	0	0	0	0	0	0	0
NODE_37583_length_1919_cov_157.534	1919		0	0	0	0	0	0	0	0	0	0.40791	0	0	0	0	0	0	98.5971	31.4474	122.09	47.0802	28.6265	17.1312	57.6279	67.4339	41.3802	16.1217	14.9823	27.1884	30.8538	10.4145	58.6563	0	42.1521	32.3665	11.0951	4.88352	0	0.459017	2.49239	9.98526	0	2.05406	6.25597	17.5103	10.0099	18.007	16.6085
NODE_6042_length_6500_cov_254.495	6500		2.91455	0	0	0	0	0	0	45.6941	77.4534	36.6801	0	181.915	0	0	0	0	0	0	0	0	0	0	0	2.83532	53.8	9.49625	8.73318	0	33.382	0	0	0	0	0	46.9192	0	0	0	0	42.8786	34.4443	12.2162	0	22.5412	9.34737	27.7817	61.5031
NODE_42609_length_1775_cov_192.269	1775		0	0	0	0	0	0	0	0	0	0	0	0	0	0	0	0	0	23.079	38.9657	33.1232	7.44056	9.02627	69.9991	49.2997	40.772	40.5384	16.1924	110.145	43.7306	17.2501	99.7464	1.89102	19.3656	15.0201	4.35344	2.47035	0.90576	0	0.863061	4.14392	2.15085	0	30.3691	9.31642	14.4541	5.99298	5.45711
NODE_13246_length_3813_cov_228.357	3813		0	0	0	0	0	0	0	0	0	0	0	0	0	0	0	0	0	0	0	0	0	0	0	0	0	0	0	0	0	0	0	0	76.6746	53.452	145.703	96.1395	5.94191	1.82387	4.36617	26.9315	21.9804	5.62013	22.4757	102.001	55.5109	32.093	46.2063
NODE_19774_length_2925_cov_133.524	2925		0	0	0	0	0	0	0	0	0	0	0	0	0	0	0	0	127.414	50.1515	58.9712	55.1053	36.0621	43.4309	61.74	68.9755	53.6439	35.8696	44.9092	47.4775	31.287	32.5957	27.6264	0.943744	45.0242	4.60592	6.86986	7.38744	0	0	0	2.50826	1.71035	0	2.16457	6.39931	4.02877	4.22587	7.36728
NODE_12908_length_3874_cov_248.863	3874		0	0	0	0	0	0	0	0	0	1.01663	0	0	0	0	0	0	0	0	0	0	0	0	0	0	0	0	0	0	0	0	0	0	22.0859	102.321	66.0796	81.1684	11.2419	4.42643	10.1173	45.7953	16.9754	14.4794	56.6761	41.4635	79.2133	48.4971	60.6335
NODE_41986_length_1791_cov_246.145	1791		0	0	0	0	0	0	0	0	0	0	0	0	0	0	0	0	10.3544	19.5869	69.6181	70.8431	26.7724	29.1805	39.296	89.9306	50.0954	57.602	45.0666	70.5346	22.3712	28.6565	70.7077	0	0	3.84051	0	0	0	0	0	0	0	0	2.61351	1.99136	0	0	0
NODE_29880_length_2227_cov_223.729	2227		0	0	0	0	0	0	0	0	0	0	0	0	0	0	0	0	0	0	0	0	5.73915	0	0	13.0793	0	0	14.493	15.0505	0	4.52243	13.6164	0	28.3564	106.663	48.6896	30.8505	2.79075	1.30613	6.40707	63.6025	8.59072	12.9648	60.2701	35.9632	107.271	80.402	42.2492
NODE_38378_length_1895_cov_144.461	1895		0	0	0	0	0	0	0	0	0	0	0	0	0	0	0	0	6.56924	24.0027	81.654	47.186	21.8691	13.9445	96.5876	52.2772	77.9916	31.4058	33.7994	67.5841	28.6274	13.7098	72.4622	1.12886	3.32202	8.94907	0	0	0	0	2.26923	1.48842	0	0	0	2.42792	2.45892	4.99965	0
NODE_20090_length_2895_cov_164.247	2895		0	0	0	0	0	0	0	0	0	0	0	0	0	0	0	0	36.9421	12.8623	83.016	80.8733	39.2116	26.8645	49.0941	90.3073	59.6374	56.5195	46.484	35.8888	38.8109	21.9836	51.4408	0	0	0	0	0	0	0	0	0	0	0	0	0	0	0	0
NODE_32539_length_2105_cov_252.826	2105		2.50884	0	0	0	0	0	0	0	0	0	0	0	0	0	0	0	63.6062	42.2435	80.7308	82.4793	38.3406	37.9393	70.1514	66.3896	44.0663	22.4165	62.4177	44.4911	21.3428	40.5101	34.9687	1.42785	0	0	0	0	0	0	0	0.843284	0	0	0	0	0	0	1.79562
NODE_22872_length_2648_cov_146.006	2648		0	0	0	0	0	0	0	0	0	0	0	0	0	0	0	0	0	0	0	0	17.5333	12.6401	0	20.9465	0	138.695	6.76288	0	0	9.57648	114.962	1.41562	0	14.34	42.6857	0	7.19102	5.40598	23.6299	15.7765	37.3469	45.0822	0	0	0	176.778	0
NODE_28093_length_2316_cov_205.562	2316		0	86.5979	0	1.00671	90.795	13.1614	0	6.99503	1.31701	25.5644	168.029	63.1637	0	68.1553	33.4163	86.8921	0	0	6.20274	13.8152	0	0	5.40406	0	0	0.5332	0	1.319	7.11739	0.575796	10.0814	0	0	0	0	0	0	0	0	0	0	0	0	0	0	0	0
NODE_20354_length_2870_cov_233.361	2870		0	0	0	0	0	0	0	0	0	0	0	0	0	0	0	0	25.074	38.8379	96.2268	124.92	28.0124	38.1413	65.6506	18.0547	62.4339	51.3971	8.50098	35.0314	57.9932	9.4335	32.7011	6.48301	3.78255	3.1516	0	0	0	0	0	0	2.28731	0	2.00988	5.12523	0	2.05551	0
NODE_2181_length_12431_cov_102.953	12431		0	0	0	0	0	0	0	0	0	0	0	0	0	0	0	0	3.36698	8.31278	64.9219	23.0496	27.8523	21.5287	24.5803	39.2831	29.01	54.4597	36.283	91.4069	16.4989	25.9065	109.386	0	0	23.907	7.07577	3.16576	0.917128	0	0.979571	8.5068	0	2.22816	17.5265	9.55084	10.4357	16.5238	9.95304
NODE_4690_length_7628_cov_191.35	7628		0	145.598	0	0.938517	18.0379	21.9111	0	35.8063	40.1256	42.7934	7.15959	165.788	0	31.7794	74.2069	91.3993	0	1.1697	0	4.32478	0	0	3.1729	2.72632	0	0	0	0	0	0	0	0	0	0	0	0	0	0	0	0	0	0	0	0	0	0	0
NODE_16239_length_3345_cov_211.421	3345		0	0	0	0	0	0	0	0	0	8.15217	0	0	0	0	0	0	0	0	0	0	0	0	0	0	0	0	0	0	0	0	0	0	14.394	57.3323	82.7869	89.944	2.18965	3.25773	6.53512	33.0371	22.8025	8.74723	46.325	69.9656	65.5406	57.5979	60.9806
NODE_35352_length_1993_cov_52.7444	1993		0	0	0	0	0	0	0	0	0	0	0	0	0	0	0	0	9.79608	2.52282	4.44763	3.98308	3.2226	3.08579	5.63904	0	3.73291	8.62505	0	5.43621	3.61343	1.09464	4.39262	0	86.2947	84.1998	74.6174	60.9997	5.04735	2.33095	9.46891	31.0011	15.0654	2.83797	26.3578	71.8084	62.5176	77.0034	56.1192
NODE_37524_length_1921_cov_155.8	1921		0	0	0	0	0	0	0	0	0	0.945617	0	0	0	0	0	0	6.1894	0	1.75711	0	0.85628	1.89373	2.00788	2.30791	2.42207	0.87809	0	2.29753	1.35491	1.82973	4.24587	0	1205.91	86.2366	80.2285	12.7766	8.63144	3.43109	12.2162	80.1728	17.7611	6.53944	15.5079	68.0802	62.472	85.4573	83.8081
NODE_14141_length_3651_cov_136.148	3651		0	0	0	0	0	0	0	0	0	0	0	0	0	0	0	1.39583	0	0	0	0	0	0	0	0	0	0	0	0	0	0	0	0	0	24.6383	63.709	0	0	0	0	34.4058	56.7623	21.9216	64.8643	5.45474	17.9035	40.9398	335.637
NODE_23559_length_2598_cov_214.557	2598		2.96258	0	0	0	0	0	0	0	0.488151	2.0714	0	0	0	0	0	0	17.8389	17.1393	38.7706	33.9897	16.7145	19.4202	54.235	56.8053	43.5541	38.9363	49.6187	46.9634	34.427	13.7057	61.5594	2.24007	34.4589	21.3101	11.156	21.7101	1.37951	1.71429	2.41568	9.45761	3.08219	0	10.5154	15.8257	12.9535	18.7187	13.9658
NODE_9104_length_4943_cov_195.56	4943		0	0	0	0	0	0	0	0	0	0	0	0	0	0	0	0	0	0	0	0	0	0	0	0	0	0	0	0	0	0	0	0	33.286	55.9165	144.253	101.664	6.42838	3.35076	2.60385	25.8348	23.787	6.72722	19.0858	91.2959	66.3247	29.215	32.8262
NODE_37550_length_1920_cov_145.204	1920		0	0	0	0	0	0	0	0	0	0	0	0	0	0	0	0	17.7097	0	54.3018	50.0722	25.9881	34.8898	32.5516	76.3648	49.8948	31.5045	51.3084	111.301	18.146	0	71.8784	0	0	11.1654	7.06005	0	0.844505	0	0	9.94812	0	1.18512	4.46315	7.33656	7.65234	13.2467	7.13932
NODE_47022_length_1669_cov_242.829	1669		0	0	0	0	0	0	0	0	0	0	0	0	0	0	0	0	253.627	33.4077	12.3798	42.7277	102.438	80.4079	25.0718	55.3694	21.4673	6.7815	26.9176	24.5198	11.86	81.7725	32.5915	0	1.46974	22.3239	19.8874	3.10908	1.3751	0	0	18.6038	1.17653	0	3.42117	12.0107	6.45613	4.95235	21.8126
NODE_40769_length_1825_cov_45.6926	1825		0	0	0	0	0	0	0	0	0	0	0	0	0	0	0	0	10.3656	26.8563	64.2704	38.537	17.3412	13.1159	92.6168	45.204	49.7775	38.0446	29.0458	64.789	34.9603	10.3545	77.4774	0.889016	2.83608	20.7709	3.39633	2.83035	0	0.747464	2.4657	3.8896	1.40487	1.94167	2.86883	2.72184	10.9957	9.93812	6.82873
NODE_18891_length_3017_cov_196.658	3017		2.4337	0	0	0	0	0	0	0	0	0	0	0	0	0	0	0	6.88943	34.1883	41.6773	33.4967	6.82002	8.8841	45.5566	81.5945	38.4771	27.6411	21.1445	78.082	21.3434	27.5651	59.6829	1.05169	53.0091	21.0434	2.82259	16.2099	0	0	2.73383	7.21541	3.56759	2.79165	5.6867	25.6919	18.4759	14.2285	15.575
NODE_1923_length_13530_cov_205.465	13530		0	0	0	0	0	0	0	0	0	0	0	0	0	0	0	0	0	0	0	0	0	0	0	0	0	0	0	0	0	0	0	0	59.1286	140.089	47.7512	36.3887	5.21211	3.19291	8.826	47.6151	25.6545	4.89545	43.93	65.2746	39.1438	107.07	72.5789
NODE_736_length_23823_cov_192.762	23823		0	0	0	0	0	0	0	0	0	0	0	0	0	0	0	0	1.82943	40.433	53.7026	50.9725	13.3681	17.4875	85.1673	30.0396	114.747	32.6224	15.0729	108.198	73.9538	5.35666	33.4164	1.36101	0	0	0	0	0	0	0	0	0	0	0	0	0	0	0
NODE_4781_length_7534_cov_149.971	7534		0	0	0	0	0	0	0	0	0	0	0	0	0	0	0	0	0	0	0	0	0	0	0	0	0	0	0	0	0	0	0	0	14.6843	100.052	93.8381	59.3804	6.49167	2.63115	5.11765	34.4846	16.6545	9.29269	41.2107	62.7244	64.5857	61.3082	58.0725
NODE_28767_length_2284_cov_222.058	2284		0	0	0	0	0	0	0	0	0	1.00185	0	0	0	0	0	0	0	0	0	0	0	0	0	0	0	1.53613	0	0	0	0	0	0	60.9868	86.7894	32.0493	134.975	4.32747	2.96046	14.2239	35.3285	10.5432	42.7127	39.2435	49.2444	65.7838	43.7164	60.7405
NODE_7974_length_5399_cov_242.502	5399		0	0	0	0	0	0	0	0	0	0	0	0	0	0	0	0	62.9578	30.9673	59.0937	45.7997	33.5445	32.179	69.1982	78.4115	61.2567	19.4599	76.6011	33.524	30.2648	23.3542	62.0682	0	4.88064	1.82092	1.20372	0	0	0	0	1.69753	0	0	0.832903	1.39406	2.01712	3.1916	5.73717
NODE_27734_length_2335_cov_281.546	2335		0	0	0	0	0	0	0	0	0	2.79786	0	0	0	0	0	0	27.6003	25.1134	18.3527	21.0504	96.5902	74.5683	15.5493	45.1374	9.02745	3.9632	29.304	19.3424	5.84376	85.4518	46.2978	1.22798	0	15.9031	13.5649	12.4855	5.79089	2.12055	1.95121	24.0403	4.23322	8.79278	7.43164	11.8841	13.6099	11.6449	30.9704
NODE_4146_length_8205_cov_233.01	8205		0	0	0	0	0	0	0	0	0	0	0	0	0	0	0	0	0	0	0	0	0	0	0	0	0	0	0	0	0	0	0	0	41.616	49.9452	136.132	95.1749	6.98935	1.99547	3.81428	22.2717	26.4615	4.06692	27.7659	90.5341	65.5797	34.822	33.3466
NODE_22316_length_2690_cov_161.412	2690		0	0	0	0	0	0	0	0	0	0	0	0	0	0	0	0	24.7891	12.8289	35.4895	18.2152	10.6567	12.9754	41.5662	35.9064	27.3364	23.4547	24.8666	43.8888	14.7589	9.64754	42.0303	2.05558	13.5027	50.9531	27.2751	9.47052	2.34653	0.605114	3.27466	27.2202	2.96642	3.66074	35.5461	25.4957	39.8842	42.4502	27.7029
NODE_1933_length_13507_cov_231.235	13507		4.37589	45.399	0	0.962095	14.8618	50.279	0	3.5815	49.7041	17.5886	108.368	199.479	1.76441	33.0858	64.9678	19.2513	0	0	0	5.36274	0	0	0	0	0	0	1.84002	0	4.32629	1.63739	3.3227	0	0	1.03128	5.20837	9.97346	0	0	0	1.23712	0	0	0	6.92454	0	0	10.9803
NODE_1473_length_15868_cov_158.472	15868		0	0	0	0	0	0	0	0	0	0	0	0	0	0	0	0	0	0	3.23522	5.64314	1.13788	0	7.16474	4.16688	5.13813	2.84565	4.03444	4.34644	2.06652	0.941962	0	0	105.049	59.1174	52.2367	114.143	8.9177	4.28372	7.40624	35.424	10.0262	11.9435	70.4012	36.8809	59.667	69.5018	54.1174
NODE_8333_length_5232_cov_150.128	5232		0	0	0	0	0	0	0	0	0	0	0	0	0	0	0	0	0	0	0	0	0	0	0	0	0	0	0	0	43.5617	0	0	0	0	14.7254	0	0	2.62752	0	30.7458	17.2773	53.8539	321.664	0	34.6232	0	39.7338	109.508
NODE_27023_length_2375_cov_60.9586	2375		0	4.0467	0	0	4.76051	0.601653	0	0	0	0	3.5728	5.88287	0	15.9817	102.542	524.198	0	0	0	0	0	0	0	0	0	0	0	0	0	0	0	0	0	0	0	0	2.30826	0	0	0	0	0	0	0	0	3.99359	0
NODE_19353_length_2968_cov_146.945	2968		3.30342	0.779583	0	0	0	0	0	0	0.387502	0	0	0	0	0	0	0	12.8299	15.6551	43.7371	35.0676	13.3174	19.7843	71.3791	48.2549	37.9205	45.2081	55.2633	70.3967	37.2601	11.803	95.2373	1.35597	11.1417	7.35975	8.40926	6.82532	0	0	0	4.97322	1.3518	0	11.476	8.05152	3.26193	6.58337	3.88209
NODE_4642_length_7671_cov_169.767	7671		0	0	0	0	0	0	0	0	0	0	0	0	0	0	0	0	0	0	0	0	0	0	2.6858	2.47337	0	0	0	0	0	0	0	0	84.3495	63.0804	52.8223	44.3637	8.72239	3.97087	6.20363	40.0693	9.89778	13.8333	106.095	39.6521	66.7801	82.3447	78.6062
NODE_2193_length_12359_cov_204.55	12359		22.5741	111.025	0	1.29486	4.72706	60.5497	0	0	16.6448	8.69888	126.186	71.4883	1.78754	164.609	73.9149	17.3588	0	0	0	0	0	0	0	0	0	0	0	0	0	0	0	0	0	0	0	0	0	0	0	0	0	0	0	0	0	0	0
NODE_31332_length_2159_cov_236.17	2159		0	0	0	0	0	0	0	0	0	0	0	0	0	0	0	0	0	10.3844	97.0332	10.9339	80.8667	38.5628	7.12788	80.4892	42.6497	19.0025	25.0729	90.917	2.92967	38.807	54.2738	2.26743	0	11.4081	2.45966	0	0.960737	0	0	8.47077	0	0	8.69655	3.35661	12.158	8.04966	0
NODE_14928_length_3532_cov_291.415	3532		0	0	0	0	0	0	0	0	0	0	0	0	0	0	0	0	105.992	19.4686	64.0917	34.0108	37.9324	34.8002	42.2007	82.2526	40.6688	24.9336	21.1992	37.6436	38.0201	31.0021	56.9666	2.6755	28.0585	15.967	10.9014	3.27479	0.57013	0	0	11.0484	2.50684	2.45759	2.64477	9.38368	8.71455	11.071	6.47176
NODE_13773_length_3715_cov_210.252	3715		0	0	0	0	0	0	0	0	0	0	0	0	0	0	0	0	22.5456	44.6047	76.8242	114.964	29.5755	35.1432	93.3168	13.5773	41.651	71.7774	9.43575	41.8337	32.2725	9.88647	24.1715	2.2349	0	0	3.26167	1.64579	0	0	0	1.78984	0	0	0	0.996126	2.3876	1.99115	0
NODE_17425_length_3182_cov_189.893	3182		0	0	0	0	0	0	0	0	0	0	0	0	0	0	0	0	0	0	0	0	0	0	0	0	0	0	0	0	0	0	0	0	36.3922	91.0788	69.2835	82.0443	8.49273	3.98623	9.798	37.0617	14.2367	9.55757	45.991	46.0999	66.4315	65.9583	40.7988
NODE_3741_length_8761_cov_177.152	8761		0	0	0	0	0	0	0	0	0	0	0	0	0	0	0	0	0	0	0	0	0	0	0	0	0	0	0	0	0	0	0	0	21.1448	74.8633	57.5935	138.823	4.74701	1.94718	10.0751	20.9044	19.2807	4.65389	26.8103	100.531	48.9639	57.4937	26.9878
NODE_10875_length_4366_cov_173.522	4366		0	0	0	0	0	0	0	0	0	0	0	0	0	0	0	0	0	0	0	0	0	0	0	0	0	0	0	1.38635	0	0.828499	2.92378	0	25.7896	150.654	38.118	27.3895	6.5777	2.87315	6.09277	48.4395	9.62678	17.1031	51.9791	41.4598	71.5555	78.2315	70.8733
NODE_39192_length_1872_cov_195.781	1872		0	0	0	0	0	0	0	0	0	6.90168	0	0	0	0	0	0	0	0	0	0	0	0	0	0	0	0	0	0	0	0	0	0	4.50725	87.3636	77.5137	48.7017	7.64135	1.45363	6.10179	34.5726	15.1857	15.4274	49.7898	54.731	71.8141	55.0173	58.6313
NODE_9703_length_4748_cov_251.077	4748		0	0	0	0	0	0	0	0	0	1.80603	0	0	0	0	0	0	0	0	0	0	0	0	0	0	0	0	0	0	0	0	0	0	131.313	95.3307	53.2457	76.0444	16.212	5.9817	13.2552	29.0476	14.9434	13.6424	56.1204	55.7456	81.9584	59.7978	49.1773
NODE_18706_length_3033_cov_225.316	3033		0	0	0	0	0	0	0	0	0	0	0	0	0	0	0	0	36.912	26.5606	70.7898	30.1855	43.847	38.4731	48.1293	84.0398	26.7392	19.9683	21.8875	40.1065	32.5844	29.7373	46.6853	2.34688	5.90075	19.8207	14.0249	1.78806	0	0	1.37924	9.73967	0	0	2.67636	9.95083	6.69806	12.9025	6.03743
NODE_43966_length_1741_cov_187.459	1741		0	0	0	0	0	0	0	0	0	0	0	0	0	0	0	0	1.99683	38.0833	61.9664	141.523	14.2875	22.5397	147.834	20.2138	91.6617	21.8332	17.4433	24.1408	22.905	5.96737	18.6191	0	0	0	0	0	0	0	0	0	0	0	0	0	0	0	0
NODE_15498_length_3445_cov_25.1531	3445		0	0	0	0	0	0	0	0	0	648.85	0	0	0	0	0	0	0	0	0	0	0	0	0	0	0	0	0	0	0	0	0	0	0	0	0	0	0	0	0	0	0	0	0	0	0	0	0
NODE_47727_length_1654_cov_222.894	1654		0	0	0	0	0	0	0	0	0	0.758312	0	0	0	0	0	0	0	0	0	0	0	0	0	0	0	0	0	0	0	0	0	0	62.4988	49.4781	122.308	94.4422	5.45373	4.06413	6.1363	24.9791	22.4207	6.78846	26.7903	83.015	58.2183	29.1985	33.8064
NODE_41943_length_1792_cov_28.0649	1792		0	67.5255	0	1.39362	53.3816	13.9229	0	7.12224	11.9995	2.78826	51.3312	15.3658	0	3.78604	23.8383	390.733	0	0	0	2.37436	0	0	0	0	0	0	0	0	0	0	0	0	0	0	0	0	0	0	0	0	0	0	0	0	0	0	0
NODE_164_length_42192_cov_122.814	42192		0	0	0	0	0	0	0	0	0	0	0	0	0	0	0	0	0	359.254	27.4997	29.8857	37.9844	76.4301	4.32939	32.588	2.38885	32.1147	5.30193	0	12.1337	11.5142	14.047	0	0	0	0	0	0	0	0	0	0	0	0	0	0	0	0
NODE_52840_length_1552_cov_226.659	1552		0	0	0	0	0	0	0	0	0	0	0	0	0	0	0	0	1.35502	0	1.02569	0	1.65555	0	0	1.83976	2.11454	0	0	2.97621	0	1.51666	2.5518	0	15.4352	174.708	35.5904	21.1961	2.20162	2.57868	5.02531	34.854	12.2242	14.5946	70.2263	42.4991	70.6837	69.8765	46.7899
NODE_33752_length_2054_cov_142.975	2054		0	0	0	0	0	0	0	0	0	0	0	0	0	0	0	0	0	0	0	0	0	0	0	0	0	0	0	0	0	0	0	0	16.9807	124.217	52.611	45.3493	3.48653	3.11258	4.17102	33.0757	9.68868	7.13215	53.9674	80.3622	69.8462	63.9743	54.617
NODE_18078_length_3106_cov_212.477	3106		0	0	0	0	0	0	0	0	0	0.939671	0	0	0	0	0	0	0	0	0	0	0	0	0	0	0	0	0	0	0	0	0	0	13.6317	81.8094	65.163	33.8465	17.622	5.2238	4.31952	60.1983	11.9893	15.3433	79.5732	43.156	89.9046	41.2342	52.9651
NODE_13196_length_3822_cov_200.116	3822		0	0	0	0	0	0	0	0	0	0	0	0	0	0	0	0	11.4058	24.419	51.1843	74.6313	20.7988	17.4218	116.442	42.1512	37.8819	16.1876	123.388	22.8232	46.2058	15.1386	30.9267	0	0	0	0	0	0	0	0	0	0	0	0	0	0	0	0
NODE_1404_length_16365_cov_175.094	16365		0	0	0	0	0	0	0	0	0	0	0	0	0	0	0	0	2.50329	30.8809	59.6763	141.725	14.8815	19.8714	128.752	20.4744	115.008	22.0468	17.4244	22.7479	21.1813	5.88387	16.9565	1.59733	0	0	0	0	0	0	0	0	0	0	0	0	0	0	0
NODE_1804_length_14116_cov_187.08	14116		0	134.884	0	1.25879	105.894	79.4521	0	35.5746	25.1813	15.4778	84.1948	114.117	0	0	32.4978	10.2648	0	0	0	0	0	0	0	0	0	0	0	0	0	0	0	0	0	0	0	0	0	0	0	0	0	0	0	0	0	0	0
NODE_6402_length_6252_cov_203.027	6252		0	0	0	0	0	0	0	0	0	0	0	0	0	0	0	0	0	0	0	0	0	0	0	0	0	0	0	0	0	0	0	0	103.403	81.7975	66.6665	109.933	7.13137	3.93089	10.5584	31.1753	14.1605	10.7882	33.1943	43.7737	51.8508	48.9006	52.7102
NODE_43128_length_1762_cov_26.9064	1762		0	0	0	0	0	0	0	0	0	636.955	0	0	0	0	0	0	0	0	0	0	0	0	0	0	0	0	0	0	0	0	0	0	0	0	0	0	0	0	0	0	0	0	0	0	0	0	0
NODE_35542_length_1986_cov_94.1671	1986		0	0	0	0	0	0	0	0	0	0	0	0	0	0	2.14974	0	0	0	0	0	0	0	0	0	0	0	0	0	0	0	0	0	38.5027	67.8575	39.7575	0	6.48149	4.10153	2.76245	33.4173	9.18468	5.02898	142.319	47.5012	53.6573	160.754	32.8012
NODE_10853_length_4372_cov_127.015	4372		0	0	0	0	0	0	0	0	0	0	0	0	0	0	0	0	8.1547	21.1341	58.7328	50.4591	11.6892	15.2835	75.8281	22.922	34.7235	27.1542	5.0144	64.0876	62.0524	3.82315	47.0852	0	105.272	35.7497	3.89497	25.0048	0	0	0	5.86014	4.42324	0	0	18.5369	14.7169	19.8628	0
NODE_41575_length_1802_cov_85.3224	1802		0	6.18197	0	0	3.74079	0	0	0	17.7896	59.6919	0	533.255	14.937	0	0	0	0	0	0	0	0	0	0	0	0	0	0	0	0	0	0	0	0	0	0	0	0	0	0	0	0	0	0	0	0	0	0
NODE_18169_length_3095_cov_241.043	3095		0	0	0	0	0	0	0	0	0	0	0	0	0	0	0	0	3.69109	4.51086	44.4445	4.92455	21.0501	19.6495	19.4929	32.3603	38.6559	5.53535	27.8678	93.3552	27.0881	11.4699	54.8721	0	0	36.589	9.2207	5.67599	1.3947	0	2.36687	17.6425	0	3.31534	30.0216	17.0936	21.2281	41.3057	23.7494
NODE_17443_length_3180_cov_126.607	3180		0	0	0	0	0	0	0	0	0	0	0	0	0	0	0	0	13.8553	0	0	37.0208	0	0	34.2699	0	0	15.1798	0	11.7775	19.1734	3.28701	12.636	0	87.04	55.3787	60.5584	17.7726	6.30104	4.0035	11.6834	39.0334	8.72558	5.07095	39.2751	48.3999	46.5978	56.3725	46.0312
NODE_20899_length_2818_cov_114.285	2818		3.97018	0.860794	0	0.459976	0	0	0	0	0	0	0	0	0	0	0	0	12.0851	11.8023	58.614	34.9928	12.7404	18.1611	50.2017	67.4808	41.7298	31.8126	53.4819	51.1093	31.1773	13.2312	48.5328	0	25.9517	12.21	8.43004	10.7144	1.10149	0	1.61538	7.00026	2.49561	0	8.58777	11.9499	8.4095	17.5694	14.0149
NODE_8504_length_5163_cov_222.621	5163		0	0	0	0	0	0	0	0	0	0	0	0	0	0	0	0	28.7956	15.6607	61.3284	59.4871	28.9949	28.5014	59.2061	71.5267	84.1146	44.699	39.8214	25.1856	39.0652	23.9966	47.916	1.62671	0	0	0	0	0	0	0	0	0	0	0	0	0	2.5503	0
NODE_14646_length_3573_cov_168.72	3573		0	0	0	0	0	0	0	0	0	0	0	0	0	0	0	0	0	0	0	0	0	0	0	0	0	0	0	0	0	0	0	0	1.37302	157.075	51.045	9.36381	11.0531	2.7139	4.54664	59.5935	10.8424	6.72893	81.2822	32.615	62.4913	70.4631	44.3905
NODE_53196_length_1546_cov_89.2579	1546		0	0	0	0	0	0	0	0	0	0	0	0	0	0	0	0	6.02574	18.1689	49.2224	55.2985	9.25254	9.3139	109.593	33.3175	44.1868	26.0685	7.5171	63.3963	55.0871	5.11464	57.8577	0	143.639	33.0132	7.50106	3.74034	0	0	0	2.61008	3.11378	0	1.75195	9.29492	4.21769	18.3991	2.34932
NODE_7903_length_5436_cov_204.406	5436		7.21434	0	0	0	0	0	0	0	0	0.556735	0	0	0	0	0	0	6.75765	28.8845	53.6324	96.7289	17.8618	20.0106	155.526	17.7297	97.4996	31.7531	37.2286	28.8085	18.2144	4.7325	17.6059	0	0	0	0	1.96507	0	0	0	0	0	0	0	1.15187	0	0	0
NODE_36239_length_1961_cov_98.1778	1961		0	202.713	0	18.3385	0	0	0	0	27.1703	0	0	0	0	0	380.287	0	0	0	0	0	0	0	0	0	0	0	0	0	0	0	0	0	0	0	0	0	0	0	0	0	0	0	0	0	0	0	0
NODE_11445_length_4212_cov_196.423	4212		0	0	0	0	0	0	0	0	0	0	0	0	0	0	0	0	37.8293	33.1892	63.7221	57.0315	26.2619	25.3148	51.2653	50.4341	41.915	31.9559	56.1135	77.3011	39.8757	16.7306	38.8595	0.797718	0	0	0	0	0	0.733133	0	2.24801	0	0	4.2912	2.94503	0	7.2685	0
NODE_11340_length_4239_cov_266.761	4239		0	0	0	0	0	0	0	0	0	0	0	0	0	0	0	0	348.524	24.6389	31.2015	28.1815	94.1528	64.0045	18.3028	52.518	14.6471	10.3657	25.1658	18.2753	7.47217	91.1146	26.4514	1.55534	19.1792	17.242	18.1897	5.06651	2.2627	0.645901	1.66264	13.9483	3.14281	3.25876	8.23149	9.82148	11.4459	7.20312	10.6566
NODE_38632_length_1887_cov_123.956	1887		0	0	0	0	0	0	0	0	0	0	0	0	0	0	0	0	0	0	0	0	0	0	0	0	0	0	0	0	0	0	0	0	0	14.0257	14.2752	38.6194	0	0	0	16.4622	107.691	22.1348	0	40.032	0	15.4836	358.893
NODE_55184_length_1511_cov_258.426	1511		0	0	0	0	0	0	0	0	0	0	0	0	0	0	0	0	28.4047	27.615	86.2469	58.8248	27.2294	23.679	61.425	27.1365	41.4283	27.7921	22.1386	73.3686	63.4707	25.5723	40.2509	0	17.8446	6.26864	1.85204	0	0	0	0	1.73244	0	0	0	6.77539	2.42399	2.19523	0
NODE_23480_length_2604_cov_160.523	2604		0	0	0	0	0	0	0	0	0	0	0	0	0	0	0	0	7.93085	10.3036	68.5393	31.2243	35.9542	26.794	37.9928	34.263	30.8036	40.5079	51.6965	61.7342	19.0075	25.6118	95.2119	0	0	11.7364	6.4079	6.00143	0.63919	0	2.27549	1.87689	1.08416	0	3.35832	6.1218	3.24342	6.87351	8.00936
NODE_91_length_47279_cov_29.1374	47279		0	0	0	0	0	0	0	0	0	0	0	0	0	626.619	0	0	0	0	0	0	0	0	0	0	0	0	0	0	0	0	0	0	0	0	0	0	0	0	0	0	0	0	0	0	0	0	0
NODE_36737_length_1946_cov_201.683	1946		0	0	0	0	0	0	0	0	0	0	0	0	0	0	0	0	0	46.4752	39.2503	134.8	10.4358	5.54803	58.4441	49.2926	60.9212	20.2734	5.98214	68.646	102.56	2.55313	17.2723	2.72594	0	1.25432	0	0	0	0	0	0	0	0	0	0	0	0	0
NODE_26852_length_2385_cov_193.915	2385		0	98.0377	0	0	19.1266	19.6789	0	8.50594	15.7885	36.1965	5.74693	206.092	0	119.542	68.096	26.8547	0	0	0	0	0	0.941917	0	1.11784	0	0	0	0	0	0	0	0	0	0	0	0	0	0	0	0	0	0	0	0	0	0	0
NODE_21521_length_2759_cov_220.69	2759		0	0	0	0	0	0	0	0	0	1.61355	0	0	0	0	0	0	0	0	0	0	0	0	0	0	0	0	0	0	0	0	0	0	98.635	68.0217	56.9038	125.899	8.35885	3.96528	9.67066	28.1954	14.8741	17.182	24.5676	42.0221	67.5434	50.891	48.4746
NODE_6911_length_5954_cov_188.554	5954		0	0	0	0	0	0	0	0	0	0	0	0	0	0	0	0	0	0	0	0	0	0	0	0	0	0	0	0	0	0	0	0	28.0019	92.2514	58.8121	7.25779	17.4187	4.36742	2.63511	55.3479	10.2559	6.45177	106.841	54.1242	80.7979	47.6446	37.6403
NODE_54099_length_1530_cov_83.0271	1530		0	0	0	0	0	0	0	0	0	0	0	0	0	0	0	0	73.2374	30.4147	36.1421	53.2431	35.6183	29.1876	57.0017	54.1056	46.7423	33.4238	34.3438	39.4374	24.1767	25.6532	33.0916	0	89.0836	12.8519	6.53662	6.51933	0	0	0.901778	7.37586	3.35383	0	6.78616	7.85697	7.72598	9.0738	13.0103
NODE_19554_length_2947_cov_62.4099	2947		0	0	0	0	553.068	46.9956	0	0	0	2.25812	0	0	0	0	0	21.474	0	0	0	0	0	0	0	0	0	0	0	0	0	0	0	0	0	0	0	0	0	0	0	0	0	0	0	0	0	0	0
NODE_42484_length_1778_cov_95.7517	1778		0	0	0	0	0	0	0	0	0	0	0	0	0	0	0	0	0	48.027	28.9559	160.429	13.351	12.7458	102.291	40.0167	53.0292	15.6006	11.0124	43.1811	53.0311	4.86117	24.5321	0	0	4.45289	2.61737	3.64743	0	0	0	0	0	0	0	0	1.96494	0	0
NODE_22917_length_2645_cov_139.734	2645		0	0	0	0	0	0	0	0	0	0	0	0	0	0	0	0	80.0072	31.0685	49.6649	52.3953	21.4384	20.7745	41.1534	45.9442	51.9797	31.9098	31.9479	35.3514	32.2477	17.3475	35.8178	1.38964	41.3267	21.5057	11.8793	3.64992	0.777905	0.9744	0	8.61578	3.54802	1.93561	8.33098	14.7625	14.4055	14.4564	13.5243
NODE_48663_length_1634_cov_58.86	1634		0	0	0	0	0	0	0	0	0	0	0	0	0	0	0	0	0	1.80476	0	0	5.41905	10.1546	0	0	0	0	0	4.56913	0	26.699	0	1.40275	0	60.3912	12.6811	0	5.27014	10.2689	0	8.85253	6.88502	16.5369	36.1625	6.21074	302.253	69.4909	37.5124
NODE_46364_length_1683_cov_167.737	1683		0	0	0	0	0	0	0	0	0	0	0	0	0	0	0	0	0	56.0671	27.7119	119.494	13.6798	12.6239	114.857	15.3228	41.4146	26.2319	10.745	66.4309	43.7227	3.83064	50.6206	0.947401	0	0	0	15.1832	0	0	1.2988	0	0	0	0	1.53375	0	0	0
NODE_731_length_23930_cov_66.2798	23930		0	3.89314	0	0.683187	0	10.5026	0	0	0	0	0	0	0	0	0	0	0	524.064	25.9458	23.702	5.58582	10.2003	0	0	0	0	4.96898	0	2.44131	1.14003	3.20071	0	0	1.74219	2.73177	0	0	0	0	0	0	0	0	0	0	0	0
NODE_23131_length_2629_cov_221.614	2629		0	0	0	0	0	0	0	0	0	0	0	0	0	0	0	0	0	0	0	0	0	0	0	0	0	0	0	0	0	0	0	0	107.947	101.286	55.8213	60.9181	15.0186	5.5032	9.76806	31.2079	13.4995	16.023	53.4673	58.0377	80.0452	47.7438	37.9369
NODE_872_length_21584_cov_200.971	21584		1.56921	41.9385	0	0	10.373	78.1193	0	43.216	29.5436	3.57851	65.2988	164.155	0	0	62.7726	62.9917	0	3.54773	4.99906	6.34233	0	0	0	0	14.225	21.7347	2.02172	0	4.37381	0	0	0	0	0	0	0	0	0	0	0	0	0	0	0	0	0	0
NODE_9764_length_4726_cov_224.657	4726		0	0	0	0	0	0	0	0	0	0	0	0	0	0	0	0	0	0	0	0	0	0	0	0	0	0	0	0	0	0	0	0	35.8535	74.749	62.7172	49.996	16.3472	5.46587	6.77259	54.7534	10.7385	14.0846	64.035	44.5582	74.5122	34.3351	65.4254
NODE_53195_length_1546_cov_125.147	1546		0	0	0	0	0	0	0	0	0	0	0	0	0	0	0	0	93.1187	40.741	58.1528	49.7644	35.3092	44.9161	66.6999	51.9146	64.076	33.5061	55.635	41.6278	14.8367	31.5188	20.5962	1.31398	4.75342	0	0	0	0	0	0	0	0	0	0	1.43456	0	0	0
NODE_27778_length_2333_cov_162.135	2333		0	0	0	0	0	0	0	0	0	0.820832	0	0	0	0	0	0	11.1742	11.1221	84.9131	7.79531	29.1591	21.774	11.125	69.5881	27.449	29.5952	45.1377	53.5871	16.8419	37.5339	69.2583	2.17752	0	14.913	11.0443	2.92359	1.46919	0	2.17413	15.3728	0	1.84669	5.25404	5.58293	9.25586	7.5245	16.3839
NODE_43637_length_1749_cov_235.913	1749		0	0	0	0	0	0	0	0	0	0.8543	0	0	0	0	0	0	0	0	2.08742	1.93771	2.36356	0	2.22227	2.08664	0	0	0	0	0	0	0	0	70.533	90.2409	65.3913	31.5368	18.0043	7.91389	8.16686	34.8348	13.2154	13.6517	69.2962	48.8119	77.7908	53.6761	43.7638
NODE_28960_length_2274_cov_146.794	2274		0	0	0	0	0	0	0	0	0	0.550279	0	0	0	0	0	0	0	3.02031	15.595	5.91735	11.6712	12.9364	11.4403	30.5422	12.7919	12.7877	13.1227	8.40569	3.67265	8.7872	12.2547	0	5.99762	68.7036	56.8001	34.6232	10.083	3.7044	6.44519	24.7944	16.9606	8.63236	35.5554	40.3206	49.6231	33.5388	27.9799
NODE_3266_length_9576_cov_216.762	9576		0	0	0	0	0	0	0	0	0	0	0	0	0	0	0	0	5.88256	10.5472	37.8237	40.2415	12.3578	5.00096	29.592	21.5373	24.0305	15.7557	1.84048	78.5311	18.8564	3.85741	58.3183	0.733911	0	47.4775	13.2231	6.24858	2.48634	0	3.20684	20.567	3.83731	3.48602	19.7977	27.7933	31.2689	28.8157	22.8086
NODE_36375_length_1957_cov_243.548	1957		0	0	0	0	0	0	0	0	0	0	0	0	0	0	0	0	284.58	32.7603	34.2458	14.8804	92.3838	91.2802	17.1801	39.9223	10.6581	10.7149	21.9013	14.2803	11.5852	77.7202	15.6962	2.58483	25.1462	13.8949	13.5064	26.6218	2.89765	0	1.07961	10.1304	4.11071	1.38984	3.81784	8.906	10.9044	7.00917	12.4038
NODE_14845_length_3544_cov_99.2537	3544		0	0	0	0	0	0	0	0	0	0	0	0	0	0	0	0	92.7291	32.4285	67.4412	57.0646	35.9157	42.2768	48.8117	52.8055	62.1535	32.7676	53.9624	37.2762	14.5594	32.0876	23.8902	1.25307	3.39362	2.76772	1.93936	1.87898	0	0	0	0.776041	0	0	0	0	2.485	0	2.03413
NODE_49743_length_1612_cov_170.073	1612		0	3.02832	0	0	0	0	0	0	0	0	0	0	0	0	118.695	44.9613	0	0	0	0	0	0	0	0	0	0	0	0	3.27365	5.50196	89.9659	4.32465	0	109.53	33.2655	3.00337	0	0	0	16.1428	4.76464	0	0	19.1274	11.8759	88.3109	29.9301
NODE_15294_length_3477_cov_118.301	3477		0	0	0	0	0	0	0	0	0	0	0	0	0	0	0	0	0	5.65372	46.3436	17.4674	19.1845	9.42772	19.2683	25.4313	16.8114	42.0329	24.5576	50.6695	10.8428	13.8088	67.2272	0	0	51.8813	9.12552	2.22885	1.43559	0	2.57752	15.2986	1.63114	2.76087	43.5782	21.1429	25.681	38.0369	14.092
NODE_5626_length_6791_cov_184.319	6791		0	0	0	0	0	0	0	0	0	2.16952	0	0	0	0	0	0	0	0	0	0	0	0	0	0	0	0	0	0	0	0	0	0	16.2345	114.544	49.9393	104.223	2.608	0.630468	5.34862	28.0036	10.5168	4.0377	25.8586	64.6781	61.2118	63.0143	37.4197
NODE_5768_length_6692_cov_215.74	6692		2.18756	52.2923	0	0.623254	12.0136	59.9793	0	1.84649	35.868	9.43799	83.9112	193.164	1.38981	4.42744	70.7171	15.3123	0	1.38689	0	4.00145	0	0	0	0	0	0	1.48055	3.18421	8.84868	1.49275	2.20777	0	0	2.15134	7.48359	3.75779	0	0	0	0.963786	0	0	0	3.24171	0	0	17.6103
NODE_38353_length_1896_cov_225.095	1896		3.94849	104.536	0	0	59.8344	71.4325	0	8.10154	23.6794	15.1962	126.985	129.503	1.99823	1.59223	50.8256	8.04449	0	0	0	0	0	0	0	0	0	0	0	0	0	0	0	0	0	0	0	1.2296	0	0	0	0	0	0	0	1.16766	0	0	0
NODE_44171_length_1735_cov_124.655	1735		0	0	0	0	0	0	0	0	0	0	0	0	0	0	0	0	23.5429	11.8213	53.7713	27.5114	17.8065	11.2057	29.6649	49.2124	37.8271	27.0869	27.0603	50.2398	28.4608	11.6645	58.9117	0	7.70176	26.3096	13.2708	3.30504	1.17581	0	2.77952	16.4551	1.87135	2.80004	19.4852	11.2386	20.4775	21.9135	15.3849
NODE_21442_length_2766_cov_204.019	2766		12.0411	0	0	0	0	0	0	0	0	1.25499	0	0	0	0	0	4.15989	15.8037	28.6882	63.7151	72.8	19.9743	24.4979	56.4776	9.77103	45.467	47.8975	6.33723	24.9374	37.4228	7.03492	26.4322	2.36478	23.3715	15.4585	10.0044	10.6722	0.766366	0	0	2.94014	3.52798	0	4.34298	20.4453	12.5382	11.7658	9.73496
NODE_18295_length_3082_cov_183.281	3082		0	0	0	0	0	0	0	0	0	24.6739	0	0	0	0	0	0	0	0	0	0	0	0	0	0	0	0	0	0	0	0	0	0	0	0	0	0	7.63499	0	14.466	22.9421	57.2201	77.3755	94.4821	83.1289	0	162.286	58.7938
NODE_19089_length_2996_cov_77.4852	2996		0	0	0	0	0	0	0	0	0	0	0	0	0	0	0	0	0	9.74332	29.4484	0	0	14.8531	33.6654	49.1121	23.1444	34.1999	18.78	50.8042	0	9.44793	44.377	0	11.9473	46.2533	17.5362	0	1.76791	1.41218	3.07566	30.2866	5.62046	3.99759	28.2606	19.2325	41.4048	38.8547	34.8695
NODE_4998_length_7330_cov_184.141	7330		0	0	0	0	0	0	0	0	0	0	0	0	0	0	0	0	86.8996	30.4089	29.545	90.3203	32.4761	40.8048	56.4512	43.1105	38.886	27.1869	54.1455	30.2891	35.9784	46.4483	29.3437	1.96264	0	1.66553	7.61842	0	0	0	0	0	0	0	0	1.9952	0	0	0
NODE_17345_length_3192_cov_120.338	3192		0	0.62124	0	0	171.157	326.441	0	0	0	0	3.22526	42.3153	0	0	25.8034	28.4094	0	0	0	0	0	0	0	0	0	0	0	0	0	0	0	0	0	0	3.47527	0	0	0	0	0	0	0	0	0	0	0	0
NODE_43493_length_1753_cov_92.5449	1753		1.35134	0	0	0	0	0	0	0	0	0	0	0	0	0	0	0	71.4674	25.9027	31.0847	45.4147	24.9986	30.2427	60.4383	46.9171	54.3219	34.038	46.8668	40.1467	29.8079	23.4041	26.2434	0	115.414	8.49487	5.91432	12.4011	0.899821	0	0.93845	4.15958	2.46306	1.22647	3.91016	7.46493	8.25929	6.50903	14.7667
NODE_8151_length_5326_cov_159.935	5326		0	0	0	0	0	0	0	0	0	0	0	0	0	0	0	0	0	0	0	0	0	0	0	0	0	0	0	0	0	0	0	0	26.4985	97.0739	65.9015	25.763	4.62586	0.756797	7.37366	45.254	24.7813	5.15318	25.2735	68.8597	51.1628	58.7213	77.1892
NODE_19032_length_3003_cov_94.6784	3003		0	297.626	0	1.27609	1.78659	11.5378	0	0	0	0.688231	40.756	215.814	0.90841	0	8.93785	15.2019	0	0	0	0	1.88497	0	0	0	0	0	0	1.91624	0	0.976882	1.3266	0	0	0	0	0	0	0	0	0	0	0	0	0	0	0	0
NODE_4566_length_7751_cov_179.812	7751		0	32.2594	0	0	0	0	0	0	0.366726	0	0	0	0	0	62.8749	20.3159	0	0	0	0	0	0	0	0	0	0	0	0	6.667	5.68834	170.705	5.25453	0	98.4388	37.5247	3.91004	0	0	0	18.0678	7.95988	0	1.49125	18.3214	17.1041	58.3927	18.0809
NODE_33851_length_2050_cov_94.2538	2050		0	0	0	0	0	0	0	0	0	0	0	0	0	0	0	0	0	0	0	0	0	0	0	0	0	0	0	0	0.878263	0	0	0	14.6541	99.0703	44.6104	1.23143	7.49602	2.35123	2.8329	61.2309	12.9761	2.95922	60.6106	44.6443	69.6318	93.8866	66.2394
NODE_20297_length_2876_cov_140.123	2876		3.03113	0	0	0	0	0	0	0	0	0.672007	0	0	0	0	0	0	46.8751	36.2482	39.3111	37.4175	30.8698	29.2303	52.6111	50.1185	48.7673	39.5381	57.3272	38.0727	25.2093	30.5629	31.5313	1.61763	95.8495	5.52775	4.91181	5.42236	0	0	0	3.59478	0	0	1.33834	5.49899	8.0487	5.94743	6.42998
NODE_7708_length_5539_cov_183.03	5539		0	0	0	0	0	0	0	0	0	0	0	0	0	0	0	0	5.97837	25.5054	73.7264	80.5053	19.7408	17.9482	97.2285	40.561	25.9427	28.047	72.4901	26.006	35.8612	16.4311	36.01	1.20578	0	0	0	0	0	0	0	0	0	0	0	0	0	0	0
NODE_3461_length_9217_cov_170.029	9217		0	0.98414	0	0	217.755	61.421	0	0	56.8996	0	123.686	86.3203	0	10.8199	0	34.2738	0	0	0	0	0	0	4.90288	0	0	0	0	0	0	0	0	0	0	0	0	0	0	0	0	0	0	0	0	0	0	0	0
NODE_3318_length_9466_cov_105.776	9466		0	0	0	0	0	0	0	0	0	0	0	0	0	0	0	0	0	22.1029	44.294	27.1793	11.0864	6.61606	37.9131	34.5986	19.9255	27.0996	9.01195	48.3132	43.4487	6.06993	57.4494	1.41221	32.3909	31.894	10.7933	22.7512	1.72558	0	0	10.0179	3.95469	3.37472	16.6213	32.0693	25.5792	18.8978	15.4336
NODE_18557_length_3050_cov_185.176	3050		0	0	0	0	0	0	0	0	0	0	0	0	0	0	0	0	10.5857	12.4339	43.6297	71.5587	19.1106	20.6082	48.8561	53.1058	57.5871	26.5691	64.3562	35.5463	25.5697	14.9463	36.4603	0	8.68527	9.14803	7.9066	3.33097	0.970833	0	0	5.76996	1.44849	1.17035	10.5055	4.18227	5.2475	8.77759	4.2891
NODE_11961_length_4083_cov_158.211	4083		0	0	0	0	0	0	0	0	0	0	0	0	0	0	0	0	172.545	16.3265	45.1826	20.6074	40.2568	49.3174	17.3861	63.9511	25.667	17.9771	25.0927	19.9817	9.96464	44.9261	49.9136	0	4.02712	24.0873	11.4346	2.03139	1.73762	0.670079	4.32661	19.7676	3.69748	3.80733	11.1931	7.32434	11.3251	17.7516	25.6648
NODE_41321_length_1809_cov_207.246	1809		0	0	0	0	0	0	0	0	0	1.5506	0	0	0	0	0	0	0	0	0	0	0	0	0	0	0	0	0	0	0	0	0	0	149.035	108.872	53.6619	88.4456	8.6591	4.79432	6.96617	26.5136	16.425	11.8799	31.9333	38.6661	67.4405	49.0422	48.0334
NODE_30775_length_2185_cov_13.9898	2185		0	0	0	0	0	0	0	0	0	0	0	0	0	0	0	0	5.93599	53.3686	41.5068	35.3407	10.3496	10.0018	130.771	37.2227	63.3356	49.2438	9.75579	51.253	52.2664	4.6457	34.7454	0	0	0	2.35976	5.57727	0	0	0	0	0	0	1.53342	0	2.1627	0	0
NODE_9146_length_4931_cov_165.794	4931		0	0	0	0	0	0	0	0	0	1.66791	0	0	0	0	0	0	12.2265	2.30947	7.72653	7.40313	4.4576	4.01046	4.23605	7.43259	9.46857	3.46445	4.28024	5.67748	9.14537	5.89048	10.0836	0	821.298	66.328	45.3525	27.7502	6.90298	3.31777	11.7594	59.1152	13.4484	8.23411	25.7288	39.3527	42.2177	64.6061	65.0305
NODE_22981_length_2640_cov_215.087	2640		0	0	0	0	0	0	0	0	0	0	0	0	0	0	0	0	0	0	0	0	0	0	0	0	0	0	0	0	0	0	0	0	20.6419	73.404	57.2969	49.5121	18.665	4.06942	6.08928	44.2798	9.62822	11.013	55.0564	44.0543	89.7399	31.6739	48.1728
NODE_22593_length_2671_cov_50.6258	2671		0	0	0	0	0	0	0	0	0	0	0	0	0	0	0	0	84.7765	43.1372	45.8968	54.7638	42.1959	45.5475	66.4519	56.9424	53.2619	21.7558	54.1229	34.5582	19.5096	33.3366	20.2207	0	2.55738	1.91176	0	0	0	0	0	0	0	0	0	0	0	0	0
NODE_15392_length_3462_cov_191.2	3462		0	18.3506	0	0	0	93.467	0	25.0983	23.239	5.86313	54.1007	161.951	0	0	10.8232	108.894	0	3.87668	9.74589	4.67025	0	0	16.9278	2.09189	0	37.359	3.35792	0	10.9039	0	0	0	0	0	1.75213	0	0	0	0	0	0	0	0	0	0	0	0
NODE_38164_length_1901_cov_61.5276	1901		1.72782	0	0	0	0	0	0	0	0	0	0	0	0	0	0	0	1.93895	9.21619	24.2484	12.3096	5.78535	4.51268	24.7757	19.8034	19.2116	17.845	6.88854	26.1325	13.4925	6.61312	40.187	0	14.1908	65.2267	16.0289	1.8479	1.163	2.55164	4.4537	32.5286	6.07154	6.90365	43.1177	29.8351	39.0759	66.5689	37.7996
NODE_48025_length_1647_cov_108.612	1647		0	0	0	0	0	0	0	0	0	0	0	0	0	0	0	0	6.96387	10.7181	43.3229	22.771	21.8266	16.654	30.9425	55.0297	24.4832	27.1639	33.2774	67.3319	14.8718	16.5587	66.5621	0	0	30.549	9.27694	0	0	0	0	16.1789	3.30797	0	15.3132	15.8482	23.4638	15.495	10.6844
NODE_9817_length_4703_cov_214.178	4703		0	0	0	0	0.737265	0	7.45311	0	21.2578	0	0	117.025	39.2956	95.6355	36.0643	0	0	2.54892	0	0	9.93009	19.18	0	54.187	22.6075	81.1074	13.5119	0	0	21.9569	14.4114	2.26705	0	7.16936	0	0	0	0	0	0	1.27418	18.4635	0	4.02991	0	0	0
NODE_33256_length_2074_cov_72.7894	2074		0	0	0	0	0	0	0	0	0	0	0	0	0	0	0	0	0	0	0	0	29.4862	4.52693	487.298	0	0	0	1.33344	0	0	0	0	3.17461	0	0	0	0	0	0	0	0	0	0	0	64.1829	0	0	0
NODE_14978_length_3522_cov_65.9352	3522		0	147.087	0	0	0	0	0	0	0	0	0	14.9126	0	0	0	0	0	0	0	0	0	0	0	0	0	0	0	0	0	0	0	0	0	54.5673	67.6138	273.361	0	0	0	0	0	0	0	21.6423	10.139	0	0
NODE_9387_length_4847_cov_261.751	4847		0	0	0	0	0	0	0	0	0	0	0	0	0	0	0	0	0	0	0	0	0	0	0	0	0	0	0	0	0	0	0	0	35.9747	42.0766	123.336	108.681	5.72819	1.01115	2.18904	21.1701	22.1315	3.56095	27.025	71.7966	50.7519	28.5104	31.0299
NODE_30043_length_2219_cov_88.4101	2219		0	0	0	0	0	0	0	0	0	0	0	0	0	0	0	0	52.0696	14.0262	65.6329	105.389	15.7096	11.6392	115.844	23.6068	66.9173	31.1329	10.7881	23.042	58.1969	8.71472	22.9631	2.0494	3.81508	1.43807	0	0	0	0	0	0	0	0	0	1.28059	0	2.73876	0
NODE_45773_length_1697_cov_229.911	1697		0	0	0	0	0	0	0	0	0	0	0	0	0	0	0	0	80.7512	31.5564	38.0155	40.0346	27.359	33.2567	56.2998	52.8689	52.4823	24.2022	36.5991	37.5924	41.1878	22.321	24.9248	0	38.9582	6.96139	7.24187	12.849	0.935199	0.592107	0	3.37392	3.01597	0	5.1666	5.48409	5.98004	4.02815	9.12158
NODE_141_length_43627_cov_153.349	43627		0	0	0	0	0	0	0	0	0	0	0	0	0	0	0	0	0	50.3764	62.3071	9.69095	5.4379	17.8636	18.3224	23.6331	42.0796	49.2757	30.109	46.6151	97.7922	5.5903	125.07	1.13844	0	0	0	0	0	0	0	0	0	0	0	0	0	0	0
NODE_30926_length_2178_cov_93.2272	2178		0	0	0	0	0	0	0	0	0	0	0	0	0	0	0	0	54.3802	33.2424	32.2989	47.0943	27.4827	37.1838	75.0777	66.7902	48.8517	25.2943	46.597	46.4492	24.0761	25.2031	14.3018	1.10478	29.0471	3.96192	2.68287	3.16792	0	0	0	0	1.21822	0	3.2782	4.23454	2.51403	5.28356	4.5345
NODE_13334_length_3794_cov_127.439	3794		0	0	0	0	0	0	0	0	0	0	0	0	0	0	0	0	0	0	0	0	0	0	0	0	0	0	0	0	0	0	0	0	48.4659	79.9369	52.2002	133.906	6.67069	2.15244	8.31559	30.1694	11.5857	11.7086	37.9011	36.7752	64.9267	39.6605	26.4244
NODE_2061_length_12952_cov_175.406	12952		0	66.1316	0	0	5.06479	53.7116	0	0	8.79544	1.18465	31.2412	10.1123	0.787226	0	0	0	0	161.753	76.3881	116.218	0	0	0	2.10338	0	0	0	3.87677	13.3489	0	0	0	0	13.9838	8.77691	4.69204	0	0	1.27307	0.990414	0	0	0	2.78821	1.58921	0	0
NODE_32387_length_2111_cov_118.306	2111		0	69.1571	0	0	0	0	0	9.1006	94.8012	125.808	0	0	0	3.82258	281.482	0	0	0	0	0	0	0	0	0	0	0	0	0	0	0	0	0	0	0	0	0	0	0	0	0	0	0	0	0	0	0	0
NODE_11824_length_4116_cov_184.667	4116		0	0	0	0	0	0	0	0	0	0	0	0	0	0	0	0	3.44053	27.4609	56.494	102.772	13.4745	18.246	99.5037	18.2222	99.6777	24.7622	27.6436	29.0118	27.1664	5.26379	29.5193	4.0292	0	0	0	0	0	0	0	0.832543	0	0	0	0	0	0	0
NODE_4187_length_8152_cov_209.819	8152		0	33.401	0	0	0	29.4662	0	0	1.78772	0.712016	2.84689	12.5645	0	0	0	4.47012	0	49.8314	26.1555	78.2416	3.78947	3.35632	24.2523	6.08593	7.23014	7.43433	8.66423	31.4224	20.0433	0	7.93987	0	0	32.2181	17.6366	111.647	0	0	1.1675	3.13918	3.29707	0	0	15.5653	14.1699	4.8096	7.99191
NODE_34156_length_2038_cov_154.674	2038		0	0	0	0	0	0	0	0	0	0.572535	0	0	0	0	0	0	0	0	0	0	0	0	0	0	0	0	0	0	0	0	0	0	81.1435	38.4941	100.621	105.58	4.77908	2.14796	3.04789	20.7263	20.9386	6.32834	22.0176	84.5059	49.9458	23.945	26.2743
NODE_43000_length_1765_cov_207.071	1765		0	44.2149	0	3.71595	57.4507	0	0	4.45335	2.61549	1.4987	51.0725	38.134	0.738878	29.063	147.299	97.7979	0	4.73748	0	13.4024	3.37007	1.91878	0	0	0	4.05422	0	3.94066	15.6669	6.78805	0	0	0	2.11781	0	0	0	0.975723	0	0	0	0	0	0	0	4.56517	42.1883
NODE_32193_length_2119_cov_163.967	2119		0	0	0	0	0	0	0	0	0	0	0	0	0	0	0	0	45.9769	26.7968	69.171	29.9712	29.033	24.3273	42.5363	59.2884	48.9831	16.7336	20.8948	28.4343	18.1185	31.2747	33.1813	1.75521	4.9415	19.388	10.1644	8.75217	0	0	0	8.90802	1.61302	0	2.08983	12.9263	4.39357	13.7839	14.7205
NODE_24972_length_2499_cov_171.492	2499		0	0	0	0	0	0	0	0	0	0	0	0	0	0	0	4.08675	41.3468	25.038	43.0508	38.7537	12.4127	11.8262	58.7604	41.8006	40.5446	33.5984	29.5524	28.1906	26.4694	14.8089	26.7588	0	33.7886	29.5892	9.89714	4.30428	0	0	0	11.7237	2.08045	1.91649	15.1175	14.3545	18.9636	12.4878	8.13263
NODE_11548_length_4186_cov_237.98	4186		0	0	0	0	0	0	0	0	0	0	0	0	0	0	0	0	8.68129	40.4917	42.8293	52.1906	22.095	40.2728	27.3258	64.696	40.8141	23.5319	91.0201	37.6255	43.0426	22.6972	28.6592	0	0	0	0	0	0	0	0	0	0	0	0	1.32974	0	0	0
NODE_4100_length_8252_cov_175.823	8252		0	0	0	0	0	0	0	0	0	0	0	0	0	0	0	0	0	0	0	0	0	0	3.51872	0	1.53696	0	0	0	0	0	0	0	24.5633	122.789	34.1795	4.99222	4.64053	2.94584	8.45507	39.0413	11.1314	5.94253	63.0943	42.0042	60.7006	81.509	66.3907
NODE_23403_length_2610_cov_69.2227	2610		0	0	0	0	0	0	0	0	0	0	0	0	0	0	0	0	4.22177	45.3732	60.8967	43.263	10.6719	8.78018	134.735	37.7925	36.8552	30.9491	10.5296	48.3797	46.9955	5.42143	49.9839	0	0	0	2.72112	0	0	0	0	0	0	0	2.51662	0	0	0	0
NODE_13781_length_3714_cov_152.765	3714		0	0	0	0	0	0	0	0	0	0	0	0	0	0	0	0	28.5794	0	0	0	3.34605	0	0	0	0	0	0	0	0	1.35175	0	0	3.19349	13.3438	48.1204	73.3495	0	0	5.75815	11.1246	22.0817	47.6447	0	43.571	13.2379	27.0928	198.79
NODE_8512_length_5160_cov_111.847	5160		0	34.5104	0	0	0	0	0	0	0	32.5068	87.3157	380.58	1.01376	0	0	39.289	0	0	0	0	0	0	0	0	0	0	0	0	0	0	0	0	0	0	0	0	0	0	0	0	0	0	0	0	0	0	0
NODE_10457_length_4493_cov_209.135	4493		0	0	0	0	0	0	0	0	0	0	0	0	0	0	0	0	47.0199	24.8356	50.148	90.9978	36.0694	34.0068	77.8513	39.689	44.1171	28.0801	28.7207	24.36	22.8112	39.671	31.7469	1.96744	0	0	0	0	0	0	0	0	0	0	0	0	0	0	0
NODE_18482_length_3060_cov_165.384	3060		0	0	0	0	0	0	0	0	0	0	0	0	0	0	0	0	12.7843	30.8025	47.2176	56.7803	38.2668	31.5069	45.3141	67.2615	24.9001	16.3891	42.1976	66.1576	27.1021	23.845	57.2665	0	0	0	0	0	0	0	0	0	0	0	0	0	0	0	0
NODE_23774_length_2581_cov_247.526	2581		0	0	0	0	0	0	0	0	0	0	0	0	0	0	0	0	18.9464	21.2224	68.2358	53.086	20.5567	20.106	56.7667	23.4647	40.9325	32.7169	20.9698	78.7748	71.5181	12.1073	42.2405	0.618654	17.6732	3.62441	0	0	0	0	0	1.38817	0	0	0	2.57546	0	1.31398	0
NODE_2101_length_12788_cov_175.669	12788		0	0	0	0	0	0	0	0	0	0	0	0	0	0	0	0	3.37624	25.185	45.2256	71.8888	15.2911	22.506	145.017	7.7251	56.0689	38.7643	4.60512	20.918	29.2986	1.94892	2.4514	1.25648	6.23899	14.5826	8.30586	30.2975	0	0	0	1.80897	0	0	0	12.6422	5.83382	1.68988	2.86468
NODE_8033_length_5370_cov_159.589	5370		0	0	0	0	0	0	0	0	0	0.57245	0	0	0	0	0	0	0	0	0	0	0	0	2.03955	0	0	0	0	0	0	0	0	0	22.3892	108.736	43.2863	3.21811	5.70444	3.48532	3.95892	40.337	10.2626	4.95607	73.4794	38.3762	58.6801	86.7672	70.3813
NODE_38911_length_1880_cov_174.226	1880		0	0	0	0	0	1.20119	0	0	0	0	0	0	0	0	0.758806	0	0	42.347	46.9445	76.8078	4.15267	9.92305	71.0735	8.0099	21.3398	13.711	44.8923	36.7163	109.24	9.11955	70.5161	6.68326	0	0	0	0	0	0	0	0	0	0	0	0	0	0	0
NODE_25253_length_2482_cov_231.221	2482		0	0	0	0	0	0	0	0	0	0	0	0	0	0	0	0	243.655	25.7321	24.4559	14.1196	98.0055	86.2053	15.4762	41.0129	13.9912	11.5927	21.9165	15.9974	11.4753	72.7815	10.1873	0.918776	16.5371	16.5794	10.1811	18.2578	2.00351	0.51362	1.94039	8.49058	6.7856	1.21636	2.74833	8.05206	12.4078	5.34257	9.17208
NODE_14512_length_3595_cov_152.867	3595		2.19647	2.67218	0	0	1.57274	0	0	0	10.2244	2.10249	0	0	0	0	0	0	12.9145	18.3635	64.4844	61.1059	21.4801	22.214	38.7953	62.9876	52.9006	39.2601	37.1636	36.1009	15.0071	15.0542	43.0147	0	0	6.08224	3.9526	0	0	0	0	1.92119	0	0.89148	1.96347	1.66657	2.64426	2.58805	3.69844
NODE_33181_length_2077_cov_41.3759	2077		0	0	0	0	0	0	0	0	0	0	0	0	0	0	0	0	51.4958	25.0243	64.8979	26.6853	31.4739	28.888	43.2504	53.6494	60.1414	25.9539	37.3044	25.4549	13.6214	19.531	55.1953	1.72658	15.4576	12.5964	8.68434	6.12958	0	0	0	4.3066	0	3.36788	0	3.2683	1.73816	10.1243	2.24464
NODE_43260_length_1759_cov_140.7	1759		0	0	0	0	0	0	0	0	0	3.15548	0	0	0	0	0	0	0	0	0	0	0	0	0	0	0	0	0	0	0	0	0	0	51.7792	69.4994	66.3327	77.1598	5.29338	0	4.28898	27.1718	9.64859	8.87221	35.7301	46.6171	50.0834	49.2581	66.7485
NODE_21016_length_2806_cov_181.857	2806		0	0	0	0	0	0	0	0	0	0.480284	0	0	0	0	0	0	9.40839	2.09685	9.04596	6.46767	3.60419	2.42175	2.82911	7.69211	6.8037	3.71163	4.07779	6.85237	6.40145	5.43333	8.98268	0	1129.08	76.9992	49.3224	21.2969	4.80037	2.54465	11.3658	49.037	15.3022	7.10713	15.9675	34.8736	41.0577	60.9175	62.939
NODE_30721_length_2187_cov_100.828	2187		0	0	0	0	0	0	0	0	0	0	0	0	0	0	0	0	0	1.23694	3.83105	3.77634	0	0	10.4657	0	2.40696	0	0	0	1.80291	0	0	0	28.1762	48.6341	45.2905	222.406	2.16726	0.916196	6.39986	11.1988	12.0252	1.37243	5.56213	66.3238	38.7466	25.1889	22.2731
NODE_12487_length_3967_cov_137.561	3967		0	0	0	0	0	0	0	0	0	0.917925	0	0	0	0	0	0	35.5871	6.34923	21.6558	13.3579	16.0361	20.5556	5.74108	34.7978	10.6395	9.78654	8.68798	14.7941	9.81549	17.4587	26.2128	1.33214	5.85181	53.3189	33.6211	0	5.10538	1.24646	3.40872	57.6081	7.17526	1.77472	21.2564	23.4638	33.0948	51.2225	44.3937
NODE_20804_length_2828_cov_136.973	2828		0	0	0	0	0	0	0	0	0	0	0	0	0	0	0	0	0	1.42567	7.4854	7.86794	3.55672	1.45464	6.3978	6.03882	11.9042	1.85858	6.84612	6.45516	4.91354	2.05136	4.19667	0	119.624	51.1335	28.6599	146.972	5.28456	3.77384	4.69261	24.2314	8.41016	10.5921	37.2147	35.5117	35.2135	40.1106	30.0577
NODE_55873_length_1500_cov_96.6023	1500		0	0	0	0	0	0	0	0	0	0	0	0	0	0	0	0	0	0	0	0	0	0	0	0	0	0	0	0	0	0	0	0	82.9223	68.5947	77.6571	30.06	6.4182	5.1933	5.68625	32.1915	16.7451	4.37579	37.2132	49.3871	49.22	61.8062	56.4872
NODE_34155_length_2038_cov_209.426	2038		30.5736	0	0	0	0	0	0	0	0	1.74156	0	0	0	0	0	7.18838	10.112	25.3867	56.7022	77.0049	20.4407	24.5758	70.0033	7.38466	60.0948	53.0107	5.99897	19.7813	37.6406	9.83458	13.2399	1.54071	15.9086	12.9396	6.96155	0	0	0	0	1.6803	1.54358	0	4.04499	11.3487	8.11476	6.20892	7.74192
NODE_2616_length_11045_cov_124.095	11045		4.79633	8.35749	0	0	48.4516	336.093	0	3.6034	16.3078	2.60843	84.5	64.4078	0	0	0	0	0	0	0	0	0	0	0	0	0	0	0	0	0	0	0	0	0	0	0	0	0	0	0	0	0	0	0	0	0	0	0
NODE_3147_length_9788_cov_177.685	9788		0	0	0	0	0	0	0	0	0	0	0	0	0	0	0	0	31.9168	16.7372	83.4572	75.9924	11.5962	9.5087	98.2321	50.4932	84.895	30.2639	12.0178	44.9551	32.332	4.8485	7.00734	0	0	0	0	0	0	0	0	0	0	0	0	0.805679	0	0	0
NODE_2234_length_12228_cov_137.824	12228		0	0	0	0	0	0	0	0	0	0	0	0	0	0	0	0	0	0	0	0	0	0	0	0	0	0	0	0	0	0	0	0	7.40665	90.745	44.8278	8.59909	14.0502	3.53353	6.31461	34.6256	11.9627	11.1925	73.3296	25.0079	49.7552	96.7321	57.8299
NODE_20612_length_2847_cov_210.135	2847		0	0	0	0	0	0	0	0	0	0	0	0	0	0	0	0	0	0	0	0	0	0	0	0	0	0	0	0	0	0	0	0	98.4833	44.0649	103.451	95.2146	4.3682	2.47749	3.60398	18.8551	19.6641	11.9664	25.7793	84.1386	46.1366	19.1804	32.6118
NODE_455_length_30958_cov_170.88	30958		0	23.8668	0	0	0	23.0046	0	0	4.27835	1.11559	16.054	5.35163	0	0	0	0	0	143.449	101.039	161.772	0	0	4.49082	0	2.47497	0	1.65279	6.74766	21.885	0	0	0	0	19.0279	11.9886	2.78381	0	0	0	2.2507	0	0	0	2.63933	0	3.10048	0
NODE_8213_length_5292_cov_167.397	5292		3.57318	0	0	0	0	0	0	0	0	0	0	0	0	0	0	0	11.074	14.5755	31.0151	27.3081	14.0647	14.0236	36.5834	46.0484	34.9626	38.8395	47.9473	57.3733	38.564	17.3126	62.7322	2.33464	20.8939	6.67292	6.16809	2.94254	1.26701	0.585787	1.16377	5.02323	0	0	6.52644	10.795	6.01517	12.9663	9.48658
NODE_208_length_39647_cov_186.017	39647		9.53765	29.1321	0	0	19.2824	213.284	0	5.76622	33.8875	11.0096	56.7854	57.2799	0	2.96591	19.2937	7.07965	0	6.30765	11.3801	20.7581	1.659	4.02261	46.3354	0	0	0	0	0	8.01247	0	4.51276	0	0	0	0	0	0	0	0	0	0	0	0	0	0	0	0
NODE_41666_length_1799_cov_89.2811	1799		0	74.1608	0	7.63428	75.0357	15.9513	0	8.08657	13.6187	0	57.5359	27.1191	0	41.5087	24.2225	181.254	0	0	32.2201	0	0	0	0	0	0	0	0	0	0	0	0	0	0	0	0	0	0	0	0	0	0	0	0	0	0	0	0
NODE_54272_length_1527_cov_92.02	1527		0	0	0	0	0	0	0	0	0	0	0	0	0	0	0	0	103.198	11.2075	60.2945	13.7561	36.731	40.7707	15.5948	56.394	11.1729	14.7002	13.4992	27.705	19.035	37.7348	44.2135	1.93642	5.35802	16.1644	13.4253	0	1.41794	1.13387	3.98369	22.6343	3.80764	0	3.81197	7.64895	8.35501	23.1494	38.7925
NODE_35302_length_1995_cov_167.154	1995		0	0	0	0	0	0	0	0	0	0	0	0	0	0	0	0	37.018	28.2052	49.8436	38.3088	17.6357	20.3582	31.8761	39.8034	30.5676	27.969	38.4317	40.6033	16.2115	18.2806	32.1241	0	27.4375	23.6061	11.8966	1.04811	1.13737	0	1.43202	10.6722	2.66896	1.607	6.79479	10.4793	9.81021	17.8621	14.6489
NODE_19629_length_2940_cov_131.482	2940		0	0	0	0	0	0	0	0	0	0	0	0	0	0	0	0	0	0	0	0	0	0	0	0	0	0	0	0	0	0	0	0	18.7751	31.8447	98.0419	116.951	4.17136	1.5707	1.92824	20.9919	15.9271	6.75971	13.6445	81.0045	47.3032	20.9072	35.9195
NODE_2720_length_10765_cov_154.892	10765		0	0	0	0	0	0	0	0	0	0	0	0	0	0	0	0	0	0	0	0	0	0	0	0	0	0	0	0	0	0	0	0	0	175.557	17.0793	0	2.4407	1.03091	4.15768	36.1159	15.8592	11.456	54.3912	19.6832	34.9867	112.052	50.6013
NODE_40107_length_1845_cov_134.452	1845		0	23.6874	0	0	27.6621	2.67717	0	11.2391	0.537789	0.665975	7.85826	0	0	28.4582	0	21.1519	0	0	37.3664	3.64447	2.38046	0	18.9221	4.11419	2.22403	2.66444	0	0	4.14145	1.87126	352.65	0.841854	0	0	0	0	0	0	0	0	0	0	0	0	0	0	0
NODE_29724_length_2235_cov_124.666	2235		0	0	0	0	0	0	0	0	0	0.625796	0	0	0	0	0	0	0	0	0	0	0	0	0	0	0	0	0	0	0	0	0	0	74.4511	114.288	33.8131	22.6875	2.83495	2.24452	11.5364	35.0862	14.4992	10.4111	34.2145	59.3131	55.857	90.7569	36.6463
NODE_19904_length_2912_cov_122.177	2912		0	0	0	0	0	0	0	0	0	0	0	0	0	0	0	0	6.93983	19.3441	50.6905	66.5161	8.27994	11.1422	69.3907	21.9893	30.4236	34.4615	5.15874	63.6649	64.9311	3.54346	39.9765	0	114.684	20.4449	3.73376	3.71857	0	0	0	2.73136	2.84102	0	0	9.58179	7.60164	12.7146	0
NODE_21443_length_2766_cov_134.472	2766		0	0	0	0	0	0	0	0	0	0	0	0	0	0	0	0	0	7.01274	0	0	2.14921	0	0	0	0	0	4.87721	0	0	3.80034	0	0	0	99.8363	9.27869	0	3.74046	0	8.18033	9.57755	0	77.5317	207.183	0	29.0883	27.1097	63.0492
NODE_1170_length_18247_cov_180.039	18247		0	0	0	0	0	0	0	0	0	0	0	0	0	0	0	0	0	0	0	0	0	0	0	0	0	0	0	0	0	0	0	0	7.95868	80.1008	59.3278	39.8633	12.0654	3.93523	6.50915	32.861	13.9621	13.3629	65.1432	41.5916	65.3916	45.241	37.8517
NODE_10791_length_4393_cov_186.981	4393		0	0	0	0	0	0	0	0	0	0	0	0	0	0	0	0	7.3569	16.3454	56.5362	65.0107	22.696	24.5842	37.449	71.6705	43.0943	38.6523	32.7062	53.7855	18.3541	23.7111	37.4632	1.15055	0	1.2716	0	0	0	0	0	0	0	0	1.28917	1.08087	2.20141	0	0
NODE_2707_length_10802_cov_182.249	10802		0	0	0	0	0	0	0	0	0	0	0	0	0	0	0	0	28.9582	17.5029	83.1476	79.4718	12.9021	10.3755	98.4006	31.2579	84.513	22.7074	9.82543	45.7385	41.5879	4.2911	5.77159	0	2.04035	0	0	2.25045	0	0	0	0	0	0	0	0	0	0	0
NODE_39659_length_1858_cov_178.802	1858		2.33745	0	0	0	0	0	0	0	0	0	0	0	0	0	0	0	0	5.49462	21.4229	18.2612	5.244	5.12783	26.6832	16.7281	18.0087	14.475	6.37804	20.155	8.91233	2.94497	26.5222	0.6754	0	75.8066	15.5968	4.53498	3.03043	2.03037	1.55226	33.2117	5.05633	6.83525	53.2432	15.3755	29.3444	51.8022	47.5027
NODE_41816_length_1795_cov_175.606	1795		0	0	0	0	0	0	0	0	0	0	0	0	0	0	0	0	151.633	15.5143	55.2299	19.5234	11.4561	7.79762	33.0635	32.0276	22.8905	12.4863	7.33287	18.815	28.9348	7.29092	42.1135	3.79793	128.139	41.4008	34.3365	0	1.04498	0	3.27574	20.6152	1.59457	0.87407	9.90609	32.1012	25.8575	38.9229	14.5677
NODE_44763_length_1721_cov_235.93	1721		0	0	0	0	0	0	0	0	0	0	0	0	0	0	0	0	6.75213	10	56.0427	45.18	7.3878	6.75328	52.8716	24.8641	32.2995	33.2267	8.36748	20.6577	46.7022	12.031	45.007	1.23353	0	28.5854	14.3224	14.8754	1.8262	0	1.75678	6.73587	4.48001	0	6.04868	19.0947	11.8345	14.5778	13.4185
NODE_32453_length_2108_cov_143.954	2108		0	0	0	0	0	0	0	0	0	0	0	0	0	0	0	0	4.40039	6.94005	22.4467	19.5428	11.0219	9.51575	20.9753	24.1009	16.3387	22.6104	16.3699	27.2339	13.6458	10.48	35.5867	0	15.5909	56.3646	19.9424	3.4995	4.3049	1.05664	1.29147	26.1778	4.79351	4.40269	40.788	26.7635	25.0673	41.1259	29.9232
NODE_250_length_38146_cov_168.225	38146		3.69441	184.447	0	1.34251	40.6522	22.8022	0	34.9331	31.8834	1.04747	33.4261	35.8378	0	0	87.9406	68.789	0	1.98095	1.94619	0	0	0	0	0	0	0.870783	0	0	0	0	0	0	0	0	0	0	0	0	0	0	0	0	0	0	0	0	0
NODE_25859_length_2445_cov_169.564	2445		0	0	0	0	0	0	0	0	0	0	0	0	0	0	0	0	52.7183	36.1732	53.6501	45.6712	30.7123	29.28	41.0166	53.74	51.5122	26.7407	47.5085	52.8282	13.5197	27.7748	35.8492	1.62696	0	0	0	0	0	0	0	0	0	0	0	0	0	0	0
NODE_5597_length_6818_cov_194.748	6818		0	0	0	0	0.688519	0	0	0	0	0	0	0	0	0	0	0	12.1216	21.2964	47.3319	71.9384	27.2775	35.1126	40.047	72.2215	41.0897	36.9109	46.8246	39.9512	15.7511	22.2932	26.2645	0	0	0	0	0	0	0	0	0	0	0	0	1.93721	0	0	0
NODE_2253_length_12171_cov_79.8256	12171		0	25.5131	0	0.813499	0	0	0	0	0	0	0	0	0	0	0	0	0	0	0	0	0	0	0	0	0	0	5.85255	0	0	0	0	0	0	32.6513	9.56198	447.887	0	0	0	0	0	0	0	6.57879	0	4.2506	13.6308
NODE_110_length_45414_cov_203.571	45414		0	0	0	0	0	0	0	0	0	0	0	0	0	0	0	0	194.614	25.0158	47.7156	25.029	49.6276	61.2146	17.161	64.7894	23.1142	12.2321	23.9461	20.7751	10.7119	46.3715	57.3739	1.56202	2.39588	12.6748	5.30687	0	0	0	0	8.97717	2.00364	0	3.57407	3.15224	5.24813	7.75142	10.7111
NODE_2482_length_11440_cov_154.034	11440		0	0	0	0	0	0	0	0	0	0	0	0	0	0	0	0	0	1.72764	0	0	0	0	4.07374	0	0	0	0	0	0	0	0	0	68.7312	71.1748	54.6205	50.5167	1.84155	0.692347	8.55438	20.853	18.0996	4.96991	22.9116	93.2709	87.2507	45.0107	24.5157
NODE_18691_length_3035_cov_149.687	3035		0	0	0	0	0	0	0	0	0	0	0	0	0	0	0	0	4.76759	53.3742	59.5192	47.0126	17.3953	8.12109	135.118	27.3543	27.0406	4.82991	9.47103	71.1229	16.6588	6.77318	61.0666	0	0	0	0	0	0	0	0	0	0	0	0	0	0	0	0
NODE_2008_length_13155_cov_182.822	13155		19.8511	0	0	0	0	0	0	0	0	0	0	0	0	0	0	0	8.58014	23.8902	95.8281	64.2724	26.6347	15.3965	44.8115	61.8202	57.837	28.9039	24.1877	43.8571	11.3902	12.1923	31.476	0.918398	0	0	0	0	0	0	0	0	0	0	0	0	0	0	0
NODE_41787_length_1796_cov_45.5021	1796		0	0	0	0	0	0	0	0	0	0	0	0	0	0	0	0	18.4434	18.9078	37.4281	35.1748	9.07106	10.0084	58.7641	21.1382	29.1923	23.7292	8.79659	48.6044	32.6112	8.7774	61.2435	0	427.29	33.6848	9.52705	0	1.22663	0.549924	1.49671	9.27848	2.47669	0.925368	6.79544	15.4585	11.5694	25.3679	15.8201
NODE_40733_length_1826_cov_68.5745	1826		0	0	0	0	0	0	0	0	0	0	0	0	0	0	0	0	8.8079	19.8398	56.1253	50.3986	12.5268	12.9448	68.2406	39.1495	52.7247	23.6509	29.7055	76.1776	25.8462	11.1506	41.6555	0.690028	0	6.51236	0	1.35858	0	0	0	0	0	0	0	0.983549	0	4.08369	3.54556
NODE_832_length_22207_cov_109.376	22207		0	128.28	0	0	0	1.71871	0	0	0	0	0	1.39191	0	0	0	0	0	0	0	6.05558	0	0	0	0	6.57201	0	0	0	2.68208	0	0	0	0	131.846	184.592	74.9522	0	0	0	3.05359	0	0	0	1.54035	0	0	0
NODE_55185_length_1511_cov_209.001	1511		0	0	0	0	0	0	0	0	0	0	0	0	0	0	0	0	14.1566	21.8903	45.1435	65.5282	24.6948	24.892	34.9365	87.6471	38.6439	39.802	41.4583	38.9575	15.7774	21.6353	38.727	2.09026	0	0	0	0	0	0	0	0	0	0	0	0	0	0	0
NODE_480_length_30345_cov_123.61	30345		1.67011	59.317	0	0	0	338.254	0	2.15615	20.2876	0	57.0011	16.3636	1.21257	0	9.83565	13.5064	0	4.04522	0	0	0	0	6.41346	0	0	0	1.65164	0	3.47361	0	5.70734	0	0	2.28752	0	0	0	0	0	0	0	0	0	0	0	0	0
NODE_5487_length_6922_cov_157.314	6922		0	0	0	0	0	0	0	0	0	0	0	0	0	0	0	0	0	0	0	0	0	0	0	0	1.27234	0	0	0	0	0	0	0	22.0431	88.6783	41.4443	3.60388	4.49664	2.74675	6.58045	40.4375	10.5169	6.33596	70.2261	39.4329	65.2336	89.1573	55.6403
NODE_44473_length_1728_cov_25.0012	1728		0	0	0	0	0	0	0	0	0	0	0	0	0	0	0	0	0	36.3686	30.2439	117.899	10.5536	8.62287	63.255	42.9511	44.732	15.9814	9.94464	62.1638	49.4179	2.95929	42.5656	0	0	3.41836	0	0	0	0	0	0	0	0	0	0	0	0	0
NODE_35173_length_1999_cov_88.9551	1999		0	0	0	0	0	0	0	0	0	0	0	0	0	0	0	0	79.735	24.8183	35.1747	44.5311	21.5538	34.2199	53.1478	46.597	37.8542	22.0716	34.5495	32.6101	32.8099	23.3299	28.1244	1.15307	68.9319	6.53836	8.08039	3.11856	0	0	0	4.94648	3.62981	0	11.3374	6.39012	9.24954	4.53856	3.28065
NODE_36175_length_1963_cov_147.909	1963		0	105.754	5.29894	5.98117	0	39.2007	0	0	0	0	213.113	0	11.9202	0	0	0	0	10.784	0	16.7771	4.57334	6.09404	0	0	0	0	2.31155	0	117.007	1.56513	0	0	0	0	0	0	0	0	0	0	0	0	0	0	0	0	0
NODE_8538_length_5147_cov_179.882	5147		0	0	0	0	0	0	0	0	0	0	0	0	0	0	0	0	3.57552	4.4044	23.6016	9.87004	15.4578	11.8937	6.42014	9.89464	9.00492	17.6487	10.0057	18.1524	7.57266	13.7672	24.7893	0	3.21528	74.066	31.3954	18.3365	3.32465	1.10742	4.14625	27.8281	8.70249	6.70546	26.8056	26.4306	40.4507	40.9862	25.1318
NODE_13247_length_3813_cov_153.338	3813		6.53073	0	0	0	104.597	0	0	0	18.0208	0	170.117	81.6686	0	0	25.0703	27.9564	0	0	0	0	0	0	0	0	0	0	0	0	0	0	0	0	0	0	10.3579	0	0	0	0	0	12.8746	0	0	13.8509	0	0	0
NODE_41411_length_1807_cov_238.446	1807		0	0	0	0	0	0	0	0	0	0	0	0	0	0	0	0	46.5289	30.9241	25.4232	18.9648	23.8484	25.5973	64.4971	33.9332	37.5869	19.43	22.5066	56.519	17.0561	19.8726	18.4724	1.38913	41.5209	7.37614	13.364	18.4103	0	1.86238	2.42133	6.28016	4.09692	1.18698	4.22786	20.2355	9.29036	6.24812	6.79475
NODE_12414_length_3981_cov_28.8718	3981		0	0	0	0	0	0	0	0	0	0	0	535.083	0	0.786008	0	0	0	0	0	0	0	0	0	0	0	0	0	0	0	0	0	0	0	0	0	0	0	0	0	0	0	0	0	0	0	0	0
NODE_16985_length_3238_cov_94.6998	3238		0	0	0	0	0	0	0	0	0	0	0	0	0	0	0	0	3.36449	31.8821	17.9012	8.80254	11.0858	11.6772	65.4469	53.8095	51.815	14.1287	32.0258	88.0674	15.4981	13.6716	42.8077	0	16.4405	16.0579	0	9.32808	0	0	0	2.79502	0	2.30712	7.93513	10.8516	3.46979	9.27498	9.19572
NODE_25269_length_2481_cov_183.821	2481		0	0	0	0	0	0	0	0	0	0	0	0	0	0	1.03344	0	0	0	0	0	0	0	0	0	0	0	0	0	0	0	0	0	44.718	70.1087	77.5307	18.3573	1.50787	1.15364	6.77079	18.6632	10.6813	3.78634	31.8436	73.5902	75.5098	59.265	37.2432
NODE_38090_length_1903_cov_196.472	1903		2.29	0	0	0	0	0	0	0	0	0.497528	0	0	0	0	0	0	16.3407	14.4765	25.1056	30.4924	8.69153	18.357	46.5457	35.1779	38.3221	36.0626	52.7288	58.4712	31.4285	12.2382	50.6159	1.60212	13.7907	5.74148	6.47129	10.457	0	0.532727	0	4.9316	2.11525	0	6.42141	6.19325	5.38719	16.3474	4.83982
NODE_48851_length_1630_cov_46.6574	1630		0	0	0	0	0	0	0	0	0	0	0	0	0	0	0	0	16.4889	21.6027	45.9341	60.6227	14.9541	14.7307	56.9305	34.2493	57.3276	22.6126	29.008	55.822	25.5484	15.0183	56.6167	0	2.66078	4.83102	0	1.39698	0	0	0	0	0	0	0	1.27988	0	7.19835	3.71796
NODE_15804_length_3404_cov_178.684	3404		0	0	0	0	0	0	0	0	0	0	0	0	0	0	0	0	18.5945	19.0209	59.2293	39.981	17.8013	14.4992	82.5343	36.2618	46.0057	16.1889	15.3778	70.3368	45.4868	12.5598	48.8996	2.55721	0	5.56291	0	0	0	0	0	0	0	0	0	0	0	0	0
NODE_21624_length_2749_cov_192.523	2749		0	0	0	0	0	0	0	0	0	0	0	0	0	0	0	0	56.5232	26.1025	61.9044	46.3086	23.0636	23.6384	49.4137	57.7222	32.8033	25.6501	27.6245	58.9023	26.0324	22.0926	45.8296	2.24536	0	0	0	0	0	0	0	0	0	0	0	0	0	0	0
NODE_9802_length_4711_cov_85.8977	4711		0	0	0	0	0	0	0	0	0	0	0	0	0	0	0	0	0	0	0	0	0	0	0	30.9259	208.493	240.924	0	0	0	5.36789	40.4917	2.99214	0	0	0	0	0	0	0	0	0	0	0	0	0	0	0
NODE_29776_length_2232_cov_153.914	2232		0	48.6256	0	0	0.969544	4.89991	0	3.26052	17.3727	7.31554	4.68522	179.368	0	205.524	42.0471	14.6865	0	0	0	0	0	0	0	0	0	0	0	0	0	0	0	0	0	0	0	0	0	0	0	0	0	0	0	0	0	0	0
NODE_24562_length_2527_cov_74.2887	2527		0	79.7024	0	0	0	0	0	2.58245	6.2287	3.66745	0	0.988312	0	0	0	0	0	0	14.2507	0	0	0	0	0	8.51788	3.46236	0	0	0	0	0	0	0	57.5944	35.2107	306.348	0	0	0	0	1.22784	0	0	4.3786	2.08192	0	0
NODE_21398_length_2770_cov_37.0076	2770		0	0	0	0	0	4.85183	0	0	1.7343	0	0	0	0	520.604	0	1.338	0	0	0	0	0	0	0	0	0	0	0	0	0	0	0	0	0	0	0	0	0	0	0	0	0	0	0	0	0	0	0
NODE_22934_length_2644_cov_175.597	2644		0	0	0	0	0	0	0	0	0	0	0	0	0	0	0	0	3.58442	23.5024	36.6421	73.5231	13.6023	20.7765	140.146	8.46639	51.5441	27.231	4.07433	14.2726	19.9724	3.25374	5.14728	0	4.3109	22.9308	13.7446	21.8497	0	0	0	1.53552	1.91128	0	0	9.8304	5.22267	0	3.33161
NODE_43965_length_1741_cov_191.96	1741		0	0	0	0	0	0	0	0	0	0	0	0	0	0	0	0	0	0	0	4.90343	0	0	2.65686	0	8.26281	2.69774	1.66363	2.14219	3.5392	0	0	0	40.1101	51.9983	33.7937	149.889	2.40456	0.950149	11.9409	12.4497	8.28941	3.6211	18.5268	56.003	35.6951	49.2528	16.9179
NODE_266_length_37343_cov_81.1762	37343		0	4.77363	0	0	0	0	0	0	2.11823	5.29858	0	0	0	317.408	144.456	52.2709	0	0	0	0	0	0	0	0	0	0	0	0	0	0	0	0	0	0	0	0	0	0	0	0	0	0	0	0	0	0	0
NODE_12070_length_4059_cov_185.266	4059		0	0	0	0	0	0	0	0	0	0	0	0	0	0	0	0	7.84947	25.8143	30.9656	88.0175	12.2324	13.42	85.5104	30.761	42.6717	31.4486	11.365	23.0138	26.7103	8.14234	23.1277	1.17136	0	4.25659	3.4641	4.76684	0	0	1.84107	1.44601	3.29691	0	5.51409	9.557	6.98418	7.33358	6.69466
NODE_7206_length_5798_cov_118.905	5798		0	0	0	0	0	0	0	0	0	0	0	0	0	0	0	0	47.542	28.1536	58.677	45.0708	24.8403	28.1581	33.0681	67.3467	40.8583	24.6079	32.4231	36.2926	21.1891	24.3744	46.244	1.81952	0	4.08319	1.95578	0	0	0	0	1.53698	0	0	0	1.5532	3.18872	0	0
NODE_17909_length_3126_cov_165.27	3126		0	0	0	0	0	0	0	0	0	0	0	0	0	0	0	0	5.85353	17.0308	43.9742	44.1145	13.8255	12.5748	64.1612	23.3152	43.7521	24.2886	10.0821	70.4232	62.6492	5.7985	62.1353	0	10.4442	7.09196	0	0	0	0	0	0	0	0	2.58501	4.92363	4.69272	7.62126	0
NODE_26965_length_2378_cov_100.894	2378		0	0	0	0	0	0	0	0	0	0	0	0	0	0	0	0	23.3554	20.1656	36.9713	27.4001	14.7166	14.8064	41.3789	41.5084	26.9912	10.0953	32.8453	52.8921	22.1513	14.898	37.2988	1.10805	37.841	25.1814	12.5432	5.61732	1.87235	0	1.58316	9.19177	0	2.20593	10.1696	9.65958	14.0592	15.6269	12.0964
NODE_12154_length_4037_cov_148.485	4037		0	0	0	0	31.8238	1.83235	0	84.0244	11.9538	15.7349	155.124	171.407	0	31.8757	9.19772	10.2459	0	0	0	0	0	0	0	0	0	0	0	0	0	0	0	0	0	0	0	0	0	0	0	0	0	0	0	0	0	0	0
NODE_25450_length_2470_cov_138.278	2470		0	0	0	0	0	0	0	0	0	4.62173	0	0	0	0	0	0	0	0	11.8155	0	0	3.32558	0	13.8022	0	6.17116	0	0	0	5.44996	12.538	0	7.62682	79.1505	40.669	40.1405	11.2534	3.33452	7.37606	64.6204	5.05007	7.67155	35.5263	25.2395	39.3706	47.5062	49.6656
NODE_16764_length_3267_cov_54.2252	3267		0	0	0	0	0	53.1418	0	0	0	0	0	467.362	0	0	0	0	0	0	0	0	0	0	0	0	0	0	0	0	0	0	0	1.66315	0	0	0	0	0	0	0	0	0	0	0	0	0	0	0
NODE_29018_length_2271_cov_191.02	2271		0	0	0	0	0	0	0	0	0	0	0	0	0	0	0	0	40.306	27.537	61.668	99.6362	12.0339	7.36603	113.278	10.905	72.6891	39.8089	8.05435	16.8887	26.2795	4.87494	15.8352	2.0779	0	1.53555	0	0	0	0	0	0	0	0	0	1.35838	0	0	0
NODE_13718_length_3726_cov_193.135	3726		4.10439	0	0	0	0	0	0	0	0	1.01977	0	0	0	0	0	0	25.9896	22.7673	65.7487	33.5853	21.754	15.295	41.4739	48.2528	21.9816	23.2304	19.1067	27.3482	19.2746	8.77982	38.8846	0	71.3357	27.9795	14.6207	3.38216	1.16936	0	1.38381	9.79472	2.65966	0	1.42302	6.70037	8.10129	18.4729	12.6405
NODE_15166_length_3496_cov_27.0047	3496		0	0	0	0	0	0	0	0	0	0	0	0	0.966345	0	519.578	0	0	0	0	0	0	0	0	0	0	0	0	0	0	0	0	0	0	0	0	0	0	0	0	0	0	0	0	0	0	0	0
NODE_52257_length_1563_cov_110.573	1563		0	0	0	0	0	0	0	0	0	28.7173	0	0	0	0	0	0	2.19361	0	0	0	0	0	0	0	0	0	0	0	0	0	0	0	0	0	51.3744	0	2.68563	3.33438	0	12.1778	16.042	0	0	0	0	22.5723	223.185
NODE_50803_length_1591_cov_74.2698	1591		43.6102	0	0	0	0	0	0	0	0.708265	1.62484	0	0	0	0	0	1.21082	38.3092	8.10208	49.087	74.7781	26.3669	24.397	34.2222	58.5179	75.8964	17.2494	36.974	43.0086	22.829	14.2323	30.8517	0	0	0	0	0	0	0	0	0	0	0	0	0	0	0	0
NODE_16088_length_3367_cov_201.08	3367		1.81148	51.1305	0	1.39927	81.9402	53.7322	0	7.62328	30.3863	7.43548	96.0088	82.3019	0	0	83.3362	20.092	0	0	0	0	0	0	0	0	0	0	0	0	0	0	0	0	0	0	1.52875	0	0	0	0	0	0	0	0	3.05278	0	0	0
NODE_29190_length_2262_cov_200.766	2262		3.74147	0.55216	0	0	0	0	0	0	0	0.817519	0	0	0	0	0	3.16548	13.662	12.9305	26.2396	23.9896	10.9089	13.9491	47.2932	46.4501	36.946	34.8232	48.87	45.3645	28.6509	14.2097	56.3157	0	14.1974	6.64101	4.3316	5.2746	1.20703	0.615917	0	3.9988	1.95169	0	9.52717	6.34222	3.89833	13.0042	5.19242
NODE_12071_length_4059_cov_101.386	4059		0	0	0	0	0	0	0	0	0	0	0	0	0	0	0	0	0	1.27571	5.58907	10.8943	0	1.56561	5.95714	3.7442	2.6971	3.18292	3.41211	5.5348	5.00187	1.53935	2.95005	0	84.6065	42.7838	43.2062	57.1751	7.47218	2.65232	3.39357	29.2315	7.89237	6.11492	61.1437	26.1098	44.965	56.4248	45.6696
NODE_17064_length_3228_cov_103.75	3228		0	0	0	0	0	0	0	0	0	0	0	0	0	0	0	0	40.3303	27.1408	26.1094	22.4774	28.9833	32.9593	30.0883	53.797	59.0325	21.8607	43.9393	36.7835	13.2439	22.7333	46.3225	0.766193	102.054	5.64931	4.60564	8.80569	0	0	1.78396	3.91299	2.13658	0	2.4199	6.89528	5.3043	3.53915	5.50095
NODE_35940_length_1971_cov_134.31	1971		0	0	0	0	0	0	0	0	0	11.5703	0	0	0	0	0	0	0	0	0	0	0	0	0	0	0	0	0	0	0	0	0	0	0	20.9412	30.9516	9.3432	0.50896	0	8.24201	0	7.66082	56.6947	225.634	23.4507	27.3521	81.9296	12.4403
NODE_12488_length_3967_cov_126.711	3967		0	0	0	0	0	13.898	0	0	0	0	62.0545	0	0	0	0	0	0	17.8864	7.78459	61.2287	3.52489	7.19402	51.6297	0	5.76946	23.3574	25.2387	51.8062	172.977	0	12.1153	0	0	0	0	0	0	0	0	0	0	0	0	0	0	0	0
NODE_14580_length_3584_cov_138.335	3584		0	0	0	0	0	0	0	0	0	0	0	0	0	0	0	0	6.9425	20.637	47.3177	77.1219	17.1087	11.264	86.8001	36.204	27.6889	11.4773	100.994	18.6941	31.8051	9.45256	19.8965	0	0	0	0	0	0	0	0	0	0	0	0	0	0	0	0
NODE_30524_length_2195_cov_86.3066	2195		0	0	0	0	0	0	0	0	0	0	0	0	0	0	0	0	34.5024	28.8852	56.6052	76.4481	17.3616	21.2406	81.5831	24.2344	74.7705	19.0911	22.76	34.1373	26.1611	8.8967	21.4169	0	0	0	0	0	0	0	0	0	0	0	2.44106	0	0	0	0
NODE_29132_length_2265_cov_181.361	2265		0	0	0	0	0	0	0	0	0	0	0	0	0	0	0	0	31.6579	25.3263	67.8279	27.2249	29.0081	29.0654	31.721	64.5743	39.0796	17.2423	24.9007	16.0557	15.6488	25.9865	32.4916	1.4286	1.74873	11.902	12.2644	4.1896	0	0	0.964902	8.51642	1.08529	1.80659	0	8.53893	3.24552	8.89011	3.2857
NODE_15991_length_3379_cov_138.841	3379		0	0	0	0	0	0	0	0	0	0	0	0	0	0	0	0	0	0	0	0	0	0	1.63294	0	0	4.74306	0	0	0	0	0	0	2.00579	106.342	25.9166	7.87725	3.34909	1.28041	7.26665	51.4109	5.61629	10.3549	53.1252	51.5393	44.7645	81.3845	49.0403
NODE_31437_length_2154_cov_170.658	2154		0	0	0	0	0	0	0	0	0	0	0	0	0	0	0	0	0	6.98237	57.8502	17.5591	31.0244	17.7225	38.8528	46.5515	14.2749	40.7085	54.2382	70.6046	18.8305	18.6068	69.027	0	0	2.93359	0	0	0	0	0	1.57905	0	0	0	1.2558	3.3667	0	0
NODE_27890_length_2327_cov_155.365	2327		0	0	0	0	0	0	0	0	0	0	0	0	0	0	0	0	1.95391	18.3823	53.6726	82.469	12.9441	14.3314	84.0583	28.7791	46.0909	49.7083	9.96078	53.8929	27.0828	8.0877	25.6998	0	0	0	0	0	0	0	0	0	0	0	0	0	0	0	0
NODE_5516_length_6895_cov_89.8784	6895		0	0	0	0	0	0	0	0	117.384	37.1916	5.74977	0	0	0	0	0	0	0	0	0	0	0	0	0	0	0	0	0	0	0	0	0	0	13.1442	28.3429	28.8621	0	0	0	21.2671	23.2235	0	0	122.534	33.5761	23.1747	0
NODE_36090_length_1966_cov_170.24	1966		0	0	0	0	0	0	0	0	0	0	0	0	0	0	0	0	3.49948	13.3368	89.1585	27.4044	23.0531	21.5065	42.6426	49.5372	25.7759	21.2756	35.3588	65.968	28.2284	22.2213	42.3037	3.56994	0	1.20587	0	0	0	0	0	0	0	1.35984	0	0	0	0	0
NODE_1814_length_14078_cov_166.857	14078		0	0	0	0	0	0	0	0	0	0	0	0	0	0	0	0	8.39582	8.23361	71.6581	40.9433	20.1589	19.2438	23.5881	56.4757	34.8949	11.3564	50.2999	40.2504	16.2244	14.1624	28.5397	0	4.6124	11.2837	12.2078	0	0.852225	0	0	3.85682	1.33849	0	9.1248	5.82235	10.2183	10.6481	6.13936
NODE_39766_length_1855_cov_59.125	1855		0	0	0	0	0	0	0	0	0	0	0	0	0	0	0	0	53.0227	21.3664	28.0349	34.6894	15.0192	22.0158	42.1261	46.1303	33.7102	18.5117	28.6538	30.469	14.8323	16.9844	23.5616	0	121.573	14.329	11.1978	14.0778	0	0	0	7.32271	2.05383	0	12.7538	12.5274	11.9216	15.0047	25.7
NODE_42485_length_1778_cov_77.4222	1778		0	0	0	0	0	0	0	0	0	0	0	0	0	0	0	0	4.03426	2.57517	11.4535	8.17409	2.54574	2.67069	6.9025	0	0	9.82423	0	4.10518	2.95763	0	3.52634	0	41.4113	55.4748	69.0229	38.6654	2.50594	0	4.72255	18.9358	12.128	1.71705	16.2653	61.6093	44.06	44.2845	35.5674
NODE_5258_length_7097_cov_100.007	7097		0	0	0	0	0	0	0	0	0	0	0	0	0	0	0	0	0	0	0	0	0	0	0	0	0	0	0	0	0	0	0	0	5.1136	91.8328	35.947	15.2002	13.6717	3.76297	5.85494	30.3438	10.692	11.2927	71.3803	31.5025	51.3806	62.4586	42.2877
NODE_17501_length_3173_cov_67.2311	3173		0	0	0	0	0	0	0	0	0	0	0	0	0	0	0	0	31.3995	16.1949	47.8834	39.3728	22.2658	20.5287	30.5922	47.8142	42.5565	24.8584	46.5889	60.5152	19.5989	21.7904	62.633	1.18157	0	1.94189	0	0	0	0	0	0	0	0	0	0	2.01523	0	3.11559
NODE_18400_length_3070_cov_59.8345	3070		0	0	0	0	0	0	0	0	0	0	0	0	0	0	0	0	0	0	0	0	0	0	0	0	0	0	0	0	0	0	0	0	11.9562	61.3209	53.6102	29.2428	13.0281	3.81037	3.91648	43.7462	10.7228	6.23368	59.6173	50.9556	63.7606	25.6675	46.2102
NODE_9243_length_4897_cov_166.038	4897		0	0	0	0	0	0	0	0	0	0	0	0	0	0	0	0	3.7447	8.57038	55.1193	22.5966	29.6827	22.0525	34.972	32.9852	28.9378	28.8971	44.8619	54.3846	13.9971	19.3489	71.8176	0	0	6.51059	3.7142	1.41227	0	0	0	2.46328	0	0	9.03931	6.11395	3.16895	3.90348	3.03249
NODE_27307_length_2357_cov_78.9161	2357		0	0	0	0	0	0	0	0	0	0	0	0	0	0	0	0	0	1.64168	0	0	0	0	0	8.49183	161.013	324.527	0	0	5.11395	9.0876	0	0	0	0	0	0	0	0	0	0	0	0	0	0	0	0	0
NODE_6352_length_6287_cov_158.478	6287		0	0	0	0	0	0	0	0	0	0	0	0	0	0	0	0	48.1737	36.5687	12.0353	7.11329	56.345	63.4745	0.850342	153.283	5.20144	17.8134	42.0156	17.8036	17.1156	53.045	26.7501	0	20.0483	0	0	0	0	0	0	0	0	0	0	0	0	0	0
NODE_3240_length_9632_cov_152.315	9632		0	0	0	0	0	0	0	0	0	0	0	0	0	0	0	0	35.1242	29.962	44.0135	37.2852	9.42092	12.8494	147.035	24.8634	52.3892	28.6759	23.3793	40.776	39.8873	7.3275	10.7797	0	2.23162	0	0	0	0	0	0	0	0	0	0	0	0	0	0
NODE_4117_length_8230_cov_202.752	8230		0	40.9218	0	0	46.8931	96.4065	0	18.8016	57.8684	2.33754	69.3081	97.0943	0	0	75.8984	2.74469	0	0	0	0	0	0	0	0	0	0	0	0	0	0	0	0	0	0	0	0	0	0	0	0	0	0	0	0	0	0	0
NODE_17248_length_3204_cov_191.276	3204		0	0	0	0	0	0	0	0	0	0	0	0	0	0	0	0	12.1774	26.7049	33.0796	48.5487	16.7798	31.4267	26.8845	49.0093	40.6952	26.5763	92.1363	31.1875	43.6328	16.9327	22.27	0	0	0	0	0	0	0	0	0	0	0	0	0	0	0	0
NODE_1585_length_15263_cov_93.2349	15263		0	16.9618	0	0	47.4369	14.1755	0	0	6.45401	0	7.90934	15.1927	0	4.09615	58.9659	334.222	0	0	0	0	0	0	0	0	0	0	0	0	0	0	0	0	0	0	0	0	0	0	0	0	0	0	0	0	0	0	0
NODE_3051_length_10033_cov_172.974	10033		0	0	0	0	0	0	0	0	0	0	0	0	0	0	0	0	4.94016	19.9887	53.8148	79.6961	16.2696	17.1292	76.8454	29.2525	45.3943	39.5832	11.0154	48.9027	29.0953	7.38456	27.0213	0	0	0	0	0	0	0	0	0	0	0	0	2.5487	0	1.45486	0
NODE_15383_length_3464_cov_7.95625	3464		0	0	0	0	0	0	0	0	0	0	0	0	0	0	0	0	31.1913	17.8852	0	0	158.115	115.15	0	0	0	0	46.2223	0	0	165.649	0	2.3383	0	0	0	0	0	0	0	0	0	0	0	0	0	0	0
NODE_22888_length_2647_cov_81.2671	2647		0	0	0	0	0	0	0	0	0	0	0	0	0	0	0	0	24.8582	17.6853	46.9145	45.9296	20.3496	16.3565	65.9229	45.2448	31.6573	25.1726	36.6	50.3133	24.1982	18.8558	56.6708	0	0	3.26637	0	0	0	0	0	0	0	0	0	0	0	0	0
NODE_30767_length_2185_cov_141.554	2185		0	0	0	0	0	0	0	0	0	0	0	0	0	0	0	0	51.2098	28.9146	31.1587	33.0848	31.0015	35.4071	59.3887	47.1814	31.0111	23.6541	49.5369	38.5183	24.856	21.6065	14.4543	0	22.1276	5.06543	3.41013	10.135	0	0	0	3.2024	0	0	0	2.98874	2.51277	3.15226	4.1291
NODE_22025_length_2714_cov_94.811	2714		0	0	0	0	0	0	0	0	0	0	0	0	0	0	0	0	59.8754	13.4942	46.4056	99.4958	10.0389	8.02422	84.7626	25.5403	56.0612	29.6009	11.4907	19.2444	54.1721	9.9497	17.9373	2.50929	3.8434	2.66373	2.18161	0	0	0	0	0	0	0	0	0	0	3.65442	0
NODE_3339_length_9438_cov_143.005	9438		0	0	0	0	0	0	0	0	0	0	0	0	0	0	0	0	0	0	0	0	0	0	0	0	0	0	0	0	0	0	0	0	10.5357	98.1601	51.7801	38.4286	4.2299	2.93297	2.84878	23.7498	15.1534	4.40984	22.1046	39.3217	63.6732	56.402	43.1282
NODE_40506_length_1833_cov_46.034	1833		0	0	0	0	0	0.752302	0	0	0	0	0	0	0	0	3.3195	0	0	0	0	0	0	0	0	0	0	0	0	0	0	0	0	0	126.424	54.6815	40.7111	4.42994	2.97783	3.04078	2.27284	20.9022	12.9564	1.46336	60.7164	56.3533	61.314	101.801	44.7743
NODE_19060_length_2999_cov_139.669	2999		0	0	0	0	0	0	0	0	0	0	0	0	0	0	0	0	9.53305	21.4409	77.7256	37.4315	24.4096	22.4701	58.6264	39.798	18.4605	27.2298	27.4274	66.8957	15.3063	24.0366	35.9145	1.82721	0	0	0	0	0	0	0	0	0	0	0	0	0	1.29634	0
NODE_51439_length_1579_cov_126.564	1579		0	0	0	0	0	0	0	0	0	0	0	0	0	0	0	0	0	0	0	0	11.5728	3.88359	86.2992	14.2074	42.1516	12.7895	5.46656	0	78.0134	4.73812	207.8	1.90098	0	0	0	0	0	0	0	0	0	0	0	0	0	0	0
NODE_18420_length_3067_cov_157.233	3067		0	32.0671	0	0	0	0	0	0	0.821948	0	0	0	0	0	26.0846	49.5296	0	0	0	0	0	0	0	0	0	0	0	0	4.31549	2.49618	143.414	3.17852	0	87.3523	26.159	1.66341	0	0	0	9.89016	7.37443	0	4.87382	28.7774	27.8309	27.3511	7.24308
NODE_6561_length_6159_cov_167.568	6159		0	0	0	0	0	13.377	0	0	7.87402	0	0	23.8863	0	0	0	0	0	8.56389	16.0855	33.4332	0	0	15.9798	6.85922	44.2256	6.14224	8.86391	41.612	111.469	3.85675	43.6385	2.41611	0	11.5432	11.6093	7.77586	0	0	2.41087	1.79935	2.03716	0	0	17.091	4.82695	17.4645	7.27706
NODE_35416_length_1991_cov_36.4227	1991		0	0	0	0	0	0	0	0	5.9663	0	0	0	0	0	488.257	0	0	0	0	0	0	0	0	0	0	0	0	0	0	0	0	0	0	0	0	0	0	0	0	0	0	0	0	0	0	0	0
NODE_9198_length_4912_cov_67.2119	4912		0	1.49089	0	0	0	48.5402	0	0	0	0	0	0.724949	0	419.125	0	0	0	0	0	0	0	0	0	0	0	0	0	0	0	0	24.1545	0	0	0	0	0	0	0	0	0	0	0	0	0	0	0	0
NODE_41573_length_1802_cov_182.433	1802		0	0	0	0	0	0	0	0	0	1.94636	0	0	0	0	0	0	7.05541	1.98774	4.91953	2.73992	3.18582	2.17761	3.17607	4.61714	3.48326	1.42319	1.53819	3.20053	3.90455	3.4713	5.85894	0	820.031	50.3471	45.5555	16.8398	6.65313	2.8356	8.62833	57.0595	9.96497	6.83121	31.2696	34.7321	31.4097	60.8399	55.4574
NODE_494_length_29712_cov_148.962	29712		0	22.7727	0	0	0	0	0	0	0	0	0	1.47774	0	0	106.888	23.6259	0	0	0	0	0	0	0	0	3.28665	0	0	0	1.90158	4.007	112.652	4.00511	0	62.5117	20.3043	5.67865	0	0	0	11.1773	6.86129	0	1.95614	18.3632	10.568	43.4013	19.8728
NODE_8415_length_5198_cov_157.854	5198		0	0	0	0	0	0	0	0	0	0	0	0	0	0	0	0	0	0	0	0	0	0	0	0	0	0	0	0	0	0	0	0	99.5389	89.1826	35.2046	9.85944	2.28374	1.53726	8.68652	42.4916	16.8165	4.65699	43.349	36.1819	32.3742	87.7494	57.4601
NODE_15906_length_3390_cov_168.895	3390		0	0	0	0	0	0	0	0	0	0	0	0	0	0	0	0	3.77764	12.5771	49.0652	33.3422	20.9823	16.8327	15.3783	65.527	29.7321	40.5251	28.1013	67.3235	10.4338	18.9214	71.876	0.894186	0	3.51836	0	0	0	0	0	0	0	0	3.67519	0	0	4.18002	0
NODE_12735_length_3912_cov_215.815	3912		0	0	0	0	0	0	0	0	0	0	0	0	0	0	0	0	110.881	16.5315	43.8943	27.2279	20.0134	12.3526	36.0727	29.3021	24.5516	15.7555	14.7225	25.8686	29.2029	15.8455	60.953	0	65.3662	28.5984	6.8461	2.90199	0.735145	0	1.91309	9.91142	2.28442	1.01957	2.1688	14.5794	10.7434	12.8219	14.8268
NODE_52375_length_1561_cov_97.5042	1561		0	0	0	0	0	0	0	0	0	0	0	0	0	0	0	0	6.88658	36.4746	52.1809	37.5253	14.7468	29.157	27.1581	55.977	34.0674	17.1639	81.203	31.4132	35.7503	19.7349	19.6109	0	0	0	0	0	0	0	0	0	0	0	0	0	0	0	0
NODE_32540_length_2105_cov_52.1072	2105		0	0	0	0	0	0	0	0	0	0	0	0	0	0	0	0	0	2.46237	0	0	1.86899	1.98551	0	0	0	76.4956	0	0	0	8.68905	16.5564	0	0	32.0448	0	0	1.25522	0	14.8009	12.7471	0	9.98629	10.9849	0	0	302.203	0
NODE_150_length_42864_cov_127.134	42864		0	227.488	0	1.66328	26.5919	20.2288	0	1.39289	24.5195	0	2.36124	12.3965	0	0	91.9335	83.4989	0	0	0	0	0	0	0	0	0	0	0	0	0	0	0	0	0	0	0	0	0	0	0	0	0	0	0	0	0	0	0
NODE_24545_length_2528_cov_88.9996	2528		1.4534	0	0	0	0	0	0	0	0	0	0	0	0	0	0	0	90.1097	28.0799	31.3724	36.0186	20.3752	24.2881	52.1719	28.7671	36.6104	31.7637	42.5169	25.1595	32.582	24.1487	22.6665	0.721427	117.968	6.07175	5.01957	10.1523	0.755761	0	1.00278	2.52683	1.62969	0	1.2325	4.60598	6.63158	5.14009	6.10883
NODE_12212_length_4025_cov_73.129	4025		0	0	2.93242	0	0	148.952	0	0	0	15.501	0	303.142	3.4763	0	0	17.6994	0	0	0	0	0	0	0	0	0	0	0	0	0	0	0	0	0	0	0	0	0	0	0	0	0	0	0	0	0	0	0
NODE_25959_length_2439_cov_89.426	2439		0	0	0	0	0	0	0	0	0	0	0	0	0	0	0	0	0	0	0	0	7.87491	6.63436	0	0	0	40.8043	10.3954	0	0	4.53433	30.9371	2.56465	0	44.1386	44.489	0	5.16426	3.3038	46.2208	16.9564	0	24.8896	0	0	0	147.894	0
NODE_24945_length_2501_cov_23.639	2501		0	0	22.7423	0	0	0	0	0	7.44962	0	0	0	0	0	440.778	0	0	9.02363	0	0	2.83124	5.46345	0	0	0	0	0	0	0	2.47569	0	0	0	0	0	0	0	0	0	0	0	0	0	0	0	0	0
NODE_22581_length_2672_cov_156.49	2672		0	0	0	0	0	0	0	0	0	0	0	0	0	0	0	0	0	0	2.31872	5.55917	1.709	1.42255	3.47896	2.83384	2.34266	0	2.88593	3.15338	1.18201	0	5.13891	0	118.839	47.3972	47.2882	77.0767	4.64164	2.62167	3.36243	24.639	10.5867	11.1459	44.6244	32.0007	40.4032	42.9839	40.3438
NODE_14211_length_3641_cov_196.65	3641		0	0	0	0	0	0	0	0	0	0	0	0	0	0	0	0	8.07884	11.4157	37.6061	32.7781	47.009	50.8721	25.7373	11.2705	11.6561	29.2741	16.7626	99.4456	22.747	30.8798	53.8534	1.13933	1.55456	2.38723	0	0	0	0	0	0	0	0	0	1.30388	0	3.10222	0
NODE_3890_length_8546_cov_137.901	8546		0	0	0	0	0	0	0	0	0	2.83158	0	0	0	0	0	0	0	0	0	0	0	0	0	0	0	0	0	0	0	0	0	0	15.6539	66.6134	52.228	78.8119	3.78856	1.93969	6.29104	22.5148	14.0678	8.55526	25.0232	48.0536	48.183	36.2535	43.8435
NODE_12575_length_3943_cov_77.4345	3943		0	0	0	0	0	0	0	0	0	0	0	0	0	0	0	0	47.4188	22.2017	23.4608	79.7426	23.0814	27.8769	52.2885	33.0745	30.9771	25.9176	27.3603	26.4193	38.2817	25.1318	21.8697	1.69581	0	2.45369	12.8203	0	0	0	0	1.24932	0	0	0	4.36906	2.99202	0	0
NODE_5157_length_7182_cov_170.892	7182		0	0	0	0	0	0	0	0	0	0.758227	0	0	0	0	0	0	43.5078	12.7184	35.0682	17.6425	21.2814	17.4632	27.4994	26.3053	19.1045	14.5359	15.064	18.4159	32.7988	22.9074	27.0071	1.75369	136.915	22.96	18.705	0	3.05096	2.12554	5.51756	21.9301	3.73323	3.3099	11.2568	14.8828	12.1298	22.7298	26.9492
NODE_12688_length_3920_cov_168.554	3920		0	0	0	0	0	0	0	0	0	0	0	0	0	0	0	0	0	0	0	0	0	0	0	0	0	0	0	0	0	0	0	0	3.01253	116.917	31.1989	49.0589	3.53752	1.26851	4.06293	38.3278	6.73028	5.76035	45.0061	43.6601	50.8546	39.4405	34.8374
NODE_825_length_22282_cov_137.228	22282		0	0	0	0	0	30.9939	0	0	0	0	5.00646	0	0	0	0	0	0	12.0274	23.1285	27.9061	5.0809	7.46785	69.5988	0	8.10769	33.4084	15.0464	36.8662	206.919	0	5.92269	0	0	0	0	0	0	0	0	0	0	0	0	0	0	0	0
NODE_30927_length_2178_cov_89.628	2178		0	0	0	0	0	0	0	0	0	0	0	0	0	0	0	0	0	0	0	0	0	0	0	0	0	0	0	0	0	0	0	0	34.1035	35.9602	93.995	71.5436	3.39075	0.928763	5.79879	19.5884	24.6261	5.38261	17.8259	73.247	34.7886	28.9215	34.6987
NODE_3388_length_9341_cov_148.573	9341		0	0	0	0	0	0	0	0	0	0	0	0	0	0	0	0	0	0	0	0	0	0	0	0	0	0	0	0	0	0	0	0	0	144.602	34.233	14.4922	5.24053	2.22556	5.99081	41.0601	8.56154	5.58034	45.307	25.3618	45.5915	62.7535	27.3868
NODE_19186_length_2985_cov_146.23	2985		0	0	0	0	0	0	0	0	0	0.909515	0	0	0	0	0	0	0	0	0	0	0	0	0	0	0	0	0	0	0	0	0	0	23.1367	93.5945	43.0488	12.0095	0.784522	3.0657	3.70426	51.6165	10.0455	1.5857	46.39	29.4529	74.8314	56.7135	38.0854
NODE_45721_length_1698_cov_157.311	1698		0	0	0	0	3.09163	21.1388	0	19.6242	158.725	15.1909	12.649	2.88813	0	0	0	0	0	5.36015	17.1605	23.0314	0	0	6.62705	14.0418	54.4806	61.1261	1.88014	10.1127	39.4205	0	5.88856	1.64953	0	0	6.53417	0	0	0	0	2.73874	1.73793	0	0	0	0	0	1.6627
NODE_24034_length_2562_cov_137.681	2562		0	0	0	0	0	0	0	0	0	1.66825	0	0	0	0	0	0	47.3956	12.0827	37.5589	15.1856	16.3771	25.4878	9.72931	54.9565	24.5897	11.7273	19.8243	9.34054	8.97213	29.2274	41.037	0	2.80471	28.8092	11.6285	6.85341	1.53748	0	7.01655	22.5818	2.81279	3.96806	13.2572	9.66654	10.6822	20.2633	25.5797
NODE_1607_length_15138_cov_141.457	15138		0	0	0	0	0	0	0	0	0	0	0	0	0	0	0	0	0	0	0	0	0	0	0	0	0	0	0	0	0	0	0	0	3.89205	98.943	35.6133	60.1885	1.09614	1.77536	2.36121	35.5505	9.03106	6.51737	44.475	45.3423	44.8811	48.3494	34.013
NODE_35351_length_1993_cov_62.3832	1993		0	0	0	0	0	0	0	0	0	0	0	0	0	0	0	0	9.92341	4.56305	46.6269	5.14467	20.4235	12.4709	4.11456	49.8678	21.1324	22.4608	20.1768	31.0142	15.6161	27.5264	44.7703	0	3.66404	33.4696	11.1548	0	2.46437	1.86693	6.2373	22.227	3.83747	4.72865	11.1371	9.12329	19.3339	14.6202	19.9984
NODE_28487_length_2297_cov_134.473	2297		0	0	0	0	0	0	0	0	0	0	0	0	0	0	0	0	18.243	18.5002	52.6779	39.6232	18.6861	15.5744	56.4129	20.1074	39.8257	28.1097	16.0377	65.771	51.26	7.57205	42.3788	0	17.0044	4.81906	2.3505	1.58795	0	0	0	0.812851	0	0	0	1.58174	2.08654	0	0
NODE_6930_length_5942_cov_170.403	5942		0	0	0	0	0	0	0	0	0	0	0	0	0	0	0	0	0	0	0	0	0	0	0	0	0	0	0	0	0	0	0	0	72.9294	102.014	37.8909	3.92583	5.10385	5.22622	7.94514	40.1465	15.5501	3.32141	41.8939	47.52	25.5876	94.2233	45.8845
NODE_46869_length_1672_cov_101.877	1672		0	0	0	0	0	0	0	0	0	0	0	0	0	0	0	0	86.3695	28.4436	35.4471	45.2366	27.1167	24.8358	28.5976	35.9223	41.9595	27.4328	25.1396	34.8401	19.8143	24.7609	21.483	1.39292	68.3835	8.95512	6.18084	3.89425	0	0	0	3.75881	3.78599	0	3.03037	9.13025	4.42134	8.7287	4.04738
NODE_22039_length_2713_cov_96.4613	2713		5.18538	0	0	0	0	0	0	0	0	0	0	0	0	0	0	0	5.47208	4.84453	12.435	14.7702	4.89551	6.2734	14.0549	2.28116	9.88048	19.3159	4.02637	7.19528	7.82013	3.37271	16.9058	0	167.826	44.8608	22.8853	57.4859	2.32913	0	9.05625	8.41282	12.9222	1.66047	15.7937	59.0705	34.3535	42.3038	12.9256
NODE_38706_length_1885_cov_17.8049	1885		7.33189	0	0	0	0	0	0	0	0	0	0	0	0	0	0	0	8.86988	12.1671	47.7864	67.9328	23.1785	16.4035	50.3845	58.4882	53.5693	26.7673	23.5391	23.0087	20.5235	13.7365	46.8782	0	0	0	0	0	0	0	0	0	0	0	0	0	0	0	0
NODE_20175_length_2887_cov_127.153	2887		0	0	0	0	0	0	0	0	0	0	0	0	0	0	0	0	0	0	0	0	0	0	0	2.2544	1.01613	3.24451	0	3.50385	0	1.23025	0	0	3.25347	115.335	34.9581	13.457	2.43366	0.932658	1.70809	27.8543	8.25654	7.17304	47.5992	35.0619	67.3925	55.2351	31.0627
NODE_49269_length_1621_cov_95.2691	1621		0	0	0	0	0	0	0	0	0	0	0	0	0	0	0	0	8.12015	21.2622	38.5728	52.3341	9.52195	11.5738	69.1767	22.5655	33.4057	41.8676	6.40364	58.2603	49.7362	2.16659	55.8567	0	29.3967	4.43118	0	0	0	0	0	0	0	0	0	1.67879	0	3.42793	1.79126
NODE_12556_length_3948_cov_189.553	3948		0	0	0	0	0	0	0	0	0	0	0	0	0	0	0	0	137.418	41.1906	43.6186	35.91	40.1196	43.9102	42.4915	35.3514	28.8561	27.6879	32.783	33.5293	17.2007	41.767	16.1333	1.07022	2.12096	0	0	0	0	0	0	0	0	0	0	0.662776	0	0	0
NODE_38091_length_1903_cov_88.8767	1903		0	0	0	0	0	0	0	0	0	0	0	0	0	0	0	0	0	0	0	0	0	0	0	0	0	0	0	0	0	0	0	0	8.70618	69.2366	33.9436	9.9113	15.6875	3.96742	5.70236	28.4534	9.00957	6.66799	64.0436	31.0365	52.0797	88.8411	30.7652
NODE_43527_length_1752_cov_32.9594	1752		0	75.1683	0	1.54476	73.9588	29.5393	0	0	11.4506	0	46.2078	44.7434	0	0	24.2862	161.515	0	0	0	0	0	0	0	0	0	0	0	13.122	0	0	0	0	0	0	0	0	0	0	0	0	0	0	0	0	0	0	0
NODE_43261_length_1759_cov_108.359	1759		0	0	0	0	0	0	0	0	0	0	0	0	0	0	0	0	2.47729	2.87257	8.15403	8.93149	2.43574	0	8.16728	3.88176	11.5295	2.23364	10.3196	15.3138	2.61558	2.55578	3.44167	0	57.4174	34.3309	30.9035	57.7858	5.91179	2.55987	5.17813	22.108	5.71539	9.34212	51.1655	24.9109	38.6701	48.3825	26.9591
NODE_34252_length_2034_cov_104.861	2034		0	148.729	4.94813	5.447	0	0	0	0	0	0	138.395	0	0	0	0	0	27.7283	3.64357	0	0	8.21006	3.37147	167.606	0	0	0	0	0	0	0	0	0	0	0	0	0	0	0	0	0	0	0	0	0	0	0	0
NODE_194_length_40516_cov_127.349	40516		3.77672	165.266	0	4.89165	33.7542	12.8107	0	3.14904	6.42148	0	37.2398	34.3034	0	0	110.815	71.4746	0	0	0	0	0	0	0	0	0	0	0	0	0	0	0	0	0	0	0	0	0	0	0	0	0	0	0	0	0	0	0
NODE_30549_length_2194_cov_86.2482	2194		0	0	0	0	0	0	0	0	0	0	0	0	0	0	0	0	0	46.3661	26.3801	120.187	11.0761	7.55108	62.5336	20.5417	25.9981	11.0544	8.75301	59.6063	32.478	2.04949	25.7115	0	0	2.05075	0	14.5422	0	0	0.757974	0	0	0	0	2.42212	0	0	0
NODE_45588_length_1701_cov_71.0184	1701		0	0	0	0	0	0	0	0	0	0	0	0	0	0	0	0	0	13.2822	72.5979	3.2626	86.4147	50.5808	1.44785	46.4883	12.572	15.9316	18.4684	31.7182	2.7504	36.2032	28.9763	0	0	15.0365	0	0	0	0	2.20948	2.17529	1.6531	0	4.81439	6.64266	11.0723	8.53765	6.49885
NODE_29101_length_2267_cov_95.4336	2267		0	0	0	0	0	0	0	0	0	0	0	0	0	0	0	0	0	0	0	0	0	0	1.00333	0	0	0	0	0	0	0	0	0	18.6152	71.3091	29.1292	0	5.81354	3.0582	5.06318	37.3829	8.67779	1.91416	77.0242	34.9218	48.3456	84.3656	51.1267
NODE_44179_length_1735_cov_6.09888	1735		0	0	0	0	0	0	0	0	0	0.594451	0	0	0	0	0	0	0	0	0	0	0	0	0	0	0	0	0	0	0	0	0	0	70.4418	81.7552	40.6068	44.9502	3.10475	1.68512	4.47101	36.5784	17.2443	4.06241	10.1464	69.1189	34.6392	63.5872	48.925
NODE_2115_length_12746_cov_77.3875	12746		0	1.16846	0	0	1.78096	0.864051	0	0	1.47866	1.50847	0	5.88517	0	327.416	55.1109	83.1133	0	0	0	0	0	0	0	0	0	0	0	0	0	0	0	0	0	0	0	0	0	0	0	0	0	0	0	0	0	0	0
NODE_26351_length_2413_cov_152.369	2413		5.25316	0	0	0	0	0	0	0	0	0	0	0	0	0	0	0	18.4279	26.1816	34.3244	32.354	26.0623	19.3491	53.0227	41.0946	25.2109	13.5355	33.4392	42.6265	28.4856	22.5474	62.3545	1.54903	0	0	0	0	0	0	0	2.00533	0	0	2.04065	12.037	0	0	0
NODE_6708_length_6084_cov_182.202	6084		6.7757	0	0	0	0	0	0	0	0	0	0	0	0	0	0	0	3.33546	16.0626	84.287	54.8361	24.332	11.3168	38.1652	51.1237	48.7606	32.959	17.6487	42.3707	11.1149	8.82873	36.208	0	0	0	0	0	0	0	0	0	0	0	0	0	0	0	0
NODE_15077_length_3506_cov_194.054	3506		0	0	0	0	0	0	0	0	0	0	0	0	0	0	0	0	60.238	25.2425	71.3241	46.0763	20.6203	11.1751	20.2547	42.256	26.9944	19.719	8.29369	17.3862	18.5309	7.70952	38.5895	1.56656	50.6228	17.5621	12.7667	2.41782	0.965997	0	0	6.46555	0	0	2.65145	8.65418	7.41504	23.1804	14.3757
NODE_48751_length_1632_cov_174.096	1632		0	0	0	0	0	0	0	0	0	0	0	0	0	0	0	0	0	0	0	0	0	0	2.03428	0.970275	3.10144	0	2.41001	1.22837	0	0	0	0	58.7074	68.949	55.5537	36.152	1.69418	1.24587	6.54029	21.3586	12.3618	0.902206	25.1147	86.3346	68.2944	36.3397	12.6715
NODE_48354_length_1640_cov_103.526	1640		0	0	0	0	0	0	0	0	0	0	0	0	0	0	0	0	0	31.6596	31.2668	38.7204	24.3006	24.5233	63.2946	74.5882	25.4886	21.7467	67.7713	18.2428	14.012	17.0476	24.448	0	0	0	0	0	0	0	0	0	0	0	0	0	0	0	0
NODE_9938_length_4664_cov_109.602	4664		0	0	0	0	0	0	0	0	0	0	0	0	0	0	0	0	0	21.8291	25.8042	21.5935	7.24206	8.52284	48.874	43.2241	24.7976	31.9881	13.4554	74.9539	39.501	14.4513	53.829	0	11.7587	11.061	0	1.6167	0	0	0	2.78999	1.6135	0	5.54308	7.46867	7.03067	5.33881	4.39562
NODE_5985_length_6543_cov_177.659	6543		0	0	0	0	0	0	0	0	0	0	0	0	0	0	0	0	22.7403	13.7299	17.2586	42.9421	14.8323	16.371	73.715	35.021	40.3963	31.6055	46.4056	39.0147	36.9223	10.9196	43.1136	0.710582	1.27557	2.52075	0	0	0	0	0	1.14426	0	0	5.16465	2.46155	0	2.14533	0
NODE_47300_length_1663_cov_136.786	1663		0	0	0	0	0	0	0	0	0	0	0	0	0	0	0	0	0	0	0	0	10.2278	0	23.7381	0	0	0	5.58001	27.357	0	11.9113	182.975	5.56423	0	25.0911	0	0	2.6931	4.66946	0	9.24088	39.3564	0	0	0	46.2646	81.407	0
NODE_19219_length_2982_cov_133.113	2982		0	0	0	0	0	0	0	0	0	0	0	0	0	0	0	0	5.04469	15.828	87.3373	48.8746	16.7468	16.3218	23.4687	20.5755	31.9911	12.7738	10.5017	93.3936	49.4268	9.01446	33.7623	1.52104	0	0	2.06057	0	0	0	0	1.24026	0	0	0	0	0	0	0
NODE_32008_length_2128_cov_114.257	2128		0	0	0	0	0	0	0	0	0	0	0	0	0	0	0	0	5.13658	11.5431	28.0727	21.8926	16.3144	14.9321	24.3478	50.9482	29.6882	25.9187	30.0145	55.4611	20.2256	12.2531	56.2151	1.30389	0	16.5199	4.14804	0	0	0	0.743666	5.17215	0	0	11.4854	3.39898	11.3031	10.4705	12.1045
NODE_45587_length_1701_cov_84.9079	1701		3.36519	0	0	0	0	0	0	0	0	0	0	0	0	0	0	0	65.4492	9.05916	44.8689	9.56303	28.5899	23.3164	12.5172	44.0158	6.71288	12.7456	10.504	26.0131	11.5497	33.5767	47.7883	1.79846	5.46665	15.4152	14.4715	0	1.60765	0.784062	2.14407	22.8885	2.28458	0	7.45623	6.93372	13.5038	20.5748	35.8238
NODE_31412_length_2155_cov_112.896	2155		0	0	0	0	0	0	0	0	0	0	0	0	0	0	0	0	0	0	23.9751	32.7378	6.86955	5.68374	36.5435	13.3696	30.0366	17.6426	0	13.2822	0	5.04811	9.7663	0	70.0933	32.2942	33.9296	18.1027	4.42258	1.20692	9.77924	17.3589	4.99475	5.96196	10.7198	23.7569	23.4809	36.48	29.3651
NODE_28692_length_2288_cov_106.415	2288		0	0	0	0	0	0	0	0	0	1.51671	0	0	0	0	0	0	0	0	0	0	0	0	0	0	0	1.36296	0	0	0	0	0	0	14.9378	99.3678	41.4366	24.1846	3.00319	1.5693	4.37699	28.868	8.33896	6.54783	45.7761	32.801	52.9521	50.4492	53.6608
NODE_38310_length_1897_cov_114.246	1897		0	0	0	0	0	0	0	0	0	0	0	0	0	0	0	0	86.6713	23.3353	27.0299	35.6707	21.1979	27.3379	41.0297	33.8139	28.271	30.2869	22.1699	28.4539	23.1116	25.4234	11.8697	0	65.9488	13.0222	9.36287	8.06756	1.15892	0	0.839014	5.72688	3.29162	0.899564	5.05017	13.4063	7.23369	11.7619	7.9825
NODE_21161_length_2792_cov_128.179	2792		0	0	0	0	0	0	0	0	0	0	0	0	0	0	0	0	7.40551	21.6149	46.5734	47.8534	8.92796	12.6569	89.6812	31.5091	23.0775	26.8024	7.42833	59.0811	34.4214	5.33727	41.2412	0.762536	39.9951	8.49679	0	0	0	0	0	1.07075	0	0	0	2.89213	0	3.93689	0
NODE_27325_length_2356_cov_119.121	2356		0	0	0	0	0	0	0	0	0	0	0	0	0	0	0	0	0	13.5243	37.5143	27.0223	7.27471	11.023	39.1506	16.5653	33.475	19.2553	8.47746	51.5592	45.1077	3.81522	47.8456	0	25.0221	30.8499	5.03598	1.91588	1.39767	0	0	6.71495	2.65533	0	0	11.3272	23.9092	19.3138	4.37817
NODE_26708_length_2393_cov_140.227	2393		0	0	0	0	0	0	0	0	0	0	0	0	0	0	0	0	15.289	19.1589	50.8714	16.8228	36.4354	24.0864	13.9245	47.0456	27.2189	9.39082	24.8363	24.7251	6.99746	25.4381	78.194	1.4764	2.78626	15.066	2.25182	3.33895	0.606951	0	0	3.83097	0	2.56345	1.0612	4.47271	10.2554	9.42106	4.00032
NODE_7989_length_5395_cov_153.459	5395		0	0	0	0	0	0	0	0	0	0	0	0	0	0	0	0	0	0	0	0	0	0	0	0	0	0	0	0	0	0	0	0	67.3735	58.9021	56.1839	47.0195	2.70404	1.79359	6.13353	19.7168	14.1713	0.971069	21.3055	84.1698	53.8834	38.2829	20.0089
NODE_4824_length_7494_cov_171.173	7494		0	0	0	0	0	0	0	0	0	0	0	0	0	0	0	0	0	4.2279	22.5215	15.1243	9.4284	4.74048	27.3857	16.3187	7.18395	28.652	19.6165	36.3632	7.52207	5.36426	32.5275	0.841854	24.8829	38.4966	12.0859	1.27016	2.60503	0.62165	3.68009	21.8399	3.21064	1.31336	24.5924	15.6441	18.0278	63.2405	19.4525
NODE_14642_length_3574_cov_139.766	3574		0	0	0	0	0	0	0	0	0	0	0	0	0	0	0	0	0	0	0	0	0	0	3.21434	0	0	4.73054	0	0	0	0	2.98971	0	75.6554	73.0851	32.7098	65.5946	2.6998	1.4246	11.5222	11.7942	12.6524	4.09537	13.4232	69.8922	36.1552	57.3761	19.3303
NODE_9322_length_4869_cov_159.818	4869		0	0	0	0	0	0	0	0	0	0	0	0	0	0	0	0	0	18.419	59.2224	37.7085	10.3385	7.11994	76.2434	18.4884	38.903	44.2391	11.2988	31.5873	35.2464	6.25753	44.4241	0	1.40874	8.19001	3.79926	0	0	0	0	2.62048	0	0	0	3.23458	4.61026	5.7931	3.51434
NODE_37403_length_1925_cov_93.4321	1925		0	222.074	0	0	0	0	0	0	0	0	0	0	0	0	158.324	61.8503	0	0	0	0	0	0	0	8.42995	19.2592	0	0	0	0	0	0	0.978674	0	0	0	0	0	0	0	0	0	0	0	0	0	0	0
NODE_29923_length_2225_cov_66.0629	2225		0	0	0	0	392.589	0	0	3.37414	0	0	23.3472	27.0035	0	6.75937	0	0	0	0	0	0	0	0	0	0	17.8168	0	0	0	0	0	0	0	0	0	0	0	0	0	0	0	0	0	0	0	0	0	0
NODE_1599_length_15159_cov_185.052	15159		0	10.9049	0	0	0	22.5215	0	0	3.92182	0	0	7.10483	0	0	0	1.45079	0	35.1954	16.4318	78.2886	3.20387	3.24175	26.917	7.9774	3.37904	5.10497	7.33218	30.1832	16.9686	0	4.37823	0	0	27.198	13.3684	93.0248	0	0	0	2.42166	2.78778	0	0	14.0582	11.3031	7.41429	5.07374
NODE_40321_length_1839_cov_37.559	1839		0	0	0	0	0	0	0	0	0	0	0	461.16	6.76837	0	0	0	0	0	0	0	0	2.09933	0	0	0	0	0	0	0	0	0	0	0	0	0	0	0	0	0	0	0	0	0	0	0	0	0
NODE_40012_length_1848_cov_28.4759	1848		0	0	0	0	469.681	0	0	0	0	0	0	0	0	0	0	0	0	0	0	0	0	0	0	0	0	0	0	0	0	0	0	0	0	0	0	0	0	0	0	0	0	0	0	0	0	0	0
NODE_34926_length_2009_cov_51.7673	2009		0	56.5858	0	0	0	0	0	0	0	0	412.753	0	0	0	0	0	0	0	0	0	0	0	0	0	0	0	0	0	0	0	0	0	0	0	0	0	0	0	0	0	0	0	0	0	0	0	0
NODE_50990_length_1587_cov_103.751	1587		0	0	0	0	0	0	0	0	0	0	0	0	0	0	0	0	0	12.1809	10.3981	14.9388	2.40908	2.68194	31.4188	24.6091	24.6226	18.9487	5.41883	35.2955	19.8491	4.73823	42.9822	0	34.7264	35.3274	14.6636	13.9661	4.11452	0	0	14.6429	4.08906	3.03678	15.6493	32.9341	25.5319	27.1968	17.4383
NODE_45722_length_1698_cov_51.5863	1698		0	0	0	0	0	0	0	0	0	0.898217	0	0	0	0	0	0	34.8568	20.2935	20.6438	27.2837	18.8277	23.0447	37.9258	50.2654	37.9082	30.5542	52.4279	48.3079	16.4823	20.3906	31.4534	0	49.0519	6.22537	3.72555	5.5643	0	0	0	1.25133	0	0	0	3.68095	2.52603	3.01182	5.31202
NODE_41057_length_1816_cov_112.182	1816		3.2033	0	0	0	0	0	0	0	0	1.84086	0	0	0	0	0	0	24.9228	16.7506	17.2451	28.7059	22.487	23.8404	24.9427	30.2814	24.9016	17.1934	29.1364	23.8903	11.8078	18.9746	11.3909	0	117.713	15.0001	22.0852	19.0522	0.766112	0	1.28425	9.37336	2.34135	0	4.32507	11.1184	15.2866	12.2191	20.103
NODE_51650_length_1575_cov_71.3605	1575		0	0	0	0	0	0	0	0	0	0	0	0	0	0	0	0	10.651	17.7568	26.5537	33.1062	11.161	10.2786	51.2982	16.7818	34.8173	20.0642	10.0479	55.5401	36.4179	7.1529	45.8946	0	105.927	19.9889	7.56096	0	0	0	0	5.54641	0	0	7.41731	8.32466	7.76784	21.8589	8.3941
NODE_6587_length_6148_cov_207.539	6148		1.43036	0	0	0	0	0	0	0	0	0	0	0	0	0	0	0	91.6663	15.0486	49.8603	10.9504	35.0315	43.7425	14.9333	48.217	13.2952	9.25314	20.2093	20.1323	20.5595	37.0174	28.6528	1.53113	11.8744	10.1608	6.42641	0	1.68231	1.2045	2.76689	17.7648	3.27334	1.63094	4.62925	5.54412	6.44561	14.2827	18.105
NODE_3474_length_9189_cov_123.134	9189		1.7251	40.2843	0	0	3.64527	241.256	0	6.00415	15.5247	0	73.2445	7.64926	0.718455	0	6.35193	46.2267	0	2.46443	0	0	0	0	7.27013	0	0	0	0	0	6.2514	0	0	0	0	6.05905	0	0	0	0	0	0	0	0	0	0	3.33914	0	0
NODE_47026_length_1669_cov_59.4728	1669		0	0	0	0	0	0	0	0	0	0	0	0	0	0	0	0	20.5547	9.95623	39.0971	30.4731	14.9161	11.0481	32.3024	46.1958	24.8413	22.4339	25.0291	52.6839	32.4874	11.9204	46.62	0	7.02803	10.2201	5.38721	0	1.07111	0	0	7.54335	1.64557	0	5.49651	5.35885	8.97689	8.08842	8.69138
NODE_39969_length_1849_cov_39.6463	1849		0	29.0435	0	0	0	0	0	0	0	0	0	0	0	0	0	0	0	0	0	0	0	0	0	0	0	0	0	0	0	0	0	0	0	60.4159	44.6518	262.744	0	0	0	0	0	0	0	47.4129	21.2027	0	0
NODE_52207_length_1564_cov_147.662	1564		0	0	0	0	0	0	0	0	0	0	0	0	0	0	0	0	0	0	0	0	0.92168	0	8.59632	0	0	2.25107	0	0	1.11221	0.909796	0	0	35.1246	44.9441	23.4919	174.508	2.83054	1.54608	5.20614	14.5479	10.0913	7.34387	13.577	59.2358	26.0807	19.7218	25.1855
NODE_42408_length_1780_cov_56.34	1780		0	0	0	0	0	0	0	0	0	0	0	0	0	0	0	0	7.0782	18.2414	24.8139	30.4068	7.13195	12.1486	61.6623	17.1501	35.6048	19.2373	9.68293	56.7309	35.8775	4.72732	47.0926	0.979431	77.2786	21.3624	4.39203	0	0	0	0	5.24779	2.12262	1.1189	3.84096	8.3227	8.00305	17.7276	11.7246
NODE_10060_length_4620_cov_134.373	4620		0	0	0	0	0	0	0	0	0	0	0	0	0	0	0	0	37.1624	40.2428	10.8007	13.0406	52.7973	46.0836	3.77428	119.549	8.70337	14.0829	33.638	22.3572	31.3441	39.403	27.9519	1.03555	9.26866	0	0	0	0	0	0	0	0	0	0	0	0	0	0
NODE_32774_length_2094_cov_178.1	2094		3.21801	0	0	0	0	0	0	0	0	0	0	0	0	0	0	0	10.4607	36.5169	10.4036	54.1932	7.33103	5.91799	97.2552	20.9846	40.2359	45.5347	6.2005	39.4931	54.8543	5.42837	37.8393	0	0	0	0	0	0	0	0	0	0	0	0	2.53237	0	0	0
NODE_4467_length_7859_cov_92.0025	7859		0	10.1907	0	1.17027	12.8613	9.19329	0	1.94388	11.0124	2.1888	0	13.8181	0	2.9114	39.6711	359.483	0	0	0	0	0	0	0	0	0	0	0	0	0	0	0	0	0	0	0	0	0	0	0	0	0	0	0	0	0	0	0
NODE_24894_length_2504_cov_149.026	2504		0	0	0	0	0	0	0	0	0	0	0	0	0	0	0	0	23.9201	13.0775	30.0237	15.7731	7.91651	7.25641	10.0633	22.0944	14.7898	16.4256	21.5001	32.354	19.6262	9.76364	36.4797	0	4.89546	34.1787	8.34132	0	1.22561	0.52479	6.2908	19.2272	2.55334	5.58873	25.3167	22.6279	23.9208	25.7227	21.9584
NODE_46565_length_1679_cov_82.7416	1679		0	0	0	0	0	0	0	0	1.05323	0	0	0	0	0	0	0	5.72781	14.6625	46.9789	61.7007	12.9174	14.227	51.7899	29.7223	43.8327	41.4787	11.9491	53.2675	26.2258	5.33837	38.516	0	0	2.4435	0.845327	3.69729	0	0	0	0	0	0	0	0	0	1.09356	0
NODE_21961_length_2720_cov_169.899	2720		0	0	0	0	0	0	0	0	0	0	0	0	0	0	0	0	0	0	0	0	0	0	0	0	0	0	0	0	0	0	0	0	71.0512	63.9155	58.8608	14.0268	0.727934	1.12601	7.65297	26.7179	9.40324	5.33272	25.2185	62.6989	66.2512	52.1388	28.1581
NODE_54271_length_1527_cov_127.806	1527		0	0	0	0	0	0	0	0	0	0	0	0	0	0	0	0	0	0	0	0	0	1.28878	0	0	0	0	0	0	0	0	0	0	0	21.2308	18.8407	0	12.5125	1.25888	11.0022	8.22451	4.20356	31.6966	109.074	0	92.4105	38.664	62.2648
NODE_14020_length_3672_cov_151.573	3672		0	0	0	0	0	0	0	0	0	0	0	0	0	0	0	0	0	8.14219	45.6243	19.7878	24.091	14.7758	27.905	25.887	19.7466	30.7464	20.8393	56.4847	16.2869	13.9002	79.4973	0	0	12.1457	4.37579	0	0.504802	0	0	5.04438	0	0	11.8174	3.76792	5.34048	9.63251	4.01776
NODE_3857_length_8580_cov_158.519	8580		0	0	0	0	0	0	0	0	0	0	0	0	0	0	0	0	2.5836	18.8041	44.7657	48.9479	14.731	12.6276	57.1993	55.0631	23.7395	23.1352	44.2834	35.7092	25.5547	13.401	41.321	0.881828	0	0	0	0	0	0	0	0	0	0	0	0	0	0	0
NODE_54571_length_1522_cov_181.141	1522		0	0	0	0	0	0	0	0	0	0	0	0	0	0	0	0	0	0	0	0	0	0	0	0	0	0	0	0	0	0	0	0	53.8298	63.1971	42.1322	37.611	12.5241	4.10587	4.59137	27.9641	12.1609	11.0242	40.2503	51.7764	66.0364	37.5438	27.4228
NODE_16411_length_3319_cov_119.123	3319		5.90812	0	0	0	0	0	0	0	0	0	0	0	0	0	0	5.07069	22.8651	11.8418	25.8976	26.512	9.45449	10.2654	22.7867	3.43495	23.6717	31.4421	3.17876	25.4649	16.63	3.73546	12.6692	0	12.1624	31.4451	28.6526	11.1228	0	0	3.0949	10.6762	3.98451	0	0	42.6094	17.756	29.0996	15.0816
NODE_10241_length_4559_cov_161.257	4559		0	0	0	0	0	0	0	0	0	0	0	0	0	0	0	0	7.77966	12.9207	55.8565	33.0331	25.3516	19.8005	32.9204	81.9018	18.2899	40.7146	18.8489	44.8675	15.3935	16.1772	38.9397	1.36228	0	0	0	0	0	0	0	0	0	0	1.6917	0	0	0	0
NODE_54408_length_1525_cov_138.894	1525		3.25926	0	0	0	0	0	0	0	0	1.78726	0	0	0	0	0	0	20.9789	9.98322	22.3708	15.6195	16.7087	13.6772	23.522	24.5683	21.9071	10.7326	14.8827	16.1972	12.9708	8.85594	22.6096	0	127.482	31.5614	23.1758	17.8283	1.9678	3.34341	3.63861	19.0674	5.03516	2.80331	16.1782	27.1041	15.8792	22.5525	14.8847
NODE_27042_length_2374_cov_178.46	2374		0	0	0	0	0	0	0	0	0	0	0	0	0	0	0	0	0	0	0	0	0	0	0	0	0	0	0	1.2053	0	0	0.986419	0	17.1931	94.444	31.0471	7.85465	4.21438	0	2.7598	31.3004	12.225	5.73097	59.7159	29.2444	41.1204	69.5224	41.9999
NODE_20357_length_2870_cov_15.8804	2870		0	0	0	0	0	0	0	0	0	0	0	0	0	0	0	0	53.5252	18.0456	46.8662	14.275	41.2092	43.7074	1.91155	53.2364	9.53501	14.1302	18.4724	26.4489	15.9553	53.4579	48.0233	1.9344	6.28997	6.98266	5.2054	0	0	0	0	10.3188	0	0	0	2.48608	0	10.0398	13.6506
NODE_9813_length_4705_cov_134.954	4705		0	0	0	0	0	0	0	0	0	0.708024	0	0	0	0	0	0	0	0	0	0	0	0	0	0	0	0	0	0	0	0	0	0	0	69.6313	30.2349	8.16429	11.3189	3.03035	4.5428	31.4285	8.69207	3.82816	73.688	27.8618	54.151	63.689	40.8489
NODE_47684_length_1655_cov_47.0425	1655		0	0	0	0	0	0	0	0	0	0	0	0	0	0	0	0	0	0	0	0	14.7726	4.72413	402.814	0	0	0	0	0	0	7.44581	19.5848	0	0	0	0	0	0	5.7322	0	0	0	0	0	0	0	0	0
NODE_2160_length_12544_cov_141.446	12544		0	0	0	0	0	0	0	0	0	1.00882	0	0	0	0	0	0	0	0	0	0	0	0	0	0	0	0	0	0	0	0	0	0	0	132.282	21.7139	4.35182	2.90452	0.502743	3.67793	26.4315	13.5789	7.76699	46.6097	21.7751	40.1623	103.62	25.3255
NODE_37674_length_1916_cov_150.34	1916		0	0	0	0	0	0	0	0	0	0	0	0	0	0	0	0	0	3.71788	10.8813	6.69484	5.15791	4.04525	9.05474	12.7948	16.135	15.4652	5.76747	16.1617	9.07557	3.2186	27.8846	0	1.62078	52.8064	18.7781	0	2.97273	0.854685	3.90578	22.3911	5.67418	7.2747	36.7695	27.9093	45.9709	44.9577	38.3428
NODE_7943_length_5413_cov_180.374	5413		0	0	0	0	0	0	0	0	0	0	0	0	0	0	0	0	47.0869	25.7748	43.4472	32.581	31.8127	35.2671	21.3507	44.3574	22.0183	22.0159	36.7743	54.4481	9.83459	24.1003	48.7607	1.56177	0	0	0	0	0	0	0	0	0	0	0	0	0	0	0
NODE_45242_length_1708_cov_146.614	1708		0	0	0	0	0	0	0	0	0	0	0	0	0	0	0	0	0	0	0	0	0	0	0	0	0	0	0	0	0	0	0	0	17.4267	75.8321	44.9021	25.6517	2.25931	0	2.36602	49.8621	11.6949	5.65076	38.1425	34.9788	66.7801	43.3718	34.2763
NODE_14977_length_3522_cov_152.313	3522		0	0	0	5.46147	56.1662	0	0	54.2065	0	18.5711	120.448	33.5476	0	0	28.1908	0	0	0	0	0	0	0	0	0	0	0	0	0	0	0	0	0	0	0	8.17924	56.6433	0	0	0	3.63327	0	0	0	0	4.35233	0	24.1633
NODE_2446_length_11534_cov_124.243	11534		0	2.53864	0	0	0	14.9698	0	0	3.91795	0	20.3514	14.7269	0	0	0	0	0	120.151	81.4636	142.786	0	0	1.04846	0	1.49932	0	0	8.6939	7.71998	0	6.33617	0	0	9.26206	8.58322	3.53574	0	0	0	1.09861	0	0	0	1.48121	0	0	0
NODE_35027_length_2005_cov_132.448	2005		0	0	0	0	0	0	0	0	0	0	0	0	0	0	0	0	7.5681	6.46837	5.63202	11.5766	10.0528	3.8374	16.2439	27.409	22.6815	20.3496	4.6992	42.4103	12.0709	5.71654	24.0967	0	1.503	44.0651	17.5624	2.95551	2.8946	1.87458	4.33899	26.3319	3.97249	3.45462	14.7799	18.9915	32.8152	33.3168	19.4532
NODE_6089_length_6466_cov_162.537	6466		0	0	0	0	0	0	0	0	0	0	0	0	0	0	0	0	2.54977	4.41118	17.2633	7.03328	15.1151	12.7512	7.17776	6.77173	8.0883	12.8868	13.4582	14.8976	5.18284	13.6599	17.6946	0	1.75861	67.0167	22.9255	19.7631	3.11993	0.957718	3.24532	17.787	6.78079	4.56637	20.2178	25.7048	28.9021	36.2243	17.0937
NODE_2866_length_10404_cov_121.453	10404		0	0	0	0	0	0	0	0	0	0	0	0	0	0	0	0	0	0	0	0	0	0	0	0	0	0	0	0	0	0	0	0	10.6521	60.9581	39.1486	6.56188	11.2668	3.27051	4.0657	31.8031	8.50654	8.254	68.5305	31.0324	56.61	41.5903	45.8941
NODE_30389_length_2202_cov_10.3961	2202		0	0	0	0	0	11.0972	0	0	0	2.68047	0	0	0	0	4.7346	0	0	0	0	0	0	0	0	0	0	0	0	0	0	0	0	0	2.7761	47.4017	25.5916	0	3.74512	3.78046	2.3932	15.5828	4.93173	3.14684	106.326	41.0281	46.4745	96.7321	23.743
NODE_21354_length_2774_cov_130.892	2774		0	0	0	0	0	0	0	0	0	0	0	0	0	0	0	0	78.6406	20.9741	20.4401	25.6856	24.9522	26.5934	34.7797	47.208	46.9132	22.0653	36.2581	33.9936	18.712	21.0586	36.2204	1.55698	21.122	4.93944	1.87317	3.89308	0	0	0	3.54511	0	0	0	7.30374	2.6573	3.91939	1.69898
NODE_5182_length_7162_cov_124.057	7162		0	0	0	0	0	0	0	0	0	0	0	0	0	0	0	0	0	0	0	0	0	0	0	0	0	0	0	0	0	0	0	0	0	10.7921	70.7272	0	1.61596	1.23228	1.66757	49.4028	14.2599	0	2.67848	23.1254	43.496	139.389	81.4966
NODE_34662_length_2019_cov_152.289	2019		0	0	0	0	0	0	0	0	0	0	0	0	0	0	0	0	28.8807	19.2484	27.1612	21.4225	17.4374	20.4106	16.1848	39.8085	39.8912	19.1593	24.8103	25.5681	8.98304	15.1442	45.1743	0	17.1386	21.5676	6.64263	3.77441	1.11438	0	0.749558	10.4587	1.85451	0	9.35929	11.4623	14.4013	10.6869	9.64956
NODE_18646_length_3040_cov_129.88	3040		0	3.16997	0	0	0	0	0	0	0	0	0	0	0	0	102.221	37.7508	0	0	1.58112	0	0	0	0	0	0	0	0	0	0	5.0871	95.7745	2.9939	0	68.6427	19.7153	1.98253	0	0	0	7.48976	6.13135	0	1.29422	7.4751	6.18768	55.8994	13.112
NODE_23648_length_2592_cov_86.6203	2592		0	0	0	0	0	0	0	0	0	0	0	0	0	0	0	0	10.0075	13.0478	24.9485	44.1959	13.5004	10.3492	51.0194	19.1049	37.2167	16.0992	7.5955	12.7193	29.9412	7.47731	25.4652	2.45091	24.2398	23.3495	11.6203	24.5841	1.12982	0	2.02383	5.66445	3.92775	0	5.10179	18.2586	11.8934	8.30768	11.6451
NODE_19875_length_2915_cov_130.181	2915		0	0	0	0	0	0	0	0	0	0	0	0	0	0	0	0	0	0	3.81522	0	1.55429	0	0	0	0	2.14408	0	2.77516	0	1.67947	0	0	12.0095	80.9174	32.1864	31.2525	1.74263	0.753784	1.27499	31.8124	7.52901	6.28715	43.0107	45.7327	49.096	52.1042	29.9982
NODE_32568_length_2104_cov_149.146	2104		0	0	0	0	0	0	0	0	0	0	0	0	0	0	0	0	9.25614	18.8222	42.2941	58.4598	14.6292	25.6237	27.1895	76.9349	38.95	25.7995	33.3585	36.5494	12.497	14.4187	22.7825	0	0	0	0	0	0	0	0	0	0	0	0	0	0	0	0
NODE_8546_length_5144_cov_152.164	5144		0	0	0	0	0	0	0	0	0	0	0	0	0	0	0	0	0	5.84879	21.7082	23.3397	2.53643	3.87954	21.2305	2.02279	18.4374	3.30098	0	0	6.1425	0	0	0	8.48601	64.4642	30.2161	119.39	0	1.52675	4.99789	6.18931	6.85407	1.3059	3.50438	34.5442	16.4256	6.69995	10.0993
NODE_12421_length_3980_cov_180.352	3980		0	0	0	0	0	0	0	0	0	0	0	0	0	0	0	0	0	0	0	0	0	0	0	0	0	0	0	0	0	0	0	0	29.1266	93.2872	26.5848	35.3786	4.8629	1.4121	12.9433	28.5587	12.8063	7.4788	21.2866	49.4033	42.5034	44.5321	32.8471
NODE_9101_length_4944_cov_194.208	4944		0	0	0	0	0	0	0	0	0	0	0	0	0	0	0	0	0	0	0	0	0	0	0	0	0	0	0	0	0	0	0	0	0	107.713	28.5258	6.22232	7.52308	1.75089	2.35304	21.857	9.1029	4.1706	41.5478	30.358	74.6954	59.1676	29.4106
NODE_940_length_20667_cov_156.254	20667		0	0	0	0	0	0	0	0	0	0	0	0	0	0	0	0	31.2337	22.7421	33.2751	76.5061	10.3329	12.9303	105.546	15.5745	67.4517	26.1642	12.6777	15.8071	33.1689	3.68148	11.3354	0	0	0	0	0	0	0	0	0	0	0	0	0	0	0	0
NODE_52896_length_1551_cov_91.5646	1551		0	0	0	0	0	0	0	0	0	0	0	0	0	0	0	0	0	0	0	0	0	0	0	0	0	0	0	0	0	0	0	0	12.4401	68.7815	39.7328	72.4175	3.41755	1.33597	4.01111	22.2068	7.14303	6.0274	29.6056	35.4014	36.7647	56.881	34.9317
NODE_21502_length_2761_cov_163.342	2761		0	0	0	0	0	0	0	0	0	0	0	0	0	0	0	0	0	0	0	0	0	0	0	0	0	0	0	0	0	0	0	0	24.6794	63.6025	26.8797	96.0709	2.98767	1.68938	7.69757	17.0595	11.8187	28.9964	22.3503	32.3944	36.9397	30.3865	30.3302
NODE_18458_length_3062_cov_187.918	3062		95.3951	18.6276	0	0.457293	26.6112	2.42897	0	28.8161	8.47022	21.5964	85.1775	165.732	1.76201	7.37365	33.697	35.7409	0	0	0	0	0	0	0	0	0	0	0	0	0	0	0	0	0	0	0	1.79504	0	0	0	0	0	0	0	0	0	3.10511	0
NODE_11135_length_4293_cov_193.145	4293		0	19.3888	0	0	1.22821	92.8252	0	1.61321	13.8627	0.915206	3.62615	13.563	0	0	9.77545	13.8028	0	15.6229	18.9576	14.143	6.3174	11.3264	40.476	3.89505	9.19283	27.5948	3.59588	7.65189	67.7007	1.42545	15.5523	0	0	0	4.61734	0	0	0	0	3.84843	1.24452	0	0	3.36267	2.51425	2.36879	8.0897
NODE_21538_length_2758_cov_152.399	2758		0	0	0	0	0	0	0	0	0	0	0	0	0	0	0	0	6.63122	7.55667	29.1124	28.5019	4.86298	9.84941	52.9787	11.2584	28.8702	17.693	6.74512	26.2762	38.7117	1.29215	20.689	0	9.02177	25.2351	4.62502	47.5883	0	0	2.57788	6.31943	3.95886	5.28142	7.93383	19.8653	14.9104	5.31177	6.97519
NODE_26465_length_2406_cov_199.378	2406		0	0	0	0	0	0	0	0	0	0	0	0	0	0	0	0	253.453	23.1009	16.104	19.658	61.5116	70.4289	8.21944	31.7607	11.5141	7.2837	21.6188	6.5019	11.645	67.9033	11.4933	2.62871	9.76957	16.2921	6.86095	0	1.28932	0	1.86728	4.77574	0	2.02095	7.82733	6.21966	7.70851	3.88237	11.9881
NODE_12221_length_4023_cov_134.503	4023		0	0	0	0	0	8.29616	0	0	0	0	0	0	0	0	0	0	0	0	0	0	2.72297	0	96.5267	3.68068	51.557	8.05218	0	11.6901	50.1235	1.19026	139.367	4.82591	0	0	0	40.4357	0	0	1.6648	1.10185	0	0	0	0	0	11.9893	12.3281
NODE_6528_length_6174_cov_190.914	6174		0	0	0	0	0	0	0	0	0	0	0	0	0	0	0	0	79.6334	20.8137	74.3389	27.4921	21.0469	12.9626	37.8664	42.4344	17.3968	15.435	10.2721	18.934	22.3996	8.27078	30.7846	0.960768	37.7219	15.5193	6.72315	4.04816	0	0	2.27765	4.02308	1.24612	1.45279	2.80549	7.83012	7.04435	16.6622	11.5287
NODE_7103_length_5849_cov_162.582	5849		0	0	0	0	0	0	0	0	0	0	0	0	0	0	0	0	36.2762	22.687	29.2311	82.1148	10.0295	13.5457	106.458	12.8429	83.1866	22.8647	12.9087	12.0224	25.6769	2.992	8.40305	0	0	0	0	0	0	0	0	0	0	0	0	0	0	0	0
NODE_289_length_36556_cov_132.908	36556		0	0	0	0	0	61.9623	0	0	8.26373	0	0	2.97754	0	0	0	0	0	2.79634	5.59144	5.76883	10.5775	21.0008	183.71	5.08693	41.8768	14.452	7.50996	19.777	33.6025	2.68389	15.9741	1.05862	0	0	0	0	0	0	0	0	0	0	0	0	0	0	0
NODE_49469_length_1617_cov_165.016	1617		0	0	0	0	1.10576	0	0	0	0	1.48511	0	0	0	0	9.64145	0	0	9.16444	26.8219	26.9056	11.9685	15.8092	10.5275	14.4348	15.6315	5.88671	11.6927	2.98846	1.61955	5.51297	9.62892	0	0	36.1418	29.6453	4.0096	3.16431	1.88406	6.75925	17.9683	3.91043	1.88571	21.2251	23.4675	40.1297	17.5066	40.0339
NODE_24942_length_2501_cov_45.0371	2501		0	0	0	0	0	0	0	0	0	0	0	0	0	0	0	0	0	33.4847	55.5489	47.8351	15.8614	14.7992	61.6348	73.9295	22.8484	15.6949	29.9972	30.1654	12.3851	9.9291	20.2871	0	0	0	0	0	0	0	0	0	0	0	0	0	0	0	0
NODE_6614_length_6131_cov_117.196	6131		0	0	0	0	0	0	0	0	0	0	0	0	0	0	0	0	0	0	0	0	4.06716	0	0	33.9874	0	113.009	4.77368	0	41.0232	4.58103	0	8.80265	0	0	0	0	0	0	8.47839	0	27.0565	0	51.6771	0	0	53.8365	92.4859
NODE_53070_length_1548_cov_74.5869	1548		0	0	0	0	0	0	0	0	0	0	0	0	0	0	0	0	0	0	0	0	0	0	0	0	0	0	0	0	0	0	0	0	0	0	0	0	0	0	0	0	0	0	146.91	0	0	0	102.212
NODE_18428_length_3066_cov_163.916	3066		0	0	0	0	0	0	0	0	0	0	0	0	0	0	0	0	27.112	16.847	30.8299	86.2879	12.2332	7.70465	108.687	5.05213	78.9469	36.238	3.98118	11.9326	17.5582	4.24737	19.968	0	0	0	0	0	0	0	0	0	0	0	0	2.58625	0	0	0
NODE_31354_length_2158_cov_166.418	2158		5.95982	0	0	0	0	0	0	0	0	0.413941	0	0	0	0	0	0	42.0758	15.6969	47.61	36.3922	20.3421	15.3851	44.6628	35.2204	13.6313	20.8814	8.40645	24.5045	14.4371	8.79293	31.1964	0	59.9188	24.8117	5.48013	6.65114	0.915686	0	0	11.3452	3.15612	1.39792	1.95354	4.75798	7.43502	24.1707	9.82403
NODE_18791_length_3025_cov_57.4431	3025		0	0	0	0	0	0	0	0	0	0	0	0	0	0	321.802	111.092	0	7.63482	0	0	0	0	0	0	0	0	0	0	0	0	0	1.3392	0	0	0	0	0	0	0	0	0	0	0	0	0	0	0
NODE_39880_length_1852_cov_120.479	1852		0	0	0	0	0	0	0	0	0	0	0	0	0	0	0	0	36.5596	19.3253	48.2504	40.7032	18.2084	21.261	55.3253	43.684	40.6974	19.1775	18.8556	37.1568	23.3696	17.6937	22.5129	0	32.584	4.78701	0	0	0	0	0	0	0	0	0	4.10199	1.65947	2.71113	2.28481
NODE_25721_length_2454_cov_134.577	2454		0	0	0	0	0	0	0	0	0	0	0	0	0	0	0	0	1.88606	15.6434	34.8264	45.9473	10.0096	15.7819	64.9581	3.57546	24.3249	25.2827	3.41533	11.5185	21.0591	1.12174	3.84243	0	8.12976	37.9718	19.7758	29.3962	0	0	1.44597	4.14728	4.69874	0	6.24978	16.6515	13.3147	4.04001	11.2255
NODE_113_length_45305_cov_138.929	45305		0	0	0	0	0	0.868641	0	0	0.743007	0	0	2.17017	0	0	0	0	0	17.0899	31.6423	38.5978	2.76205	4.13718	61.0198	6.78831	34.2871	60.2771	11.8552	31.5885	102.072	3.63268	28.649	2.89126	0	0	0	0	0	0	0	0	0	0	0	0	0	0	0
NODE_1116_length_18682_cov_86.557	18682		7.91983	195.549	0	3.43386	0	7.19055	0	0	0	0	103.372	131.211	0	0	0	0	0	0	0	0	0	0	0	0	0	0	0	0	0	0	0	0	0	0	0	0	0	0	0	0	0	0	0	0	0	0	0
NODE_136_length_43991_cov_163.436	43991		0	9.33186	0	0	0	111.348	0	0	22.1267	0.682115	3.8772	31.8258	1.37429	0	2.18693	3.02902	0	50.5709	27.5912	25.2965	0	3.21835	0	29.1472	12.5335	38.0074	8.42051	16.8708	24.5475	1.7622	15.3091	0	0	0	0	0	0	0	0	0	0	0	0	0.962229	0	0	0
NODE_49784_length_1611_cov_139.588	1611		8.05888	0	0	0	0	0	0	0	0	0.69061	0	0	0	0	0	0	24.6538	8.8492	45.7401	69.2634	19.0488	17.3207	39.5221	57.4808	39.9421	20.673	20.9686	29.5184	21.0905	13.7206	27.8414	1.5281	0	0	0	0	0	0	0	0	0	0	6.08141	0	0	0	0
NODE_18284_length_3083_cov_116.939	3083		0	0	0	0	0	1.20272	0	0	0	0	87.6541	19.7714	0	0	0	0	0	0	0	0	0	0	0	0	0	0	0	0	0	0	0	0	0	24.6783	0	2.21522	0	0.517441	0	1.71711	4.91794	0	1.00925	21.8505	23.0326	91.5012	38.8418
NODE_9003_length_4984_cov_129.449	4984		0	0	0	0	0	0	0	0	0	0	0	0	0	0	0	0	47.6051	12.4494	36.0985	99.9451	11.1856	10.0435	96.666	22.4455	48.8828	15.7944	12.5338	11.5044	23.9535	5.40546	29.5608	1.59266	0	0	0	0	0	0	0	0	0	0	0	0	0	0	0
NODE_37499_length_1922_cov_131.151	1922		0	0	0	0	0	0	0	0	0	0	0	0	0	0	0	0	0	0	0	0	0	0	0	0	0	0	0	0	0	0	0	0	59.7781	63.1313	52.0818	4.99704	4.99339	1.67145	3.11534	35.8203	9.84133	5.16064	42.4844	38.1773	50.5649	61.8393	35.7625
NODE_26086_length_2430_cov_26.1381	2430		0	0	0	0	0	437.309	0	0	0	0	0	0	0	0	0	0	0	0	0	0	0	0	0	0	0	0	0	0	0	0	0	0	0	0	0	0	0	0	0	0	0	0	0	0	0	0	0
NODE_1571_length_15340_cov_132.115	15340		0	0	0	0	0	0	0	0	0	4.65028	0	0	0	0	0	0	0	0	0	0	0	0	0	0	0	0	0	0	0	0	0	0	13.9662	45.4681	44.4565	78.3585	3.01923	1.34802	3.55481	26.4522	10.519	12.135	27.7512	31.4436	63.5721	20.3803	37.6557
NODE_26413_length_2409_cov_111.912	2409		0	0	0	0	0	0	0	0	0	0	0	0	0	0	0	0	7.50168	10.7906	24.1813	21.8679	12.0544	9.84986	57.1251	28.3484	33.173	32.4558	50.566	45.5403	30.563	10.0136	70.0926	0	0	0	0	0	0	0	0	0	0	0	0	0	0	0	0
NODE_7592_length_5594_cov_162.099	5594		0	0	0	0	0	0	0	0	0	0	0	0	0	0	0	0	0	18.9626	26.2023	70.7289	5.8788	6.97987	105.262	5.11614	45.0973	10.8737	3.9233	43.7275	74.074	2.00796	11.967	1.08523	0	0	0	0	0	0	0	0	0	0	0	0	0	1.73877	2.52287
NODE_1076_length_19105_cov_215.293	19105		0	0	0	0	0	4.98529	0	0	2.02175	0	0	0	0	0	0	0	0	15.3792	17.2078	22.6689	1.84232	2.90883	21.1885	4.00503	28.3604	23.1492	2.5841	13.2363	31.5911	1.68079	26.3169	1.63175	0	42.5649	37.2784	22.7204	0	0.791411	4.13507	11.4326	5.91872	0	1.40608	13.9778	11.6584	20.3493	19.6285
NODE_5395_length_6985_cov_141.999	6985		0	0	0	0	0	0	0	0	0	0	0	0	0	0	0	0	3.64354	1.12812	4.35591	2.60771	2.28748	1.25114	2.56079	4.47302	0	7.55051	0	3.33321	3.33731	2.41345	16.7218	0	247.864	79.0279	17.7204	4.86823	3.51326	1.96431	4.32757	37.382	5.2502	5.91237	44.4941	26.62	44.7048	71.6754	22.0011
NODE_6980_length_5919_cov_119.033	5919		0	0	0	0	0	5.67946	0	0	2.75118	0	0	0	0	0	0	0	0	0	0	0	0	0	0	0	0	0	0	0	0	0	0	0	0	44.7097	34.4962	181.879	0	0	4.80744	13.7579	3.42038	1.59783	0	25.542	23.6801	31.015	28.8357
NODE_33915_length_2048_cov_123.145	2048		0	0	0	0	0	0	0	0	0	1.39073	0	0	0	0	0	0	0	0	0	0	0	0	0	0	0	1.08206	0	0	0	0	0	0	12.4916	59.2526	56.1875	23.2641	4.78629	1.24572	3.55577	21.7257	12.5703	6.13342	37.5643	39.2236	48.9145	26.944	51.7351
NODE_18861_length_3019_cov_153.6	3019		0	0	0	0	0	0	0	0	0	0	0	0	0	0	0	0	0	0	0	0	0	0	0	0	0	0	0	0	0	0	0	0	9.19692	63.9499	49.4466	21.7054	13.2393	2.65989	4.25483	40.8566	9.57691	8.61215	48.8661	27.1461	52.3119	24.7694	39.9331
NODE_40318_length_1839_cov_136.189	1839		0	0	0	0	0	0	0	0	0	0.714479	0	0	0	0	0	0	194.544	19.8048	10.7303	3.22551	99.442	72.0851	2.06999	14.1703	3.43607	7.68965	14.5375	2.15893	3.53147	78.6534	9.59344	1.63251	23.0882	13.7839	13.8835	0	4.72758	0	1.19011	7.33983	3.43674	0	4.76016	3.76007	13.1599	11.228	7.58191
NODE_51152_length_1584_cov_118.562	1584		0	0	0	0	0	0	0	0	0	0	0	0	0	0	0	0	0	28.5314	44.3491	45.2085	17.1599	17.7732	58.449	52.267	23.218	22.0296	37.8491	35.9682	7.20605	12.8993	27.8103	0	0	0	0	0	0	0	0	0	0	0	0	0	0	1.21477	0
NODE_34219_length_2035_cov_104.03	2035		3.59971	0	0	0	0	0	0	0	0	0	0	0	0	0	0	3.05623	15.684	13.5635	37.6994	43.0184	16.8624	13.633	40.1482	4.59186	45.1559	38.736	3.38997	24.7482	18.1862	4.91955	17.7572	1.16657	7.05737	17.7955	16.8629	3.34958	0.598976	0	1.69907	5.65404	2.27785	0	2.0032	13.7347	8.40613	11.6034	2.54651
NODE_8480_length_5173_cov_109.436	5173		0	0	0	0	0	0	0	0	0	0	0	0	0	0	0	0	0	0	0	0	0	0	0	0	0	0	0	0	0	0	0	0	24.5521	79.6292	37.2147	47.5466	3.34094	1.35684	5.20566	24.5533	6.24344	8.03249	26.8051	36.9671	46.1499	38.3501	32.8294
NODE_122_length_44837_cov_74.9541	44837		0	0	0	0	0	0	0	0	0	0	0	0	0	0	0	0	7.69151	1.4525	2.20207	3.20696	2.45333	2.49883	2.61648	10.7605	59.8368	330.991	2.6957	2.25956	2.989	1.62076	5.02479	0	0	0	0	0	0	0	0	0	0	0	0	0	0	0	0
NODE_4282_length_8044_cov_108.012	8044		0	0	0	0	0	0	0	0	0	0	0	0	0	0	0	0	6.6955	24.5273	42.0062	35.7097	15.0892	10.5589	91.398	24.1126	68.9366	19.2983	18.4643	19.8817	27.3008	5.77559	12.3808	0	2.38426	5.7403	0	0	0	0	0	1.95644	0	0	0	3.2592	0	3.63895	0
NODE_20794_length_2829_cov_101.372	2829		0	0	0	0	0	0	0	0	0	3.15327	0	0	0	0	0	0	39.6331	11.596	9.86836	14.9646	39.478	36.2367	12.6074	36.8719	9.03286	1.38853	10.7634	23.3098	6.93596	38.9517	26.5647	0.817264	0	19.1222	19.1903	1.83892	3.92668	0	1.72047	19.3614	3.67583	3.5468	12.1871	10.8666	11.8955	15.1708	19.8324
NODE_16777_length_3265_cov_202.761	3265		4.35633	0	0	0	0	0	0	0	0	0	0	0	0	0	0	11.0197	716.365	24.3618	21.7362	8.00445	65.8902	48.4685	6.05875	26.0732	16.7806	16.9933	28.4514	16.2831	13.4667	68.317	18.8189	2.01725	4.56651	5.02023	8.89515	0	0	0	0	5.7553	0	0	2.13868	4.14364	3.23732	3.77823	4.11073
NODE_5595_length_6821_cov_177.709	6821		0	0	0	0	0	0	0	0	0	0	0	0	0	0	0	0	39.9387	12.2024	39.7115	70.365	23.3312	24.5794	53.6934	27.4353	49.0283	19.8569	29.7048	14.8551	18.6901	20.924	20.9148	0	0	0	0	4.04882	0	0	0	0	0	0	0	0	0	0	0
NODE_10365_length_4522_cov_160.231	4522		0	0.662731	0	2.80708	11.0623	35.0222	0	0	0	0	0	0	0	45.9888	0	3.90357	0	0	19.3071	38.6453	0.859614	7.55123	20.6378	8.99445	0	18.0869	0	0	0	5.51187	132.633	8.20038	0	2.38915	16.6748	11.8632	0	2.64041	18.1921	2.20214	7.57455	7.72238	0	0	0	0	0
NODE_36177_length_1963_cov_88.6895	1963		0	0	0	0	0	0	0	0	0	0	0	0	0	0	0	0	0	3.79264	14.1074	6.95893	0	0	12.8761	9.90843	0	0	0	16.3215	4.09769	0	24.2604	0	16.2325	37.625	17.6333	11.6493	3.47304	1.84966	6.77944	21.0446	9.59278	13.5261	49.9295	25.7422	61.0824	44.8019	24.2507
NODE_23043_length_2635_cov_76.4027	2635		0	0	0	0	0	0	0	0	0	0	0	0	0	0	0	0	0	43.4414	24.8201	70.3468	10.0418	9.99248	82.4192	23.3386	25.8379	4.57584	15.5798	34.0057	32.059	5.08269	21.2541	0	0	2.8203	3.89549	8.21897	0	0.906716	1.33175	0.945884	0	0	0	4.37298	3.56909	0	0
NODE_38633_length_1887_cov_120.152	1887		0	0	0	0	0	0	0	0	0	0	0	0	0	0	0	0	0	0	0	0	0.882371	0	0	6.62138	0	1.26494	0	0	0	0	0	0	0	18.9848	42.4487	4.94335	1.32733	3.52567	4.25411	9.82168	5.03356	10.9892	0	10.2799	14.6374	55.5442	71.4357
NODE_2757_length_10685_cov_123.326	10685		9.72666	0	0	0	0	0	0	0	0	0.651535	0	0	0	0	0	0	0	0	4.76229	4.21608	3.25754	1.63834	1.64667	1.29824	0	2.16683	0	10.3848	3.8958	4.3497	20.9715	0	16.8024	35.1607	18.0566	0	2.48931	1.38969	2.44923	45.5857	8.25462	0.978374	33.9631	30.7815	49.5713	74.6592	60.6073
NODE_22887_length_2647_cov_167.853	2647		1.50705	0	0	0	0	0	0	0	0	0.620529	0	0	0	0	0	0	510.552	10.2656	25.9955	17.0014	38.9972	36.1327	15.4485	36.6269	14.9835	10.3528	17.3222	12.7323	10.3005	36.8102	37.5276	1.4687	65.7536	17.5219	10.9376	5.00734	2.078	0	2.34799	12.4247	4.2847	2.38407	6.23904	10.621	8.2048	6.67811	10.6633
NODE_21733_length_2740_cov_82.1561	2740		0	0	0	0	0	0	0	0	0	0	0	0	0	0	0	0	67.6481	7.35954	43.8527	9.29585	29.4966	25.1434	9.88529	36.3918	7.67127	12.9329	13.0194	26.4205	15.6238	32.0694	40.3466	2.37474	6.48443	12.3636	12.343	0	0	0.990715	1.00157	19.2722	2.94813	0	4.62355	4.97733	5.23845	18.5905	28.4857
NODE_40396_length_1837_cov_32.414	1837		0	0	0	0	0	0	0	0	0	0	0	0	0	0	426.789	0	0	0	0	0	0	0	0	0	0	0	0	0	0	0	0	0	0	0	0	0	0	0	0	0	0	0	0	0	0	0	0
NODE_21904_length_2725_cov_170.018	2725		1.75183	0	0	0	0	0	0	0	0	0	0	0	0	0	0	0	25.5862	12.2203	38.7577	50.5405	8.86451	9.45291	57.9465	40.4551	31.0103	31.5918	7.62248	32.8287	43.9773	5.90844	17.5081	1.3131	0	5.52893	1.23568	0	0	0	0.661544	1.98072	0	0	1.42823	5.53297	2.11053	4.51542	4.78495
NODE_47888_length_1650_cov_135.477	1650		0	0	0	0	0	0	0	0	0	0	0	0	0	0	0	0	0	27.2856	42.336	92.161	4.26221	2.18691	29.0182	15.7457	21.6909	26.1588	5.27196	26.3201	114.71	0	17.8272	0	0	1.29583	0	0	0	0	0	0	0	0	0	0	0	0	0
NODE_51049_length_1586_cov_73.1378	1586		0	0	0	0	0	0	0	0	0	0	0	0	0	0	0	0	0	12.9139	35.7587	33.8059	4.77126	8.86431	51.1855	17.525	21.2684	18.1393	2.983	51.8342	36.5788	3.00027	37.3531	0	147.116	23.2712	9.87409	0	1.40352	0	0	5.84447	5.19071	0	0	11.4566	6.14729	19.2225	6.80738
NODE_17399_length_3185_cov_56.8803	3185		0	0	0	0	0	172.245	0	0	0	0	0	0	0	0	0	0	0	0	0	0	0	0	249.639	0	0	0	0	0	0	0	0	2.77827	0	0	0	0	0	0	0	0	0	0	0	0	0	0	0
NODE_36150_length_1964_cov_160.587	1964		1.65442	0	0	0	0	0	0	0	0	0	0	0	0	0	0	0	1.81144	3.88966	18.5358	21.2264	13.5577	9.88871	30.1356	9.5711	24.1453	55.0911	6.99207	48.7228	33.0305	12.1616	81.4005	1.81057	4.27096	7.34483	3.23093	0	0	0	0	5.48331	2.54612	0	3.65142	5.28062	7.47163	6.12474	9.15601
NODE_7100_length_5850_cov_150.652	5850		6.26077	0	0	0	0	0	0	0	0	0	0	0	0	0	0	0	45.087	7.558	41.2777	21.084	14.8411	12.5447	35.4754	33.5737	14.2506	18.9127	5.38863	20.8721	15.345	10.0561	26.8256	0.961398	72.0757	30.4186	13.2563	4.52102	1.58678	1.15732	2.20178	16.1629	3.1598	0	6.02426	6.94487	10.8085	24.1403	19.135
NODE_9519_length_4805_cov_74.6201	4805		0	4.94093	0	0	4.04525	22.5094	0	0	3.27765	8.27101	9.35851	13.9339	0	344.638	12.5458	0	0	0	0	0	0	0	0	0	0	0	0	0	0	0	0	0	0	0	0	0	0	0	0	0	0	0	0	0	0	0	0
NODE_41667_length_1799_cov_86.494	1799		0	0	0	0	0	0	0	0	0	0	0	0	0	0	0	0	26.6184	14.8512	41.3436	24.5812	11.193	10.4871	29.7324	32.4024	22.0087	36.6312	32.8476	28.9642	23.5376	10.0182	42.9349	0	33.0878	15.2216	2.1865	0	0	0	0	5.12997	2.74641	0	7.81512	5.23272	6.48516	6.4276	7.3519
NODE_4503_length_7819_cov_132.368	7819		0	0	0	0	0	0	0	0	0	0.962691	0	0	0	0	0	0	27.3059	16.5364	15.4007	6.82688	61.7229	46.468	5.58977	29.3146	6.27061	3.43553	19.1745	4.02782	7.87413	65.9813	16.239	1.16329	2.27142	9.88316	11.7115	8.68219	3.58181	0	2.21897	17.2352	3.95132	0	5.28221	6.6439	11.8343	9.50408	15.9694
NODE_19011_length_3005_cov_140.878	3005		0	0	0	0	0	0	0	74.0697	0	30.8574	0	49.1228	0	6.61192	0	103.779	0	0	0	0	0	0	0	0	0	0	0	0	0	0	0	0	0	0	0	0	0	3.51803	0	10.2284	0	0	0	0	0	46.4827	97.2906
NODE_8527_length_5151_cov_141.145	5151		0	0	0	0	0	0	0	0	0	0	0	0	0	0	0	0	0	2.58475	0	0	0	0	0	0	0	0	0	0	1.83439	0	0	0	7.98859	37.5358	58.9574	100.328	2.0355	1.00791	5.64164	16.8573	14.5468	4.5645	15.7615	45.2206	30.1356	32.336	26.1139
NODE_23269_length_2621_cov_144.149	2621		0	0	0	0	0	0	0	0	0	0	0	0	0	0	0	0	38.0688	22.0369	51.4898	21.078	29.4867	25.7089	22.3971	51.9464	36.5583	14.2894	19.3184	23.4504	15.1172	26.1564	27.1241	0	1.50765	8.4095	8.04895	0	0	0	0	4.62055	0	0	0	6.68574	1.96137	2.76913	0
NODE_31784_length_2138_cov_62.9055	2138		0	0	0	0	0	0	0	0	0	0	0	0	0	0	0	0	2.18025	4.08414	38.5813	9.42171	17.5964	12.1425	7.80448	34.9934	10.3909	9.94531	30.5773	38.9381	4.28014	13.9011	37.0427	0	1.89265	34.0613	7.38299	5.61915	4.45567	0.988143	3.54603	9.61682	0	0	21.6841	6.60992	13.349	23.0305	16.6913
NODE_14558_length_3588_cov_124.769	3588		0	0	0	0	0	0	0	0	0	0	0	0	0	0	0	0	37.4578	17.341	14.6712	20.9678	13.4379	20.8559	52.3149	31.3628	37.4995	16.2139	36.5168	32.9535	16.4953	14.1924	16.6742	0	45.0131	12.4346	9.21686	15.6149	0	0.908406	0.939051	3.87629	1.30545	0	4.64064	8.46899	5.76776	3.60727	4.37289
NODE_27043_length_2374_cov_140.217	2374		0	0	0	0	0	0	0	0	0	0	0	0	0	0	0	0	0	0	0	0	0	0	0	0	0	0	0	0	0	0	0	0	24.5319	57.4336	27.9878	100.573	3.22352	1.54564	7.57241	18.9847	11.8798	9.64742	23.264	29.3603	39.0963	25.7728	24.7406
NODE_9591_length_4785_cov_134.945	4785		0	0	0	0	0	0	0	0	0	0	0	0	0	0	0	0	1.51903	1.22602	4.8926	4.41441	0	2.49403	4.13259	0	2.33282	3.57154	0	0	1.16234	0	3.48217	0	78.7758	51.8922	27.5615	49.3349	2.70701	1.26652	10.3161	12.1497	16.7265	1.72622	10.4731	62.2422	37.5788	53.1661	25.3405
NODE_7352_length_5711_cov_199.208	5711		0	0	0	0	0	0	0	0	0	0	0	0	0	0	0	0	149.105	13.4128	44.8134	24.5616	22.6549	10.7288	32.7125	34.0442	21.3944	13.6195	12.772	15.7855	19.7317	11.2507	46.7961	1.13239	57.8176	24.7783	5.91974	7.93642	0	0	2.55636	7.44042	2.09344	2.59827	1.78516	11.8537	5.30156	10.5064	8.44483
NODE_2627_length_11015_cov_151.836	11015		0	0	0	0	0	0	0	0	0	0	0	0	0	0	0	0	5.89788	8.338	11.4597	34.1763	3.55362	4.48509	44.0753	9.68798	29.7662	14.4322	4.1993	31.4571	36.0031	0.80812	17.8638	0	13.9715	19.5124	8.09436	38.8064	0	0	5.79098	4.02353	5.02827	4.15568	9.70043	22.113	10.1815	17.8669	11.0396
NODE_14383_length_3615_cov_157.498	3615		0	0	0	0	0	0	0	0	0	0	0	0	0	0	0	0	43.8906	12.5792	29.2624	47.7698	13.1421	12.207	16.9951	19.1383	39.4509	25.7557	19.1422	20.2818	14.796	12.3576	38.688	0	11.4503	19.9442	10.5596	0	1.50211	0	1.94676	12.3148	0	0	9.74081	9.9874	10.9837	15.0272	5.48075
NODE_33650_length_2058_cov_125.997	2058		0	0	0	0	0	0	0	0	0	0	0	0	0	0	0	0	0	0	0	0	0	0	0	0	0	0	0	0	0	0	0	0	18.5267	45.7629	34.8631	6.62305	6.59577	1.68387	4.29439	42.7495	8.67555	8.25525	38.541	32.527	61.6675	63.0766	44.3924
NODE_1000_length_19999_cov_137.827	19999		0	0	0	0	0	0	0	0	0	4.49024	0	0	0	0	0	0	0	0	0	0	0	0	0	0	0	0	0	0	0	0	0	0	12.5763	42.1575	50.429	58.7563	3.73656	1.22397	2.80236	24.519	11.6962	11.6674	25.5264	38.6114	62.6344	21.9341	27.8436
NODE_15710_length_3419_cov_165.772	3419		0	12.8551	0	0	1.91628	78.9757	0	2.51375	14.7358	1.49624	0	19.0309	0	0	12.3397	21.4144	0	8.52039	9.91932	20.4511	3.12766	5.12243	43.4976	0	3.59219	12.5762	1.29816	12.496	69.019	0	4.26913	0	0	1.60113	6.93326	0	0	0	0	6.01253	0	0	0	4.25086	4.89869	9.84686	8.48202
NODE_7198_length_5802_cov_127.156	5802		0	0	0	0	0	0	0	0	0	0	0	0	0	0	0	0	12.3125	12.5054	28.05	26.5424	11.4605	17.1058	42.9672	43.8838	33.0925	13.2157	47.9964	36.382	35.7906	9.64181	41.0283	0	2.64553	1.81693	0	1.99183	0	0	0	1.89445	0	0	0	2.52827	3.64798	4.2169	1.724
NODE_10072_length_4615_cov_87.6466	4615		0	0	0	0	0	0	0	0	0	0	0	0	0	0	0	0	0	0	0	1.181	0	0	3.04728	0	0	0	0	0	0	0	2.42497	0	14.822	50.9924	28.0705	2.77417	4.00932	3.03652	4.67277	30.208	7.15506	5.2009	51.4128	27.5504	64.5932	68.0664	50.8214
NODE_33559_length_2062_cov_142.269	2062		0	0	0	4.48152	198.279	0	0	25.0866	23.4199	0	65.2213	0	0	34.7378	0	0	0	2.40029	0	0	0	0	0	0	8.21919	0	0	0	33.1514	0	0	1.88005	0	19.0953	0	0	0	0	0	0	0	0	0	0	0	0	0
NODE_19750_length_2927_cov_28.0975	2927		0	0	0	0	0	0	0	0	0	0	0	0	0	0	415.68	0	0	0	0	0	0	0	0	0	0	0	0	0	0	0	0	0	0	0	0	0	0	0	0	0	0	0	0	0	0	0	0
NODE_23978_length_2565_cov_127.194	2565		0	0	0	0	0	0	0	0	0	0	0	0	0	0	0	0	0	0	0	0	0	0	0	0	0	0	0	0	0	0	0	0	36.924	79.8585	42.2948	18.8982	6.72363	1.64984	6.62266	32.0856	6.91645	8.21297	27.9326	42.129	38.9484	44.1379	29.9177
NODE_28118_length_2315_cov_111.862	2315		1.85815	63.8567	0	1.09029	41.9568	64.1106	0	3.95269	17.5854	15.1715	73.6615	97.365	2.06211	0	28.1332	5.94695	0	0	0	0	0	0	0	0	0	0	0	0	0	0	0	0	0	0	0	0	0	0	0	0	0	0	0	0	0	0	0
NODE_12375_length_3990_cov_153.409	3990		0	0	0	0	0	0	0	0	0	0	0	0	0	0	0	0	2.68903	16.7819	70.7066	52.3006	12.597	12.44	52.6876	21.1921	45.5397	13.7274	7.57751	22.4629	27.4682	4.8398	20.9086	0	7.74519	3.88556	2.3987	7.76307	0	0	0	0.977995	0	0	0	6.43481	3.766	1.83278	0
NODE_48503_length_1637_cov_97.202	1637		1.48613	0	0	0	0	0	0	0	0	0	0	0	0	0	0	0	36.4041	19.2153	28.9073	27.6106	19.243	23.0321	31.9412	44.5264	27.3492	17.0162	46.6433	25.6008	20.6603	19.0268	14.1497	0	104.347	5.32687	2.72967	10.1284	0	0	1.69306	4.44042	0	0	2.83806	6.2061	5.7787	3.04162	3.79968
NODE_143_length_43477_cov_93.0234	43477		0	0	0	0	0	0	0	0	0	0	0	0	0	0	0	0	0	2.06279	0	9.34634	229.405	68.9903	5.38787	0	0	0	15.4363	57.1732	23.7183	2.58563	0	0	0	0	0	0	0	0	0	0	0	0	0	0	0	0	0
NODE_5500_length_6910_cov_130.887	6910		0	0	0	0	0	0	0	0	0	0	0	0	0	0	0	0	0	0	0	0	0	0	2.60865	0	0	0	0	0	0	0	0	0	0	112.103	20.4477	2.39273	2.66722	0.556611	2.68946	31.2544	6.78143	7.29397	13.8439	44.9439	53.3081	55.2077	33.2164
NODE_18823_length_3022_cov_122.807	3022		0	0	0	0	0	0	0	0	0	0	0	0	0	0	0	0	0	0	0	0	0	0	0	0	0	0	0	0	0	0	0	0	44.5743	74.3948	35.1454	30.8729	2.25608	1.11844	0	33.9642	7.44482	5.34873	13.2309	51.7239	27.8027	67.074	51.4261
NODE_51962_length_1569_cov_77.4133	1569		0	0	0	0	0	0	0	0	0	19.7193	0	0	0	0	0	0	16.2709	0	0	0	45.3567	41.8822	0	0	0	0	19.2333	0	0	102.208	0	0	6.51755	0	9.74432	18.0251	2.57152	4.69585	0	0	1.28846	0	0	0	19.2956	4.78776	124.896
NODE_10886_length_4364_cov_120.513	4364		18.4285	0	0	0	0	0	0	0	0	2.81867	0	0	0	0	0	2.74168	9.71434	11.8439	34.6254	37.1201	13.5374	14.2714	36.3776	5.32346	24.7159	29.2646	4.2445	20.3975	18.8399	5.87451	20.7775	0	22.2047	20.258	12.3393	15.0177	0	0	2.86994	3.88714	1.9953	0	3.59996	18.9109	12.0613	15.1326	8.00959
NODE_17042_length_3231_cov_137.69	3231		0	0	0	0	0	0	0	0	0	0	0	0	0	0	0	0	1.6989	12.0012	46.5301	20.0196	17.3512	17.0035	8.90888	52.8612	30.4952	39.8203	20.9188	58.8508	8.09716	13.0068	60.5131	0	0	1.62905	0	0	0	0	0	0	0	0	3.09224	0	0	1.96729	0
NODE_36837_length_1943_cov_51.4961	1943		0	0	0	0	0	0	0	0	0	0	374.005	0	0	0	0	0	0	0	0	0	0	0	0	0	0	0	0	0	36.3025	0	0	0	0	0	0	0	2.50263	0	0	0	0	0	0	0	0	0	0
NODE_3575_length_9021_cov_138.77	9021		0	7.5851	0	0	0	6.35716	0	0	2.18507	0	20.3	16.4544	0	0	0	6.56269	0	8.06891	11.028	28.5443	0	0	8.75775	4.95085	34.7739	3.85318	8.22867	32.1841	92.5873	3.03331	30.8233	1.61435	0	6.51059	5.93895	6.08054	0	0	1.54444	2.3844	1.25189	0	2.39645	9.27146	9.59436	10.9588	13.3308
NODE_19332_length_2970_cov_189.546	2970		4.37125	16.1598	0	1.63406	35.6523	58.1994	0	3.58779	2.85408	1.31853	0	7.41783	1.50203	3.00599	22.8617	72.1245	0	9.87514	0	0	16.0941	11.8184	2.09753	22.8943	0	0	29.9181	0	2.52236	28.2456	1.94724	1.51208	0	2.39402	17.3406	0	0	0	0	2.19677	2.00236	0	0	4.06853	2.39769	6.56443	13.9088
NODE_1268_length_17418_cov_110.841	17418		0	74.8424	0	0	11.592	10.0259	0	3.91029	32.3011	0	2.75078	1.53437	0	0	92.577	181.597	0	0	0	0	0	0	0	0	0	0	0	0	0	0	0	0	0	0	0	0	0	0	0	0	0	0	0	0	0	0	0
NODE_49573_length_1615_cov_110.401	1615		0	0	0	0	0	0	0	0	0	0.637943	0	0	0	0	0	0	58.3977	7.51038	20.8394	12.2877	22.0763	16.3788	12.0767	36.4146	12.6653	8.78434	17.3407	10.9682	6.38895	19.6053	34.0849	0	2.67661	29.443	15.5392	0	2.2532	0.410955	4.32312	23.4527	3.90401	3.3085	16.7155	6.14901	22.4746	22.3314	22.2885
NODE_26909_length_2382_cov_136.082	2382		0	0	0	0	0	0	0	0	0	0	0	0	0	0	0	0	3.74576	36.5571	62.3804	9.90953	38.3718	25.688	8.24108	67.5983	19.2417	6.24611	15.301	13.32	12.604	19.2378	63.8537	0	2.25994	0	0	0	0	0	0	2.24712	0	0	0	1.71109	0	8.12631	0
NODE_54951_length_1515_cov_42.7284	1515		0	0	0	0	0	0	0	0	0	0	0	0	0	0	0	0	8.71762	1.93643	2.72456	1.21603	1.85439	1.83465	2.00964	0	1.1483	0.912224	2.49579	0	2.94353	0	0	0	80.622	43.4594	51.4878	63.755	2.75155	1.18385	5.81755	11.6996	10.4528	2.72325	6.89608	60.8387	29.0526	25.6821	30.5278
NODE_10556_length_4465_cov_110.353	4465		0	0	0	0	0	0	0	0	0	3.29089	0	0	0	0	0	0	12.3571	10.5326	7.9371	29.1388	7.33689	9.79273	19.6107	9.72343	7.87415	7.74842	7.83507	10.8861	13.8283	9.55875	6.74379	0	3.10621	17.203	72.2418	10.7669	1.38816	0.620915	1.23736	13.0828	11.8155	2.15308	6.4701	35.7732	15.068	8.36871	14.9944
NODE_39764_length_1855_cov_128.341	1855		0	0	0	0	0	0	0	0	0	0	0	0	0	0	0	0	42.9662	10.6997	42.1749	67.9981	10.7545	6.60752	58.5322	20.97	33.0343	27.8318	7.03842	27.0147	45.1421	6.73341	26.2591	1.90048	3.55207	4.02735	0	0	0	0	0	1.15578	0	0	1.35414	3.76872	0	3.70389	1.88446
NODE_6951_length_5932_cov_110.896	5932		0	0	0	0	58.6881	135.596	5.40356	0	0	0	0	0	2.98156	0	0	0	0	0	2.42428	0	0	0	16.1704	0	0	0	36.1615	20.83	109.05	0.875316	0	0	0	2.80065	2.35085	15.0483	0	0	0	0	0	0	0	0	0	0	0
NODE_48505_length_1637_cov_79.2901	1637		0	0	0	0	0	0	0	0	0	0	0	0	0	0	0	0	0	7.67832	58.628	0	59.3736	30.6355	2.81837	38.5528	11.1102	13.1544	24.1448	45.7213	4.21932	28.631	33.105	0	0	16.3918	2.74976	5.77854	0	0	0	2.60638	0	0	3.87157	2.89927	3.91074	5.63299	4.0274
NODE_12819_length_3892_cov_163.154	3892		0	0	0	0	0	0	0	0	0	0	0	0	0	0	0	0	27.2538	19.9333	23.8129	70.6573	9.37104	10.5003	95.8193	10.3454	75.6675	17.9295	15.2069	12.4921	32.9275	3.13851	8.49441	0.849168	0	0	0	0	0	0	0	0	0	0	0	1.0335	0	0	0
NODE_10261_length_4552_cov_167.84	4552		6.69979	0	0	0	0	0	0	0	0	0	0	0	0	0	0	0	36.3591	14.0051	17.7991	47.6833	9.31012	6.42471	86.2188	9.6906	71.8052	35.5343	7.64231	8.99579	21.6581	3.96382	13.5717	0	14.3712	3.77167	4.21668	29.0754	0	0	1.03801	1.00888	0	0	0	6.3424	3.59307	1.35217	2.42416
NODE_53428_length_1542_cov_135.722	1542		40.0326	0	0	0	0	0	0	0	0	2.80721	0	0	0	0	0	20.4471	12.2276	9.48248	29.4812	39.1141	12.0936	14.1408	31.1953	4.76208	28.068	41.0335	4.96851	20.782	20.6349	4.16078	14.6368	0.722436	35.9066	17.4182	11.078	7.76489	1.59916	0.745627	1.19948	4.16898	3.21753	0	1.88694	17.9265	11.501	13.1411	7.77222
NODE_6897_length_5962_cov_149.245	5962		0	0	0	0	0	0	0	0	0	0	0	0	0	0	0	0	8.30482	10.7569	29.271	45.3853	45.5618	50.4621	30.3994	11.7738	11.1108	20.5895	10.1305	80.2542	11.3974	19.8379	29.1336	0.957741	0	0	0	0	0	0	0	0	0	0	0	0	0	0	0
NODE_18481_length_3060_cov_194.194	3060		0	0.427364	0	0	0	0	0	0	0	1.00593	0	0	0	0	0	0	0	0	0	0	0	0	0	0	0	0	0	0	0	0	0	0	167.56	57.7176	29.7583	44.7091	11.5221	4.91609	8.33411	20.1281	10.6046	9.15839	42.3499	31.0642	45.5152	41.2865	34.6301
NODE_40283_length_1840_cov_45.864	1840		0	0	0	0	0	0	0	0	0	0	0	0	0	0	0	0	62.9539	10.6839	25.837	14.4038	15.3228	25.1881	5.80363	36.2061	11.7596	12.061	5.27426	18.9875	8.19515	18.3295	23.8333	0	4.84041	38.825	22.9459	0	1.9885	0	1.09127	20.5218	4.05363	0	10.1385	7.15013	18.0623	21.2693	19.483
NODE_40840_length_1823_cov_155.271	1823		0	0	0	0	0	0	0	0	0	0	0	0	0	0	0	0	4.73465	15.625	78.6033	21.4662	24.8773	15.7425	22.6153	37.126	32.0223	19.7753	25.9042	35.3782	16.8153	16.9081	40.5713	2.34826	0	0	0	0	0	0	0	0	0	0	0	0	0	0	0
NODE_67_length_50512_cov_115.48	50512		0	6.02335	0	0	0	0	0	0	0	0	43.9012	26.6911	1.70033	0	0	0	0	0	0	0	0	0	0	0	0	0	0	0	0	0	0	0	0	63.668	59.4428	157.397	0	0	0	0	0	0	3.29286	24.2769	15.0449	0	0
NODE_27476_length_2348_cov_34.7897	2348		0	0	0	0	273.58	0	0	0	0	0	0	0	0	0	0	0	0	0	0	0	12.5905	12.8211	0	0	0	0	0	0	0	22.3767	0	0	0	16.1958	4.83828	0	0	0	0	0	0	0	31.3727	12.1207	0	0	19.5785
NODE_49690_length_1613_cov_101.82	1613		0	0	0	0	0	0	0	0	0	0	0	0	0	0	0	0	0	12.3029	21.8613	5.30282	0.948115	2.79486	0	8.86346	3.82444	4.11644	7.03704	5.12902	0	3.24592	16.5815	0	0	72.1438	26.7001	0	1.59433	0	0	17.5378	7.00176	2.36837	19.2224	12.8007	18.9064	108.035	18.5053
NODE_206_length_39789_cov_135.072	39789		0	0	0	0	0	3.03412	0	0	7.85913	0	0	0	0	0	0	0	0	24.1352	6.57345	29.4688	2.87423	6.17817	15.7004	13.3357	39.7497	31.5616	44.7397	13.9023	120.211	7.13219	32.4231	6.35274	0	0	0	0	0	0	0	0	0	0	0	0	0	0	0
NODE_31564_length_2148_cov_103.193	2148		0	0	0	0	0	0	0	0	0	0	0	0	0	0	0	0	1.82231	9.0397	5.83221	16.9301	2.50919	2.014	7.60293	9.34392	19.8436	6.02095	8.82771	16.0468	5.93299	0	14.9762	0	85.2204	26.6609	14.9614	60.3372	0	0	3.51838	7.42744	8.89219	7.5915	12.5818	51.4368	30.7423	22.2902	23.7501
NODE_3041_length_10058_cov_98.922	10058		4.51804	7.19085	0	0	46.9559	10.9142	0	3.50727	5.99306	1.38079	6.68057	7.81828	0	11.0909	45.088	258.483	0	0	0	0	0	0	0	0	0	0	0	0	0	0	0	0	0	0	0	0	0	0	0	0	0	0	0	0	0	0	0
NODE_11549_length_4186_cov_167.921	4186		0	0	0	0	0	0	0	0	0	0	0	0	0	0	0	0	43.0027	12.1629	50.5027	65.428	10.3364	9.93429	53.925	24.6515	50.2414	21.0628	8.82817	17.0837	37.4101	6.80215	34.3454	1.87879	0	0	0	0	0	0	0	0	0	0	0	0	0	0	0
NODE_53194_length_1546_cov_173.774	1546		0	0	0	0	0	0	0	0	0	0	0	0	0	0	0	0	4.32399	2.74886	5.85805	1.39254	1.03144	1.34457	2.60645	8.11462	0	5.45455	0	2.59023	3.11825	2.44694	10.5725	0	339.486	65.4679	11.9224	5.80381	3.35664	2.20822	3.76053	38.607	8.32213	6.65229	53.6949	28.7603	30.7276	61.3624	26.2677
NODE_34342_length_2031_cov_95.8109	2031		0	0	0	0	0	0	0	0	0	0	0	0	0	0	0	0	18.0306	8.53926	35.1212	88.3101	6.89622	8.11269	76.3466	20.9695	66.0287	20.0516	8.63426	10.1668	31.6965	3.01734	18.5909	1.02117	0	0	0	0	0	0	0	0	0	0	0	0	0	0.929263	0
NODE_5455_length_6948_cov_171.89	6948		39.7041	0	0	2.15432	0	0	0	0	0	2.58303	0	0	0	0	0	16.394	0	0	0	0	0	0	0	0	0	0	0	0	0	0	0	0	95.4877	69.23	41.1736	1.628	0	0.79097	2.43853	57.3391	7.35566	1.14936	12.6968	46.8659	49.914	56.0421	27.9412
NODE_33916_length_2048_cov_79.937	2048		0	0	0	0	0	0	0	0	0	0	0	0	0	0	0	0	0	6.45628	0	0	1.26925	26.7108	0	78.064	0	0	0	0	0	18.3588	0	0	0	38.2099	0	0	2.49449	13.6561	25.9096	27.0784	0	4.54305	31.0877	5.60782	7.94309	56	22.6971
NODE_1444_length_16099_cov_157.569	16099		0	0	0	0	0	0	0	0	0	0	0	0	0	0	0	0	0	0	0	0	0	0	0	0	0	0	0	0	0	0	0	0	25.2804	72.7932	29.3769	8.33199	3.17118	1.39719	4.35474	34.2013	14.2118	7.9812	33.6853	34.6383	37.688	55.8813	50.3127
NODE_23176_length_2627_cov_126.148	2627		0	0	0	0	0	0	0	0	0	0	0	0	0	0	0	0	0	0	0	0	0	0	0	0	0	0	0	0	0	0	0	0	9.75185	48.3792	49.7138	18.5895	10.0736	1.90309	1.319	29.7405	11.6854	5.01296	43.3267	41.6945	61.151	19.3414	30.7149
NODE_37244_length_1930_cov_129.024	1930		0	0	0	0	0	0	0	0	0	0	0	0	0	0	0	0	9.30083	17.5706	49.5697	33.7931	20.7698	16.2093	50.6297	18.2125	15.9252	27.5452	19.6142	50.7619	6.14398	16.8391	23.8675	0	0	7.10112	0	0	0	0	0	3.32178	0	0	5.69826	0	5.65605	4.68276	7.53646
NODE_40234_length_1841_cov_132.388	1841		0	0	0	0	0	0	0	0	0	0	0	0	0	0	0	0	10.5786	12.8478	25.7615	40.3679	10.4325	18.5983	71.3855	33.2574	26.6596	15.5536	38.2655	26.4601	22.9675	8.60026	48.5602	1.5281	0	0	0	0	0	0	0	0.642561	0	0	0	1.50369	0	0	0
NODE_13335_length_3794_cov_115.32	3794		0	0	0	0	0	0	0	0	0	0	0	0	0	0	0	0	0	0	0	0	0	0	0	0	0	0	0	0	0	0	0	0	0	74.2826	72.7404	2.48497	0	0.578732	0	17.4263	18.6955	0	3.64344	65.4638	76.8731	33.064	17.4847
NODE_3173_length_9747_cov_139.781	9747		0	0	0	0	0	0	0	0	0	0	0	0	0	0	0	0	2.28817	7.52895	51.7397	12.1898	26.6393	18.6156	35.0676	24.8575	14.2457	21.4051	44.5718	46.4118	11.5318	12.9003	43.853	0	0	4.48273	1.31724	5.1177	0	0	0	1.60903	0	0	4.06518	2.63844	2.52687	4.53813	2.78502
NODE_8965_length_4995_cov_144.011	4995		0	0	0	0	0	0	0	0	0	0	0	0	0	0	0	0	41.7772	11.2623	34.4955	93.6916	9.24151	6.4712	81.9332	14.0185	68.458	19.2427	10.1074	9.1452	21.4904	4.2195	13.6737	0.833784	0	0	1.94233	0	0	0	0	0	0	0	0	0	0	0	0
NODE_29852_length_2228_cov_123.976	2228		0	0	0	0	0	0	0	0	0	0	0	0	0	0	0	0	33.7925	17.3656	42.3849	36.8379	12.6682	7.6865	46.7122	45.458	29.7234	39.0726	17.7082	23.0832	30.114	11.7704	21.995	1.23983	2.42348	5.97855	1.72017	0	0	0	0	1.22672	0	0	7.19244	0.922534	0	0	2.10644
NODE_44036_length_1739_cov_141.14	1739		0	0	0	0	0	0	0	0	0	0	0	0	0	0	0	0	8.91689	13.537	21.3932	10.5181	12.8774	12.9724	33.3683	43.8579	21.7507	20.2243	27.3003	84.7878	22.2318	18.643	52.5359	0	0	3.04747	0	0	0	0	0	0	0	0	1.74299	2.00367	0	0	0
NODE_44344_length_1731_cov_168.355	1731		0	0	0	0	0	0	0	0	0	0	0	0	0	0	0	0	0	0	0	4.43965	2.20748	1.36646	2.24471	0	2.10926	0	0	0	3.11484	0.924998	0	0	67.0717	32.4111	36.6523	105.642	2.49686	1.81101	2.91262	19.3422	7.84186	6.81598	26.705	30.3849	22.5356	34.8026	24.2804
NODE_39378_length_1866_cov_107.19	1866		0	0	0	0	0	0	0	0	0	0	0	0	0	0	0	0	5.83359	8.69394	41.6955	33.3459	10.4666	15.4822	39.2061	15.1951	29.0714	10.5846	18.88	49.9004	21.4364	9.66725	56.6059	0	5.31053	6.28991	2.08083	7.39259	0	0	0	3.33487	1.29343	0	0	3.69825	3.89349	5.00601	9.18998
NODE_47350_length_1662_cov_68.0599	1662		0	0	0	0	0	0	0	0	0	0	0	0	0	0	0	0	0	10.7813	24.0499	40.9153	6.96104	6.04021	42.7493	15.6175	35.8754	12.7931	5.4525	17.092	23.9874	3.69404	18.6996	0	35.7247	18.3677	4.98097	18.2179	0	0	2.23208	6.42035	2.16897	3.48291	1.62966	28.7286	11.8683	7.27399	9.95212
NODE_14308_length_3628_cov_77.3405	3628		0	0	0	0.990543	0	18.9914	0	0	0	0	110.984	136.395	2.05888	0	0	0	0	3.06425	0	22.3001	0	0	7.31737	0	0	0	1.89052	17.5023	47.0582	0	0	0	0	7.14631	0	7.88689	0	0	0	0	4.19281	0	14.3002	0	0	0	0
NODE_7674_length_5554_cov_131.689	5554		0	0	0	0	0	0	0	0	0	0	0	0	0	0	0	0	4.10104	5.29174	15.3544	7.41927	4.62185	5.4414	14.1101	3.82513	7.95585	14.3036	3.01828	4.53463	3.56989	2.72465	11.0901	0	31.7489	42.6061	29.8528	27.5802	1.81025	1.3575	6.18259	8.5586	8.54534	0	4.49849	51.5675	27.0464	35.2741	16.9101
NODE_5482_length_6925_cov_145.601	6925		0	0	0	0	0	0	0	0	0	0	0	0	0	0	0	0	0	6.32578	20.3397	17.5519	8.48798	5.98802	22.6779	10.2544	7.33023	16.8671	22.6622	35.8454	8.59313	7.33389	38.773	0	10.9186	28.7926	8.0348	0	3.01575	0.928543	1.67105	17.8022	2.8864	0	23.3104	13.562	10.7548	43.173	13.8436
NODE_39719_length_1856_cov_168.407	1856		3.98529	0	0	0	0	0	0	0	0	2.42435	0	0	0	0	0	0	17.7757	1.74828	11.6553	3.47225	7.00679	6.64546	3.21583	10.3669	5.85172	11.6608	7.43871	2.7774	8.78354	13.494	5.23044	1.01487	372.905	30.7051	36.0663	9.053	6.16096	2.3882	6.57829	40.6863	9.96657	9.31212	8.80695	23.5169	24.1469	27.9677	37.1206
NODE_24266_length_2545_cov_178.684	2545		0	0	0	0	0	0	0	0	0	0	0	0	0	0	0	0	12.4185	17.0776	40.7559	46.3127	18.7866	25.8323	60.0998	12.7007	36.5817	40.842	5.31577	14.5506	31.8583	6.3331	19.9665	2.14814	9.53168	2.994	1.4781	2.28951	0	0	0	0	0	0	0	4.80169	0	3.34853	3.49253
NODE_43967_length_1741_cov_145.037	1741		22.2532	0	0	0	0	0	0	0	0	2.40626	0	0	0	0	0	13.3201	9.47428	7.50684	24.3014	21.5552	8.47465	9.30025	21.8965	4.87846	24.7803	21.9067	5.50876	16.1592	17.1387	4.16596	14.9169	0	31.5745	18.7458	23.426	12.8706	0.51651	0	2.50923	8.42714	6.21618	0.936249	5.24981	23.7556	17.9088	28.2131	9.03572
NODE_22661_length_2666_cov_211.918	2666		0	0	0	0	0	0	0	0	0	0	0	0	0	0	0	0	17.3225	9.76853	45.2329	30.6376	12.3393	9.15239	33.6369	33.9025	19.6038	26.5165	10.9456	27.7736	31.8624	12.0498	43.9029	2.50312	1.8151	12.1522	3.30481	1.92219	1.24953	0	0	4.4393	1.41417	0	0	7.4949	6.22849	5.89651	3.63279
NODE_3052_length_10033_cov_135.716	10033		0	0	0	0	0	0	0	0	0	0	0	0	0	0	0	0	0	0	0	0	0	0	0	0	0	0	0	0	0	0	0	0	9.93048	52.2383	34.405	10.431	7.37105	2.43986	3.38816	21.5553	10.8123	8.22323	49.5975	26.8298	58.0334	57.035	39.0062
NODE_15444_length_3454_cov_157.265	3454		0	0	0	0	0	0	0	0	0	0	0	0	0	0	0	0	40.4343	10.8148	52.8	10.4253	38.7367	40.3972	3.50966	47.9466	4.37635	12.7083	16.3257	25.9096	13.9805	39.2743	32.7011	2.72732	0	4.74491	3.82668	0	0.564445	0	0	5.67564	1.63771	0.979152	4.47683	2.95457	0	7.40112	10.2163
NODE_28452_length_2299_cov_72.3439	2299		0	0	0	0	0	0	0	0	0	0	0	0	0	0	0	0	0	0	0	0	0	0	0	0	0	0	0	0	0	0	0	0	30.0545	30.7816	67.4465	98.5582	3.4895	2.29494	3.33081	13.4373	17.133	2.17593	12.8799	43.1299	34.9977	14.3548	15.5904
NODE_36903_length_1941_cov_143.536	1941		0	0	0	0	0	0	0	0	0	0	0	0	0	0	0	0	28.1547	15.1796	54.2089	24.8925	13.959	15.06	40.3399	52.5388	20.7657	20.4516	18.4701	41.1175	15.3745	17.5416	35.2117	2.86717	0	1.00337	0	0	0	0	0	0.884682	0	0	0	0.840914	3.72813	2.77246	1.4398
NODE_34064_length_2042_cov_153.3	2042		0	0	0	0	0	0	0	0	0	0	0	0	0	0	0	0	4.0891	5.44213	43.0159	20.3021	7.08828	8.12409	88.9571	23.8677	53.3	8.22943	11.3399	14.4042	34.5649	3.89189	29.066	1.54348	0	8.61112	0	2.09239	0	0	1.00963	2.8814	0.918516	0	3.96423	8.49004	2.06256	4.50183	9.22029
NODE_176_length_41421_cov_167.902	41421		1.85292	75.9108	0	0.971272	3.02508	46.2587	0	16.7729	57.4192	22.1549	45.8381	31.2205	0	11.4308	68.3385	16.8717	0	0	0	0	0	0	0	0	0	0	0	0	0	0	0	0	0	0	0	0	0	0	0	0	0	0	0	0	0	0	0
NODE_86_length_47682_cov_137.7	47682		0	0	0	0	0	0	0	0	0	0	0	0	0	0	0	0	0	0	0	0	0	0	0	0	0	0	0	0	0	0	0	0	31.3848	83.8263	33.8269	4.37093	3.4117	2.99581	3.02011	30.9226	6.22211	2.39821	36.7663	28.7741	50.7467	44.3333	46.3161
NODE_21839_length_2731_cov_91.5588	2731		0	0	0	0	0	0	0	0	0	0	0	0	0	0	0	0	0	0.920514	0	3.26981	0	0	3.85794	0	2.12138	2.31892	0	0	1.33183	0	0	0	44.5863	35.5076	41.9019	89.8936	2.43374	1.92955	5.97999	9.84496	7.12764	0	12.5417	60.4263	27.1068	26.8335	16.5451
NODE_9024_length_4977_cov_148.552	4977		0	0	0	0	0	0	0	0	0	0	0	0	0	0	0	0	0	17.6885	31.9145	45.4248	4.97459	6.09224	70.1264	13.5036	36.5391	29.6257	3.63023	42.6167	59.2335	0.874765	19.4135	0	0	2.10895	2.59467	0	0	0	0	0	0	0	0	2.73139	2.76775	1.99029	0
NODE_3527_length_9098_cov_141.445	9098		0	0	0	0	0	0	0	0	0	0	0	0	0	0	0	0	4.13042	5.73806	21.3985	17.4111	10.592	6.91164	16.8002	11.3907	25.5615	21.46	21.9933	81.0782	12.0466	23.7379	102.175	0	0	3.82588	0	0	0	0	0	1.88259	0	0	1.95028	1.74793	3.62526	3.21792	0
NODE_430_length_31670_cov_163.363	31670		2.87001	126.994	0	0	13.4181	69.061	0	21.9995	17.7703	28.7214	40.5566	10.4383	0.839117	13.7398	33.2409	14.0158	0	0	0	2.49181	0	0	0	0	0	0	0	0	1.12744	0	0	0	0	0	0	0	0	0	0	0	0	0	0	0	0	0	0
NODE_4629_length_7683_cov_141.52	7683		0	0	0	0	0	0	0	0	0	0	0	0	0	0	0	0	0	1.42552	12.8834	1.67963	2.89802	4.39136	5.19301	9.75807	2.7279	2.10911	3.80847	6.99321	0	2.18576	8.61422	0	0	44.5982	23.7949	1.36623	11.2915	2.89586	3.34067	23.2977	8.0144	3.60432	44.5197	18.5078	52.128	48.0545	27.9125
NODE_5368_length_7003_cov_114.18	7003		12.1207	0	0	0	0	0	0	0	0	1.99291	0	0	0	0	0	8.67162	0	3.54581	20.0272	15.8719	17.9189	14.2565	17.6153	11.5071	15.7802	44.8272	14.1421	33.4582	21.6996	13.1155	45.0637	0	3.39217	18.8111	5.70963	4.7926	0.794024	0	2.16631	6.26103	2.00476	0	8.89065	7.86732	15.0912	11.6733	3.79233
NODE_40395_length_1837_cov_48.1953	1837		0	0	0	0	0	0	0	0	0	0	0	0	0	0	0	0	20.1155	17.9202	28.5541	27.9703	12.6025	12.8116	52.8307	38.0976	32.2156	10.9643	29.4359	28.6817	24.7878	13.7941	22.5732	0	30.8027	6.01666	4.81103	1.16046	0	0	0	4.31264	0	0	3.70841	3.68817	5.73494	5.77936	2.53756
NODE_42407_length_1780_cov_161.753	1780		0	0	0	0	0	0	0	0	0	0	0	0	0	0	0	0	14.6705	15.6477	31.7702	47.2604	17.1251	17.4164	41.5825	18.5634	30.8991	9.1095	21.7383	46.9811	28.4095	10.3885	36.3558	0	2.95967	2.00186	2.58785	2.01577	0	0	0	2.24007	1.20603	0	0	8.57639	2.12294	0	0
NODE_11470_length_4206_cov_140.003	4206		0	0	0	0	0	0	0	0	0	0	0	0	0	0	0	0	0	0	0	0	0	0	0	0	0	0	0	0	0	0	0	0	2.57408	25.4834	33.2596	7.26311	8.77067	2.72933	3.19277	22.1083	14.6878	10.5524	64.171	35.4314	79.368	48.9873	14.6076
NODE_9010_length_4981_cov_82.9411	4981		0	0	0	0	0	0	0	0	0	0.962606	0	0	0	0	0	0	0	0	1.2974	0	0	0	0	0	0	0	0	0	0	0	0	0	16.1044	59.8282	33.9158	7.82074	13.1406	2.97023	5.41175	23.5517	9.19959	5.816	48.382	30.5508	57.9556	36.6782	28.3491
NODE_21732_length_2740_cov_173.475	2740		0	0	0	0	0	0	0	0	0	0	0	0	0	0	0	0	23.8355	11.4991	91.003	21.7006	19.824	20.65	6.73359	39.7002	36.965	12.351	23.909	36.9549	26.3789	17.3821	24.6417	0	0	2.8847	0	0	0	0	0	0.951478	0	0	0	0	0	0	0
NODE_2781_length_10624_cov_29.1175	10624		0	0	0	0	0	0	0	0	0	0	0	0	0	393.49	0	0	0	0	0	0	0	0	0	0	0	0	0	0	0	0	0	0	0	0	0	0	0	0	0	0	0	0	0	0	0	0	0
NODE_14491_length_3599_cov_171.667	3599		0	0	0	0	0	0	0	0	0	1.31148	0	0	0	0	0	0	39.7885	15.0943	48.0714	22.0305	14.633	11.9315	34.9667	40.613	18.9486	26.3358	14.6814	16.06	13.4845	8.25437	22.4263	0	34.9206	19.3551	9.62817	2.56675	0.944956	0	1.09632	8.90735	0	0	2.00141	4.96359	7.94793	11.7603	15.3124
NODE_46155_length_1688_cov_130.039	1688		0	0	0	0	0	0	0	0	0	6.44756	0	0	0	0	0	0	35.4806	9.75747	10.1683	12.6989	40.517	37.6061	10.109	33.0832	9.70397	1.33488	20.5612	13.1649	6.85332	41.8479	28.7793	0	3.2677	14.9127	16.9874	2.00513	2.2773	0	1.41134	15.9992	4.72888	2.7318	2.71479	4.13553	7.28229	12.1493	20.426
NODE_33045_length_2083_cov_4.68149	2083		0	1.42095	0	0	0	0	0	1.72243	1.07999	0	0	0	0	0	1.62512	0	0	0	0	0	0	0	0	0	0	0	0	0	0	0	0	0	43.4404	62.313	37.1258	4.39304	4.05929	1.46759	4.42797	29.6347	6.37285	2.51216	30.3927	33.8938	46.5587	59.687	37.834
NODE_27022_length_2375_cov_66.1908	2375		0	0	0	0	0	0	0	0	0	0	0	0	0	0	0	0	0	0	4.9168	3.00332	1.21167	0	2.87424	0	1.33279	2.00973	0	0	0	0	0	0	41.1758	54.2294	41.0902	40.014	1.94811	0	6.23453	13.8843	11.2274	1.96576	13.1467	51.991	33.062	41.6869	33.16
NODE_23929_length_2569_cov_115.407	2569		0	0	0	0	0	0	0	0	0	0	0	0	0	0	0	0	0	0	3.78228	1.96003	0	0	0	4.09449	0	0	0	0	0	0	0	0	3.61916	71.2909	24.8676	12.563	9.06354	1.79315	2.93667	22.4033	9.03346	11.2591	73.1453	28.943	38.259	32.4646	26.0695
NODE_13540_length_3754_cov_144.982	3754		0	0	0	0	0	0	0	0	0	0	0	0	0	0	0	0	3.26405	11.2824	36.7777	22.2607	8.52419	6.64501	76.8518	31.494	38.8832	5.49171	12.0708	23.9075	36.9191	4.46427	20.0051	0	0	14.0906	4.38208	2.96182	0	0.999387	0	3.80647	0	1.12605	4.59505	10.5683	0	6.87727	7.11912
NODE_6335_length_6298_cov_126.703	6298		0	0	0	0	0	0	0	0	0	0	0	0	0	0	0	0	0	0	0	0	0	0	0	0	0	0	0	0	0	0	0	0	48.1923	40.7546	35.3024	39.7873	2.67028	1.20663	6.14904	13.9238	11.7225	1.24419	8.36273	59.1067	37.0264	48.4486	24.6676
NODE_30109_length_2216_cov_49.2336	2216		0	0	0	0	0	0	0	0	0	0	0	0	0	0	0	0	0	3.93964	3.38336	26.6058	4.14911	6.54288	21.7699	10.3976	27.6263	3.75297	11.2156	8.75942	8.51094	2.83966	16.2069	0	52.3659	24.1242	11.7177	81.261	0	2.10938	4.41907	10.2319	3.55332	3.33679	13.046	17.7404	19.5533	18.4003	12.3671
NODE_41412_length_1807_cov_101.392	1807		0	0	0	0	0	0	0	0	0	0	0	0	0	0	0	0	2.99925	18.8523	12.226	3.84005	4.51093	6.53014	19.8859	40.709	19.1891	12.7332	17.2671	41.6668	9.09012	14.5802	21.2986	0	35.9244	17.2735	0	12.6936	0	0	3.01049	6.66986	3.95068	3.41296	8.76966	19.7374	22.0324	15.3879	23.3892
NODE_41514_length_1804_cov_86.0221	1804		0	0	0	0	0	0	0	0	0	0	0	0	0	0	0	0	9.41837	11.467	21.0662	42.9315	19.6945	18.1908	48.8016	14.887	35.5875	10.0293	22.2324	39.5184	25.7133	17.4796	35.4768	0	6.19252	5.98091	0.855108	2.15472	0	0	0	1.92779	1.19818	0	0	6.32634	0	0.932445	2.1255
NODE_15713_length_3418_cov_117.778	3418		6.94864	0	0	0	0	0	0	0	0	0.934829	0	0	0	0	0	0	19.561	19.0561	46.9772	25.9198	13.6823	15.4244	34.4038	33.3359	13.7401	17.3956	10.0329	26.4918	11.5949	7.69862	29.4383	0.858247	66.4147	19.4005	7.14197	3.99547	1.3191	0.991376	1.38212	7.90318	2.70488	0	1.50216	4.04704	6.80578	14.8302	9.34103
NODE_43969_length_1741_cov_56.8922	1741		0	0	0	0	0	0	0	0	0	0	0	0	0	0	0	0	0	0	2.34893	0	0	0	0	0	0	0	0	0	0	0	0	0	22.9086	47.8206	33.2156	6.88931	13.5215	3.00551	3.46211	23.7876	8.38034	3.90122	60.0784	29.0642	55.552	42.0057	21.9705
NODE_11099_length_4305_cov_148.663	4305		0	65.5355	0	0.729707	35.6096	45.6408	0	5.41176	18.9386	8.93715	94.0553	74.2156	0	0.60106	33.3383	6.33254	0	0	0	0	0	0	0	0	0	0	0	0	0	0	0	0	0	0	0	0	0	0	0	0	0	0	0	0	0	0	0
NODE_28161_length_2313_cov_23.3984	2313		0	389.163	0	0	0	0	0	0	0	0	0	0	0	0	0	0	0	0	0	0	0	0	0	0	0	0	0	0	0	0	0	0	0	0	0	0	0	0	0	0	0	0	0	0	0	0	0
NODE_8055_length_5364_cov_124.76	5364		0	0	0	0	0	0	0	0	0	0	0	0	0	0	0	0	0	0	0	0	0	0	0	0	0	0	0	0	0	0	0	0	95.6726	76.0373	24.8687	4.55941	4.38084	3.29521	4.74191	37.3395	4.13813	5.12115	44.5115	23.0736	50.1063	71.6911	23.5256
NODE_23389_length_2611_cov_203.333	2611		0	0	0	0	0	0	0	0	0	0	0	0	0	0	0	0	76.7848	6.42163	5.02927	3.14069	31.0291	40.574	3.05731	35.7047	3.63168	6.99622	23.8096	2.45939	3.07074	34.2012	6.74446	0.764175	232.559	13.5176	13.7032	5.855	0.895155	0.574102	5.22045	15.3946	5.05713	6.09735	6.41131	35.2323	12.7576	18.1245	26.623
NODE_10182_length_4578_cov_87.5873	4578		0	0	0	0	0	0	0	0	0	0	0	0	0	0	0	0	0	0	0	0	0	0	1.88164	0	0	0	0	0	0	0	0	0	5.60114	58.2334	24.5616	0	4.11401	1.22287	3.12893	41.0558	4.34932	4.34299	38.8782	21.6663	41.2777	68.8579	52.6703
NODE_510_length_29097_cov_100.826	29097		0	239.077	0	0	6.98179	30.7107	0	9.63045	17.1551	0	45.7142	5.81782	0	0	2.41205	31.0128	0	0	0	0	0	0	0	0	0	0	0	0	0	0	0	0	0	0	0	0	0	0	0	0	0	0	0	0	0	0	0
NODE_49519_length_1616_cov_124.161	1616		0	0	0	0	0	0	0	0	0	0	0	0	0	0	0	0	0	24.0189	39.4567	35.9682	15.7962	14.3879	49.4862	60.3412	19.2234	25.547	30.7433	26.6014	10.3644	11.1946	24.7739	0	0	0	0	0	0	0	0	0	0	0	0	0	0	0	0
NODE_24071_length_2559_cov_65.8146	2559		6.69901	0	0	0	0	0	0	0	0	0.789741	0	0	0	0	0	0	243.729	17.9772	24.0779	12.0354	65.6027	56.8154	9.97837	16.1319	15.6053	5.72053	13.407	6.03876	4.1975	54.9344	7.6601	0	8.1482	6.07988	19.4789	12.3305	0	0	0	11.4102	3.87387	0	1.56713	5.95945	3.86783	3.86327	6.96187
NODE_48802_length_1631_cov_90.1237	1631		11.2484	0	0	0	0	0	0	0	0	1.67938	0	0	0	0	0	3.9092	1.92827	6.18143	21.1903	13.6682	13.3608	11.1271	43.3371	13.6035	19.8884	46.2911	12.9795	46.8497	21.0497	9.30649	43.0612	0	0	8.93474	6.02662	0	0	0	0	5.76146	0	0	4.48579	5.85865	9.67093	11.3711	0
NODE_20886_length_2819_cov_142.673	2819		0	0	13.6841	3.79388	110.216	55.2019	17.386	0	0	0	0	49.9886	7.72701	0	0	11.7203	0	7.59516	0	0	15.5075	10.1784	2.4649	0	0	0	2.78585	1.00017	2.29967	0	0	0	0	10.217	6.38886	54.2469	0	0	3.65665	0	0	0	0	0	0	0	0
NODE_19295_length_2974_cov_124.832	2974		0	0	0	0	0	0	0	0	0	0	0	0	0	0	0	0	1.81518	11.6013	24.414	89.7203	7.84422	11.2982	46.978	20.1309	46.6186	23.1284	3.33071	37.5032	44.6184	3.51349	14.1951	0	0	0	0	0	0	0	0	0	0	0	0	0	0	0	0
NODE_29943_length_2224_cov_133.203	2224		0	0	0	0	0	0	0	0	0	0	0	0	0	0	0	0	0	5.00495	5.37578	4.68914	3.08204	4.90574	4.93438	8.82702	3.24316	4.99526	3.33947	6.50313	2.255	2.2329	10.6848	0	13.0765	76.7275	12.0344	4.83498	3.51945	0.923986	1.83999	21.1138	7.41596	5.28344	38.4703	17.3454	37.4795	33.1599	46.6535
NODE_11081_length_4310_cov_130.981	4310		0	0	0	0	2.04069	7.72423	0	0	2.61721	3.44761	2.17338	7.8354	0	0	0	64.6481	0	4.16465	0	0	0	0	5.01276	2.24422	85.112	1.11348	11.3122	15.7149	106.902	0.925218	28.5556	4.73095	0	0	5.37342	0	0	0	0	0	0	0	2.14259	0	0	12.8878	0
NODE_10004_length_4639_cov_110.884	4639		0	0	0	0	0	160.476	0	0	0	0	0	0	0	0	0	0	0	0	0	0	0	0	36.1744	0	0	0	0	0	37.726	0	37.6367	0	0	19.999	0	0	0	0	1.06085	8.75351	5.78546	0	0	20.261	0	0	11.0632
NODE_23188_length_2626_cov_46.1501	2626		2.15677	0	0	0	0	0	0	0	0	0	0	0	0	0	0	0	0	0	0	0	0	0	0	0	0	0	0	0	0	0	0	0	18.7391	85.0743	31.5924	10.3109	3.60191	0.994683	1.33788	28.5192	5.22791	2.94849	34.7694	36.8277	38.5318	51.3445	36.3398
NODE_21181_length_2790_cov_151.981	2790		0	0	0	0	0	0	0	0	0	0	0	0	0	0	0	0	0	1.30801	11.3572	4.09795	9.99779	6.06705	9.57844	15.4917	7.63092	10.127	7.72209	8.35303	2.91887	6.80689	11.0812	0	6.94917	44.6221	21.7043	24.806	7.17574	1.6591	4.66724	13.9071	8.78154	5.84864	20.2932	24.6466	25.2664	21.1253	28.476
NODE_38194_length_1900_cov_156.196	1900		0	0	0	0	0	0	0	0	0	0	0	0	0	0	0	0	1.4259	2.27968	21.6041	5.05745	10.7549	4.34203	13.9072	24.9515	16.6119	31.5622	20.4092	63.0032	10.3797	19.4494	110.722	0	0	9.11981	1.12146	0	0	0.674489	0	1.27125	0	1.46041	3.24173	2.4619	3.63178	2.35129	3.39198
NODE_299_length_36231_cov_89.0745	36231		0	0	0	0	0	0	0	0	0	0	0	0	0	0	0	0	0	1.78957	0	12.2113	190.284	58.8966	5.49054	0	0	0	15.9028	74.8578	21.9699	2.12087	0	0	0	0	0	0	0	0	0	0	0	0	0	0	0	0	0
NODE_42915_length_1767_cov_102.911	1767		0	0	0	0	0	0	0	0	0	0	0	0	0	0	0	0	1.89781	14.9584	31.5684	55.9266	9.96986	9.12704	46.4152	9.2955	17.4445	12.147	6.92382	12.7778	15.4881	2.77687	19.3525	1.21108	25.5925	13.1537	15.619	12.4897	1.06908	1.16128	3.06412	4.71745	3.98002	0	0	18.2421	9.99408	6.61114	6.01884
NODE_33649_length_2058_cov_191.243	2058		0	0	0	0	0	0	0	0	0	0	0	0	0	0	0	0	0	0	20.0066	12.7133	11.8361	6.61456	11.588	13.5213	10.3947	22.9528	6.94803	33.6779	7.85867	8.73983	41.5982	0	0	35.3876	12.0637	3.92117	1.45332	0	0.837571	12.746	3.60607	2.01286	37.3059	12.6091	14.8684	27.0659	10.6117
NODE_3085_length_9942_cov_92.348	9942		678.943	0	0	3.3063	0	0.940032	0	0	3.4054	49.0576	0	0	1.31687	0	0	152.486	3.81486	5.98592	9.64452	12.782	2.86182	4.74783	15.6348	9.9017	15.3936	8.62129	6.15899	17.6701	10.5913	2.60645	18.5743	0	2.9572	6.95563	0	0	0	0	0.953239	2.3872	0	0	2.76967	1.668	4.53894	7.54605	4.13231
NODE_14492_length_3599_cov_137.303	3599		5.50531	0	0	0	0	0	0	0	0	0	0	0	0	0	0	0	0	16.6281	42.7349	71.4547	10.411	12.0044	84.5565	8.14466	55.2035	19.7948	14.6823	20.8267	13.3014	3.98188	8.79577	0	0	0	0	0	0	0	0	0	0	0	0	0	0	0	0
NODE_52895_length_1551_cov_139.088	1551		0	0	0	0	0	0	0	0	0	0	0	0	0	0	0	0	0	0	0	0	0	0	0	0	0	0	0	0	0	0	0	0	15.9368	59.8347	45.5509	24.9887	4.42529	2.87146	4.87152	22.1346	4.58071	6.09751	47.8036	37.348	24.8523	36.362	39.5413
NODE_39020_length_1877_cov_68.1714	1877		0	0	0	0	0	0	0	0	0	0	0	0	0	0	0	0	0	11.6486	5.7272	8.31575	2.25058	1.98551	5.86187	10.3009	24.1173	10.1496	12.4633	11.2433	3.04118	0	1.45963	0	70.7285	24.7926	16.8484	61.9591	0.571827	0	4.9831	9.30969	7.24005	1.86581	9.12871	65.4693	24.6885	25.3564	13.0115
NODE_37824_length_1911_cov_135.55	1911		0	0	0	0	0	0	0	0	0	0	0	0	0	0	0	0	0	2.89587	55.1418	50.7967	14.6983	5.41591	0	9.54714	63.0764	46.234	1.55941	94.231	3.69061	3.51658	3.84461	0	0	13.6887	0	0	0	0	0	0	0	0	0	0	0	4.10539	9.49461
NODE_39092_length_1875_cov_115.583	1875		121.232	0	0	0	0	0	0	0	0	6.10293	0	0	0	0	0	6.91257	4.9284	13.1465	63.7339	42.6178	15.4227	13.2719	31.3577	34.1658	43.8801	18.5188	16.2388	26.7404	7.24095	6.21314	28.0951	0	12.5725	2.00452	0	2.19361	0	0.566459	0	0	0	0	2.15773	0	0	1.25555	0
NODE_53121_length_1547_cov_100.161	1547		0	0	0	0	0	0	0	0	0	0	0	0	0	0	0	0	25.4719	19.1752	39.4221	49.2309	8.24041	16.2635	75.6464	22.4362	49.57	13.5212	20.6163	21.4593	27.086	4.17158	14.7019	0	0	0	0	0	0	0	0	0	0	0	0	0	0	0	0
NODE_27891_length_2327_cov_136.936	2327		0	0	0	0	0	0	0	0	0	0	0	0	0	0	0	0	1.75695	13.7554	39.3391	38.1838	22.078	13.4347	33.2912	25.408	35.7111	47.0278	11.2592	40.0212	22.7835	8.45254	28.3063	0	0	1.79743	0	0	0	0	0	0	0	0	0	0	0	0	0
NODE_31334_length_2159_cov_36.9277	2159		0	0	0	0	0.938418	349.138	0	0	2.9806	0	2.67416	0	0	0	2.22086	0	0	0	0	12.089	0	0	3.61611	0	0	0	0	5.85077	0	0	0	0	0	0	1.33139	0	0	0	0	0	0	0	0	0	0	0	0
NODE_29019_length_2271_cov_152.141	2271		0	0	0	0	0	0	0	0	0	0	0	0	0	0	0	0	17.0839	14.4656	47.4795	26.6226	14.5003	14.8436	32.7817	19.8756	19.7424	16.6103	11.0341	46.0738	49.3049	8.82906	37.3986	0	19.1287	2.34926	4.5225	1.61537	0	0	0	1.17055	0	0	0	2.59116	4.01762	2.14041	2.45606
NODE_50262_length_1601_cov_46.2972	1601		0	0	0	0	0	0	0	0	0	0	0	0	0	0	0	0	73.2247	31.4566	29.3201	35.9499	27.6073	37.4006	35.9677	29.6913	28.7788	13.0527	39.4756	26.481	11.42	23.7601	9.06802	0	1.73014	0	0	0	0	0	0	0	0	0	0	0.887834	0	0	0
NODE_23299_length_2619_cov_112.042	2619		0	0	0	0	0	4.28128	0	0	4.32226	0	0	0	0	0	1.93531	0	0	0	0	0	0	0	0	0	0	0	0	0	1.11937	0	0	0	0	44.657	32.7971	109.1	0.867836	0.612904	7.709	16.6943	6.68265	1.71969	4.58919	28.6771	15.2462	36.7492	33.845
NODE_37552_length_1920_cov_72.155	1920		0	0	0	0	0	0	0	227.654	0	0	0	0	0	0	138.899	0	0	0	0	0	0	0	0	0	0	0	0	0	13.2897	0	0	0	0	0	0	0	0	0	0	0	0	0	0	0	0	0	0
NODE_474_length_30468_cov_142.085	30468		0	0	0	0	0	0	0	0	0	0	0	0	0	0	0	0	12.0946	25.4762	35.458	53.5866	10.3865	17.1538	53.6454	16.1631	46.1961	27.1884	17.099	19.7623	33.0592	5.50791	17.4187	1.18725	0	0	0	0	0	0	0	0	0	0	0	0	0	0	0
NODE_4307_length_8018_cov_129.475	8018		4.71228	0	0	0	0	0	0	0	0	0	0	0	0	0	0	2.36198	0	7.29746	25.1596	20.5323	14.1445	13.4721	32.9401	9.93732	18.9403	34.0513	10.6765	34.9083	18.5846	11.8258	53.6734	0	3.20133	12.2035	7.46089	4.34268	0	0	0	5.83899	1.32919	0	6.33853	6.29191	12.1195	8.00916	2.99301
NODE_53823_length_1535_cov_151.851	1535		0	0	0	0	0	32.8699	0	0	10.504	0	0	0	0	0	0	0	0	12.6356	43.9928	76.8768	3.95027	3.18836	18.112	5.92211	19.3817	17.1747	3.99801	21.2936	84.8762	2.43978	11.0964	3.49163	0	0	2.53947	0	0	0	0	0	0	0	0	0.656175	0	0	3.76938
NODE_6970_length_5921_cov_116.854	5921		0	0	0	0	0	0	0	0	0	0	0	0	0	0	0	0	11.6371	12.8346	19.108	62.8822	6.13511	6.91314	60.6472	6.39058	67.9526	29.3429	8.19754	9.69121	11.3314	2.70064	9.79407	0	5.39142	7.40524	4.49124	31.5861	0	0	0	1.43438	0	0	0	4.12536	4.96748	4.31785	2.37893
NODE_2408_length_11640_cov_121.371	11640		0	0	0	0	0	0	0	0	0	0	0	0	0	0	0	0	2.61441	9.84358	31.4938	30.1259	14.6975	13.3803	37.0215	24.3859	34.8081	36.8964	12.7552	42.6377	21.0825	10.6242	52.8811	0	0	3.4287	0	2.67727	0	0	0	0	0	0	0	0	0	0	0
NODE_54573_length_1522_cov_115.534	1522		1.25761	0	0	0	0	0	0	0	0	0	0	0	0	0	0	0	30.7783	20.3001	17.0888	23.4596	16.8122	21.0515	31.1537	26.2124	36.5686	24.8117	33.7104	35.2008	19.2279	13.7101	16.9446	0	83.2862	6.27322	2.59833	6.01655	0	0	1.04246	2.87894	0	0	4.25538	4.71427	3.5876	2.10411	6.82276
NODE_27204_length_2363_cov_158.652	2363		10.3342	0	0	0	0	0	0	0	0	3.57036	0	0	0	0	0	0	32.4284	2.14035	13.847	1.03779	5.02596	8.32849	4.76195	16.0874	4.85099	11.2986	7.80994	11.6532	1.67297	8.80042	5.01643	0	37.1964	50.909	26.9195	5.6499	4.09984	1.13593	3.76546	31.6518	9.03876	7.26584	16.3361	11.0171	15.7433	26.1171	51.3724
NODE_147_length_43094_cov_111.246	43094		0	100.094	0	0.99972	4.91802	6.10722	0	6.08833	46.2067	0	2.39851	6.51169	0	0	70.7964	134.055	0	0	0	0	0	0	0	0	0	0	0	0	0	0	0	0	0	0	0	0	0	0	0	0	0	0	0	0	0	0	0
NODE_15599_length_3434_cov_108.584	3434		0	0	0	0	0	0	0	0	0	0	0	0	0	0	0	0	0	72.445	53.9483	4.43192	11.6142	21.2464	0	46.5681	1.84293	15.7809	29.4198	15.2834	3.68993	23.8388	70.3341	0	0	3.92588	0	0	0	0	0	1.74788	0	0	0	0	0	2.03787	0
NODE_10007_length_4638_cov_131.424	4638		0	0	0	0	0	0	0	0	0	0	0	0	0	0	0	0	0	0	0	0	0	0	0	0	0	0	0	0	0	0	0	0	7.10196	44.8187	34.3037	25.0784	3.616	1.83386	7.0014	21.3083	7.9145	4.33678	34.5051	34.7578	46.9233	41.3254	23.8564
NODE_29922_length_2225_cov_153.735	2225		0	0	0	0	0	0	0	0	0	0	0	0	0	0	0	0	25.9833	13.4111	26.2459	67.3251	15.9337	15.12	42.0267	29.2921	55.3138	25.716	12.1335	22.0276	29.9676	6.37694	16.0436	0	0	0	0	0	0	0.538092	0	0	0	0	0	0	0	0	0
NODE_29664_length_2238_cov_137.006	2238		0	0	0	0	0	0	0	0	0	0	14.7286	19.8824	0	64.0153	108.806	32.7794	0	0	0	0	0	0	36.7599	0	0	0	0	0	25.555	0	40.9196	1.43125	0	0	0	0	0	0	0	0	0	0	3.77289	0	0	0	28.4671
NODE_25940_length_2440_cov_135.922	2440		0	0	0	0	0	0	0	0	0	0	0	0	0	0	0	0	4.47857	24.4406	28.103	24.6538	14.2305	26.8497	31.5308	38.0129	23.9661	16.0145	69.5138	20.2464	26.9899	16.4024	15.8905	0	0	0	0	0	0	0	0	0	0	0	0	0	0	0	0
NODE_36740_length_1946_cov_83.4541	1946		0	0	0	0	24.3856	0	0	0	0	0	0	0	0	108.301	0	217.22	0	0	0	0	0	0	0	0	0	26.8481	0	0	0	0	0	0	0	0	0	0	0	0	0	0	0	0	0	0	0	0	0
NODE_51711_length_1574_cov_168.996	1574		0	0	0	0	0	0	0	0	0	0	0	0	0	0	0	0	4.87747	33.4554	4.94701	9.01322	20.5819	18.6776	5.13944	8.1097	0	1.24187	12.3616	0	11.6834	12.3901	12.9483	0	29.294	1.30823	47.793	40.2327	0	0.856229	5.80577	17.0369	13.1007	0	1.74331	33.1897	13.3206	0	2.67093
NODE_507_length_29174_cov_157.548	29174		0	0	0	0	0	0	0	0	0	0	0	0	0	0	0	0	91.825	16.3276	37.2099	57.2827	7.67928	10.2707	59.9568	5.86006	55.9685	29.2183	7.06817	18.9581	41.3384	3.16561	17.5164	1.38598	2.60487	1.37086	1.86321	0	0	0	0	0	0	0	0	3.93616	0	0	0
NODE_22134_length_2705_cov_72.0671	2705		0	0	0	0	0	0	0	0	0	0	0	0	0	0	0	0	0	0	0	0	0	0	0	0	0	0	0	0	0	0	0	0	26.803	31.8193	92.5564	35.6928	3.06054	1.27732	3.81921	11.2935	16.0355	2.25443	8.80206	51.7001	35.0358	16.4393	19.685
NODE_17355_length_3190_cov_164.117	3190		0	0	0	0	0	0	0	0	0	6.95545	0	0	0	0	0	0	31.6429	12.6261	14.2361	10.1242	33.851	38.7782	14.6361	31.4414	16.3554	0	24.5894	9.33727	8.66293	49.5241	39.111	0	0	9.10312	3.3076	6.58	0.685174	0	2.05846	4.76265	1.85932	5.5892	1.38915	2.48733	7.763	6.30958	13.8239
NODE_12176_length_4032_cov_135.534	4032		3.34254	0	0	0	0	0	0	0	0	0	0	0	0	0	0	0	3.19175	18.4757	34.1272	72.3845	7.55067	13.0183	80.6036	6.56179	51.3802	15.4607	13.8211	21.5846	14.957	1.75008	14.901	1.35912	0	1.40749	0	2.2453	0	0	0	0	0	0	0	2.06968	0	2.19856	0
NODE_16637_length_3282_cov_161.645	3282		0	0	0	0	0	0	0	0	0	0	0	0	0	0	0	0	0	18.6774	24.9054	39.9645	4.06957	8.12289	76.8794	8.89941	50.2359	20.7737	4.98396	33.8897	68.1469	0	11.2053	1.09292	0	1.37071	0	0	0	0	0	0	0	0	0	0.88828	0	1.22431	0
NODE_28948_length_2275_cov_11.7044	2275		0	0	0	0	0	0	0	0	0	0	0	0	0	0	0	0	0	0	0	0	0	0	0	0	0	0	0	0	8.63712	0	0	0	0	0	10.2941	92.4448	0	0	4.22381	4.68187	6.96728	0	0	0	0	94.7838	97.0482
NODE_5399_length_6982_cov_32.372	6982		0	0	0	0	0	1.5548	0	0	0.617319	0	0	0	0	368.26	0	1.38995	0	0	0	0	0	0	0	0	0	0	0	0	0	0	0	0	0	0	0	3.45297	0	0	0	0	0	0	0	0	0	0	0
NODE_38912_length_1880_cov_51.3702	1880		0	0	0	0	0	0	0	0	0	0	0	0	0	0	0	0	17.9136	16.1966	32.0321	29.93	8.90991	9.88616	25.8115	47.8396	23.4026	22.5566	24.6095	25.7059	17.2592	9.01258	33.2516	0	14.2614	10.6821	0	0	0	0	0	6.12027	1.95537	1.71783	6.35644	4.78697	0	7.41342	2.05135
NODE_29328_length_2254_cov_148.68	2254		0	0	0	0	0	0	0	0	0	0	0	0	0	0	0	0	48.7581	19.1028	33.5288	47.6809	12.4341	11.4842	57.0153	28.6385	40.0128	23.7442	15.7278	39.0061	18.7125	10.4657	16.4808	1.159	1.45478	0	0	0	0	0	0	0	0	0	0	0	0	0	0
NODE_23915_length_2570_cov_68.1768	2570		0	0	0	0	0	0	0	0	0	81.0365	0	0	0	0	0	0	0	0	0	0	4.37439	2.91978	0	0	0	0	0	0	0	18.6455	0	0	5.65952	17.275	21.7553	0	2.17218	10.755	0	16.5794	18.7489	19.2749	54.0905	25.1863	7.38474	52.1253	22.7193
NODE_16915_length_3248_cov_77.3563	3248		0	0	0	0	0	74.5312	0	0	0	0	0	148.841	0	0	0	0	0	0	0	0	0	0	0	0	0	0	0	0	0	0	0	0	0	0	0	0	0	0	0	0	0	0	0	0	0	0	151.67
NODE_17597_length_3161_cov_192.984	3161		0	0	0	0	0	0	0	0	0	0	0	0	0	0	0	0	277.32	14.4118	14.8059	12.5416	68.455	56.0218	10.4579	24.4896	11.1957	8.97119	18.3907	6.01202	4.78486	48.3659	17.2028	0	11.0402	9.26412	9.55115	8.39183	2.15504	0	0	4.10163	2.81392	1.71052	2.08364	3.10497	4.08536	6.01005	3.64909
NODE_44806_length_1720_cov_69.3045	1720		0	0	0	0	0	0	0	0	0	20.8543	0	0	0	0	0	0	10.7923	0	0	0	17.5438	15.1227	0	0	0	0	6.1364	0	0	21.926	0	0	9.001	33.8779	20.6501	0	4.54721	8.55597	4.66448	15.5909	13.5661	30.9467	39.0544	0	5.70591	56.2479	42.08
NODE_21045_length_2803_cov_133.962	2803		0	0	0	0	0	0	0	0	0	0	0	0	0	0	0	0	7.7989	15.4587	20.8594	36.6977	13.465	18.7149	36.4566	17.56	24.6981	7.32649	23.5142	46.4516	25.056	18.612	33.6833	0	5.28991	6.28888	3.20107	3.29523	0	0	0	3.34259	0	0	1.52088	4.64746	3.51355	2.43734	4.13369
NODE_46182_length_1687_cov_58.8795	1687		0	0	0	0	0	0	0	0	0	0	0	0	0	0	0	0	15.7176	8.30438	33.7845	26.5745	12.9009	9.03002	25.9724	33.5232	25.7839	20.4344	18.658	39.9424	22.3776	12.0733	35.443	0	0	8.99796	4.69803	0	0	0	0	6.18561	0	0	6.77379	3.43734	4.81496	10.2217	4.23447
NODE_31333_length_2159_cov_216.457	2159		2.73174	0	0	0	0	0	0	0	0	0	0	0	0	0	0	0	602.982	67.8641	2.79353	0	72.1058	82.4423	0	50.4499	0	2.82602	35.579	1.98094	0	45.6171	10.3156	0	548.307	0	0	0	0	0	0	0	0	0	0	0	0	0	0
NODE_16717_length_3273_cov_134.131	3273		0	0	0	0	0	0	0	0	0	0	0	0	0	0	0	0	0	0	2.22427	1.48629	0	0	0	0	0.976641	0	0	1.83071	0	1.14443	2.48537	0	14.2203	92.6019	34.4914	32.9858	3.63042	1.12748	3.77099	20.7419	3.9773	7.78114	19.6031	24.8286	40.4917	31.5673	31.3198
NODE_515_length_28982_cov_144.729	28982		0	50.0792	0	1.73627	3.87907	41.0091	0	2.0229	18.6984	0.751176	15.0381	31.9704	0.917475	4.25458	74.8688	128.368	0	0	0	0	0	0	0	0	0	0	0	0	0	0	0	0	0	0	0	0	0	0	0	0	0	0	0	0	0	0	0
NODE_7504_length_5635_cov_101.208	5635		0	0	0	0	0	0	0	0	0	0	0	0	0	0	0	0	5.96288	13.2877	59.7562	48.8456	11.3704	12.8824	20.4621	14.0666	17.0158	11.2377	6.49241	65.7538	53.8839	6.50131	28.1102	0	2.19125	0	1.94914	0	0	0	0	0	0	0	0	1.4986	0	0	0
NODE_47066_length_1668_cov_162.602	1668		0	0	0	0	0	0	0	0	0	0	0	0	0	0	0	0	5.20656	37.4015	24.6148	23.2446	10.3693	5.14088	69.7649	23.9156	36.7729	28.3138	9.08158	44.4531	29.5414	2.98319	25.5831	0	0	0	0	1.6782	0	0	0	0	0	0	0	0	0	0	0
NODE_9408_length_4840_cov_100.55	4840		0	0	0	0	0	0	0	0	0	0	0	0	0	0	0	0	0	0	0	0	0	0	0	0	0	0	0	0	0	0	0	0	27.6435	46.7082	29.4134	73.3375	5.23875	1.32384	3.21526	19.1267	7.66691	7.00593	27.2542	38.4097	32.9635	19.1683	25.8303
NODE_11701_length_4146_cov_170.614	4146		0	0	0	0	0	0	0	0	0	0	0	0	0	0	0	0	28.449	14.1163	35.5794	24.355	29.1447	20.4113	28.0279	34.7257	34.0578	14.2833	28.8904	20.7228	9.1273	18.9108	18.4731	0	3.43429	7.66048	4.63428	0	0	0	0	4.69429	0	0	0	3.87648	6.52134	6.54071	8.02979
NODE_44430_length_1729_cov_128.473	1729		0	0	0	0	0	0	0	0	0	0	0	0	0	0	0	0	0	1.6203	16.1281	6.07361	2.78504	4.18382	22.218	1.55136	14.7105	9.09551	1.19209	7.82416	8.79127	0	0	0	5.11084	36.2174	28.0469	36.6317	1.32012	0	4.79734	9.23932	8.59906	0	17.8166	32.3146	32.3757	31.5957	17.8476
NODE_42851_length_1769_cov_172.165	1769		0	0	0	0	0	0	0	0	0	0	0	0	0	0	0	0	57.113	14.9882	32.0619	66.1174	11.4345	13.2713	54.8074	18.3157	35.1317	39.0144	11.0392	14.9709	43.2051	5.04381	12.1288	0.95131	0	0	0	0	0	0	0	0	0	0	0	0	0	0	0
NODE_42878_length_1768_cov_104.879	1768		0	0	0	0	0	0	0	0	0	0	0	0	0	0	0	0	3.68735	19.1817	33.393	49.8021	6.73956	5.83431	49.1875	8.92141	14.7047	37.0744	6.37182	28.5141	59.3757	5.10098	47.1423	1.09809	14.2502	0	0	0	0	0	0	0	0	0	0	0	0	0	0
NODE_19571_length_2945_cov_116.243	2945		0	0	0	0	0	0	0	0	0	0	0	0	0	0	0	0	0	0	0	0	0	0	0	0	0	0	0	0	0	0	0	0	19.6725	73.1211	19.9633	8.40346	2.36239	0	6.70814	35.0881	10.3609	9.98691	26.3617	37.0235	24.0049	67.1421	36.0022
NODE_21638_length_2748_cov_117.867	2748		0	0	0	0	0	0	0	0	0	0	0	0	0	0	0	0	0	11.8876	22.9323	30.8814	16.8623	21.2668	41.2703	17.5406	19.4272	17.4585	8.95684	38.0304	15.0274	10.4479	26.8848	0	2.24179	20.9313	9.12098	5.95556	0	0	0	3.84026	2.01326	0	0	10.903	6.13929	9.57336	4.47023
NODE_30823_length_2183_cov_61.945	2183		0	0	0	0	0	0	0	0	0	0	0	0	0	0	0	0	0	0	9.40156	8.8841	0	0	9.00873	7.31194	6.99817	5.95477	3.56498	9.27114	5.9239	0	12.512	0	29.8186	30.5068	13.3915	6.29063	2.43697	1.20817	5.49916	24.6725	5.86628	10.6836	33.83	24.5846	46.269	45.8617	31.7916
NODE_9708_length_4746_cov_127.034	4746		0	0.379861	3.29503	0	0	0	0	85.6347	86.8741	32.9059	0	0	0	0	0	0	0	20.5542	0	92.6064	5.62306	0	0	0	0	19.9984	0	0	0	0	0	0	0	19.5409	0	0	0	0	0	3.47742	0	0	0	0	0	0	0
NODE_18901_length_3016_cov_83.7875	3016		0	0	0	0	0	0	0	0	0	0	0	0	0	0	0	0	0	0	0	28.9248	3.08192	5.4555	49.7077	0	19.2796	8.06805	0	0	10.5063	0	3.52885	0	10.3328	52.2797	27.397	68.6581	0.839584	0	4.5535	4.26688	5.17531	2.71424	6.35416	30.6722	15.7557	3.39958	7.93199
NODE_5739_length_6710_cov_102.415	6710		0	0	0	0	0	0	0	0	0	0	0	0	0	0	0	0	25.0874	22.9887	20.8898	9.78333	33.7529	31.5035	16.9197	46.4995	20.0132	9.4188	26.1015	30.3451	7.9944	33.3212	29.568	1.68484	4.48416	6.25328	2.61388	3.7046	0	0	0.91789	3.15563	0	0	0	2.37966	4.96979	1.39223	0
NODE_50035_length_1606_cov_108.147	1606		0	0	0	0	0	0	0	0	0	0	0	0	0	0	0	0	22.1508	7.76915	30.3283	38.5952	11.0227	18.5576	30.0153	30.9927	47.6829	11.3485	33.1273	24.2383	13.9258	14.3496	34.437	1.37968	11.8512	1.65047	1.75737	0	0	0	0	1.653	0	0	0	3.43421	4.52989	5.73351	3.64679
NODE_44170_length_1735_cov_148.151	1735		0	0	0	0	0	0	0	0	0	0	0	0	0	0	0	0	2.23207	0	4.19012	1.67139	5.26779	4.46755	1.68151	11.7408	5.35299	6.89288	7.25101	4.65098	0	4.02562	12.6576	0	0	55.2063	22.3517	22.6385	6.86854	4.59987	2.2809	17.8454	4.04994	7.84503	32.4615	19.6348	30.7829	38.5613	16.1287
NODE_20825_length_2826_cov_83.0104	2826		8.24208	0	0	0	0	0	0	0	0	0	0	0	0	0	0	2.80776	28.893	8.18657	34.1701	57.0488	17.6278	16.1624	31.8653	45.047	28.205	27.5403	20.5962	18.8162	18.1521	17.0648	23.618	1.64121	0	0	0	0	0	0	0	0	0	0	0	1.15981	0	0	0
NODE_32984_length_2085_cov_138.201	2085		0	0	0	0	0	0	0	0	0	0	0	0	0	0	0	0	0	0	0	0	0	0	0	0	0	0	0	0	0	0	0	0	4.11324	56.5017	44.9015	37.9479	2.40031	1.67365	3.76775	29.3599	11.1048	6.47306	20.1383	28.8366	32.3448	30.7844	29.9652
NODE_14043_length_3668_cov_105.555	3668		0	0	0	0	0	0	0	0	0	0	0	0	0	0	0	0	2.1295	9.33194	23.4733	44.9847	5.77972	10.8483	48.9739	2.5433	20.2005	14.7171	0	4.55301	16.9996	1.17285	2.35603	0	16.2569	34.1867	24.0061	27.3864	0	0	2.36013	5.62249	2.03667	1.59783	7.44744	19.1379	11.4705	5.07934	10.4257
NODE_41747_length_1797_cov_164.834	1797		0	0	0	0	0	0	0	0	0	0	0	0	0	0	0	0	2.4057	7.13984	2.93785	9.07693	1.06949	0	17.9417	6.64567	10.6857	1.26004	4.04758	7.73068	11.5209	0	2.11641	0	143.781	37.136	26.8694	31.8763	2.09947	0	6.73123	10.0495	8.31427	2.19396	21.8645	45.0675	33.0073	32.2805	17.773
NODE_27116_length_2369_cov_140.826	2369		0	0	0	0	0	0	0	0	0	0	0	0	0	0	0	0	8.88145	12.5644	28.6646	22.5861	10.3649	12.1606	27.0869	17.5198	23.7846	8.70135	15.2823	35.908	24.7751	10.0333	62.8309	0	4.80411	9.64491	2.2464	8.15615	0	0	0	4.27964	1.68133	1.02345	3.74424	3.31468	5.96194	6.45696	10.5522
NODE_47813_length_1652_cov_95.5784	1652		0	0	0	0	0	0	0	0	0	0	0	0	0	0	0	0	41.4477	9.53719	16.5965	17.5031	10.8617	10.6528	6.42428	21.4112	6.50871	6.55999	8.67715	8.7437	10.5971	12.3557	11.9209	0	402.251	23.1057	21.1449	7.4491	2.55167	2.58383	4.67854	24.4922	4.36423	3.33462	3.99207	16.5187	15.5016	33.9143	33.4164
NODE_5921_length_6587_cov_156.848	6587		0	0	0	0	0	0	0	0	0	0	0	0	0	0	0	0	0	3.90485	15.9022	16.4703	15.2872	13.9214	21.1284	11.683	19.205	54.9715	10.2525	34.3182	17.056	12.7657	57.4743	0	2.51207	10.5981	4.79164	2.54115	0	0	0	5.19184	1.34554	0.843137	7.4559	5.00017	9.51883	9.74504	3.636
NODE_1036_length_19610_cov_109.695	19610		0	0	0	0	0	0	0	0	0	0	0	0	0	0	0	0	0	0	0	0	0	0	0	0	0	0	0	0	0	0	0	0	0	67.0399	65.8585	3.39064	0	0	0	18.9079	15.469	0	2.89847	66.0177	61.5415	36.454	13.3928
NODE_7124_length_5839_cov_107.489	5839		0	0	0	0	0	0	0	0	0	0	0	0	0	0	0	0	2.64771	14.0874	36.4672	55.6501	12.8047	10.2998	32.7136	26.8821	34.0466	32.3458	10.1598	42.3214	19.523	6.07247	28.6383	0	0	2.82547	2.42455	0	0	0	0	0.847536	0	0	0	0	0	0	0
NODE_31496_length_2151_cov_100.789	2151		0	0	0	0	0	0	0	0	0	0	0	0	0	0	0	0	15.0465	7.01082	7.62535	24.3851	2.51183	3.38181	11.7048	4.7565	3.82002	6.44632	4.07041	7.16589	26.1297	2.05401	3.36219	0	90.3936	27.9801	9.57805	110.898	0	0	6.36042	5.23022	4.99042	2.71595	2.62083	40.0484	19.2495	3.54393	13.8496
NODE_45244_length_1708_cov_77.112	1708		0	0	0	0	0	0	0	0	0	0	0	0	0	0	0	0	4.37386	0	0	0	17.2254	7.62202	0	36.7759	0	99.569	11.974	0	82.4984	19.607	86.6306	5.352	0	0	0	0	0	0	0	0	0	0	0	0	0	0	0
NODE_7497_length_5637_cov_163.246	5637		0	0	0	0	71.4672	44.0005	0	15.5128	7.92126	5.11051	31.308	90.4669	0	0	45.7312	30.6833	0	1.76671	2.83212	2.99645	0	0	0	0	2.92422	12.4667	0	0	1.58931	0	0	0	0	0	0	0	0	0	0	0	0	0	0	0	0	0	0
NODE_316_length_35692_cov_136.01	35692		3.38456	46.8265	0	0	0	13.0182	0	2.89575	27.0882	8.55082	38.391	56.1181	0	0	158.08	15.7733	0	0	0	0	0	0	0	0	0	0	0	0	0	0	0	0	0	0	0	0	0	0	0	0	0	0	0	0	0	0	0
NODE_25722_length_2454_cov_116.912	2454		0	0	0	0	0	0	0	0	0	0	0	0	0	0	0	0	3.42646	1.09082	2.09597	2.47944	1.14351	0	2.73955	0	2.84139	2.64314	0	3.20421	1.50087	0	1.43821	0	24.9828	58.6883	47.1691	22.6835	1.9219	0.858727	4.81742	14.5469	9.74384	1.40958	10.5586	36.5844	32.0389	25.1692	26.6391
NODE_36307_length_1959_cov_141.082	1959		0	0	0	0	0	0	0	0	0	0	0	0	0	0	0	0	3.84317	6.97116	14.674	15.5784	14.8956	10.6513	39.6802	32.546	18.1286	26.1149	15.5673	35.1042	6.87207	7.11996	50.4479	0.99822	0	8.79457	3.05121	0	0.600757	0	0	4.1767	1.40536	0	27.0655	6.00423	7.88018	10.0237	1.92693
NODE_14042_length_3668_cov_131.29	3668		0	0	0	0	0	0	0	0	0	0	0	0	0	0	0	0	34.468	12.6295	42.5704	51.8197	10.3964	8.38893	50.4278	23.3726	36.954	35.8056	3.6865	24.1532	42.0556	4.78042	5.81677	1.04324	0	0	2.11122	0	0	0	0	0	0	0	0	0.833956	2.12736	0	7.14942
NODE_43456_length_1754_cov_154.655	1754		0	0	0	0	0	49.9705	0	0	15.0515	0	2.404	0	0	0	0	0	0	10.6563	38.6869	67.7984	4.63598	7.46395	27.4018	2.50423	12.3433	14.3999	4.98604	13.7327	80.3029	0.741474	6.15579	0	0	0	5.55191	0	0	0	0	0	0	0	0	1.18996	0	0	0
NODE_44675_length_1723_cov_74.1717	1723		0	0	0	0	0	0	0	0	0	0	0	0	0	0	0	0	53.5225	9.09809	40.192	66.5883	11.3061	13.5174	38.343	19.4429	59.0938	18.3012	11.4086	18.2579	26.7596	5.92331	24.7041	1.81876	3.15849	1.0657	0	0	0	0	0	0	0	0	0	0	0	0	0
NODE_48028_length_1647_cov_82.2066	1647		0	0	0	0	0	0	0	0	0	0	0	0	0	0	0	0	1.78758	3.46427	14.0044	3.62284	16.3213	11.8652	6.31546	9.50282	5.55174	8.68163	0	9.50628	2.74062	11.9913	12.3653	0	2.31005	58.7072	24.1629	14.4749	3.25466	0	1.13215	13.5391	7.12427	2.23686	16.9254	26.257	28.5807	27.0723	10.7801
NODE_20739_length_2834_cov_62.7521	2834		0	0	0	0	0	0	0	0	0	1.19332	0	0	0	0	0	0	7.7444	5.0371	32.2332	5.76969	17.3226	10.1972	6.0584	35.5016	13.1524	17.5508	10.6781	28.3909	10.7341	21.9884	32.5515	0	1.9249	21.0494	11.1285	5.77987	2.57178	0	0	15.4297	0	2.12463	10.1241	6.1144	11.2332	12.8274	14.4194
NODE_5116_length_7222_cov_133.917	7222		0	0	0	0	0	0	0	0	0	0	0	0	0	0	0	0	7.42101	10.973	30.5838	34.1586	12.6104	13.5539	35.3509	12.8173	29.2492	6.97524	17.5588	45.1251	23.0301	7.63462	40.3858	0	4.54574	5.76408	3.08352	11.5483	0	0	0	3.14836	1.16707	0	1.36831	6.09138	4.74469	4.0283	4.58156
NODE_24546_length_2528_cov_55.419	2528		0	0	0	0	0	0	0	0	0	41.4552	0	0	0	0	0	0	27.8279	12.6918	0	0	16.562	33.7973	0	0	0	0	4.92148	0	0	36.0278	0	0	0	17.6649	0	0	1.86616	2.39275	0	2.43676	0	8.72003	45.737	11.7722	15.1214	94.5927	19.6896
NODE_36802_length_1944_cov_50.9901	1944		0	0	0	0	0	0	0	0	0	0	0	0	0	0	0	0	17.6913	17.4113	48.9733	57.8959	10.1648	8.0725	63.5035	16.8409	57.5203	18.9094	16.6473	25.946	21.3201	0	0	1.80073	0	0	0	0	0	0	0	0	0	0	0	0	0	0	0
NODE_1929_length_13513_cov_128.209	13513		0	0	0	0	0	0	0	0	0	0	0	0	0	0	0	0	14.6098	10.5621	84.8601	25.0379	17.7649	18.2563	7.20811	44.8603	22.1517	5.51437	16.3162	41.6153	30.5917	13.9766	26.0744	0	0	0	0	0	0	0	0	0	0	0	0	0	0	0	0
NODE_51806_length_1572_cov_141.518	1572		0	0	0	0	0	0	0	0	0	0.584767	0	0	0	0	0	0	0	0	0	0	0	0	0	0	0	0	0	0	0	0	0	0	233.62	35.0761	55.0175	13.5225	4.98796	1.97393	8.35539	49.148	12.5072	11.8746	23.5308	21.5419	26.0231	37.9596	38.6986
NODE_9690_length_4756_cov_166.276	4756		0	0	0	0	0	0	0	0	0	0	0	0	0	0	0	0	4.91059	8.02821	43.5143	13.497	36.2477	28.7053	7.34517	44.6942	14.4048	15.1477	22.3871	37.4181	3.77223	27.4076	39.4882	1.22356	0	4.04626	3.66739	0	0	0	0	1.72886	0	0	2.4339	1.48478	3.64377	4.31915	0
NODE_7107_length_5846_cov_171.271	5846		0	0	0	0	0	0	0	0	0	0	0	0	0	0	0	0	389.399	8.57038	13.2002	7.36484	54.9983	56.4576	6.21015	21.6504	6.77091	5.56896	16.9711	10.7791	3.49702	56.5254	20.9372	1.22003	22.4988	9.76987	12.6045	0	1.97136	0	2.13878	9.01398	2.10851	1.30823	3.90039	4.69982	7.61595	8.41789	10.3327
NODE_22482_length_2679_cov_123.71	2679		0	0	0	0	0	0	0	0	0	0	0	0	0	0	0	0	31.0642	17.7823	34.0444	22.7949	27.6143	26.4026	28.0167	40.6818	29.988	13.5317	16.8811	17.2247	16.4849	23.6647	24.4327	0	0	6.24427	2.34508	1.69997	0	0	0	3.2382	0	0	0	1.50583	2.56958	3.5325	3.85592
NODE_13044_length_3853_cov_137.472	3853		0	0	0	0.644785	18.3289	30.4086	0	0	0.321547	0	0	32.5123	0	0	0	0	0	0	0	8.11297	17.6797	8.31769	100.996	0	0	0	0	0	0	0	0	1.04664	0	6.53496	11.7342	42.1039	0.793346	4.03797	19.3709	1.77283	0	8.71319	8.10431	0	0	4.4379	23.0818
NODE_37735_length_1914_cov_66.7006	1914		6.02973	0	0	0	0	0	0	0	0	0	0	0	0	0	0	4.70511	3.97086	8.88827	21.7544	30.5262	8.28489	7.03026	26.9011	20.9759	17.4172	27.8257	6.4343	35.4031	26.6672	4.58897	44.985	1.08649	7.62276	12.8896	9.31641	0	1.04388	0	0	4.99325	2.01487	0	1.82392	7.10713	7.69421	14.8069	4.32744
NODE_4737_length_7576_cov_108.471	7576		0	0	0	0	0	0	0	0	0	0	0	0	0	0	0	0	0	34.3315	13.8687	36.249	11.4505	7.52934	48.6096	25.3824	10.131	28.4236	8.95684	37.1778	24.5446	4.31005	65.6004	0	0	1.58769	0	0	0	0	3.61865	0	0	0	0	1.86996	0	0	0
NODE_4216_length_8123_cov_134.94	8123		0	0	0	0	0	0	0	0	0	0.706325	0	0	0	0	0	0	0	0	0	0	0	0	0	0	0	0	0	0	0	0	0	0	50.0129	19.2018	28.5694	4.1896	4.55858	1.57224	2.45079	40.812	5.31258	0	42.9288	30.8697	32.4834	82.0307	42.2331
NODE_18566_length_3049_cov_111.189	3049		0	0	0	0	0	0	0	0	0	0.904079	0	0	0	0	0	0	0	0	0	0	0	0	0	0	0	0	0	0	0	0	0	0	30.4058	54.1551	39.6682	49.5191	2.03533	1.41651	4.20806	19.5628	9.7921	7.19791	30.4198	34.7094	27.2019	22.1606	25.121
NODE_29703_length_2236_cov_125.994	2236		0	0	0	0	0	0	0	0	0	0	0	0	0	0	0	0	0	0	15.2017	0	8.01214	3.40386	23.5889	16.9016	7.66885	10.3306	9.12793	22.3103	6.43385	3.81984	15.5329	0	3.28194	56.6473	6.60665	0	1.03938	0	7.61257	13.7144	4.64486	1.84545	27.3837	17.3726	27.8511	24.6981	25.9325
NODE_39159_length_1873_cov_46.9427	1873		0	0	0	0	0	0	0	0	0	1.01833	0	0	0	0	0	0	48.1568	6.63469	28.8329	15.9541	8.99945	14.3831	7.67041	35.5463	9.80904	13.5687	7.13434	13.8482	4.82306	16.5391	28.4308	0	1.70807	25.3277	13.4772	0	1.28364	0.404487	0	25.424	2.52239	0	9.75172	10.9953	16.4247	12.9465	19.6742
NODE_35908_length_1972_cov_98.5274	1972		0	0	0	0	0	0	0	0	0	0	0	0	0	0	0	0	35.6467	19.7951	50.0356	41.2302	18.3047	19.8591	33.5533	36.7065	23.8349	12.0394	32.5485	29.7248	9.34192	16.7115	15.9962	1.24021	0	0	0	0	0	0	0	1.23164	0	0	0	0	0	0	0
NODE_19133_length_2991_cov_24.5635	2991		0	0	0	0	0	0	0	0	0	0	0	0	0	0	0	361.893	0	0	0	0	0	0	0	0	0	0	0	0	0	0	0	0	0	0	0	0	0	0	0	0	0	0	0	0	0	0	0
NODE_15340_length_3469_cov_116.484	3469		0	0	0	0	0	0	0	0	0	0	0	0	0	0	0	0	5.45534	9.27532	22.9889	36.2315	7.18092	5.10804	31.9295	13.6165	29.0978	8.51169	3.27145	12.0302	15.2278	3.56857	14.3493	0	36.859	23.8101	13.7937	25.2729	0.878017	1.28056	2.66974	7.00328	2.90917	1.37476	6.22845	16.9886	9.81147	10.3519	10.3835
NODE_17272_length_3200_cov_134.903	3200		0	8.31927	0	0	1.41112	2.24205	0	0	0	0	0	0	0	16.6997	33.1325	21.4859	0	0	0	0	3.96981	5.05825	1.11611	0	0	1.07767	3.40381	19.253	2.03424	7.41761	116.289	0	0	29.3018	3.83489	0	4.71265	0	0	0	0	0	4.42326	27.6204	40.5481	3.84288	3.855
NODE_215_length_39449_cov_91.8447	39449		0	0	0	0	0	4.19554	0	0	0	0	0	0	0	0	0	0	0	44.2862	58.9418	137.318	0	0	0	1.18317	18.5418	9.10146	20.6933	5.56542	60.9865	0	0	0	0	0	0	0	0	0	0	0	0	0	0	0	0	0	0
NODE_21_length_65923_cov_159.122	65923		0	5.97875	0	0	0	37.8134	0	18.8419	16.4117	16.4444	49.4911	81.4404	1.20309	0	41.2465	17.0645	0	0	0	0	0	0	0	2.99159	5.42271	1.27152	4.17117	0	1.80768	0	0	0	0	1.72713	6.4933	49.0108	0	0	0	0	0	0	0	1.95318	0	0	0
NODE_52374_length_1561_cov_105.673	1561		0	0	0	0	0	0	0	0	0	0	0	0	0	0	0	0	0	31.2047	24.8344	82.1663	4.16865	3.66089	75.2718	20.9856	47.285	9.80586	2.75634	22.3466	23.3323	4.08797	8.20844	0	0	0	0	0	0	0	0	0	0	0	0	0.464924	0	0	0
NODE_48455_length_1638_cov_134.328	1638		0	0	0	0	0	0	0	0	0	0	0	0	0	0	0	0	5.57181	11.1641	9.78611	22.9017	10.2778	9.37148	25.225	15.3826	18.9152	9.84824	6.71008	10.0829	16.4077	13.2282	12.4976	1.21398	45.2552	26.0624	14.1308	22.2481	1.40581	0	3.85913	8.66176	5.06483	0	6.88451	25.6512	14.8886	10.2974	9.78248
NODE_49324_length_1620_cov_120.404	1620		0	0	0	0	0	0	0	0	0	0	0	0	0	0	0	0	0	6.09238	40.6036	10.2069	18.0511	15.6698	17.2802	20.8198	12.153	25.9626	12.2797	51.7693	12.5307	7.8437	34.7122	0	0	13.5374	4.27467	3.73203	1.0337	0	0	4.18274	0	0	12.2491	4.35273	8.30957	13.922	8.10187
NODE_45673_length_1699_cov_119.919	1699		0	0	0	0	0	0	0	0	0	0	0	0	0	0	0	0	0	0	0	0	0	0	6.72365	0	0	1.94199	0	0	0	0	0	0	70.505	40.6034	22.9078	115.675	1.26548	1.01732	5.12138	14.1366	2.59327	3.1044	15.5584	33.1144	34.0116	18.5365	19.9199
NODE_1638_length_14938_cov_131.148	14938		0	0	0	0	0	0	0	0	0	0	0	0	0	0	0	0	7.58164	16.4932	27.1426	46.5004	2.05611	5.84331	67.0099	4.70545	33.0088	26.2971	8.36909	20.7592	53.2411	3.63753	41.8698	0	0	0	0	0	0	0	0	0	0	0	0	2.65057	0	0	0
NODE_13825_length_3707_cov_70.3358	3707		0	0	0	0	0	0	0	0	0	0	0	0	0	0	0	0	0	0	0	0	0	0	0	0	0	0	0	0	0	0	0	0	17.786	60.9308	31.413	30.0878	5.1937	1.88516	6.82598	23.1359	6.20944	3.06912	29.0376	35.4637	36.0184	33.883	29.8297
NODE_9664_length_4764_cov_131.879	4764		0	0	0	0	0	0	0	0	0	0	0	0	0	0	0	0	33.1491	13.1519	38.3595	13.9452	25.6281	19.5444	34.6743	42.0557	31.8184	10.9301	17.7405	16.9675	13.1563	13.5001	35.3862	1.15156	0	6.53821	3.33503	2.53766	0	0	0	2.9351	0	0	0	2.15353	4.46804	2.59369	6.42309
NODE_13662_length_3734_cov_30.3005	3734		0	0	0	0	0	0	0	0	0	358.965	0	0	0	0	0	0	0	0	0	0	0	0	0	0	0	0	0	0	0	0	0	0	0	0	0	0	0	0	0	0	0	0	0	0	0	0	0
NODE_19071_length_2998_cov_130.436	2998		0	0	0	0	0	0	0	0	0	0	0	0	0	0	0	0	0	0	0	0	0	0	2.34482	0	0	0	0	0	0	0	0	0	17.3169	67.0026	22.9852	62.4187	2.08674	1.65565	6.75083	17.4304	13.9783	10.4136	19.5531	41.8728	12.7454	24.919	24.102
NODE_6344_length_6291_cov_27.1895	6291		0	358.438	0	0	0	0	0	0	0	0	0	0	0	0	0	0	0	0	0	0	0	0	0	0	0	0	0	0	0	0	0	0	0	0	0	0	0	0	0	0	0	0	0	0	0	0	0
NODE_19650_length_2937_cov_120.659	2937		4.95067	0	0	0	0	0	0	0	0	0	0	0	0	0	0	5.59995	0	0	7.56529	3.37283	5.46226	3.48079	3.08819	2.17561	3.97771	12.5404	3.62793	11.6764	3.97026	2.88394	18.6948	0	4.06285	56.7258	16.0338	5.89472	2.06494	1.27159	4.5149	22.1455	3.55091	0	34.361	17.699	41.19	35.119	15.9042
NODE_18702_length_3034_cov_113.859	3034		0	0	0	0	0	0	0	0	0	0	0	0	0	0	0	0	40.9183	18.8743	25.7356	11.5478	36.7429	28.698	2.66706	30.4774	8.0307	8.13204	15.3038	17.37	10.9327	31.9527	48.8618	1.29065	31.1643	12.7637	4.64336	0	0	0	0	8.2385	0	0	0	4.64496	5.62429	12.9193	8.12069
NODE_9089_length_4950_cov_135.151	4950		0	0	0	0	0	0	0	0	0	0	0	0	0	0	0	0	39.4397	9.30112	23.1825	63.0931	25.4504	16.8072	15.5631	39.2731	26.1503	25.8001	30.4922	29.8576	16.184	14.2104	22.3712	0	0	0	0	0	0	0	0	0	0	0	0	0	0	0	0
NODE_2658_length_10912_cov_129.488	10912		0	0	0	0	0	0	0	0	0	0	0	0	0	0	0	0	0	8.82325	21.369	38.2336	2.91354	7.57658	50.4094	1.43038	32.1928	3.72739	3.18291	9.42994	11.2101	0	0	0	8.33003	24.6722	17.9197	57.9802	0	0	1.69955	3.61571	4.67885	0	2.18606	21.8833	9.14099	3.81265	3.5894
NODE_1971_length_13335_cov_122.587	13335		0	0	0	0	0	0	0	0	0	0	0	0	0	0	0	0	0	19.0556	38.5435	78.5888	7.84709	13.5178	75.6891	10.3964	60.7807	12.3565	8.30222	11.3925	10.5721	2.72939	7.47302	0	0	0	0	0	0	0	0	0	0	0	0	0	0	0	0
NODE_52373_length_1561_cov_106.642	1561		0	0	0	0	0	0	0	0	0	0	0	0	0	0	0	0	4.12632	15.0942	25.1069	65.7365	6.78944	10.5298	51.5319	15.9443	34.8688	29.314	0	31.8316	50.6865	2.25163	14.6378	0	5.23486	2.68574	0	0	0	0	0	0	0	0	0	0	0	0	0
NODE_20176_length_2887_cov_79.1348	2887		0	0	0	0	0	0	0	0	0	0	0	0	0	0	0	0	57.1695	21.8504	34.6504	22.3442	25.4204	27.9517	17.8698	34.4462	34.6863	12.2489	29.8205	26.1066	6.40941	25.6776	27.996	0	3.54248	3.16313	0	0	0	0	0	1.00362	0	0	0	2.57956	0	2.74064	0
NODE_13766_length_3716_cov_178.527	3716		4.00272	86.3356	0	0	25.3263	65.6718	0	15.0233	22.7217	37.7952	62.5742	2.18055	0.953737	0.992206	29.4343	2.53718	0	0	0	2.76551	0	0	0	0	0	0	0	0	2.62285	0	0	0	0	0	0	0	0	0	0	0	0	0	0	0	0	0	0
NODE_22550_length_2674_cov_89.6144	2674		0	29.1631	0	0	118.86	178.515	0	0	2.49951	0.712101	0	1.08385	0	0	1.64011	16.356	0	0	0	0	0	0	0	0	0	0	4.66231	0	3.40972	0	0	0	0	0	0	0	0	0	0	0	0	0	0	0	0	0	0
NODE_29329_length_2254_cov_84.5468	2254		0	0	0	0	0	0	0	0	0	1.12961	0	0	0	0	0	0	0	0	0	0	0	0	0	0	0	0	0	0	0	0	0	0	21.4877	46.8623	39.6923	48.2214	2.98071	1.64499	4.42556	16.0362	5.43557	5.40189	16.0191	29.0393	38.9669	28.8319	50.964
NODE_23280_length_2620_cov_145.625	2620		0	0	0	0	0	0	0	0	0	0	0	0	0	0	0	0	0	0	0	0	0	0	0	0	0	0	0	0	0	0	0	0	71.1259	67.0117	25.8466	5.72453	2.66018	2.04691	4.93621	29.0434	8.24884	3.97956	35.1176	31.2903	25.1913	54.2668	46.637
NODE_5150_length_7191_cov_159.361	7191		0	0	0	0	0	0	0	0	0	0	0	0	0	0	0	0	8.60382	7.83373	25.5538	24.5475	34.0705	44.4267	26.0728	8.74856	10.6534	24.3652	15.521	64.9735	11.8531	19.9642	36.7483	0.859004	0	0	0	0	0	0	0	0	0	0	0	0	0	0	0
NODE_38496_length_1891_cov_73.7863	1891		0	0	0	0	0	0	0	0	0	0	0	0	0	0	0	0	39.3886	18.5698	17.0382	30.7779	18.7242	21.0236	19.358	32.4769	42.9149	15.8799	39.5399	32.5303	11.8425	13.6216	18.621	0	37.5575	2.2503	0	11.4489	0	0	0	1.97154	0	0	0	0.999962	2.27336	1.32772	2.55041
NODE_3096_length_9896_cov_128.257	9896		0	0	0	0	0	0	0	0	0	0	0	0	0	0	0	0	21.7071	13.8112	44.2088	30.0602	8.46695	6.31209	35.8597	17.2243	36.4856	24.4904	12.8783	24.18	57.9998	2.04883	38.7401	0	2.63609	0	0	0	0	0	0	0	0	0	0	1.09202	0	1.79908	0
NODE_3447_length_9248_cov_127.403	9248		0	7.10663	0	0	0	31.8319	0	0	8.18454	2.67112	3.46931	4.18034	0	0	0	0	0	98.9848	62.0661	92.0102	0	0	0	0	0	0	0	3.17686	7.14205	0	0	0	0	16.8942	5.32032	7.26511	0	0	0	0	0	0	0	3.72252	0	1.38977	0
NODE_38773_length_1883_cov_156.016	1883		0	12.5697	0	0	5.07687	76.0371	0	1.0095	25.1978	5.13566	0	13.2581	0	0	13.0125	9.80328	0	6.60829	6.53214	32.3873	1.9845	4.27799	70.4918	0	2.89599	11.7407	0	5.46254	21.956	0	8.70307	0	0	1.48105	0	0	0	0	0	4.51851	1.75894	0	0	0.758223	2.189	3.981	2.48751
NODE_31453_length_2153_cov_128.522	2153		0	0	0	0	0	0	0	0	0	0	0	0	0	0	0	0	7.32075	17.9958	45.1508	43.3422	15.6309	11.6524	28.7654	20.0721	33.1391	18.7633	8.17402	53.7241	36.8805	4.69527	12.0561	0	1.37302	0	1.59442	0	0	0	0	0	0.88885	0	0	0.831993	0	1.5386	0
NODE_38630_length_1887_cov_133.048	1887		0	0	0	0	0	0	0	0	0	0	0	0	0	0	0	0	0	0	0	0	0	0	0	0	0	0	0	0	0	0	0	0	42.3113	22.5958	47.188	95.1519	2.79737	1.0695	2.07854	12.4118	12.6331	3.74266	12.3284	41.123	32.8169	14.4019	15.7774
NODE_9494_length_4812_cov_125.96	4812		0	0	0	0	0	0	0	0	0	0	0	0	0	0	0	0	0	0	0	0	0	0	2.67551	0	0	0	0	0	0	0	0	0	3.19277	39.7771	25.783	41.2601	2.02337	3.17115	8.43282	17.0518	6.47499	5.53029	24.6516	52.4027	32.5575	41.23	16.0222
NODE_34900_length_2010_cov_132.04	2010		0	0	0	0	0	0	0	0	0	0	0	0	0	0	0	0	6.23944	60.7707	8.50308	22.4788	33.6984	22.8256	28.9444	5.96052	2.69995	13.1865	2.65004	3.35505	7.37907	11.0514	2.1323	1.29557	0	4.30253	58.355	21.3931	0	0	0	4.04893	3.14425	0	0	10.2461	11.5656	1.18454	6.58976
NODE_18824_length_3022_cov_115.373	3022		0	0	0	0	0	0	0	0	0	0	0	0	0	0	0	0	0	1.07135	20.7511	6.83066	3.13675	0	5.81357	4.95971	0	3.0469	0	35.1953	0	0	21.7462	0	0	44.4254	12.4829	3.85752	1.82102	1.39836	2.52209	15.7297	2.76084	2.92891	15.738	24.4687	34.5073	29.0844	35.56
NODE_709_length_24424_cov_122.722	24424		0	0	0	0	0	8.12322	0	0	0	0	0	0	0	0	6.00339	0	0	6.53575	11.0002	39.082	14.0922	22.846	103.696	5.2798	14.2789	14.6133	5.52075	18.3024	21.9112	6.62282	49.6163	5.91265	0	0	0	0	0	0	0	0	0	0	0	0	0	0	0
NODE_13087_length_3844_cov_133.32	3844		0	0	0	0	0	0	0	0	0	2.26449	0	0	0	0	0	0	0	0	0	0	0	0	0	0	0	0	0	0	0	0	0	0	6.08025	32.8723	45.8394	21.0549	4.05556	1.19693	1.53615	22.825	11.9433	7.01075	27.3798	32.0152	59.6558	18.237	34.2414
NODE_12401_length_3983_cov_74.8833	3983		0	0	0	0	0	0	0	0	0	0	0	0	0	0	0	0	0	0	0	0	0	0	0	0	0	0	0	0	0	0	0	0	29.7011	30.94	31.6236	133.277	1.24266	0.475478	7.17346	5.76873	6.64064	0	2.09488	50.459	23.9748	14.8984	14.061
NODE_28511_length_2296_cov_82.7875	2296		0	0	0	0	0	0	0	0	0	0	0	0	0	0	0	0	35.2133	13.2164	31.5995	73.4966	10.2293	7.37743	57.0366	17.7561	40.8031	18.1641	10.3761	13.7362	30.8441	4.55372	19.0738	0.979053	2.0283	1.25846	0	0	0	0	0	0	0	0	0	1.04929	0	1.34711	0
NODE_5108_length_7230_cov_103.42	7230		0	0	0	0	0	0	0	0	0	0	0	0	0	0	0	0	4.09249	3.48683	4.13534	9.93907	5.49169	3.97462	19.5839	25.7473	29.7176	16.3387	9.71706	41.0648	17.7363	5.55307	32.2428	0	3.60188	30.994	6.47322	3.19019	0.922049	0	2.93727	12.514	0	3.62686	13.8163	8.6903	21.1406	12.1153	11.5042
NODE_2097_length_12801_cov_142.814	12801		0	39.1155	0	0	22.8605	59.2614	0	0	28.6502	0	65.8501	114.989	0	0	20.3541	1.26015	0	0	0	0	0	0	0	0	0	0	0	0	0	0	0	0	0	0	0	0	0	0	0	0	0	0	0	0	0	0	0
NODE_52102_length_1566_cov_121.36	1566		0	0	0	0	0	0	0	0	0	0	0	0	0	0	0	0	0	0	0	0	0	0	0	0	0	0	0	0	0	0	0	0	49.3323	50.9444	34.7819	8.47078	0	0.92891	5.39059	22.6012	10.5075	7.64839	20.1649	45.154	45.0218	41.7658	22.9891
NODE_12584_length_3942_cov_90.2999	3942		0	0	0	0	0	74.0965	0	0	1.72622	0	0	0	177.281	0	0	0	0	0	0	0	0	1.39885	0	0	0	0	0	0	0	0	0	0	0	0	0	79.7945	0	0	0	0	17.5131	0	0	0	0	0	0
NODE_55445_length_1507_cov_100.204	1507		0	0	0	0	0	0	0	0	0	0	0	0	0	0	0	0	9.24189	15.606	40.22	25.1998	14.1209	12.038	71.7409	11.9908	27.8535	19.3403	10.184	43.0723	30.815	5.9286	17.8852	0	4.09698	1.70216	0	0	0	0	0	0	0	0	0	1.57193	0	2.20608	0
NODE_55125_length_1512_cov_185.21	1512		0	0	0	0	0	0	0	0	0	0	0	0	0	0	0	0	30.0471	15.9718	24.1097	55.5818	12.4312	11.6239	23.3556	35.913	28.7143	33.6785	21.4116	32.861	19.8623	6.62865	25.0001	0	0	0	0	0	0	0	0	2.03521	0	0	1.16004	0.953933	0	0	0
NODE_37584_length_1919_cov_126.34	1919		0	0	0	0	0	0	0	0	0	0	0	0	0	0	0	0	24.0996	15.9122	34.9461	28.9432	19.2663	16.6609	17.9213	33.7981	16.9559	19.4916	18.2452	41.5177	27.0627	17.2978	41.4453	1.67702	0	0	0	0	0	0	0	0	0	0	0	0	0	0	0
NODE_6554_length_6163_cov_101.815	6163		0	0	0	0	0	0	0	0	0	0	0	0	0	0	0	0	0	7.26119	19.6024	19.0378	3.58534	0	29.7606	9.79057	12.6948	10.6092	0	30.1797	21.0116	1.69203	19.304	0	144.974	42.2278	9.13792	3.84621	0	0	0	7.53496	7.9748	0	3.96048	16.7428	22.9343	32.5943	9.17346
NODE_33980_length_2045_cov_96.1168	2045		0	0	0	0	0	0	0	0	0	0	0	0	0	0	0	0	0	0	0	0	0	0	0	0	0	0	0	0	0	0	0	0	142.833	28.6406	50.461	20.7602	2.60741	1.51286	7.002	18.6297	10.6107	2.11857	8.3725	52.4051	30.043	37.653	26.6749
NODE_9214_length_4906_cov_109.895	4906		0	177.293	0	0	8.02736	31.3822	0	3.57483	38.6646	0	4.19087	7.6737	0	0	20.9096	56.6412	0	0	0	0	0	0	0	0	0	0	0	0	0	0	0	0	0	0	0	0	0	0	0	0	0	0	0	2.09876	0	0	0
NODE_137_length_43979_cov_119.664	43979		0	18.7917	0	0	37.5607	122.765	0	0	9.44304	1.38411	120.034	19.3053	1.76191	0	7.44313	8.06111	0	0	0	0	0	0	0	0	0	0	0	0	0	0	0	0	0	0	0	3.66571	0	0	0	0	0	0	0	0	0	0	0
NODE_7128_length_5837_cov_101.626	5837		0	0	0	0	0	0	0	0	0	0	0	0	0	0	0	0	0	0	0	0	0	0	0	2.10535	2.60756	0	0	0	0	0	0	0	42.7218	41.4417	34.2613	71.3324	3.95799	1.90022	4.84916	18.1925	4.7749	4.57445	33.1538	18.7442	27.4465	36.7913	26.1494
NODE_14912_length_3535_cov_146.055	3535		0	0	0	0	0	0	0	0	0	0	0	0	0	0	0	0	12.2283	4.20446	13.4224	7.94504	7.61411	6.79257	19.8844	8.76908	6.73213	14.7505	3.94497	32.4954	8.05783	5.55538	19.7013	0	0	34.1296	19.0904	10.023	1.91392	0	1.3469	11.3377	7.69241	0	17.2879	25.5865	33.2926	14.2879	7.1384
NODE_40736_length_1826_cov_31.6445	1826		0	0	0	0	0	0	0	0	0	0	0	0	0	0	0	0	0	0	0	0	0	0	0	0	0	0	0	0	0	0	0	0	0	0	0	0	0.575051	0	0	7.96359	0	0	0	0	0	0	341.417
NODE_11342_length_4238_cov_28.1301	4238		0	349.769	0	0	0	0	0	0	0	0	0	0	0	0	0	0	0	0	0	0	0	0	0	0	0	0	0	0	0	0	0	0	0	0	0	0	0	0	0	0	0	0	0	0	0	0	0
NODE_38859_length_1881_cov_79.6961	1881		0	0	0	0	0	0	0	0	0	0	0	0	0	0	0	0	50.7147	12.8441	14.9824	19.6829	19.6822	21.3316	18.4707	33.5929	22.1271	14.5959	12.9309	28.092	15.2923	17.6553	15.9559	0	79.5182	10.1638	9.8154	9.32193	0	0	0	4.2256	2.47942	0	3.64295	11.2312	9.02886	6.52046	8.56466
NODE_4359_length_7970_cov_90.669	7970		0	0	0	0	0	0	0	0	0	0	0	0	0	0	0	0	0	2.04967	21.2341	8.03244	10.2602	6.65595	11.6457	8.6051	4.86581	11.4408	9.50838	18.0177	4.34448	5.34597	23.5363	0	0	42.8449	14.8788	5.46873	1.70903	0	1.92475	10.9216	2.943	1.16444	30.564	17.0459	17.1381	38.5149	13.8489
NODE_21307_length_2778_cov_91.0083	2778		0	0	0	0	0	0	0	0	0	0	0	0	0	0	0	0	2.90896	0	3.04159	3.47345	0	0	1.63171	0	2.42963	4.56122	0	0	0	0	0	0	48.0406	53.7062	27.6817	40.2883	3.16015	1.54549	6.0989	16.318	9.01133	3.37239	10.7711	41.5282	22.7351	34.1258	28.7827
NODE_26729_length_2392_cov_96.4914	2392		0	0	0	0	0	0	0	0	0	0	0	0	0	0	0	0	2.83221	1.80962	3.60739	6.46819	3.47328	1.32642	10.7538	25.1968	17.9552	13.4431	4.48637	34.3733	16.1226	3.24658	23.8171	0	0	35.5266	15.7308	1.31121	1.10327	2.24349	2.32178	17.4984	3.42327	2.19691	13.5067	9.07967	27.6418	28.9333	11.9002
NODE_15148_length_3498_cov_43.245	3498		0	0	0	0	0	0	0	0	0	0	0	0	0	0	0	0	4.3694	6.30765	12.4038	27.6712	5.9858	4.00461	26.2014	10.6949	21.2097	9.18476	5.87884	14.7802	15.8904	2.8586	12.4943	0	33.7372	26.728	10.4188	42.145	0	0.620988	3.62731	7.2934	3.25634	1.60995	6.07197	22.7024	14.6717	9.41195	14.4869
NODE_48166_length_1644_cov_138.686	1644		0	0	0	0	0	0	0	0	0	0	0	0	0	0	0	0	2.77949	9.28712	57.4289	18.1427	20.1436	18.2929	8.39081	52.3438	25.8023	11.8005	23.9654	41.3567	5.59481	12.8757	35.4866	0	0	3.41319	1.05771	0	0.849086	0	0	0	0	0	0	0	0	1.93316	0
NODE_25807_length_2448_cov_174.191	2448		0	0	0	0	0	0	0	0	0	0	0	0	0	0	0	0	205.339	17.2506	15.9528	10.8675	51.3763	49.1725	10.5531	16.1224	6.05874	4.23293	9.44659	3.20645	6.57356	50.4327	11.5244	2.56831	29.4271	11.8813	6.24739	14.0574	1.53664	0	0	8.04438	1.57405	1.59814	4.3026	5.27072	9.12248	5.27315	12.9853
NODE_4278_length_8047_cov_125.545	8047		0	0	0	0	0	6.97834	0	0	4.98147	0	6.12569	29.2343	0	0	10.2344	0	0	6.55212	15.2915	24.8403	1.16615	0	12.9144	7.58426	34.8362	2.66517	4.78013	28.5442	68.6658	3.76884	18.8191	1.82872	0	6.58355	5.72133	7.79548	0	0	1.73851	1.8789	1.87905	0	0	5.6691	3.44433	6.87539	4.76406
NODE_32910_length_2088_cov_94.6094	2088		0	0	0	0	0	0	0	0	0	0	0	0	0	0	0	0	28.3972	20.8693	32.9246	64.9405	8.44706	11.1341	81.5713	10.8316	49.6609	25.0257	7.367	8.54183	17.7368	1.71164	4.73464	0	0	0	0	0	0	0	0	0	0	0	0	0.834937	0	0	0
NODE_1485_length_15782_cov_101.679	15782		0	0	0	0	0	0	0	0	0	0	0	0	0	0	0	0	0	0	0	0	0	0	0	0	0	0	0	0	0	0	0	0	0	65.3134	56.4256	2.43577	0	0	0.825788	15.5461	14.0311	0	2.76348	63.2142	51.5848	41.4739	12.486
NODE_3303_length_9502_cov_111.333	9502		0	0	0	0	0	0	0	0	0	0	0	0	0	0	0	0	6.67164	10.8248	25.4395	15.6461	8.32557	10.5319	37.1651	13.8035	24.8875	39.8649	5.02916	37.1317	35.6059	4.55922	43.3368	0	73.6523	6.54988	4.06788	0	0	0	0	3.3991	1.29327	0	0	6.97877	2.19531	4.39465	0
NODE_46640_length_1677_cov_100.672	1677		0	0	0	0	0	0	0	0	0	0	0	0	0	0	0	0	13.8859	13.896	12.9358	32.9144	8.5112	13.4107	64.2834	28.9672	23.1103	13.4668	38.8687	35.908	20.2544	7.41827	30.2667	0	0	0	0	0	0	0	0	0	0	0	0	1.47987	0	0	0
NODE_28039_length_2319_cov_90.2619	2319		0	0	0	0	0	0	0	0	0	0	0	0	0	0	0	0	0	0	0	0	0	0	0	0	0	0	0	0	0	0	0	0	16.6519	60.3487	31.9776	3.27047	13.2273	1.89875	2.61383	27.246	7.42446	5.62433	37.047	15.3403	34.1275	58.7261	33.2102
NODE_701_length_24528_cov_138.381	24528		0	0	0	0	0	0	0	0	0	0	0	0	0	0	0	0	6.568	12.5995	17.6606	27.9707	17.0237	21.2235	28.56	12.782	18.9755	30.4737	14.4003	40.7211	20.0274	14.6182	51.0473	0	0	3.86798	0	4.2634	0	0	0	1.34442	0	0	0	2.88214	2.14713	3.04567	0
NODE_6819_length_6013_cov_86.6432	6013		24.6056	0	0	0	0	0	0	0	0	0.836886	0	0	0	0	0	4.99297	0	0	3.78574	3.28492	2.39023	1.36586	1.53732	0	0	1.29354	1.5126	8.44161	3.29809	3.29031	17.0414	0	9.77189	31.4515	11.8037	0	1.30078	0.694551	2.18807	42.8459	4.14278	0	36.0635	20.9145	34.1343	64.2707	38.9837
NODE_24429_length_2535_cov_105.808	2535		0	0	0	0	0	0	0	0	0	0	0	0	0	0	0	0	0	0	0	0	0	0	0	0	0	0	0	0	0	0	0	0	12.7057	53.7427	35.6522	19.2199	7.03058	3.47893	3.84061	25.1868	10.8225	5.48163	27.8481	31.1264	25.8014	31.3893	34.9003
NODE_31193_length_2166_cov_59.8028	2166		0	0	0	0	0	0	0	0	0	0	0	0	0	0	0	0	11.5208	9.10104	35.2717	24.024	7.34034	8.10175	31.0029	30.8548	17.627	17.241	8.6195	46.1038	17.5182	6.34962	33.1497	0	4.39964	9.29854	2.2885	1.20584	0.524485	0	0	4.98127	0	0	10.2171	2.28305	9.10186	9.59042	3.10182
NODE_21800_length_2735_cov_90.4053	2735		0	0	0	0	0	0	0	0	0	0	0	0	0	0	0	0	2.94012	3.36932	27.759	14.6809	13.0479	11.7799	11.9115	24.3371	12.1095	20.9042	20.0433	55.4246	7.25266	14.3045	59.5604	0	0	10.965	2.82521	0	0	0	0	4.41155	0	0	7.47593	6.92998	4.25093	11.5515	0
NODE_13638_length_3737_cov_75.9532	3737		0	0	0	0	0	0	0	0	0	0	0	0	0	0	0	0	0	0	0	7.0738	0	0	0	0	0	0	0	0	1.23441	1.38513	5.72257	0	0	15.9849	5.04699	194.549	0	0	13.511	4.13318	3.84725	15.5004	26.9704	4.02081	3.58024	8.48066	25.4481
NODE_2771_length_10637_cov_162.968	10637		0	0	0	0	0	0	0	0	0	0	0	0	0	0	0	0	0	2.07075	14.2747	1.97068	5.31273	4.56637	18.207	2.98765	2.45044	15.2841	2.73628	23.2449	1.58078	3.12408	3.60599	0	5.03415	58.9774	24.4691	8.35177	1.50406	0	1.42745	18.2333	3.04114	1.44456	9.99679	23.9161	22.3377	27.0121	21.3794
NODE_6463_length_6217_cov_126.818	6217		0	0	0	0	0	0	0	0	0	0	0	0	0	0	0	0	25.1905	12.7285	39.0032	23.1026	15.0157	17.7228	30.8982	17.9579	22.0412	17.6408	12.6701	42.2911	34.7313	18.6686	24.76	0	21.9044	4.1176	1.82863	0	0	0	0	1.04065	0	0	0	3.87345	2.00702	2.14432	0
NODE_18701_length_3034_cov_120.207	3034		0	0	0	0	0	0	0	0	0	0	0	0	0	0	0	0	0	20.6031	29.9563	17.1176	0	3.72373	49.2356	10.675	34.5099	7.1814	5.72827	36.3987	121.647	1.26219	6.05924	0	0	0	0	0	0	0	0	0	0	0	0	0	0	0	0
NODE_34016_length_2044_cov_71.4591	2044		0	0	0	0	0	0	0	0	0	0	0	0	0	0	0	0	23.4738	4.26565	18.1956	13.3787	9.42679	8.74944	9.46725	15.0853	7.84607	4.48293	9.28657	7.35613	12.9464	6.80414	18.6703	0	392.171	22.4332	17.5519	17.3147	1.72634	2.36865	10.6986	17.0523	4.6665	3.97925	8.76689	13.3144	17.4657	19.8861	27.5009
NODE_53998_length_1532_cov_32.442	1532		13.2574	0	0	0	0	0	0	0	0	0	0	0	0	0	0	0	9.74515	5.84614	13.4532	5.47607	8.03616	14.0385	3.05396	20.7246	10.2175	7.95834	7.59066	11.3229	4.68062	8.53681	4.1028	0	70.4537	33.4675	25.3705	17.4708	0	1.3481	2.20863	13.952	5.05136	0	4.6965	28.8621	21.8426	19.7873	18.6045
NODE_47108_length_1667_cov_85.7117	1667		0	0	0	0	0	0	0	0	0	0	0	0	0	0	0	0	1.95551	11.0425	8.38515	15.7326	0	3.12958	14.8235	19.1481	16.9659	15.2176	3.18499	28.567	13.2265	4.91129	23.365	0	48.752	27.4479	9.9677	14.2154	1.5189	0	0	10.5533	3.59982	2.31365	10.3764	24.2404	28.0034	16.8207	9.40944
NODE_4830_length_7486_cov_109.561	7486		0	0	0	0	0	0	0	0	0	0	0	0	0	0	0	0	19.6454	10.4997	14.8722	30.5578	9.39437	14.4893	48.3197	31.6314	20.3894	10.305	31.647	21.0458	24.4968	9.18895	47.9071	0.833279	8.15067	5.41697	0	0	0	0	0	2.56275	0	0	1.95972	3.25661	0	4.67249	0
NODE_47461_length_1660_cov_98.4631	1660		0	0	0	0	0	0	0	0	0	0	0	0	0	0	0	0	5.54367	11.6071	51.8573	19.2782	21.6814	16.4575	9.20333	46.2628	16.0096	17.1222	17.2397	33.3439	7.61756	16.5262	53.1138	0	0	0	0	0	0	0	0	1.08518	0	0	0	0	1.59846	3.13447	0
NODE_47024_length_1669_cov_82.3891	1669		0	0	0	0	0	0	0	0	0	0	0	0	0	0	0	0	9.4262	13.9451	41.4546	20.7344	14.2421	10.2731	43.6316	26.4993	25.3181	16.7149	9.82681	34.7011	17.0438	8.93129	28.9119	0	2.29959	5.28079	0	1.01686	0	0	1.04859	2.71301	1.86862	0	0	3.34929	3.41446	5.49111	2.93768
NODE_38956_length_1879_cov_75.5006	1879		0	0	0	0	0	0	0	0	0	0	0	0	0	0	0	0	0	0	0	0	0	0	0	0	0	0	0	0	0	0	0	0	43.0271	41.0849	41.3019	10.7257	0.790376	0.790529	6.54234	14.1868	14.2455	0	19.2157	65.2827	48.994	38.2607	18.0795
NODE_4740_length_7570_cov_105.868	7570		0	0	0	0	0	0	0	0	0	0	0	0	0	0	0	0	0	0	0	2.02871	0	0	0	0	0	0	0	0	0	0	0	0	4.79321	48.4783	24.1655	72.0976	5.51363	1.66065	1.11724	16.0218	5.78194	5.61749	37.6049	26.3161	35.7601	14.0841	29.9482
NODE_13271_length_3808_cov_166.218	3808		0	0	0	0	0	0	0	0	0	2.30093	0	0	0	0	0	0	0	0	0	0	0	0	0	0	0	0	0	0	0	0	0	0	18.2339	41.094	32.9369	51.1912	5.18674	2.79055	8.01584	17.524	9.01422	6.93132	30.0417	18.8089	30.532	38.2289	28.4051
NODE_23870_length_2574_cov_84.3707	2574		13.0851	0	0	0	0	0	0	0	0	1.24123	0	0	0	0	0	9.38131	0	0	0	0	0	0	0	0	0	0	0	0	0	0	0	0	104.718	42.0625	42.7428	10.1629	0	0.805521	4.25086	32.7624	14.2537	0.946974	7.1742	49.5746	30.1507	59.4453	21.3893
NODE_4128_length_8218_cov_129.614	8218		0	0	0	0	0	0	0	0	0	0	0	0	0	0	0	0	2.94742	13.6414	32.5073	28.0296	12.0546	10.2557	35.511	45.6185	13.8883	12.172	45.608	26.2795	12.1685	13.5178	35.5818	0	0	0	1.83684	0	0	0	0	0	0	0	1.46226	0.838148	0	0	0
NODE_43889_length_1743_cov_74.6485	1743		0	0	0	0	0	0	0	0	0	0	0	0	0	0	0	0	0	0	1.38803	0	0	0	0	0	0	0	0	0	0	0	0	0	22.7352	59.0898	25.9828	3.58028	2.72644	1.52984	2.6582	30.0969	7.43151	5.50464	34.4079	31.1135	24.4884	57.6373	37.0786
NODE_34550_length_2023_cov_41.6619	2023		0	0	0	0	0	0	0	0	0	0	0	0	0	0	0	0	0	0	0	0	0	0	0	0	0	0	0	0	0	0	0	0	83.9148	44.769	18.6283	37.0913	10.2129	2.83567	4.41366	16.7117	6.00018	7.17692	44.0681	26.6115	34.2233	38.2538	33.5266
NODE_943_length_20614_cov_100.895	20614		0	14.0951	0	0	0	176.05	0	0	11.8337	0	5.81826	47.8458	0	0	73.2198	0	0	0	0	7.18609	0	0	2.92887	0	0	0	0	1.72314	0	0	0	0	0	0	0	0	0	0	0	0	0	0	0	0	0	0	0
NODE_44604_length_1725_cov_114.92	1725		0	0	0	0	0	0	0	0	0	0	0	0	0	0	0	0	0	0	0	0	0	0	0	0	0	0	1.27556	3.58713	3.9997	0	12.1688	0	0	23.4511	10.9218	6.08503	2.9237	4.24072	5.82548	22.1633	12.4081	5.52562	0	34.9331	40.0148	72.8953	26.6446
NODE_13886_length_3697_cov_120.584	3697		0	0	0	0	0	0	0	0	1.60053	0	0	58.4171	24.5652	12.5556	71.9901	0	0	0	0	0	1.08328	4.48524	0	0	0	0	3.9648	0	0	4.28052	8.32976	0	0	0	27.4382	5.16374	0	0	0	5.67676	2.22734	0	1.31196	13.9143	3.35156	4.67567	40.4024
NODE_30640_length_2190_cov_154.452	2190		0	0	0	0	0	0	0	0	0	0	0	0	0	0	0	0	91.0299	16.2882	34.4449	23.9203	16.2283	11.9063	28.8325	31.8147	17.3474	11.3805	8.53741	14.1564	19.2368	13.1203	26.9611	0	73.6452	19.8662	4.45701	9.1253	0	0	1.40822	6.5752	0	1.41782	0	5.50443	3.66123	6.20632	3.03065
NODE_7489_length_5644_cov_124.315	5644		14.4657	9.02559	0	0	0	136.101	0	3.97622	21.772	7.32369	8.8636	81.7718	0	2.00886	13.1037	7.45478	0	6.81605	5.78489	9.37621	1.35327	3.4349	12.9195	0	0	0	0	0	7.435	0	1.43503	0	0	0	0	0	0	0	0	0	0	0	0	0	0	0	0
NODE_15178_length_3494_cov_80.0249	3494		65.0617	0	0	4.12369	0	0	0	0	0.478449	65.8816	2.82286	0	0	0	0	261.629	0	0	0	0	0	0	0	0	0	0	0	0	0	0	0	0	0	0	4.75933	0	0	0	0	0	0	0	0	0	0	0	0
NODE_12496_length_3965_cov_70.2926	3965		0	0	0	0	0	0	0	0	0	0	0	0	0	0	0	0	0	0	0	0	0	0	0	0	0	0	0	0	0	0	0	0	0	0	0	0	0	0	0	0	0	0	0	0	0	93.0893	106.889
NODE_22582_length_2672_cov_99.233	2672		2.30337	6.17091	0	0	6.86203	1.96668	0	0	6.67545	0.664701	0	0.646784	0	0	0	4.27111	2.52876	9.58688	39.417	32.5286	12.9274	10.0093	24.5673	31.5734	20.1579	29.8758	11.7803	33.2447	10.7126	8.36078	24.0157	0	0	0	0	0	0	0	0	2.29847	0	0	4.63755	2.71239	0	3.00893	0
NODE_34769_length_2015_cov_129.504	2015		0	0	0	0	0	0	0	0	0	0	0	0	0	0	0	0	0	1.03198	9.43687	4.36873	5.47893	4.41611	3.98304	16.9398	4.25074	9.48529	5.02478	2.16261	2.73801	3.9528	15.9177	0	0	42.7918	31.2029	0	6.78989	1.50764	3.12328	16.6934	4.89116	4.05526	29.7082	13.7631	22.834	39.7797	20.0911
NODE_8483_length_5172_cov_67.9719	5172		0	0	0	0	0	0	0	0	0	0	0	0	0	0	0	0	0	12.336	24.4573	11.3946	3.08594	2.78361	27.975	24.3647	27.5424	10.6512	4.381	36.7955	12.5316	4.53973	40.6339	0	15.3578	20.55	5.82001	5.92813	0	0	0	7.23936	0	0	9.09126	15.4244	12.489	12.7576	5.73625
NODE_347_length_34361_cov_58.6886	34361		0	2.96256	0	0	0	0	0	0	10.1331	0	0	0	0	0	62.398	263.003	0	0	0	0	0	0	0	0	0	0	0	0	0	0	0	0	0	0	0	0	0	0	0	0	0	0	0	0	0	0	0
NODE_12609_length_3936_cov_110.045	3936		0	0	0	0	0	0	0	0	0	0	0	0	0	0	0	0	0	0	0	0	0	0	0	0	0	0	0	0	0	0	0	0	16.9571	33.0717	44.5652	48.7785	1.66288	1.75582	3.57393	15.0272	8.59714	2.20282	13.4797	42.3387	28.396	28.831	32.1742
NODE_16572_length_3293_cov_107.503	3293		0	0	0	0	0	0	0	0	0	0	0	0	0	0	0	0	0	0	0	0	0	0	0	0	0	0	0	0	0	0	0	0	17.1142	49.5418	34.4464	11.3468	6.1076	1.91911	1.30818	19.6401	7.78718	4.11293	47.6399	30.6417	53.5672	24.1945	24.3664
NODE_14375_length_3616_cov_141.664	3616		0	0	0	0	0	0	0	0	0	0	0	0	0	0	0	0	75.1714	11.1131	26.7073	18.3218	10.8137	6.12913	21.8931	28.3844	15.5842	9.38529	8.11177	16.5317	24.0158	13.2814	38.4064	1.03882	64.8287	24.4771	5.01153	0	0.581074	0	1.24349	9.0603	1.51937	0	1.53603	11.8343	9.86028	10.2157	7.04383
NODE_21191_length_2789_cov_103.028	2789		0	14.9068	0	0	0	0	0	0	0	0	19.3881	88.9759	0	0	0	0	0	0	3.64706	0	0	0	0	0	0	1.05367	0	1.52291	0	0	0	0	0	19.059	16.1513	87.4261	0	0	0	0	0	0	3.11895	65.0445	17.3938	0	0
NODE_37245_length_1930_cov_117.594	1930		0	0	0	0	0	0	0	0	0	0	0	0	0	0	0	0	0	0	0	0	0	0	0	0	0	0	0	0	0	0	0	0	14.7959	54.7374	32.7002	7.00466	7.8291	1.7406	2.06988	18.1322	6.47243	2.75652	43.4699	26.1409	49.7089	29.3134	28.5256
NODE_30847_length_2182_cov_92.4418	2182		0	0	0	0	0	0	0	0	0	0.77598	0	0	0	0	0	0	0	0	1.51033	0	0	0	0	0	0	0.585289	0	0	0	0	0	0	36.5765	61.4063	28.4068	16.8064	8.37768	2.66643	8.57434	17.4532	9.51389	6.10839	47.197	19.74	38.4479	25.6611	31.9162
NODE_40070_length_1846_cov_45.7132	1846		0	0	0	0	0	0	0	0	0	0	0	0	0	0	0	0	0	2.25462	8.11817	4.33559	4.86034	3.32903	3.47843	12.1845	3.53929	7.72786	0	4.68037	0	2.81884	9.34479	0	0	37.9519	27.1907	5.97816	8.49672	2.3638	2.09561	18.1818	6.50963	3.78199	36.6391	23.2688	30.2332	30.726	21.3158
NODE_32940_length_2087_cov_129.936	2087		0	0	0	0	0	0	0	0	0	0.848949	0	0	0	0	0	0	0	0	0	0	0	0	0	0	0	0	0	0	0	0	0	0	18.2726	69.2106	22.1458	25.0276	7.72449	2.23548	5.22971	21.3507	6.70975	9.25507	32.4734	19.9844	29.5589	36.5926	23.3394
NODE_18471_length_3061_cov_100.005	3061		19.8149	0	0	0	0	0	0	0	0	2.2046	0	0	0	0	0	0	0	0	6.2415	3.99991	0	1.37411	64.3094	3.00948	0	2.56172	1.75494	6.33106	0	2.56845	4.24587	0	8.08706	43.357	23.1573	0	3.98293	0.851893	1.49154	15.1962	5.8007	2.08313	30.0244	17.3926	29.7237	28.9466	30.9068
NODE_44603_length_1725_cov_120.185	1725		0	141.892	0	0	22.8933	6.1934	0	57.4289	50.2027	0	0	3.14945	0	0	0	0	0	0	0	0	0	0	0	2.62209	0	0	0	0	4.5824	0.70358	0	0	0	0	0	0	0.667781	2.61124	5.98576	6.87192	4.60637	0	0	0	0	0	0
NODE_457_length_30840_cov_129.381	30840		0	0	0	0	0	0	0	0	0	0	0	0	0	0	0	0	32.5435	13.9972	24.1041	50.1265	4.5761	5.52658	68.0233	12.4107	57.6529	38.0227	4.62172	18.9928	26.8769	3.08971	8.2322	0	0	0	0	0	0	0	0	0	0	0	0	0	0	0	0
NODE_563_length_27901_cov_160.266	27901		0	43.1329	0	0	7.84642	26.1788	0	9.5576	13.9082	12.0654	29.7782	3.24269	0	65.2022	31.4332	29.0322	0	2.16644	3.24687	10.1336	0	0	0	0	3.75957	3.96769	0	3.02316	4.72905	1.23972	1.42332	0	0	4.83191	2.72269	5.30153	0	0	0	0	0	0	0	0	0	1.34349	3.95463
NODE_50263_length_1601_cov_21.5149	1601		0	0	0	0	0	0	335.938	0	0	0	0	0	0	0	0	0	0	0	0	0	0	0	0	0	0	0	0	0	0	0	0	0	0	0	0	0	0	0	0	0	0	0	0	0	0	0	0
NODE_20019_length_2901_cov_69.9679	2901		3.21395	0	0	0	0	0	0	0	0	1.46795	0	0	0	0	0	0	21.6536	15.335	41.4513	17.121	12.8357	9.05146	24.8889	30.0995	17.6508	28.6095	9.98107	10.2876	15.0762	7.45385	14.1751	1.28926	49.7741	12.8125	11.2753	0	0.975584	0.59049	0	13.7705	0	0	5.65462	6.87753	5.76398	13.5023	7.10741
NODE_40659_length_1828_cov_107.133	1828		0	0	0	0	0	0	0	0	0	0	0	0	0	0	0	0	0	0	0	1.8601	1.19098	0	0	0	0	0	2.2885	7.71149	0.750832	0	0	0	0	58.3539	6.98967	15.8295	2.18999	0.621943	5.06246	18.436	2.64955	0	37.2808	24.2188	31.5052	74.2396	22.6376
NODE_11502_length_4199_cov_93.4052	4199		0	0	0	0	0	0	0	0	0	0	2.40627	0	0	0	0	0	2.22014	16.7123	29.5114	57.4396	10.3447	8.55598	52.3522	19.7133	27.3337	23.6772	7.95267	32.0694	16.882	6.72482	15.235	0	0	2.59505	3.19792	0	0	0	0	0	0	0	0	2.24505	0	0	0
NODE_31146_length_2168_cov_104.473	2168		0	3.45305	0	0	4.39533	0.874104	0	0	4.30089	0	0	0	0	0	0	0	4.82333	8.70839	38.6381	40.3411	11.1395	12.708	24.7625	34.7612	29.6558	33.3745	13.0671	27.1547	10.1143	6.44138	23.0457	0	0	2.27423	1.68122	0	0	0	0	0	0	0	0	1.0153	2.92554	0	0
NODE_4674_length_7640_cov_120.479	7640		0	0	0	0	0	0	0	0	0	0	0	0	0	0	0	0	67.9699	5.96277	26.8032	24.8214	5.73329	5.18812	36.3536	7.64533	18.0013	13.9857	5.78592	17.6107	37.6237	2.69337	10.8658	0	37.9061	14.7982	6.84366	41.5993	0	0	3.51621	3.47451	3.16878	2.51045	0	13.4255	4.79202	9.93277	4.38735
NODE_25212_length_2484_cov_68.9868	2484		0	0	0	0	0	0	0	0	0	2.05059	0	0	0	0	0	0	0	0	0	0	0	0	0.771782	0	0	0	0	0	0	0	0	0	22.5043	32.9708	44.3023	43.6756	2.52257	1.40064	3.17714	19.2762	7.07809	5.98792	21.5019	26.8209	35.8238	19.2307	39.3186
NODE_29364_length_2252_cov_118.949	2252		0	0	0	0	0	0	0	0	0	0	0	0	0	0	0	0	0	0	0	0	0	0	0	0	7.2491	0	0	0	0	0	0	0	1.73435	41.1618	22.9697	0	1.25284	0.938831	7.66463	25.5295	4.14679	2.78636	45.115	30.1943	44.8253	61.9013	26.3955
NODE_30493_length_2197_cov_101.893	2197		0	0	0	0	0	0	0	0	0	0	0	0	0	0	0	0	69.0072	18.4782	16.1017	25.5129	17.5647	21.2361	29.5005	23.3111	19.0017	11.8124	14.2371	21.189	14.0915	16.9533	11.3242	0	55.9838	7.23671	8.01192	6.94499	1.02301	0	0	4.84757	0	0	2.13005	7.9451	12.8224	7.53505	6.59182
NODE_9592_length_4785_cov_117.394	4785		0	3.19417	0	0	0	5.7746	0	0	0.369323	0	31.85	2.94067	0	0	0	12.2536	0	6.23746	7.97786	23.4187	0.79272	0	10.5576	3.64046	33.4157	4.19807	7.56414	18.0006	68.1844	2.25835	22.1945	1.01133	0	11.5121	2.96895	2.34619	0	0	0	1.1221	0	0	0	10.9254	8.59653	8.70585	8.43588
NODE_20190_length_2886_cov_121.343	2886		0	0	0	0	0	0	0	0	0	0	0	0	0	0	0	0	16.0072	1.29636	0	0	2.47137	6.38992	0	42.2065	0	0	30.151	0	0	46.7237	29.9654	0	0	11.7435	13.4643	0	0	0	0	9.29672	20.5207	43.2832	23.2594	23.0664	28.1808	0	0
NODE_38631_length_1887_cov_124.111	1887		0	0	0	0	0	0	0	0	0	0	0	0	0	0	0	0	69.0641	9.16208	38.1828	5.25233	22.1187	23.8868	11.8445	25.966	9.03286	9.63926	12.3941	18.411	11.4533	25.9407	41.4165	1.39872	3.79664	12.141	11.0469	0	0	0	0	10.7695	0.943531	0	3.34513	3.02263	3.76074	8.69515	12.1389
NODE_13738_length_3722_cov_153.193	3722		0	0	0	0	0	0	0	0	0	0	0	0	0	0	0	0	49.7152	23.5178	9.98502	0	59.7159	58.2126	0	60.3278	2.07019	1.57424	34.8679	4.32562	0	38.1674	4.75472	0	63.0956	0	0	0	0	0	0	6.08201	0	0	0	10.3808	3.34777	3.60366	7.07482
NODE_265_length_37454_cov_47.7136	37454		1.67437	2.51362	0	0	0	2.43677	0	0	0	1.6578	0	0	0	303.11	17.9734	4.09369	0	0	0	0	0	0	0	0	0	0	0	0	0	0	0	0	0	0	0	0	0	0	0	0	0	0	0	0	0	0	0
NODE_49631_length_1614_cov_106.379	1614		0	0	0	0	0	0	0	0	0	0	0	0	0	0	0	0	0	1.12296	1.26774	0	0	1.13987	0	2.67691	2.5712	0.639047	2.78954	2.56084	0	0	0	0	75.8845	33.5745	21.9305	74.7922	1.9247	2.50504	4.91	15.6719	3.38093	7.34511	32.3905	18.6807	26.2438	34.7554	22.7198
NODE_18950_length_3011_cov_126.641	3011		10.638	0	0	0	0	0	0	0	0	0	0	0	0	0	0	5.09738	14.35	13.7293	41.5696	34.6137	13.4017	16.6634	37.4918	6.36153	29.3099	26.5296	4.80596	14.7312	24.3213	6.55143	17.1714	0	14.8342	6.06821	1.55233	3.50765	0	0	1.13744	1.09794	0	0	0	7.39615	5.23109	7.00527	1.80113
NODE_1043_length_19554_cov_131.91	19554		0	0	0	0	0	0	0	0	0	0	0	0	0	0	0	0	4.93553	19.3927	44.7788	23.1529	16.3771	15.3892	33.7662	40.6934	17.491	13.8493	35.6378	13.2247	11.2527	21.1679	24.6969	0	0	0	0	0	0	0	0	0	0	0	0	0	0	0	0
NODE_35376_length_1992_cov_99.1609	1992		0	0	0	0	0	0	0	0	0	0	0	0	0	0	0	0	17.0662	9.43972	13.3364	16.7129	10.8411	10.7204	33.0719	26.5334	18.0733	8.89436	36.9968	20.5281	27.7302	9.43669	35.7159	1.22306	11.2094	4.96499	4.27973	0	0.707402	0	0	4.0129	0	0	4.13634	2.80533	8.80585	14.7318	6.40152
NODE_44432_length_1729_cov_101.305	1729		0	0	0	0	0	0	0	0	0	0	0	0	0	0	0	0	23.1828	4.33613	11.6184	11.691	8.1742	7.99182	16.0485	9.50282	7.28931	13.5694	6.58118	5.12432	9.10729	7.01355	9.32705	0.806672	185.347	29.1616	20.2865	6.73474	0	1.47883	5.84256	22.3756	6.82296	0	9.64311	19.1222	12.9449	28.4346	25.6079
NODE_29777_length_2232_cov_114.513	2232		0	0	0	0	0	0	0	0	0	0	0	0	0	0	0	0	3.01118	19.874	61.8752	2.49576	24.7558	24.5675	2.02099	41.0424	2.8699	24.7123	25.4942	29.0299	15.6174	20.2677	33.679	0	4.36667	1.08416	0	0	0	0	0	0	0	0	0	0	0	0	0
NODE_9268_length_4888_cov_101.76	4888		0	0	0	0	0	0	0	0	0	0	0	0	0	0	0	0	9.39522	19.0483	19.0916	18.4269	16.0292	16.07	30.3482	29.3381	11.3299	16.5199	24.7626	48.4661	17.9944	15.82	30.176	0	0	0	1.96748	0	0	0	0	0	0	0	0	13.815	0	0	0
NODE_47157_length_1666_cov_73.2463	1666		2.78151	0	0	0	0	0	0	0	0	0	0	0	0	0	0	0	6.62801	6.54887	15.7992	18.1952	6.02603	5.10924	24.1924	23.7792	19.642	24.0344	22.662	22.8795	19.7186	6.1759	34.032	0	15.8469	8.52353	8.18151	5.0597	0.992128	0.600999	1.25371	5.78887	2.53875	0	11.9648	7.30543	7.08579	12.9855	8.00201
NODE_52105_length_1566_cov_37.3989	1566		0	0.889027	0	0	0	293.95	0	0	0.71782	0	0	2.04653	0	0	3.54311	0	0	3.58739	0	7.38304	0	0	0	0	0	0	2.29472	3.4069	7.17684	0	0	0	0	0	0	0	0	0	0	0	0	0	0	1.25695	1.34054	0	1.29059
NODE_48850_length_1630_cov_72.8616	1630		0	0	0	0	0	0	0	0	0	0	0	0	0	0	0	0	0	0	0	0	0	0	0	0	32.1101	0	0	0	0	0	0	1.27943	0	20.4964	0	0	1.87837	0	0	10.9552	0	0	0	0	0	134.082	0
NODE_32241_length_2117_cov_122.83	2117		0	0	0	0	0	0	0	0	0	0	0	0	0	0	0	0	2.10332	6.55123	20.3398	35.7716	11.434	11.5476	28.242	15.5722	32.2919	29.1627	12.5901	35.5331	16.4606	7.93854	45.144	0	1.2227	5.04992	0	5.03925	0	0	0	1.08059	0	1.31149	1.61305	1.23831	2.17574	1.57259	0
NODE_10565_length_4462_cov_119.169	4462		0	0	0	0	0	0	0	0	0	0	0	0	0	0	0	0	2.59233	20.935	35.7372	3.2274	27.0874	29.7078	0.966202	39.2805	4.14552	15.3271	27.3503	33.508	20.634	20.5477	40.1112	0	7.15424	1.00086	0	0	0	0	0	1.20759	0	0	0	1.64534	0	4.23729	0
NODE_2436_length_11562_cov_114.899	11562		0	7.55021	0	0	0	22.3312	0	0	0	0	0	0	0	0	0	0	0	25.1768	58.5643	66.4827	2.41437	7.75803	85.9055	0	0	0	3.3487	3.9723	22.7954	0	2.97231	0	0	3.26593	1.27341	10.2261	0	0	0	0	0	0	0	2.45557	0	0	0
NODE_24973_length_2499_cov_155.992	2499		0	0	0	0	0	0	0	0	0	0	0	0	0	0	0	0	0	0	0	0	0	0	0	0	0	0	0	0	0	0	0	0	135.797	58.4129	24.9614	23.9352	0.990007	0	6.64875	23.7225	9.83845	5.0425	22.6618	37.2043	22.4479	45.5336	30.585
NODE_28664_length_2289_cov_149.801	2289		0	0	0	0	14.7059	55.506	0	22.7577	39.4085	27.5807	56.4795	55.2351	1.48307	0	0	3.85463	0	0	0	0	0	0	12.2504	3.9223	8.11425	18.8223	0	2.54451	1.54611	0	0	0	0	0	0	0	0	0	0	0	0	0	0	1.78503	0	0	0
NODE_25317_length_2478_cov_83.1268	2478		0	0	0	0	0	0	0	0	0	0	0	0	0	0	0	0	0	0	0	0	0	0	0	0	0	0	0	0	0	0	0	0	12.1361	40.8135	54.5856	20.9167	1.85759	0.87269	3.42171	12.6977	6.56623	1.18387	11.2236	35.6194	31.4	41.207	21.0204
NODE_4107_length_8242_cov_95.0382	8242		0	0	0	0	0	0	0	0	0	0	0	0	0	0	0	0	2.16048	19.2361	30.0371	23.5942	9.76872	8.01147	79.0876	16.3154	46.6395	9.86295	6.60678	17.9328	7.62393	3.74009	33.4015	0	3.18057	5.17532	0	0	0	0	0	1.33659	0	0	0	1.64918	2.06235	0	3.5917
NODE_31673_length_2143_cov_80.9221	2143		0	0	0	0	0	0	0	0	0	0	0	0	0	0	0	0	1.5575	14.0405	35.7643	32.6112	6.409	4.81711	31.8922	8.12414	20.6422	17.079	3.34501	66.694	41.6188	1.76705	36.4744	0	0	0	0	0	0	0	0	0	0	0	1.58748	0	0	2.75264	0
NODE_12797_length_3896_cov_111.858	3896		0	0	0	0	0	0	0	0	0	0	0	0	0	0	0	0	2.57185	11.3829	19.8612	4.35551	18.2561	20.1435	6.04045	30.1793	20.0351	18.7287	22.1992	30.8176	3.99174	18.4535	33.0483	1.26139	0	20.0511	1.64629	1.56136	0	0	0	4.97747	0	1.12962	6.72803	3.60299	11.7558	9.07452	5.8811
NODE_4029_length_8347_cov_94.3738	8347		0	0	0	0	0	0	0	0	0	0	0	0	0	0	0	0	0	8.86689	13.8687	26.3786	4.33623	5.85725	43.3878	0	19.4625	8.55041	0	5.75178	7.55822	0	0	0	4.4419	32.5228	20.8403	75.4955	0	0	2.67119	3.55999	3.18386	0	0	16.7941	7.93993	4.25783	3.27651
NODE_55186_length_1511_cov_69.1337	1511		0	0	0	0	0	0	0	0	0	0	0	0	0	0	0	0	0	0	0	0	0	0	1.50697	3.40245	3.18998	0	1.97214	2.26915	0	0	0	0	79.7523	34.1166	26.3382	52.5994	3.56764	2.27943	4.64235	20.2024	6.22724	7.03174	34.722	19.4283	25.6648	37.7419	23.9473
NODE_32730_length_2096_cov_133.943	2096		0	0	0	0	0	0	0	0	0	0	0	0	0	0	0	0	0	7.1826	36.4814	42.7414	15.5987	9.58938	37.64	31.7632	16.6766	23.4394	27.8701	35.6741	12.9345	8.06423	19.0278	0	0	0	0	0	0	0	0	0	0	0	0	0	0	0	0
NODE_861_length_21757_cov_118.078	21757		0	0	0	0	0	0	0	0	0	1.20334	0	0	0	0	0	0	0	0	0	0	0	0	0	0	0	0	0	0	0	0	0	0	32.899	23.677	16.7422	7.47187	3.49705	3.06099	3.44227	29.6808	4.36087	1.05827	41.7647	26.614	23.6296	82.4126	38.194
NODE_54214_length_1528_cov_159.889	1528		2.15657	0	0	0	0	0	0	0	0	0	0	0	0	0	0	0	30.3321	10.3117	12.3481	36.7402	9.49264	5.94468	51.4869	10.958	44.2344	32.2341	5.88507	8.15463	20.7394	2.3337	8.81217	0	31.7326	7.17172	5.14549	14.6708	0	0	1.3802	4.88584	0	0	0	9.09591	5.02239	1.7677	5.22892
NODE_31215_length_2165_cov_26.4102	2165		0	0	0	0	0	0	0	0	0	0	0	0	0	0	323.454	0	0	0	0	0	0	0	0	0	0	0	0	0	0	0	0	0	0	0	0	0	0	0	0	0	0	0	0	0	0	0	0
NODE_24808_length_2510_cov_65.4507	2510		0	0	0	0	0	0	0	0	0	0	0	0	0	0	0	0	1.96353	1.41505	7.58495	5.66512	2.78067	2.76322	3.28014	0	4.08621	2.84565	0	1.77989	0	0	1.46415	0	26.279	45.5873	38.2266	22.2112	2.18567	0.832639	3.20889	13.2184	9.15181	0	6.64726	37.6722	34.3701	24.7891	29.3603
NODE_10546_length_4469_cov_84.1036	4469		0	0	0	0	0	0	0	0	0	0.811912	0	0	0	0	0	0	0	0	1.38184	0	0	0	0	0	0	0	0	0	0	0	0	0	33.6273	45.437	28.8246	16.5669	7.67529	2.80047	4.80275	21.8545	7.94064	4.29869	28.8469	33.877	43.3481	25.2166	23.6644
NODE_27932_length_2325_cov_88.8462	2325		0	0	0	0	0	0	0	0	0	0	0	0	0	0	0	0	0	0	0	0	0	0	0	0	0	0	0	0	0	0	0	0	6.82224	86.6791	22.9707	10.8879	2.91445	1.81101	2.54686	24.945	3.80684	3.75961	35.3302	19.5081	37.0724	43.1239	19.3023
NODE_21995_length_2717_cov_57.5911	2717		0	0	0	0	0	0	0	0	0	0	0	0	0	0	0	0	31.6673	15.7528	16.9112	24.1976	15.6833	22.0215	18.1879	25.887	33.6583	20.2594	28.6003	29.8554	9.69249	14.4229	14.649	0	21.5397	4.4978	4.2455	0	0	0	1.29964	0.961995	0	0	4.98162	3.01443	4.5017	3.29559	3.06187
NODE_20106_length_2894_cov_48.5273	2894		0	267.65	0	0	0	0	0	0	0	0	0	0	0	0	0	0	0	0	0	0	5.26296	0	0	0	0	0	4.60351	0	38.2887	0	0	6.0361	0	0	0	0	0	0	0	0	0	0	0	0	0	0	0
NODE_9958_length_4657_cov_100.134	4657		0	5.08886	0	0	0	13.4434	0	0	2.12284	0	1.91722	2.07259	0	0	0	0	0	114.634	69.5343	78.6552	0	0	0	0	0	0	0	3.82227	11.6394	0	0	0	0	11.0651	5.11772	0	0	0	0	0	0	0	0	1.94346	0	0	0
NODE_43426_length_1755_cov_53.2334	1755		0	65.1296	0	6.6472	0	0	0	0	0	0	0	249.259	0	0	0	0	0	0	0	0	0	0	0	0	0	0	0	0	0	0	0	0	0	0	0	0	0	0	0	0	0	0	0	0	0	0	0
NODE_26547_length_2402_cov_89.1218	2402		0	3.8422	0	0	0.634765	2.63645	0	0	0	0	0	0	0	7.43654	29.0473	18.4432	0	0	0	0	2.63298	0	0	0	0	1.09866	0	21.5436	0.993076	8.15291	94.9863	1.88371	0	26.179	4.03015	0	4.34139	0	0	0	0	0	4.3775	24.43	55.6914	5.1035	3.45419
NODE_45939_length_1693_cov_44.0977	1693		0	0	0	0	0	0	0	0	0	0	0	0	0	0	0	0	0	23.2629	23.6009	49.1981	6.95989	4.90064	45.088	15.1693	43.1798	11.0124	9.27942	31.6296	21.9693	2.89584	20.5317	1.20894	0	0	0	3.49718	0	0	0	0	0	0	5.73229	1.42002	0	0	0
NODE_41449_length_1806_cov_119.781	1806		0	0	0	0	0	0	0	0	0	0	0	0	0	0	0	0	0	5.91824	31.2175	16.5556	8.06386	4.10688	8.47843	10.6458	4.45776	2.67968	23.5954	34.2353	3.40324	4.4657	29.2668	0	9.08945	23.9293	5.33866	1.70346	1.98315	0.791852	0.928831	9.40043	3.58747	0	21.1911	7.34593	12.0089	18.5881	18.7395
NODE_30364_length_2203_cov_73.6917	2203		0	0	0	0	0	0	0	0	0	0.935254	0	0	0	0	0	0	43.5213	8.96229	23.96	15.9679	11.6632	21.1266	6.7803	39.6291	14.2195	15.6241	12.9493	11.3799	5.46453	12.1223	21.9694	0	2.53647	20.8406	7.82137	0	0.768996	0.871221	2.99739	11.6303	2.5341	0	4.1961	5.43565	11.7766	7.81651	15.3009
NODE_55337_length_1509_cov_100.571	1509		0	0	0	0	0	0	0	0	0	0	0	0	0	0	0	0	0	0	0	0	0	0	0	0	0	0	0	0	0	0	0	0	31.8356	47.6349	23.4086	13.0533	7.04484	3.35113	5.39624	18.308	5.7457	4.50528	35.7026	30.962	49.3409	27.2636	27.9366
[truncated: 54,115 more rows]
[truncated: 1 more columns]
