# Supplementary material for: Oyster hemolymph is a complex and dynamic ecosystem hosting bacteria, protists and viruses
Source: Anim Microbiome. 2020 Apr 28;2:12. doi: 10.1186/s42523-020-00032-w (PMC7807429; doi:10.1186/s42523-020-00032-w)
Supplement: Supplementary file 6 — Additional file 6: Table S5. Orthogonal contrasts used to examine the differences between the oyster families. [file 42523_2020_32_MOESM6_ESM.xlsx]

## Sheet: Sheet1
Additional file 6_Table S5: Orthogonal contrasts used to examine the differences between the oyster families. These contrasts were used in linear modelling if ANOVA for the effect of family was significant. Orthogonal contrasts are defined so that each chunk of variation is compared only once. Note that it is important that each row sums to zero and that two levels can be compared only once (i.e.…
Families	F9	F15	F21	F32	F44
Genitors’ origin	Atl	Atl	Atl	Med	Med
Selection pressure experienced by genitors	S+	S-	S+	S-	S+
Contrasts based on						Representing difference between:
Genitors’ origin	-2	-2	-2	3	3	Mediterranean and Atlantic families
	0	0	0	-1	1	Mediterranean resistant (F44) and susceptible (F32) families
	-1	2	-1	0	0	Atlantic susceptible (F15) and resistant (F9 &F21) families
	-1	0	1	0	0	Atlantic resistant (F21 & F9) families
Selection pressure experienced by genitors	-2	3	-2	3	-2	Resistant (S+) and suceptible (S-) families
	-1	0	-1	0	2	Resistant (S+) Atlantic and Mediterranean families
	-1	0	1	0	0	Resistant (S+) Atlantic (F21 & F9) families
	0	-1	0	1	0	Susceptible (S-) Atlantic and Mediterranean families
