# Supplementary material for: Oyster hemolymph is a complex and dynamic ecosystem hosting bacteria, protists and viruses
Source: Anim Microbiome. 2020 Apr 28;2:12. doi: 10.1186/s42523-020-00032-w (PMC7807429; doi:10.1186/s42523-020-00032-w)
Supplement: Supplementary file 7 — Additional file 7: Table S6. Indicator taxa for the oyster environment, family origin and phenotype. [file 42523_2020_32_MOESM7_ESM.xlsx]

## Sheet: env ori sel
Additional file 7 Table S6. Indicator taxa for the oyster environment, family origin and phenotype. Only levels with identified indicators are listed. Note that the most viral indicators are without taxonomic assignment. Specificity defines the probability that the oyster belongs to the group given that it hosts the taxon, sensitivity is the probability that an oyster from the group contains the …
Kingdom	OTU	taxonomy	Indicates:	Indicator value	Specificity (A)	Sensitivity (B)	P-value	BH-adjusted p value
Bacteria	OTU-268	Bacteria; Proteobacteria; Deltaproteobacteria; Bdellovibrionales; Bacteriovoracaceae; Halobacteriovorax; unknown_species	Hatchery	0.991298	0.982672	1	0.001	0.00524059
Bacteria	OTU-9	Bacteria; Proteobacteria; Gammaproteobacteria; Oceanospirillales; Oleiphilaceae; Oleiphilus; unknown_species	Hatchery	0.990771	0.981627	1	0.001	0.00524059
Bacteria	OTU-315	Bacteria; Proteobacteria; Alphaproteobacteria; DB1-14; unknown_family; unknown_genus; unknown_species	Hatchery	0.977766	0.956027	1	0.001	0.00524059
Bacteria	OTU-27	Bacteria; Proteobacteria; Gammaproteobacteria; Alteromonadales; Psychromonadaceae; Psychromonas; Psychromonas_sp.	Hatchery	0.963449	0.928234	1	0.001	0.00524059
Bacteria	OTU-54	Bacteria; Proteobacteria; Gammaproteobacteria; Cellvibrionales; Porticoccaceae; Porticoccus; NA	Hatchery	0.961641	0.924754	1	0.001	0.00524059
Bacteria	OTU-34	Bacteria; Bacteroidetes; Flavobacteriia; Flavobacteriales; Cryomorphaceae; Owenweeksia; unknown_species	Hatchery	0.955102	0.977379	0.933333	0.001	0.00524059
Bacteria	OTU-220	Bacteria; Proteobacteria; Alphaproteobacteria; Rickettsiales; SM2D12; unknown_genus; unknown_species	Hatchery	0.953759	0.974632	0.933333	0.001	0.00524059
Bacteria	OTU-63	Bacteria; Bacteroidetes; Flavobacteriia; Flavobacteriales; Flavobacteriaceae; NA; NA	Hatchery	0.931637	0.929945	0.933333	0.001	0.00524059
Protists	OTU-47	Eukaryota; Multi-affiliation; Multi-affiliation; Multi-affiliation; Multi-affiliation; Multi-affiliation; Multi-affiliation; Multi-affiliation	Hatchery	1	1	1	0.001	0.0043012
Protists	OTU-50	Eukaryota; Stramenopiles; Stramenopiles_X; Bicoecea; Anoecales; Cafeteriaceae; Cafeteria; Multi-affiliation	Hatchery	0.990647	0.981381	1	0.001	0.0043012
Protists	OTU-37	Eukaryota; Alveolata; Ciliophora; Phyllopharyngea; Suctoria; Acinetidae; Acineta; Acineta_sp.	Hatchery	0.987433	0.975025	1	0.001	0.0043012
Protists	OTU-2	Eukaryota; Alveolata; Dinophyta; Dinophyceae; Suessiales; Suessiales_X; Multi-affiliation; Multi-affiliation	Hatchery	0.979072	0.958583	1	0.001	0.0043012
Protists	OTU-28	Eukaryota; Alveolata; Ciliophora; Oligohymenophorea; Peritrichia; Zoothamniidae; Zoothamnopsis; Zoothamnopsis_sinica	Hatchery	0.974954	0.950534	1	0.001	0.0043012
Protists	OTU-114	Eukaryota; Alveolata; Ciliophora; Oligohymenophorea; Peritrichia; Zoothamniidae; Multi-affiliation; Multi-affiliation	Hatchery	0.962396	0.992364	0.933333	0.001	0.0043012
Protists	OTU-68	Eukaryota; Archaeplastida; Chlorophyta; Ulvophyceae; Ulvales-relatives; Ulvales-relatives_X; Dilabifilum; Dilabifilum_sp.	Hatchery	0.935096	0.936862	0.933333	0.001	0.0043012
Protists	OTU-155	Eukaryota; Archaeplastida; Chlorophyta; Ulvophyceae; Ulotrichales; Ulotrichales_X; Urospora; Urospora_neglecta	Hatchery	0.929374	0.925432	0.933333	0.001	0.0043012
viruses	NODE_41023_length_1817_cov_221.601	NA	Hatchery	0.983053	0.966393	1	0.001	0.00168311
viruses	NODE_19468_length_2955_cov_357.893	NA	Hatchery	0.966038	0.999888	0.933333	0.001	0.00168311
viruses	NODE_19152_length_2989_cov_337.44	NA	Hatchery	0.966017	0.999844	0.933333	0.001	0.00168311
viruses	NODE_904_length_21178_cov_614.93	NA	Hatchery	0.928684	0.924058	0.933333	0.001	0.00168311
viruses	NODE_14083_length_3660_cov_460.372	NA	Hatchery	0.92647	0.919658	0.933333	0.001	0.00168311
Bacteria	OTU-458	Bacteria; Bacteroidetes; Flavobacteriia; Flavobacteriales; Flavobacteriaceae; Polaribacter; Polaribacter_sp.	Non-infectious environment	1	1	1	0.001	0.00524059
Bacteria	OTU-211	Bacteria; Bacteroidetes; Flavobacteriia; Flavobacteriales; Flavobacteriaceae; NS5_marine_group; unknown_species	Non-infectious environment	0.999588	0.999177	1	0.001	0.00524059
Bacteria	OTU-48	Bacteria; Bacteroidetes; Flavobacteriia; Flavobacteriales; Flavobacteriaceae; NS3a_marine_group; unknown_species	Non-infectious environment	0.98946	0.97903	1	0.001	0.00524059
Bacteria	OTU-207	Bacteria; Proteobacteria; Gammaproteobacteria; Alteromonadales; Colwelliaceae; Colwellia; unknown_species	Non-infectious environment	0.988386	0.976906	1	0.001	0.00524059
Bacteria	OTU-309	Bacteria; Proteobacteria; Gammaproteobacteria; Pseudomonadales; Pseudomonadaceae; Pseudomonas; NA	Non-infectious environment	0.987908	0.975962	1	0.001	0.00524059
Bacteria	OTU-60	Bacteria; Proteobacteria; Gammaproteobacteria; Alteromonadales; Colwelliaceae; Colwellia; NA	Non-infectious environment	0.987273	0.974708	1	0.001	0.00524059
Bacteria	OTU-382	Bacteria; Bacteroidetes; Flavobacteriia; Flavobacteriales; Cryomorphaceae; Fluviicola; Cryomorphaceae_bacterium_JNU-L074	Non-infectious environment	0.987108	0.974382	1	0.001	0.00524059
Bacteria	OTU-313	Bacteria; Bacteroidetes; Flavobacteriia; Flavobacteriales; NS9_marine_group; unknown_genus; unknown_species	Non-infectious environment	0.983557	0.967384	1	0.001	0.00524059
Bacteria	OTU-37	Bacteria; Proteobacteria; Gammaproteobacteria; Alteromonadales; Colwelliaceae; Colwellia; NA	Non-infectious environment	0.981403	0.963152	1	0.001	0.00524059
Bacteria	OTU-121	Bacteria; Proteobacteria; Gammaproteobacteria; Alteromonadales; Shewanellaceae; Shewanella; NA	Non-infectious environment	0.973489	0.947681	1	0.001	0.00524059
Bacteria	OTU-361	Bacteria; Proteobacteria; Gammaproteobacteria; Alteromonadales; Colwelliaceae; Colwellia; unknown_species	Non-infectious environment	0.966542	0.934203	1	0.001	0.00524059
Bacteria	OTU-1244	Bacteria; Parcubacteria; unknown_class; unknown_order; unknown_family; unknown_genus; unknown_species	Non-infectious environment	0.966092	1	0.933333	0.001	0.00524059
Bacteria	OTU-612	Bacteria; Proteobacteria; Betaproteobacteria; Methylophilales; Methylophilaceae; OM43_clade; unknown_species	Non-infectious environment	0.966092	1	0.933333	0.001	0.00524059
Bacteria	OTU-74	Bacteria; Bacteroidetes; Flavobacteriia; Flavobacteriales; Flavobacteriaceae; NS4_marine_group; NA	Non-infectious environment	0.965038	0.931299	1	0.001	0.00524059
Bacteria	OTU-677	Bacteria; Proteobacteria; Gammaproteobacteria; Legionellales; Legionellaceae; unknown_genus; unknown_species	Non-infectious environment	0.960134	0.987705	0.933333	0.001	0.00524059
Bacteria	OTU-166	Bacteria; Bacteroidetes; Flavobacteriia; Flavobacteriales; Flavobacteriaceae; NS5_marine_group; unknown_species	Non-infectious environment	0.959267	0.920192	1	0.001	0.00524059
Bacteria	OTU-198	Bacteria; Proteobacteria; Gammaproteobacteria; Alteromonadales; Alteromonadaceae; Glaciecola; NA	Non-infectious environment	0.955205	0.97759	0.933333	0.001	0.00524059
Bacteria	OTU-157	Bacteria; Proteobacteria; Gammaproteobacteria; Cellvibrionales; Halieaceae; OM60(NOR5)_clade; unknown_species	Non-infectious environment	0.951568	0.905481	1	0.001	0.00524059
Bacteria	OTU-32	Bacteria; Proteobacteria; Alphaproteobacteria; Rhodobacterales; Rhodobacteraceae; unknown_genus; Rhodobacterales_bacterium_CB1005	Non-infectious environment	0.950025	0.902547	1	0.001	0.00524059
Bacteria	OTU-181	Bacteria; Proteobacteria; Alphaproteobacteria; Rhizobiales; Phyllobacteriaceae; Ahrensia; NA	Non-infectious environment	0.949968	0.902439	1	0.001	0.00524059
Bacteria	OTU-658	Bacteria; Bacteroidetes; Flavobacteriia; Flavobacteriales; Flavobacteriaceae; Ulvibacter; unknown_species	Non-infectious environment	0.934249	0.935165	0.933333	0.001	0.00524059
Bacteria	OTU-199	Bacteria; Bacteroidetes; Flavobacteriia; Flavobacteriales; Flavobacteriaceae; Polaribacter; Polaribacter_sp.	Non-infectious environment	0.926238	0.919197	0.933333	0.001	0.00524059
Bacteria	OTU-353	Bacteria; Bacteroidetes; Flavobacteriia; Flavobacteriales; Cryomorphaceae; NS10_marine_group; unknown_species	Non-infectious environment	0.924888	0.916519	0.933333	0.001	0.00524059
Protists	OTU-12	Eukaryota; Alveolata; Ciliophora; Spirotrichea; Oligotrichia; Strombidiidae; Strombidiidae_X; Strombidiidae_X_sp._strain1	Non-infectious environment	0.999837	0.999675	1	0.001	0.0043012
Protists	OTU-13	Eukaryota; Alveolata; Ciliophora; Spirotrichea; Oligotrichia; Strombidiidae; Novistrombidium; Novistrombidium_orientale	Non-infectious environment	0.97384	0.948365	1	0.001	0.0043012
Protists	OTU-5	Eukaryota; Alveolata; Ciliophora; Spirotrichea; Choreotrichia; Strobilidiidae; Pelagostrobilidium; Pelagostrobilidium_sp.	Non-infectious environment	0.966422	0.933971	1	0.001	0.0043012
Protists	OTU-97	Eukaryota; Opisthokonta; Fungi; Ascomycota; Saccharomycotina; Saccharomycetales; Multi-affiliation; Multi-affiliation	Non-infectious environment	0.965013	0.997768	0.933333	0.001	0.0043012
Protists	OTU-688	Eukaryota; Alveolata; Ciliophora; Spirotrichea; Choreotrichia; Strobilidiidae; Pelagostrobilidium; Pelagostrobilidium_sp.	Non-infectious environment	0.932883	0.932432	0.933333	0.001	0.0043012
viruses	NODE_10060_length_4620_cov_134.373	NA	Non-infectious environment	1	1	1	0.001	0.00168311
viruses	NODE_10457_length_4493_cov_209.135	NA	Non-infectious environment	1	1	1	0.001	0.00168311
viruses	NODE_10767_length_4401_cov_31.2782	NA	Non-infectious environment	1	1	1	0.001	0.00168311
viruses	NODE_11549_length_4186_cov_167.921	NA	Non-infectious environment	1	1	1	0.001	0.00168311
viruses	NODE_12422_length_3980_cov_68.1126	NA	Non-infectious environment	1	1	1	0.001	0.00168311
viruses	NODE_12790_length_3898_cov_54.6367	NA	Non-infectious environment	1	1	1	0.001	0.00168311
viruses	NODE_1404_length_16365_cov_175.094	NA	Non-infectious environment	1	1	1	0.001	0.00168311
viruses	NODE_141_length_43627_cov_153.349	NA	Non-infectious environment	1	1	1	0.001	0.00168311
viruses	NODE_1520_length_15635_cov_105.387	NA	Non-infectious environment	1	1	1	0.001	0.00168311
viruses	NODE_2008_length_13155_cov_182.822	NA	Non-infectious environment	1	1	1	0.001	0.00168311
viruses	NODE_21503_length_2761_cov_127.718	NA	Non-infectious environment	1	1	1	0.001	0.00168311
viruses	NODE_21624_length_2749_cov_192.523	NA	Non-infectious environment	1	1	1	0.001	0.00168311
viruses	NODE_23382_length_2612_cov_36.2821	NA	Non-infectious environment	1	1	1	0.001	0.00168311
viruses	NODE_24887_length_2505_cov_112.739	NA	Non-infectious environment	1	1	1	0.001	0.00168311
viruses	NODE_2506_length_11376_cov_280.686	NA	Non-infectious environment	1	1	1	0.001	0.00168311
viruses	NODE_25859_length_2445_cov_169.564	NA	Non-infectious environment	1	1	1	0.001	0.00168311
viruses	NODE_28663_length_2289_cov_299.111	NA	Non-infectious environment	1	1	1	0.001	0.00168311
viruses	NODE_29328_length_2254_cov_148.68	NA	Non-infectious environment	1	1	1	0.001	0.00168311
viruses	NODE_2985_length_10148_cov_53.777	NA	Non-infectious environment	1	1	1	0.001	0.00168311
viruses	NODE_3053_length_10032_cov_113.286	NA	Non-infectious environment	1	1	1	0.001	0.00168311
viruses	NODE_32538_length_2105_cov_272.117	NA	Non-infectious environment	1	1	1	0.001	0.00168311
viruses	NODE_34255_length_2034_cov_59.7268	NA	Non-infectious environment	1	1	1	0.001	0.00168311
viruses	NODE_35356_length_1993_cov_15.0906	NA	Non-infectious environment	1	1	1	0.001	0.00168311
viruses	NODE_37584_length_1919_cov_126.34	NA	Non-infectious environment	1	1	1	0.001	0.00168311
viruses	NODE_37949_length_1907_cov_74.6702	NA	Non-infectious environment	1	1	1	0.001	0.00168311
viruses	NODE_3857_length_8580_cov_158.519	NA	Non-infectious environment	1	1	1	0.001	0.00168311
viruses	NODE_3950_length_8462_cov_301.001	NA	Non-infectious environment	1	1	1	0.001	0.00168311
viruses	NODE_40840_length_1823_cov_155.271	NA	Non-infectious environment	1	1	1	0.001	0.00168311
viruses	NODE_4231_length_8104_cov_300.959	NA	Non-infectious environment	1	1	1	0.001	0.00168311
viruses	NODE_42372_length_1781_cov_252.261	NA	Non-infectious environment	1	1	1	0.001	0.00168311
viruses	NODE_42807_length_1770_cov_46.8789	NA	Non-infectious environment	1	1	1	0.001	0.00168311
viruses	NODE_42851_length_1769_cov_172.165	NA	Non-infectious environment	1	1	1	0.001	0.00168311
viruses	NODE_42878_length_1768_cov_104.879	NA	Non-infectious environment	1	1	1	0.001	0.00168311
viruses	NODE_43005_length_1765_cov_54.1667	NA	Non-infectious environment	1	1	1	0.001	0.00168311
viruses	NODE_43928_length_1742_cov_87.0786	NA	Non-infectious environment	1	1	1	0.001	0.00168311
viruses	NODE_44431_length_1729_cov_101.481	NA	Non-infectious environment	1	1	1	0.001	0.00168311
viruses	NODE_44562_length_1726_cov_169.819	NA	Non-infectious environment	1	1	1	0.001	0.00168311
viruses	NODE_4578_length_7738_cov_235.369	NA	Non-infectious environment	1	1	1	0.001	0.00168311
viruses	NODE_47165_length_1666_cov_26.7524	NA	Non-infectious environment	1	1	1	0.001	0.00168311
viruses	NODE_474_length_30468_cov_142.085	NA	Non-infectious environment	1	1	1	0.001	0.00168311
viruses	NODE_48507_length_1637_cov_18.4715	NA	Non-infectious environment	1	1	1	0.001	0.00168311
viruses	NODE_4943_length_7383_cov_253.474	NA	Non-infectious environment	1	1	1	0.001	0.00168311
viruses	NODE_5150_length_7191_cov_159.361	NA	Non-infectious environment	1	1	1	0.001	0.00168311
viruses	NODE_55185_length_1511_cov_209.001	NA	Non-infectious environment	1	1	1	0.001	0.00168311
viruses	NODE_55573_length_1505_cov_107.639	NA	Non-infectious environment	1	1	1	0.001	0.00168311
viruses	NODE_6897_length_5962_cov_149.245	NA	Non-infectious environment	1	1	1	0.001	0.00168311
viruses	NODE_736_length_23823_cov_192.762	NA	Non-infectious environment	1	1	1	0.001	0.00168311
viruses	NODE_743_length_23600_cov_236.474	NA	Non-infectious environment	1	1	1	0.001	0.00168311
viruses	NODE_7561_length_5609_cov_376.462	NA	Non-infectious environment	1	1	1	0.001	0.00168311
viruses	NODE_7708_length_5539_cov_183.03	NA	Non-infectious environment	1	1	1	0.001	0.00168311
viruses	NODE_7943_length_5413_cov_180.374	NA	Non-infectious environment	1	1	1	0.001	0.00168311
viruses	NODE_816_length_22412_cov_326.933	NA	Non-infectious environment	1	1	1	0.001	0.00168311
viruses	NODE_8949_length_4999_cov_116.25	NA	Non-infectious environment	1	1	1	0.001	0.00168311
viruses	NODE_9003_length_4984_cov_129.449	NA	Non-infectious environment	1	1	1	0.001	0.00168311
viruses	NODE_41898_length_1793_cov_325.137	NA	Non-infectious environment	0.999919	0.999837	1	0.001	0.00168311
viruses	NODE_17049_length_3230_cov_181.338	NA	Non-infectious environment	0.999549	0.999098	1	0.001	0.00168311
viruses	NODE_11824_length_4116_cov_184.667	NA	Non-infectious environment	0.999503	0.999006	1	0.001	0.00168311
viruses	NODE_36737_length_1946_cov_201.683	NA	Non-infectious environment	0.999303	0.998607	1	0.001	0.00168311
viruses	NODE_14745_length_3557_cov_325.997	NA	Non-infectious environment	0.999165	0.998331	1	0.001	0.00168311
viruses	NODE_12556_length_3948_cov_189.553	NA	Non-infectious environment	0.999118	0.998237	1	0.001	0.00168311
viruses	NODE_2487_length_11415_cov_401.059	NA	Non-infectious environment	0.999097	0.998195	1	0.001	0.00168311
viruses	NODE_44675_length_1723_cov_74.1717	NA	Non-infectious environment	0.998971	0.997942	1	0.001	0.00168311
viruses	NODE_10576_length_4458_cov_285.935	NA	Non-infectious environment	0.998958	0.997918	1	0.001	0.00168311
viruses	NODE_50418_length_1598_cov_160.79	NA	Non-infectious environment	0.998886	0.997774	1	0.001	0.00168311
viruses	NODE_35908_length_1972_cov_98.5274	NA	Non-infectious environment	0.998858	0.997717	1	0.001	0.00168311
viruses	NODE_24941_length_2501_cov_275.718	NA	Non-infectious environment	0.998742	0.997485	1	0.001	0.00168311
viruses	NODE_8288_length_5250_cov_227.808	NA	Non-infectious environment	0.998634	0.997271	1	0.001	0.00168311
viruses	NODE_9359_length_4857_cov_309.098	NA	Non-infectious environment	0.998596	0.997195	1	0.001	0.00168311
viruses	NODE_26652_length_2396_cov_366.159	NA	Non-infectious environment	0.998458	0.996919	1	0.001	0.00168311
viruses	NODE_36090_length_1966_cov_170.24	NA	Non-infectious environment	0.998393	0.996788	1	0.001	0.00168311
viruses	NODE_34342_length_2031_cov_95.8109	NA	Non-infectious environment	0.998368	0.996739	1	0.001	0.00168311
viruses	NODE_17424_length_3182_cov_490.473	NA	Non-infectious environment	0.998363	0.996729	1	0.001	0.00168311
viruses	NODE_39846_length_1853_cov_147.926	NA	Non-infectious environment	0.998362	0.996728	1	0.001	0.00168311
viruses	NODE_19060_length_2999_cov_139.669	NA	Non-infectious environment	0.998333	0.99667	1	0.001	0.00168311
viruses	NODE_12819_length_3892_cov_163.154	NA	Non-infectious environment	0.99827	0.996544	1	0.001	0.00168311
viruses	NODE_11567_length_4182_cov_295.959	NA	Non-infectious environment	0.998153	0.996309	1	0.001	0.00168311
viruses	NODE_34978_length_2007_cov_99.8511	NA	Non-infectious environment	0.998148	0.996299	1	0.001	0.00168311
viruses	NODE_9738_length_4736_cov_198.135	NA	Non-infectious environment	0.998134	0.996271	1	0.001	0.00168311
viruses	NODE_23775_length_2581_cov_229.905	NA	Non-infectious environment	0.997999	0.996002	1	0.001	0.00168311
viruses	NODE_42483_length_1778_cov_277.344	NA	Non-infectious environment	0.99793	0.995865	1	0.001	0.00168311
viruses	NODE_31671_length_2143_cov_264.673	NA	Non-infectious environment	0.997929	0.995863	1	0.001	0.00168311
viruses	NODE_38911_length_1880_cov_174.226	NA	Non-infectious environment	0.997908	0.99582	1	0.001	0.00168311
viruses	NODE_32539_length_2105_cov_252.826	NA	Non-infectious environment	0.997878	0.99576	1	0.001	0.00168311
viruses	NODE_4617_length_7696_cov_368.15	NA	Non-infectious environment	0.997796	0.995597	1	0.001	0.00168311
viruses	NODE_19219_length_2982_cov_133.113	NA	Non-infectious environment	0.997733	0.995472	1	0.001	0.00168311
viruses	NODE_5913_length_6590_cov_207.025	NA	Non-infectious environment	0.997696	0.995397	1	0.001	0.00168311
viruses	NODE_1556_length_15426_cov_313.766	NA	Non-infectious environment	0.997536	0.995078	1	0.001	0.00168311
viruses	NODE_10241_length_4559_cov_161.257	NA	Non-infectious environment	0.997485	0.994976	1	0.001	0.00168311
viruses	NODE_13863_length_3701_cov_74.2569	NA	Non-infectious environment	0.997451	0.994908	1	0.001	0.00168311
viruses	NODE_3910_length_8523_cov_301.599	NA	Non-infectious environment	0.997326	0.994658	1	0.001	0.00168311
viruses	NODE_526_length_28753_cov_315.547	NA	Non-infectious environment	0.997279	0.994566	1	0.001	0.00168311
viruses	NODE_8504_length_5163_cov_222.621	NA	Non-infectious environment	0.997256	0.994519	1	0.001	0.00168311
viruses	NODE_40234_length_1841_cov_132.388	NA	Non-infectious environment	0.997196	0.994399	1	0.001	0.00168311
viruses	NODE_41132_length_1814_cov_440.562	NA	Non-infectious environment	0.997169	0.994345	1	0.001	0.00168311
viruses	NODE_40442_length_1835_cov_416.009	NA	Non-infectious environment	0.997087	0.994182	1	0.001	0.00168311
viruses	NODE_29663_length_2238_cov_401.897	NA	Non-infectious environment	0.997085	0.994179	1	0.001	0.00168311
viruses	NODE_29018_length_2271_cov_191.02	NA	Non-infectious environment	0.997083	0.994174	1	0.001	0.00168311
viruses	NODE_7142_length_5832_cov_356.952	NA	Non-infectious environment	0.99701	0.994029	1	0.001	0.00168311
viruses	NODE_11528_length_4191_cov_307.289	NA	Non-infectious environment	0.997003	0.994016	1	0.001	0.00168311
viruses	NODE_7102_length_5849_cov_431.294	NA	Non-infectious environment	0.9969	0.99381	1	0.001	0.00168311
viruses	NODE_41278_length_1810_cov_324.957	NA	Non-infectious environment	0.996884	0.993778	1	0.001	0.00168311
viruses	NODE_20484_length_2858_cov_530.062	NA	Non-infectious environment	0.996848	0.993706	1	0.001	0.00168311
viruses	NODE_15804_length_3404_cov_178.684	NA	Non-infectious environment	0.996693	0.993396	1	0.001	0.00168311
viruses	NODE_4932_length_7390_cov_245.907	NA	Non-infectious environment	0.99669	0.99339	1	0.001	0.00168311
viruses	NODE_1578_length_15300_cov_316.354	NA	Non-infectious environment	0.996614	0.99324	1	0.001	0.00168311
viruses	NODE_39421_length_1865_cov_229.83	NA	Non-infectious environment	0.996573	0.993157	1	0.001	0.00168311
viruses	NODE_41786_length_1796_cov_489.584	NA	Non-infectious environment	0.996481	0.992974	1	0.001	0.00168311
viruses	NODE_5353_length_7012_cov_394.549	NA	Non-infectious environment	0.99622	0.992454	1	0.001	0.00168311
viruses	NODE_7096_length_5854_cov_329.114	NA	Non-infectious environment	0.996207	0.992428	1	0.001	0.00168311
viruses	NODE_46032_length_1691_cov_60.4431	NA	Non-infectious environment	0.996021	0.992059	1	0.001	0.00168311
viruses	NODE_26506_length_2404_cov_152.4	NA	Non-infectious environment	0.995902	0.991821	1	0.001	0.00168311
viruses	NODE_36988_length_1938_cov_352.801	NA	Non-infectious environment	0.99566	0.991338	1	0.001	0.00168311
viruses	NODE_21960_length_2720_cov_176.069	NA	Non-infectious environment	0.995509	0.991039	1	0.001	0.00168311
viruses	NODE_17720_length_3148_cov_363.072	NA	Non-infectious environment	0.995498	0.991016	1	0.001	0.00168311
viruses	NODE_48459_length_1638_cov_22.2495	NA	Non-infectious environment	0.995322	0.990665	1	0.001	0.00168311
viruses	NODE_53195_length_1546_cov_125.147	NA	Non-infectious environment	0.995255	0.990533	1	0.001	0.00168311
viruses	NODE_48172_length_1644_cov_20.1529	NA	Non-infectious environment	0.995238	0.990499	1	0.001	0.00168311
viruses	NODE_48984_length_1627_cov_80.0087	NA	Non-infectious environment	0.995219	0.990461	1	0.001	0.00168311
viruses	NODE_12109_length_4049_cov_110.386	NA	Non-infectious environment	0.995107	0.990239	1	0.001	0.00168311
viruses	NODE_113_length_45305_cov_138.929	NA	Non-infectious environment	0.995065	0.990154	1	0.001	0.00168311
viruses	NODE_46822_length_1673_cov_413.823	NA	Non-infectious environment	0.995006	0.990037	1	0.001	0.00168311
viruses	NODE_1157_length_18376_cov_403.551	NA	Non-infectious environment	0.994891	0.989809	1	0.001	0.00168311
viruses	NODE_19799_length_2923_cov_476.406	NA	Non-infectious environment	0.994829	0.989685	1	0.001	0.00168311
viruses	NODE_9118_length_4940_cov_218.005	NA	Non-infectious environment	0.994797	0.989622	1	0.001	0.00168311
viruses	NODE_21441_length_2766_cov_340.949	NA	Non-infectious environment	0.994733	0.989494	1	0.001	0.00168311
viruses	NODE_12554_length_3949_cov_367.368	NA	Non-infectious environment	0.994716	0.98946	1	0.001	0.00168311
viruses	NODE_43086_length_1763_cov_305.754	NA	Non-infectious environment	0.994594	0.989218	1	0.001	0.00168311
viruses	NODE_34952_length_2008_cov_358.927	NA	Non-infectious environment	0.9945	0.98903	1	0.001	0.00168311
viruses	NODE_49689_length_1613_cov_317.847	NA	Non-infectious environment	0.994311	0.988653	1	0.001	0.00168311
viruses	NODE_1841_length_13943_cov_435.558	NA	Non-infectious environment	0.994297	0.988627	1	0.001	0.00168311
viruses	NODE_52691_length_1555_cov_85.757	NA	Non-infectious environment	0.994076	0.988186	1	0.001	0.00168311
viruses	NODE_43565_length_1751_cov_32.21	NA	Non-infectious environment	0.994048	0.988132	1	0.001	0.00168311
viruses	NODE_28511_length_2296_cov_82.7875	NA	Non-infectious environment	0.994044	0.988123	1	0.001	0.00168311
viruses	NODE_28928_length_2276_cov_350.432	NA	Non-infectious environment	0.993921	0.987879	1	0.001	0.00168311
viruses	NODE_7592_length_5594_cov_162.099	NA	Non-infectious environment	0.993852	0.987742	1	0.001	0.00168311
viruses	NODE_4286_length_8038_cov_193.546	NA	Non-infectious environment	0.99385	0.987739	1	0.001	0.00168311
viruses	NODE_16475_length_3309_cov_89.3922	NA	Non-infectious environment	0.993771	0.987581	1	0.001	0.00168311
viruses	NODE_14655_length_3571_cov_103.814	NA	Non-infectious environment	0.993678	0.987396	1	0.001	0.00168311
viruses	NODE_35414_length_1991_cov_312.255	NA	Non-infectious environment	0.993675	0.98739	1	0.001	0.00168311
viruses	NODE_8965_length_4995_cov_144.011	NA	Non-infectious environment	0.99338	0.986804	1	0.001	0.00168311
viruses	NODE_14211_length_3641_cov_196.65	NA	Non-infectious environment	0.993328	0.9867	1	0.001	0.00168311
viruses	NODE_39689_length_1857_cov_162.831	NA	Non-infectious environment	0.993315	0.986675	1	0.001	0.00168311
viruses	NODE_2621_length_11032_cov_243.326	NA	Non-infectious environment	0.993152	0.986351	1	0.001	0.00168311
viruses	NODE_10227_length_4564_cov_431.551	NA	Non-infectious environment	0.992787	0.985626	1	0.001	0.00168311
viruses	NODE_9430_length_4833_cov_236.432	NA	Non-infectious environment	0.992773	0.985598	1	0.001	0.00168311
viruses	NODE_20825_length_2826_cov_83.0104	NA	Non-infectious environment	0.992615	0.985284	1	0.001	0.00168311
viruses	NODE_20862_length_2821_cov_241.271	NA	Non-infectious environment	0.992613	0.98528	1	0.001	0.00168311
viruses	NODE_963_length_20397_cov_368.418	NA	Non-infectious environment	0.992428	0.984913	1	0.001	0.00168311
viruses	NODE_17501_length_3173_cov_67.2311	NA	Non-infectious environment	0.992365	0.984789	1	0.001	0.00168311
viruses	NODE_37948_length_1907_cov_335.837	NA	Non-infectious environment	0.991835	0.983737	1	0.001	0.00168311
viruses	NODE_60_length_52234_cov_282.864	NA	Non-infectious environment	0.991502	0.983075	1	0.001	0.00168311
viruses	NODE_42954_length_1766_cov_122.323	NA	Non-infectious environment	0.990872	0.981827	1	0.001	0.00168311
viruses	NODE_14845_length_3544_cov_99.2537	NA	Non-infectious environment	0.990858	0.9818	1	0.001	0.00168311
viruses	NODE_14976_length_3522_cov_370.367	NA	Non-infectious environment	0.990848	0.981779	1	0.001	0.00168311
viruses	NODE_16306_length_3334_cov_354.536	NA	Non-infectious environment	0.990812	0.981709	1	0.001	0.00168311
viruses	NODE_16506_length_3303_cov_86.7034	NA	Non-infectious environment	0.990779	0.981643	1	0.001	0.00168311
viruses	NODE_10791_length_4393_cov_186.981	NA	Non-infectious environment	0.990677	0.98144	1	0.001	0.00168311
viruses	NODE_732_length_23910_cov_238.22	NA	Non-infectious environment	0.990389	0.98087	1	0.001	0.00168311
viruses	NODE_8720_length_5085_cov_401.254	NA	Non-infectious environment	0.990201	0.980498	1	0.001	0.00168311
viruses	NODE_5531_length_6885_cov_245.996	NA	Non-infectious environment	0.990077	0.980253	1	0.001	0.00168311
viruses	NODE_15855_length_3398_cov_229.711	NA	Non-infectious environment	0.990032	0.980162	1	0.001	0.00168311
viruses	NODE_6046_length_6498_cov_273.705	NA	Non-infectious environment	0.989964	0.980029	1	0.001	0.00168311
viruses	NODE_23774_length_2581_cov_247.526	NA	Non-infectious environment	0.989964	0.980029	1	0.001	0.00168311
viruses	NODE_49784_length_1611_cov_139.588	NA	Non-infectious environment	0.989842	0.979788	1	0.001	0.00168311
viruses	NODE_297_length_36328_cov_327.657	NA	Non-infectious environment	0.989828	0.97976	1	0.001	0.00168311
viruses	NODE_507_length_29174_cov_157.548	NA	Non-infectious environment	0.989808	0.97972	1	0.001	0.00168311
viruses	NODE_4998_length_7330_cov_184.141	NA	Non-infectious environment	0.989792	0.979689	1	0.001	0.00168311
viruses	NODE_46918_length_1671_cov_112.433	NA	Non-infectious environment	0.989775	0.979654	1	0.001	0.00168311
viruses	NODE_27796_length_2332_cov_414.492	NA	Non-infectious environment	0.989718	0.979542	1	0.001	0.00168311
viruses	NODE_33255_length_2074_cov_304.282	NA	Non-infectious environment	0.989682	0.97947	1	0.001	0.00168311
viruses	NODE_27182_length_2365_cov_54.4191	NA	Non-infectious environment	0.989536	0.979182	1	0.001	0.00168311
viruses	NODE_27041_length_2374_cov_318.522	NA	Non-infectious environment	0.989457	0.979026	1	0.001	0.00168311
viruses	NODE_512_length_29058_cov_318.358	NA	Non-infectious environment	0.989398	0.978908	1	0.001	0.00168311
viruses	NODE_25079_length_2492_cov_365.261	NA	Non-infectious environment	0.989393	0.978898	1	0.001	0.00168311
viruses	NODE_206_length_39789_cov_135.072	NA	Non-infectious environment	0.989357	0.978827	1	0.001	0.00168311
viruses	NODE_7206_length_5798_cov_118.905	NA	Non-infectious environment	0.988984	0.978089	1	0.001	0.00168311
viruses	NODE_46364_length_1683_cov_167.737	NA	Non-infectious environment	0.988872	0.977868	1	0.001	0.00168311
viruses	NODE_12176_length_4032_cov_135.534	NA	Non-infectious environment	0.98885	0.977824	1	0.001	0.00168311
viruses	NODE_8998_length_4985_cov_516.727	NA	Non-infectious environment	0.988495	0.977123	1	0.001	0.00168311
viruses	NODE_30043_length_2219_cov_88.4101	NA	Non-infectious environment	0.988477	0.977087	1	0.001	0.00168311
viruses	NODE_20920_length_2816_cov_260.447	NA	Non-infectious environment	0.988372	0.97688	1	0.001	0.00168311
viruses	NODE_54574_length_1522_cov_53.5728	NA	Non-infectious environment	0.987928	0.976002	1	0.001	0.00168311
viruses	NODE_13395_length_3782_cov_362.831	NA	Non-infectious environment	0.98787	0.975888	1	0.001	0.00168311
viruses	NODE_20354_length_2870_cov_233.361	NA	Non-infectious environment	0.987767	0.975683	1	0.001	0.00168311
viruses	NODE_13773_length_3715_cov_210.252	NA	Non-infectious environment	0.987756	0.975662	1	0.001	0.00168311
viruses	NODE_32408_length_2110_cov_89.4655	NA	Non-infectious environment	0.987623	0.975398	1	0.001	0.00168311
viruses	NODE_28117_length_2315_cov_280.027	NA	Non-infectious environment	0.987532	0.975219	1	0.001	0.00168311
viruses	NODE_22288_length_2692_cov_715.704	NA	Non-infectious environment	0.987474	0.975105	1	0.001	0.00168311
viruses	NODE_15906_length_3390_cov_168.895	NA	Non-infectious environment	0.987123	0.974412	1	0.001	0.00168311
viruses	NODE_4222_length_8117_cov_185.936	NA	Non-infectious environment	0.987017	0.974202	1	0.001	0.00168311
viruses	NODE_39448_length_1864_cov_376.218	NA	Non-infectious environment	0.986908	0.973987	1	0.001	0.00168311
viruses	NODE_8117_length_5340_cov_73.9187	NA	Non-infectious environment	0.986857	0.973886	1	0.001	0.00168311
viruses	NODE_13724_length_3725_cov_347.818	NA	Non-infectious environment	0.986824	0.973821	1	0.001	0.00168311
viruses	NODE_7479_length_5650_cov_369.507	NA	Non-infectious environment	0.98682	0.973814	1	0.001	0.00168311
viruses	NODE_37430_length_1924_cov_188.062	NA	Non-infectious environment	0.985546	0.971302	1	0.001	0.00168311
viruses	NODE_19274_length_2976_cov_397.216	NA	Non-infectious environment	0.98511	0.970442	1	0.001	0.00168311
viruses	NODE_55572_length_1505_cov_322.906	NA	Non-infectious environment	0.98481	0.969851	1	0.001	0.00168311
viruses	NODE_32452_length_2108_cov_382.349	NA	Non-infectious environment	0.984795	0.96982	1	0.001	0.00168311
viruses	NODE_5985_length_6543_cov_177.659	NA	Non-infectious environment	0.984778	0.969788	1	0.001	0.00168311
viruses	NODE_6677_length_6097_cov_85.5229	NA	Non-infectious environment	0.984517	0.969274	1	0.001	0.00168311
viruses	NODE_30345_length_2204_cov_65.7679	NA	Non-infectious environment	0.984488	0.969217	1	0.001	0.00168311
viruses	NODE_20117_length_2893_cov_151.375	NA	Non-infectious environment	0.984484	0.969209	1	0.001	0.00168311
viruses	NODE_6487_length_6204_cov_206.475	NA	Non-infectious environment	0.984273	0.968793	1	0.001	0.00168311
viruses	NODE_21161_length_2792_cov_128.179	NA	Non-infectious environment	0.984176	0.968603	1	0.001	0.00168311
viruses	NODE_3201_length_9697_cov_103.538	NA	Non-infectious environment	0.983883	0.968025	1	0.001	0.00168311
viruses	NODE_36903_length_1941_cov_143.536	NA	Non-infectious environment	0.983858	0.967976	1	0.001	0.00168311
viruses	NODE_50738_length_1592_cov_191.382	NA	Non-infectious environment	0.983795	0.967853	1	0.001	0.00168311
viruses	NODE_11809_length_4119_cov_257.549	NA	Non-infectious environment	0.983262	0.966804	1	0.001	0.00168311
viruses	NODE_18619_length_3044_cov_280.509	NA	Non-infectious environment	0.983139	0.966562	1	0.001	0.00168311
viruses	NODE_11445_length_4212_cov_196.423	NA	Non-infectious environment	0.983093	0.966472	1	0.001	0.00168311
viruses	NODE_31214_length_2165_cov_320.197	NA	Non-infectious environment	0.982849	0.965992	1	0.001	0.00168311
viruses	NODE_22025_length_2714_cov_94.811	NA	Non-infectious environment	0.982698	0.965696	1	0.001	0.00168311
viruses	NODE_9175_length_4921_cov_286.631	NA	Non-infectious environment	0.982571	0.965446	1	0.001	0.00168311
viruses	NODE_30386_length_2202_cov_181.357	NA	Non-infectious environment	0.982392	0.965094	1	0.001	0.00168311
viruses	NODE_13466_length_3768_cov_319.256	NA	Non-infectious environment	0.982371	0.965053	1	0.001	0.00168311
viruses	NODE_45440_length_1704_cov_362.424	NA	Non-infectious environment	0.982302	0.964917	1	0.001	0.00168311
viruses	NODE_16596_length_3288_cov_332.165	NA	Non-infectious environment	0.982163	0.964645	1	0.001	0.00168311
viruses	NODE_16883_length_3253_cov_459.106	NA	Non-infectious environment	0.982096	0.964512	1	0.001	0.00168311
viruses	NODE_277_length_36901_cov_232.537	NA	Non-infectious environment	0.982073	0.964468	1	0.001	0.00168311
viruses	NODE_43598_length_1750_cov_292.36	NA	Non-infectious environment	0.982007	0.964338	1	0.001	0.00168311
viruses	NODE_34251_length_2034_cov_507.953	NA	Non-infectious environment	0.981972	0.96427	1	0.001	0.00168311
viruses	NODE_7777_length_5498_cov_112.293	NA	Non-infectious environment	0.981638	0.963612	1	0.001	0.00168311
viruses	NODE_45939_length_1693_cov_44.0977	NA	Non-infectious environment	0.980967	0.962296	1	0.001	0.00168311
viruses	NODE_38428_length_1893_cov_153.884	NA	Non-infectious environment	0.980898	0.96216	1	0.001	0.00168311
viruses	NODE_26351_length_2413_cov_152.369	NA	Non-infectious environment	0.980519	0.961418	1	0.001	0.00168311
viruses	NODE_6138_length_6430_cov_270.283	NA	Non-infectious environment	0.980518	0.961415	1	0.001	0.00168311
viruses	NODE_23574_length_2597_cov_176.462	NA	Non-infectious environment	0.980455	0.961291	1	0.001	0.00168311
viruses	NODE_51756_length_1573_cov_293.192	NA	Non-infectious environment	0.980316	0.961019	1	0.001	0.00168311
viruses	NODE_2031_length_13074_cov_90.3502	NA	Non-infectious environment	0.978873	0.958192	1	0.001	0.00168311
viruses	NODE_14042_length_3668_cov_131.29	NA	Non-infectious environment	0.978581	0.957622	1	0.001	0.00168311
viruses	NODE_40733_length_1826_cov_68.5745	NA	Non-infectious environment	0.978229	0.956931	1	0.001	0.00168311
viruses	NODE_39764_length_1855_cov_128.341	NA	Non-infectious environment	0.977923	0.956333	1	0.001	0.00168311
viruses	NODE_24013_length_2563_cov_237.037	NA	Non-infectious environment	0.977641	0.955782	1	0.001	0.00168311
viruses	NODE_13807_length_3711_cov_87.6903	NA	Non-infectious environment	0.977421	0.955351	1	0.001	0.00168311
viruses	NODE_41513_length_1804_cov_188.658	NA	Non-infectious environment	0.977184	0.954889	1	0.001	0.00168311
viruses	NODE_35968_length_1970_cov_93.6728	NA	Non-infectious environment	0.977052	0.95463	1	0.001	0.00168311
viruses	NODE_709_length_24424_cov_122.722	NA	Non-infectious environment	0.976801	0.954141	1	0.001	0.00168311
viruses	NODE_9348_length_4861_cov_264.477	NA	Non-infectious environment	0.976771	0.954082	1	0.001	0.00168311
viruses	NODE_35857_length_1974_cov_196.127	NA	Non-infectious environment	0.976647	0.953839	1	0.001	0.00168311
viruses	NODE_38378_length_1895_cov_144.461	NA	Non-infectious environment	0.976192	0.95295	1	0.001	0.00168311
viruses	NODE_44805_length_1720_cov_424.322	NA	Non-infectious environment	0.976178	0.952923	1	0.001	0.00168311
viruses	NODE_27397_length_2352_cov_258.767	NA	Non-infectious environment	0.976144	0.952857	1	0.001	0.00168311
viruses	NODE_36801_length_1944_cov_63.7028	NA	Non-infectious environment	0.975541	0.95168	1	0.001	0.00168311
viruses	NODE_4830_length_7486_cov_109.561	NA	Non-infectious environment	0.974931	0.950491	1	0.001	0.00168311
viruses	NODE_7051_length_5878_cov_265.566	NA	Non-infectious environment	0.974633	0.949909	1	0.001	0.00168311
viruses	NODE_29852_length_2228_cov_123.976	NA	Non-infectious environment	0.974627	0.949898	1	0.001	0.00168311
viruses	NODE_11681_length_4152_cov_69.4489	NA	Non-infectious environment	0.974405	0.949465	1	0.001	0.00168311
viruses	NODE_6581_length_6149_cov_391.64	NA	Non-infectious environment	0.974361	0.949379	1	0.001	0.00168311
viruses	NODE_51102_length_1585_cov_70.524	NA	Non-infectious environment	0.974046	0.948766	1	0.001	0.00168311
viruses	NODE_14502_length_3597_cov_43.5455	NA	Non-infectious environment	0.973985	0.948648	1	0.001	0.00168311
viruses	NODE_24095_length_2557_cov_195.213	NA	Non-infectious environment	0.97368	0.948053	1	0.001	0.00168311
viruses	NODE_22061_length_2711_cov_191.442	NA	Non-infectious environment	0.973153	0.947027	1	0.001	0.00168311
viruses	NODE_48944_length_1628_cov_309.313	NA	Non-infectious environment	0.97289	0.946515	1	0.001	0.00168311
viruses	NODE_17057_length_3229_cov_191.333	NA	Non-infectious environment	0.971979	0.944743	1	0.001	0.00168311
viruses	NODE_12575_length_3943_cov_77.4345	NA	Non-infectious environment	0.971856	0.944504	1	0.001	0.00168311
viruses	NODE_14911_length_3535_cov_221.193	NA	Non-infectious environment	0.971382	0.943582	1	0.001	0.00168311
viruses	NODE_9690_length_4756_cov_166.276	NA	Non-infectious environment	0.970977	0.942796	1	0.001	0.00168311
viruses	NODE_45589_length_1701_cov_48.0241	NA	Non-infectious environment	0.970522	0.941913	1	0.001	0.00168311
viruses	NODE_47685_length_1655_cov_40.733	NA	Non-infectious environment	0.970515	0.941899	1	0.001	0.00168311
viruses	NODE_46563_length_1679_cov_111.458	NA	Non-infectious environment	0.969978	0.940857	1	0.001	0.00168311
viruses	NODE_38427_length_1893_cov_205.249	NA	Non-infectious environment	0.969972	0.940846	1	0.001	0.00168311
viruses	NODE_24266_length_2545_cov_178.684	NA	Non-infectious environment	0.969717	0.940351	1	0.001	0.00168311
viruses	NODE_40962_length_1819_cov_102.651	NA	Non-infectious environment	0.969348	0.939636	1	0.001	0.00168311
viruses	NODE_26004_length_2435_cov_190.768	NA	Non-infectious environment	0.96911	0.939175	1	0.001	0.00168311
viruses	NODE_43717_length_1747_cov_108.616	NA	Non-infectious environment	0.968805	0.938584	1	0.001	0.00168311
viruses	NODE_4861_length_7448_cov_283.429	NA	Non-infectious environment	0.968358	0.937718	1	0.001	0.00168311
viruses	NODE_4838_length_7477_cov_387.387	NA	Non-infectious environment	0.968306	0.937617	1	0.001	0.00168311
viruses	NODE_30926_length_2178_cov_93.2272	NA	Non-infectious environment	0.967951	0.936929	1	0.001	0.00168311
viruses	NODE_11435_length_4215_cov_242.702	NA	Non-infectious environment	0.96701	0.935109	1	0.001	0.00168311
viruses	NODE_1687_length_14631_cov_366.149	NA	Non-infectious environment	0.966938	0.93497	1	0.001	0.00168311
viruses	NODE_34953_length_2008_cov_120.046	NA	Non-infectious environment	0.966429	0.933984	1	0.001	0.00168311
viruses	NODE_1015_length_19832_cov_536.59	NA	Non-infectious environment	0.966287	0.933711	1	0.001	0.00168311
viruses	NODE_10110_length_4604_cov_67.1954	NA	Non-infectious environment	0.966092	1	0.933333	0.001	0.00168311
viruses	NODE_10151_length_4590_cov_14.3836	NA	Non-infectious environment	0.966092	1	0.933333	0.001	0.00168311
viruses	NODE_10158_length_4587_cov_38.7778	NA	Non-infectious environment	0.966092	1	0.933333	0.001	0.00168311
viruses	NODE_10313_length_4536_cov_90.8127	NA	Non-infectious environment	0.966092	1	0.933333	0.001	0.00168311
viruses	NODE_1043_length_19554_cov_131.91	NA	Non-infectious environment	0.966092	1	0.933333	0.001	0.00168311
viruses	NODE_10649_length_4435_cov_43.5077	NA	Non-infectious environment	0.966092	1	0.933333	0.001	0.00168311
viruses	NODE_10683_length_4425_cov_57.9444	NA	Non-infectious environment	0.966092	1	0.933333	0.001	0.00168311
viruses	NODE_10725_length_4412_cov_20.9006	NA	Non-infectious environment	0.966092	1	0.933333	0.001	0.00168311
viruses	NODE_10794_length_4392_cov_72.5177	NA	Non-infectious environment	0.966092	1	0.933333	0.001	0.00168311
viruses	NODE_10981_length_4336_cov_74.9539	NA	Non-infectious environment	0.966092	1	0.933333	0.001	0.00168311
viruses	NODE_10982_length_4336_cov_30.0378	NA	Non-infectious environment	0.966092	1	0.933333	0.001	0.00168311
viruses	NODE_1122_length_18673_cov_90.3751	NA	Non-infectious environment	0.966092	1	0.933333	0.001	0.00168311
viruses	NODE_11266_length_4256_cov_56.6229	NA	Non-infectious environment	0.966092	1	0.933333	0.001	0.00168311
viruses	NODE_1127_length_18651_cov_38.9393	NA	Non-infectious environment	0.966092	1	0.933333	0.001	0.00168311
viruses	NODE_1131_length_18634_cov_48.8683	NA	Non-infectious environment	0.966092	1	0.933333	0.001	0.00168311
viruses	NODE_11723_length_4142_cov_34.3913	NA	Non-infectious environment	0.966092	1	0.933333	0.001	0.00168311
viruses	NODE_11740_length_4138_cov_49.5502	NA	Non-infectious environment	0.966092	1	0.933333	0.001	0.00168311
viruses	NODE_11778_length_4128_cov_29.4219	NA	Non-infectious environment	0.966092	1	0.933333	0.001	0.00168311
viruses	NODE_11838_length_4113_cov_21.2393	NA	Non-infectious environment	0.966092	1	0.933333	0.001	0.00168311
viruses	NODE_1206_length_17903_cov_33.3206	NA	Non-infectious environment	0.966092	1	0.933333	0.001	0.00168311
viruses	NODE_12199_length_4028_cov_26.1266	NA	Non-infectious environment	0.966092	1	0.933333	0.001	0.00168311
viruses	NODE_12305_length_4006_cov_43.6875	NA	Non-infectious environment	0.966092	1	0.933333	0.001	0.00168311
viruses	NODE_12391_length_3986_cov_58.8025	NA	Non-infectious environment	0.966092	1	0.933333	0.001	0.00168311
viruses	NODE_12662_length_3925_cov_13.3815	NA	Non-infectious environment	0.966092	1	0.933333	0.001	0.00168311
viruses	NODE_13196_length_3822_cov_200.116	NA	Non-infectious environment	0.966092	1	0.933333	0.001	0.00168311
viruses	NODE_13674_length_3733_cov_87.0641	NA	Non-infectious environment	0.966092	1	0.933333	0.001	0.00168311
viruses	NODE_1392_length_16482_cov_25.0308	NA	Non-infectious environment	0.966092	1	0.933333	0.001	0.00168311
viruses	NODE_14066_length_3664_cov_45.5708	NA	Non-infectious environment	0.966092	1	0.933333	0.001	0.00168311
viruses	NODE_14153_length_3650_cov_20.3602	NA	Non-infectious environment	0.966092	1	0.933333	0.001	0.00168311
viruses	NODE_14170_length_3646_cov_16.5695	NA	Non-infectious environment	0.966092	1	0.933333	0.001	0.00168311
viruses	NODE_14313_length_3627_cov_119.742	NA	Non-infectious environment	0.966092	1	0.933333	0.001	0.00168311
viruses	NODE_14451_length_3605_cov_55.561	NA	Non-infectious environment	0.966092	1	0.933333	0.001	0.00168311
viruses	NODE_14492_length_3599_cov_137.303	NA	Non-infectious environment	0.966092	1	0.933333	0.001	0.00168311
viruses	NODE_14516_length_3594_cov_122.711	NA	Non-infectious environment	0.966092	1	0.933333	0.001	0.00168311
viruses	NODE_14580_length_3584_cov_138.335	NA	Non-infectious environment	0.966092	1	0.933333	0.001	0.00168311
viruses	NODE_14632_length_3577_cov_47.6997	NA	Non-infectious environment	0.966092	1	0.933333	0.001	0.00168311
viruses	NODE_14633_length_3577_cov_46.8081	NA	Non-infectious environment	0.966092	1	0.933333	0.001	0.00168311
viruses	NODE_14846_length_3544_cov_25.803	NA	Non-infectious environment	0.966092	1	0.933333	0.001	0.00168311
viruses	NODE_15023_length_3516_cov_30.1015	NA	Non-infectious environment	0.966092	1	0.933333	0.001	0.00168311
viruses	NODE_15187_length_3492_cov_40.7605	NA	Non-infectious environment	0.966092	1	0.933333	0.001	0.00168311
viruses	NODE_15260_length_3481_cov_40.9905	NA	Non-infectious environment	0.966092	1	0.933333	0.001	0.00168311
viruses	NODE_15321_length_3473_cov_59.8831	NA	Non-infectious environment	0.966092	1	0.933333	0.001	0.00168311
viruses	NODE_15388_length_3463_cov_32.4607	NA	Non-infectious environment	0.966092	1	0.933333	0.001	0.00168311
viruses	NODE_1540_length_15508_cov_39.2843	NA	Non-infectious environment	0.966092	1	0.933333	0.001	0.00168311
viruses	NODE_15497_length_3445_cov_104.413	NA	Non-infectious environment	0.966092	1	0.933333	0.001	0.00168311
viruses	NODE_15827_length_3401_cov_48.401	NA	Non-infectious environment	0.966092	1	0.933333	0.001	0.00168311
viruses	NODE_16095_length_3366_cov_37.5292	NA	Non-infectious environment	0.966092	1	0.933333	0.001	0.00168311
viruses	NODE_16308_length_3334_cov_68.5164	NA	Non-infectious environment	0.966092	1	0.933333	0.001	0.00168311
viruses	NODE_16329_length_3332_cov_58.9326	NA	Non-infectious environment	0.966092	1	0.933333	0.001	0.00168311
viruses	NODE_16986_length_3238_cov_47.9084	NA	Non-infectious environment	0.966092	1	0.933333	0.001	0.00168311
viruses	NODE_17032_length_3232_cov_35.0792	NA	Non-infectious environment	0.966092	1	0.933333	0.001	0.00168311
viruses	NODE_17248_length_3204_cov_191.276	NA	Non-infectious environment	0.966092	1	0.933333	0.001	0.00168311
viruses	NODE_17299_length_3198_cov_14.4269	NA	Non-infectious environment	0.966092	1	0.933333	0.001	0.00168311
viruses	NODE_1751_length_14345_cov_33.1272	NA	Non-infectious environment	0.966092	1	0.933333	0.001	0.00168311
viruses	NODE_17870_length_3132_cov_61.204	NA	Non-infectious environment	0.966092	1	0.933333	0.001	0.00168311
viruses	NODE_18182_length_3094_cov_63.8156	NA	Non-infectious environment	0.966092	1	0.933333	0.001	0.00168311
viruses	NODE_18212_length_3090_cov_62.7931	NA	Non-infectious environment	0.966092	1	0.933333	0.001	0.00168311
viruses	NODE_18237_length_3087_cov_30.3456	NA	Non-infectious environment	0.966092	1	0.933333	0.001	0.00168311
viruses	NODE_1831_length_13975_cov_46.2928	NA	Non-infectious environment	0.966092	1	0.933333	0.001	0.00168311
viruses	NODE_1837_length_13948_cov_63.4389	NA	Non-infectious environment	0.966092	1	0.933333	0.001	0.00168311
viruses	NODE_1847_length_13930_cov_52.2294	NA	Non-infectious environment	0.966092	1	0.933333	0.001	0.00168311
viruses	NODE_18482_length_3060_cov_165.384	NA	Non-infectious environment	0.966092	1	0.933333	0.001	0.00168311
viruses	NODE_18691_length_3035_cov_149.687	NA	Non-infectious environment	0.966092	1	0.933333	0.001	0.00168311
viruses	NODE_19033_length_3003_cov_35.9106	NA	Non-infectious environment	0.966092	1	0.933333	0.001	0.00168311
viruses	NODE_19061_length_2999_cov_64.9864	NA	Non-infectious environment	0.966092	1	0.933333	0.001	0.00168311
viruses	NODE_19282_length_2975_cov_102.684	NA	Non-infectious environment	0.966092	1	0.933333	0.001	0.00168311
viruses	NODE_1929_length_13513_cov_128.209	NA	Non-infectious environment	0.966092	1	0.933333	0.001	0.00168311
viruses	NODE_19295_length_2974_cov_124.832	NA	Non-infectious environment	0.966092	1	0.933333	0.001	0.00168311
viruses	NODE_19380_length_2965_cov_18.0137	NA	Non-infectious environment	0.966092	1	0.933333	0.001	0.00168311
viruses	NODE_19648_length_2938_cov_21.0089	NA	Non-infectious environment	0.966092	1	0.933333	0.001	0.00168311
viruses	NODE_1971_length_13335_cov_122.587	NA	Non-infectious environment	0.966092	1	0.933333	0.001	0.00168311
viruses	NODE_1973_length_13334_cov_57.1651	NA	Non-infectious environment	0.966092	1	0.933333	0.001	0.00168311
viruses	NODE_19863_length_2916_cov_49.465	NA	Non-infectious environment	0.966092	1	0.933333	0.001	0.00168311
viruses	NODE_19979_length_2905_cov_61.4989	NA	Non-infectious environment	0.966092	1	0.933333	0.001	0.00168311
viruses	NODE_20090_length_2895_cov_164.247	NA	Non-infectious environment	0.966092	1	0.933333	0.001	0.00168311
viruses	NODE_20245_length_2881_cov_50.3253	NA	Non-infectious environment	0.966092	1	0.933333	0.001	0.00168311
viruses	NODE_20498_length_2857_cov_14.5099	NA	Non-infectious environment	0.966092	1	0.933333	0.001	0.00168311
viruses	NODE_20976_length_2810_cov_74.524	NA	Non-infectious environment	0.966092	1	0.933333	0.001	0.00168311
viruses	NODE_21027_length_2805_cov_46.3723	NA	Non-infectious environment	0.966092	1	0.933333	0.001	0.00168311
viruses	NODE_2107_length_12775_cov_69.5913	NA	Non-infectious environment	0.966092	1	0.933333	0.001	0.00168311
viruses	NODE_21086_length_2799_cov_23.7373	NA	Non-infectious environment	0.966092	1	0.933333	0.001	0.00168311
viruses	NODE_2127_length_12699_cov_27.0939	NA	Non-infectious environment	0.966092	1	0.933333	0.001	0.00168311
viruses	NODE_2143_length_12603_cov_25.4299	NA	Non-infectious environment	0.966092	1	0.933333	0.001	0.00168311
viruses	NODE_21522_length_2759_cov_57.8252	NA	Non-infectious environment	0.966092	1	0.933333	0.001	0.00168311
viruses	NODE_21661_length_2746_cov_31.7667	NA	Non-infectious environment	0.966092	1	0.933333	0.001	0.00168311
viruses	NODE_21773_length_2737_cov_56.2732	NA	Non-infectious environment	0.966092	1	0.933333	0.001	0.00168311
viruses	NODE_21812_length_2734_cov_25.3479	NA	Non-infectious environment	0.966092	1	0.933333	0.001	0.00168311
viruses	NODE_21835_length_2732_cov_61.3198	NA	Non-infectious environment	0.966092	1	0.933333	0.001	0.00168311
viruses	NODE_2194_length_12357_cov_45.6093	NA	Non-infectious environment	0.966092	1	0.933333	0.001	0.00168311
viruses	NODE_22062_length_2711_cov_66.4888	NA	Non-infectious environment	0.966092	1	0.933333	0.001	0.00168311
viruses	NODE_22112_length_2707_cov_50.9039	NA	Non-infectious environment	0.966092	1	0.933333	0.001	0.00168311
viruses	NODE_22317_length_2690_cov_76.8911	NA	Non-infectious environment	0.966092	1	0.933333	0.001	0.00168311
viruses	NODE_22889_length_2647_cov_49.5151	NA	Non-infectious environment	0.966092	1	0.933333	0.001	0.00168311
viruses	NODE_23045_length_2635_cov_40.8672	NA	Non-infectious environment	0.966092	1	0.933333	0.001	0.00168311
viruses	NODE_23086_length_2632_cov_32.188	NA	Non-infectious environment	0.966092	1	0.933333	0.001	0.00168311
viruses	NODE_23282_length_2620_cov_28.3486	NA	Non-infectious environment	0.966092	1	0.933333	0.001	0.00168311
viruses	NODE_23502_length_2603_cov_67.0792	NA	Non-infectious environment	0.966092	1	0.933333	0.001	0.00168311
viruses	NODE_23504_length_2603_cov_47.2686	NA	Non-infectious environment	0.966092	1	0.933333	0.001	0.00168311
viruses	NODE_23853_length_2575_cov_56.4469	NA	Non-infectious environment	0.966092	1	0.933333	0.001	0.00168311
viruses	NODE_23854_length_2575_cov_45.6985	NA	Non-infectious environment	0.966092	1	0.933333	0.001	0.00168311
viruses	NODE_24160_length_2552_cov_21.7233	NA	Non-infectious environment	0.966092	1	0.933333	0.001	0.00168311
viruses	NODE_24731_length_2515_cov_27.4966	NA	Non-infectious environment	0.966092	1	0.933333	0.001	0.00168311
viruses	NODE_24942_length_2501_cov_45.0371	NA	Non-infectious environment	0.966092	1	0.933333	0.001	0.00168311
viruses	NODE_25032_length_2495_cov_72.5536	NA	Non-infectious environment	0.966092	1	0.933333	0.001	0.00168311
viruses	NODE_25047_length_2494_cov_46.1593	NA	Non-infectious environment	0.966092	1	0.933333	0.001	0.00168311
viruses	NODE_25318_length_2478_cov_35.8588	NA	Non-infectious environment	0.966092	1	0.933333	0.001	0.00168311
viruses	NODE_25347_length_2476_cov_67.1588	NA	Non-infectious environment	0.966092	1	0.933333	0.001	0.00168311
viruses	NODE_25421_length_2472_cov_53.4972	NA	Non-infectious environment	0.966092	1	0.933333	0.001	0.00168311
viruses	NODE_25940_length_2440_cov_135.922	NA	Non-infectious environment	0.966092	1	0.933333	0.001	0.00168311
viruses	NODE_26037_length_2433_cov_30.098	NA	Non-infectious environment	0.966092	1	0.933333	0.001	0.00168311
viruses	NODE_2620_length_11034_cov_84.1942	NA	Non-infectious environment	0.966092	1	0.933333	0.001	0.00168311
viruses	NODE_26223_length_2422_cov_40.8693	NA	Non-infectious environment	0.966092	1	0.933333	0.001	0.00168311
viruses	NODE_26311_length_2415_cov_44.5096	NA	Non-infectious environment	0.966092	1	0.933333	0.001	0.00168311
viruses	NODE_26403_length_2410_cov_26.2852	NA	Non-infectious environment	0.966092	1	0.933333	0.001	0.00168311
viruses	NODE_26413_length_2409_cov_111.912	NA	Non-infectious environment	0.966092	1	0.933333	0.001	0.00168311
viruses	NODE_26693_length_2394_cov_36.3194	NA	Non-infectious environment	0.966092	1	0.933333	0.001	0.00168311
viruses	NODE_26728_length_2392_cov_176.016	NA	Non-infectious environment	0.966092	1	0.933333	0.001	0.00168311
viruses	NODE_2674_length_10878_cov_44.6947	NA	Non-infectious environment	0.966092	1	0.933333	0.001	0.00168311
viruses	NODE_27520_length_2346_cov_31.9162	NA	Non-infectious environment	0.966092	1	0.933333	0.001	0.00168311
viruses	NODE_27819_length_2331_cov_36.9297	NA	Non-infectious environment	0.966092	1	0.933333	0.001	0.00168311
viruses	NODE_27890_length_2327_cov_155.365	NA	Non-infectious environment	0.966092	1	0.933333	0.001	0.00168311
viruses	NODE_27892_length_2327_cov_104.221	NA	Non-infectious environment	0.966092	1	0.933333	0.001	0.00168311
viruses	NODE_28040_length_2319_cov_60.49	NA	Non-infectious environment	0.966092	1	0.933333	0.001	0.00168311
viruses	NODE_28398_length_2302_cov_25.606	NA	Non-infectious environment	0.966092	1	0.933333	0.001	0.00168311
viruses	NODE_28488_length_2297_cov_54.165	NA	Non-infectious environment	0.966092	1	0.933333	0.001	0.00168311
viruses	NODE_29154_length_2264_cov_61.5433	NA	Non-infectious environment	0.966092	1	0.933333	0.001	0.00168311
viruses	NODE_2955_length_10200_cov_72.0772	NA	Non-infectious environment	0.966092	1	0.933333	0.001	0.00168311
viruses	NODE_2988_length_10146_cov_34.5236	NA	Non-infectious environment	0.966092	1	0.933333	0.001	0.00168311
viruses	NODE_29989_length_2222_cov_18.9895	NA	Non-infectious environment	0.966092	1	0.933333	0.001	0.00168311
viruses	NODE_30772_length_2185_cov_32.7668	NA	Non-infectious environment	0.966092	1	0.933333	0.001	0.00168311
viruses	NODE_31095_length_2170_cov_59.6823	NA	Non-infectious environment	0.966092	1	0.933333	0.001	0.00168311
viruses	NODE_31873_length_2134_cov_63.6039	NA	Non-infectious environment	0.966092	1	0.933333	0.001	0.00168311
viruses	NODE_32176_length_2120_cov_59.5208	NA	Non-infectious environment	0.966092	1	0.933333	0.001	0.00168311
viruses	NODE_32359_length_2112_cov_79.0458	NA	Non-infectious environment	0.966092	1	0.933333	0.001	0.00168311
viruses	NODE_3237_length_9634_cov_73.8737	NA	Non-infectious environment	0.966092	1	0.933333	0.001	0.00168311
viruses	NODE_3240_length_9632_cov_152.315	NA	Non-infectious environment	0.966092	1	0.933333	0.001	0.00168311
viruses	NODE_32511_length_2106_cov_34.6599	NA	Non-infectious environment	0.966092	1	0.933333	0.001	0.00168311
viruses	NODE_32568_length_2104_cov_149.146	NA	Non-infectious environment	0.966092	1	0.933333	0.001	0.00168311
viruses	NODE_32730_length_2096_cov_133.943	NA	Non-infectious environment	0.966092	1	0.933333	0.001	0.00168311
viruses	NODE_33070_length_2082_cov_107.189	NA	Non-infectious environment	0.966092	1	0.933333	0.001	0.00168311
viruses	NODE_33119_length_2080_cov_14.1669	NA	Non-infectious environment	0.966092	1	0.933333	0.001	0.00168311
viruses	NODE_3402_length_9319_cov_52.4525	NA	Non-infectious environment	0.966092	1	0.933333	0.001	0.00168311
viruses	NODE_344_length_34660_cov_70.8383	NA	Non-infectious environment	0.966092	1	0.933333	0.001	0.00168311
viruses	NODE_34529_length_2024_cov_35.572	NA	Non-infectious environment	0.966092	1	0.933333	0.001	0.00168311
viruses	NODE_34720_length_2017_cov_75.5386	NA	Non-infectious environment	0.966092	1	0.933333	0.001	0.00168311
viruses	NODE_35379_length_1992_cov_40.1769	NA	Non-infectious environment	0.966092	1	0.933333	0.001	0.00168311
viruses	NODE_35543_length_1986_cov_48.802	NA	Non-infectious environment	0.966092	1	0.933333	0.001	0.00168311
viruses	NODE_35700_length_1980_cov_100.83	NA	Non-infectious environment	0.966092	1	0.933333	0.001	0.00168311
viruses	NODE_35972_length_1970_cov_16.1633	NA	Non-infectious environment	0.966092	1	0.933333	0.001	0.00168311
viruses	NODE_36151_length_1964_cov_84.4785	NA	Non-infectious environment	0.966092	1	0.933333	0.001	0.00168311
viruses	NODE_36176_length_1963_cov_98.3072	NA	Non-infectious environment	0.966092	1	0.933333	0.001	0.00168311
viruses	NODE_36672_length_1948_cov_58.8144	NA	Non-infectious environment	0.966092	1	0.933333	0.001	0.00168311
viruses	NODE_36961_length_1939_cov_21.8609	NA	Non-infectious environment	0.966092	1	0.933333	0.001	0.00168311
viruses	NODE_37738_length_1914_cov_26.2266	NA	Non-infectious environment	0.966092	1	0.933333	0.001	0.00168311
viruses	NODE_37854_length_1910_cov_75.6018	NA	Non-infectious environment	0.966092	1	0.933333	0.001	0.00168311
viruses	NODE_37951_length_1907_cov_39.0051	NA	Non-infectious environment	0.966092	1	0.933333	0.001	0.00168311
viruses	NODE_38130_length_1902_cov_46.6856	NA	Non-infectious environment	0.966092	1	0.933333	0.001	0.00168311
viruses	NODE_3843_length_8594_cov_43.1541	NA	Non-infectious environment	0.966092	1	0.933333	0.001	0.00168311
viruses	NODE_38562_length_1889_cov_88.2117	NA	Non-infectious environment	0.966092	1	0.933333	0.001	0.00168311
viruses	NODE_38706_length_1885_cov_17.8049	NA	Non-infectious environment	0.966092	1	0.933333	0.001	0.00168311
viruses	NODE_3884_length_8553_cov_31.1221	NA	Non-infectious environment	0.966092	1	0.933333	0.001	0.00168311
viruses	NODE_39193_length_1872_cov_75.1587	NA	Non-infectious environment	0.966092	1	0.933333	0.001	0.00168311
viruses	NODE_4050_length_8306_cov_141.157	NA	Non-infectious environment	0.966092	1	0.933333	0.001	0.00168311
viruses	NODE_40597_length_1830_cov_125.776	NA	Non-infectious environment	0.966092	1	0.933333	0.001	0.00168311
viruses	NODE_4074_length_8281_cov_55.7014	NA	Non-infectious environment	0.966092	1	0.933333	0.001	0.00168311
viruses	NODE_4081_length_8271_cov_64.8905	NA	Non-infectious environment	0.966092	1	0.933333	0.001	0.00168311
viruses	NODE_40842_length_1823_cov_54.1698	NA	Non-infectious environment	0.966092	1	0.933333	0.001	0.00168311
viruses	NODE_40909_length_1821_cov_96.0756	NA	Non-infectious environment	0.966092	1	0.933333	0.001	0.00168311
viruses	NODE_41418_length_1807_cov_8.11012	NA	Non-infectious environment	0.966092	1	0.933333	0.001	0.00168311
viruses	NODE_4182_length_8158_cov_121.67	NA	Non-infectious environment	0.966092	1	0.933333	0.001	0.00168311
viruses	NODE_41944_length_1792_cov_26.6895	NA	Non-infectious environment	0.966092	1	0.933333	0.001	0.00168311
viruses	NODE_42094_length_1788_cov_139.526	NA	Non-infectious environment	0.966092	1	0.933333	0.001	0.00168311
viruses	NODE_42139_length_1787_cov_18.4892	NA	Non-infectious environment	0.966092	1	0.933333	0.001	0.00168311
viruses	NODE_42310_length_1783_cov_6.16667	NA	Non-infectious environment	0.966092	1	0.933333	0.001	0.00168311
viruses	NODE_42486_length_1778_cov_68.9358	NA	Non-infectious environment	0.966092	1	0.933333	0.001	0.00168311
viruses	NODE_43003_length_1765_cov_59.2332	NA	Non-infectious environment	0.966092	1	0.933333	0.001	0.00168311
viruses	NODE_43966_length_1741_cov_187.459	NA	Non-infectious environment	0.966092	1	0.933333	0.001	0.00168311
viruses	NODE_4423_length_7900_cov_100.679	NA	Non-infectious environment	0.966092	1	0.933333	0.001	0.00168311
viruses	NODE_44563_length_1726_cov_46.1563	NA	Non-infectious environment	0.966092	1	0.933333	0.001	0.00168311
viruses	NODE_44606_length_1725_cov_30.1702	NA	Non-infectious environment	0.966092	1	0.933333	0.001	0.00168311
viruses	NODE_44607_length_1725_cov_27.6677	NA	Non-infectious environment	0.966092	1	0.933333	0.001	0.00168311
viruses	NODE_4561_length_7754_cov_68.4577	NA	Non-infectious environment	0.966092	1	0.933333	0.001	0.00168311
viruses	NODE_457_length_30840_cov_129.381	NA	Non-infectious environment	0.966092	1	0.933333	0.001	0.00168311
viruses	NODE_46071_length_1690_cov_31.0397	NA	Non-infectious environment	0.966092	1	0.933333	0.001	0.00168311
viruses	NODE_46566_length_1679_cov_51.7893	NA	Non-infectious environment	0.966092	1	0.933333	0.001	0.00168311
viruses	NODE_4672_length_7644_cov_37.6113	NA	Non-infectious environment	0.966092	1	0.933333	0.001	0.00168311
viruses	NODE_46778_length_1674_cov_59.7246	NA	Non-infectious environment	0.966092	1	0.933333	0.001	0.00168311
viruses	NODE_48354_length_1640_cov_103.526	NA	Non-infectious environment	0.966092	1	0.933333	0.001	0.00168311
viruses	NODE_48355_length_1640_cov_26.5261	NA	Non-infectious environment	0.966092	1	0.933333	0.001	0.00168311
viruses	NODE_48456_length_1638_cov_88.6539	NA	Non-infectious environment	0.966092	1	0.933333	0.001	0.00168311
viruses	NODE_48712_length_1633_cov_56.5983	NA	Non-infectious environment	0.966092	1	0.933333	0.001	0.00168311
viruses	NODE_49519_length_1616_cov_124.161	NA	Non-infectious environment	0.966092	1	0.933333	0.001	0.00168311
viruses	NODE_499_length_29515_cov_55.4638	NA	Non-infectious environment	0.966092	1	0.933333	0.001	0.00168311
viruses	NODE_5089_length_7247_cov_87.8232	NA	Non-infectious environment	0.966092	1	0.933333	0.001	0.00168311
viruses	NODE_50991_length_1587_cov_61.737	NA	Non-infectious environment	0.966092	1	0.933333	0.001	0.00168311
viruses	NODE_5126_length_7211_cov_20.3466	NA	Non-infectious environment	0.966092	1	0.933333	0.001	0.00168311
viruses	NODE_5158_length_7182_cov_33.0047	NA	Non-infectious environment	0.966092	1	0.933333	0.001	0.00168311
viruses	NODE_51856_length_1571_cov_33.3082	NA	Non-infectious environment	0.966092	1	0.933333	0.001	0.00168311
viruses	NODE_5198_length_7151_cov_84.7702	NA	Non-infectious environment	0.966092	1	0.933333	0.001	0.00168311
viruses	NODE_52259_length_1563_cov_28.2827	NA	Non-infectious environment	0.966092	1	0.933333	0.001	0.00168311
viruses	NODE_5228_length_7123_cov_51.693	NA	Non-infectious environment	0.966092	1	0.933333	0.001	0.00168311
viruses	NODE_52375_length_1561_cov_97.5042	NA	Non-infectious environment	0.966092	1	0.933333	0.001	0.00168311
viruses	NODE_52378_length_1561_cov_56.5774	NA	Non-infectious environment	0.966092	1	0.933333	0.001	0.00168311
viruses	NODE_529_length_28650_cov_68.6761	NA	Non-infectious environment	0.966092	1	0.933333	0.001	0.00168311
viruses	NODE_52955_length_1550_cov_40.702	NA	Non-infectious environment	0.966092	1	0.933333	0.001	0.00168311
viruses	NODE_52957_length_1550_cov_13.9585	NA	Non-infectious environment	0.966092	1	0.933333	0.001	0.00168311
viruses	NODE_53121_length_1547_cov_100.161	NA	Non-infectious environment	0.966092	1	0.933333	0.001	0.00168311
viruses	NODE_53368_length_1543_cov_86.0431	NA	Non-infectious environment	0.966092	1	0.933333	0.001	0.00168311
viruses	NODE_53712_length_1537_cov_23.1908	NA	Non-infectious environment	0.966092	1	0.933333	0.001	0.00168311
viruses	NODE_53948_length_1533_cov_67.1152	NA	Non-infectious environment	0.966092	1	0.933333	0.001	0.00168311
viruses	NODE_54348_length_1526_cov_34.371	NA	Non-infectious environment	0.966092	1	0.933333	0.001	0.00168311
viruses	NODE_548_length_28134_cov_37.2322	NA	Non-infectious environment	0.966092	1	0.933333	0.001	0.00168311
viruses	NODE_5493_length_6916_cov_42.1178	NA	Non-infectious environment	0.966092	1	0.933333	0.001	0.00168311
viruses	NODE_55013_length_1514_cov_32.2704	NA	Non-infectious environment	0.966092	1	0.933333	0.001	0.00168311
viruses	NODE_55067_length_1513_cov_95.6746	NA	Non-infectious environment	0.966092	1	0.933333	0.001	0.00168311
viruses	NODE_5568_length_6842_cov_37.3171	NA	Non-infectious environment	0.966092	1	0.933333	0.001	0.00168311
viruses	NODE_55701_length_1503_cov_24.0807	NA	Non-infectious environment	0.966092	1	0.933333	0.001	0.00168311
viruses	NODE_5848_length_6631_cov_20.0555	NA	Non-infectious environment	0.966092	1	0.933333	0.001	0.00168311
viruses	NODE_5894_length_6605_cov_44.3416	NA	Non-infectious environment	0.966092	1	0.933333	0.001	0.00168311
viruses	NODE_6043_length_6500_cov_112.084	NA	Non-infectious environment	0.966092	1	0.933333	0.001	0.00168311
viruses	NODE_6070_length_6479_cov_32.3643	NA	Non-infectious environment	0.966092	1	0.933333	0.001	0.00168311
viruses	NODE_6352_length_6287_cov_158.478	NA	Non-infectious environment	0.966092	1	0.933333	0.001	0.00168311
viruses	NODE_6389_length_6262_cov_34.3971	NA	Non-infectious environment	0.966092	1	0.933333	0.001	0.00168311
viruses	NODE_6533_length_6173_cov_59.2306	NA	Non-infectious environment	0.966092	1	0.933333	0.001	0.00168311
viruses	NODE_6708_length_6084_cov_182.202	NA	Non-infectious environment	0.966092	1	0.933333	0.001	0.00168311
viruses	NODE_6717_length_6077_cov_96.7652	NA	Non-infectious environment	0.966092	1	0.933333	0.001	0.00168311
viruses	NODE_6853_length_5993_cov_54.8682	NA	Non-infectious environment	0.966092	1	0.933333	0.001	0.00168311
viruses	NODE_6960_length_5929_cov_23.7323	NA	Non-infectious environment	0.966092	1	0.933333	0.001	0.00168311
viruses	NODE_706_length_24440_cov_31.8627	NA	Non-infectious environment	0.966092	1	0.933333	0.001	0.00168311
viruses	NODE_7103_length_5849_cov_162.582	NA	Non-infectious environment	0.966092	1	0.933333	0.001	0.00168311
viruses	NODE_7458_length_5659_cov_24.2088	NA	Non-infectious environment	0.966092	1	0.933333	0.001	0.00168311
viruses	NODE_7720_length_5529_cov_62.8743	NA	Non-infectious environment	0.966092	1	0.933333	0.001	0.00168311
viruses	NODE_8060_length_5361_cov_34.9838	NA	Non-infectious environment	0.966092	1	0.933333	0.001	0.00168311
viruses	NODE_8087_length_5349_cov_30.7198	NA	Non-infectious environment	0.966092	1	0.933333	0.001	0.00168311
viruses	NODE_8128_length_5335_cov_27.7742	NA	Non-infectious environment	0.966092	1	0.933333	0.001	0.00168311
viruses	NODE_8214_length_5291_cov_97.5015	NA	Non-infectious environment	0.966092	1	0.933333	0.001	0.00168311
viruses	NODE_8307_length_5243_cov_45.0764	NA	Non-infectious environment	0.966092	1	0.933333	0.001	0.00168311
viruses	NODE_8432_length_5192_cov_22.9416	NA	Non-infectious environment	0.966092	1	0.933333	0.001	0.00168311
viruses	NODE_8473_length_5174_cov_37.6011	NA	Non-infectious environment	0.966092	1	0.933333	0.001	0.00168311
viruses	NODE_8561_length_5139_cov_37.1702	NA	Non-infectious environment	0.966092	1	0.933333	0.001	0.00168311
viruses	NODE_8740_length_5079_cov_38.2789	NA	Non-infectious environment	0.966092	1	0.933333	0.001	0.00168311
viruses	NODE_8982_length_4989_cov_80.3355	NA	Non-infectious environment	0.966092	1	0.933333	0.001	0.00168311
viruses	NODE_9025_length_4977_cov_56.4893	NA	Non-infectious environment	0.966092	1	0.933333	0.001	0.00168311
viruses	NODE_9053_length_4968_cov_53.3567	NA	Non-infectious environment	0.966092	1	0.933333	0.001	0.00168311
viruses	NODE_9089_length_4950_cov_135.151	NA	Non-infectious environment	0.966092	1	0.933333	0.001	0.00168311
viruses	NODE_9144_length_4933_cov_32.8244	NA	Non-infectious environment	0.966092	1	0.933333	0.001	0.00168311
viruses	NODE_9368_length_4855_cov_65.2113	NA	Non-infectious environment	0.966092	1	0.933333	0.001	0.00168311
viruses	NODE_938_length_20690_cov_43.9881	NA	Non-infectious environment	0.966092	1	0.933333	0.001	0.00168311
viruses	NODE_9382_length_4850_cov_61.1239	NA	Non-infectious environment	0.966092	1	0.933333	0.001	0.00168311
viruses	NODE_940_length_20667_cov_156.254	NA	Non-infectious environment	0.966092	1	0.933333	0.001	0.00168311
viruses	NODE_949_length_20589_cov_53.7373	NA	Non-infectious environment	0.966092	1	0.933333	0.001	0.00168311
viruses	NODE_9530_length_4802_cov_51.4909	NA	Non-infectious environment	0.966092	1	0.933333	0.001	0.00168311
viruses	NODE_9732_length_4737_cov_299.656	NA	Non-infectious environment	0.966092	1	0.933333	0.001	0.00168311
viruses	NODE_9793_length_4715_cov_71.3337	NA	Non-infectious environment	0.966092	1	0.933333	0.001	0.00168311
viruses	NODE_14167_length_3647_cov_71.7486	NA	Non-infectious environment	0.966055	0.933262	1	0.001	0.00168311
viruses	NODE_52374_length_1561_cov_105.673	NA	Non-infectious environment	0.965202	0.998158	0.933333	0.001	0.00168311
viruses	NODE_29922_length_2225_cov_153.735	NA	Non-infectious environment	0.965124	0.997998	0.933333	0.001	0.00168311
viruses	NODE_3147_length_9788_cov_177.685	NA	Non-infectious environment	0.965099	0.997946	0.933333	0.001	0.00168311
viruses	NODE_48610_length_1635_cov_67.9582	NA	Non-infectious environment	0.96508	0.997906	0.933333	0.001	0.00168311
viruses	NODE_22593_length_2671_cov_50.6258	NA	Non-infectious environment	0.965076	0.997898	0.933333	0.001	0.00168311
viruses	NODE_29777_length_2232_cov_114.513	NA	Non-infectious environment	0.965054	0.997852	0.933333	0.001	0.00168311
viruses	NODE_24267_length_2545_cov_117.749	NA	Non-infectious environment	0.964892	0.997518	0.933333	0.001	0.00168311
viruses	NODE_36799_length_1944_cov_88.2323	NA	Non-infectious environment	0.964765	0.997255	0.933333	0.001	0.00168311
viruses	NODE_40443_length_1835_cov_131	NA	Non-infectious environment	0.964712	0.997145	0.933333	0.001	0.00168311
viruses	NODE_2707_length_10802_cov_182.249	NA	Non-infectious environment	0.964695	0.99711	0.933333	0.001	0.00168311
viruses	NODE_47066_length_1668_cov_162.602	NA	Non-infectious environment	0.964668	0.997055	0.933333	0.001	0.00168311
viruses	NODE_11548_length_4186_cov_237.98	NA	Non-infectious environment	0.964652	0.997021	0.933333	0.001	0.00168311
viruses	NODE_50262_length_1601_cov_46.2972	NA	Non-infectious environment	0.964643	0.997003	0.933333	0.001	0.00168311
viruses	NODE_27891_length_2327_cov_136.936	NA	Non-infectious environment	0.964541	0.996793	0.933333	0.001	0.00168311
viruses	NODE_15992_length_3379_cov_96.913	NA	Non-infectious environment	0.964476	0.996658	0.933333	0.001	0.00168311
viruses	NODE_41748_length_1797_cov_104.969	NA	Non-infectious environment	0.964474	0.996653	0.933333	0.001	0.00168311
viruses	NODE_32910_length_2088_cov_94.6094	NA	Non-infectious environment	0.964439	0.996581	0.933333	0.001	0.00168311
viruses	NODE_52842_length_1552_cov_111.806	NA	Non-infectious environment	0.96442	0.996543	0.933333	0.001	0.00168311
viruses	NODE_23501_length_2603_cov_111.903	NA	Non-infectious environment	0.964417	0.996536	0.933333	0.001	0.00168311
viruses	NODE_50035_length_1606_cov_108.147	NA	Non-infectious environment	0.964411	0.930089	1	0.001	0.00168311
viruses	NODE_1143_length_18508_cov_94.3217	NA	Non-infectious environment	0.964386	0.996472	0.933333	0.001	0.00168311
viruses	NODE_3565_length_9031_cov_85.6248	NA	Non-infectious environment	0.964322	0.996339	0.933333	0.001	0.00168311
viruses	NODE_51152_length_1584_cov_118.562	NA	Non-infectious environment	0.96428	0.996252	0.933333	0.001	0.00168311
viruses	NODE_22888_length_2647_cov_81.2671	NA	Non-infectious environment	0.964104	0.995888	0.933333	0.001	0.00168311
viruses	NODE_46729_length_1675_cov_100.886	NA	Non-infectious environment	0.964086	0.995852	0.933333	0.001	0.00168311
viruses	NODE_22026_length_2714_cov_57.9957	NA	Non-infectious environment	0.964029	0.995733	0.933333	0.001	0.00168311
viruses	NODE_9651_length_4768_cov_65.3676	NA	Non-infectious environment	0.964005	0.995684	0.933333	0.001	0.00168311
viruses	NODE_44473_length_1728_cov_25.0012	NA	Non-infectious environment	0.964001	0.995676	0.933333	0.001	0.00168311
viruses	NODE_50217_length_1602_cov_69.2115	NA	Non-infectious environment	0.963952	0.995575	0.933333	0.001	0.00168311
viruses	NODE_32776_length_2094_cov_24.5547	NA	Non-infectious environment	0.963905	0.995479	0.933333	0.001	0.00168311
viruses	NODE_48616_length_1635_cov_18.2527	NA	Non-infectious environment	0.963855	0.995374	0.933333	0.001	0.00168311
viruses	NODE_48034_length_1647_cov_12.0493	NA	Non-infectious environment	0.963735	0.995126	0.933333	0.001	0.00168311
viruses	NODE_54213_length_1528_cov_169.585	NA	Non-infectious environment	0.963704	0.995064	0.933333	0.001	0.00168311
viruses	NODE_48311_length_1641_cov_23.216	NA	Non-infectious environment	0.963666	0.994985	0.933333	0.001	0.00168311
viruses	NODE_29613_length_2240_cov_50.1079	NA	Non-infectious environment	0.963611	0.994871	0.933333	0.001	0.00168311
viruses	NODE_7876_length_5446_cov_44.868	NA	Non-infectious environment	0.963594	0.994836	0.933333	0.001	0.00168311
viruses	NODE_7903_length_5436_cov_204.406	NA	Non-infectious environment	0.963585	0.994817	0.933333	0.001	0.00168311
viruses	NODE_46640_length_1677_cov_100.672	NA	Non-infectious environment	0.963563	0.994772	0.933333	0.001	0.00168311
viruses	NODE_37350_length_1927_cov_45.185	NA	Non-infectious environment	0.963542	0.994728	0.933333	0.001	0.00168311
viruses	NODE_33257_length_2074_cov_49.0082	NA	Non-infectious environment	0.963458	0.994555	0.933333	0.001	0.00168311
viruses	NODE_5984_length_6543_cov_259.888	NA	Non-infectious environment	0.963265	0.927879	1	0.001	0.00168311
viruses	NODE_39907_length_1851_cov_227.06	NA	Non-infectious environment	0.963259	0.994145	0.933333	0.001	0.00168311
viruses	NODE_29945_length_2224_cov_22.0649	NA	Non-infectious environment	0.963195	0.994012	0.933333	0.001	0.00168311
viruses	NODE_5739_length_6710_cov_102.415	NA	Non-infectious environment	0.963096	0.927554	1	0.001	0.00168311
viruses	NODE_50803_length_1591_cov_74.2698	NA	Non-infectious environment	0.963041	0.993695	0.933333	0.001	0.00168311
viruses	NODE_5595_length_6821_cov_177.709	NA	Non-infectious environment	0.963012	0.993634	0.933333	0.001	0.00168311
viruses	NODE_27437_length_2350_cov_73.6743	NA	Non-infectious environment	0.963007	0.993624	0.933333	0.001	0.00168311
viruses	NODE_22953_length_2642_cov_102.899	NA	Non-infectious environment	0.962959	0.993524	0.933333	0.001	0.00168311
viruses	NODE_30524_length_2195_cov_86.3066	NA	Non-infectious environment	0.962951	0.993508	0.933333	0.001	0.00168311
viruses	NODE_33780_length_2053_cov_25.3723	NA	Non-infectious environment	0.96293	0.993465	0.933333	0.001	0.00168311
viruses	NODE_5597_length_6818_cov_194.748	NA	Non-infectious environment	0.962928	0.993461	0.933333	0.001	0.00168311
viruses	NODE_21732_length_2740_cov_173.475	NA	Non-infectious environment	0.962835	0.99327	0.933333	0.001	0.00168311
viruses	NODE_39126_length_1874_cov_131.972	NA	Non-infectious environment	0.962813	0.993224	0.933333	0.001	0.00168311
viruses	NODE_21222_length_2786_cov_71.1967	NA	Non-infectious environment	0.962801	0.926985	1	0.001	0.00168311
viruses	NODE_15689_length_3422_cov_35.9569	NA	Non-infectious environment	0.962789	0.993175	0.933333	0.001	0.00168311
viruses	NODE_698_length_24575_cov_59.8622	NA	Non-infectious environment	0.962781	0.993157	0.933333	0.001	0.00168311
viruses	NODE_5681_length_6751_cov_128.04	NA	Non-infectious environment	0.962743	0.926873	1	0.001	0.00168311
viruses	NODE_32774_length_2094_cov_178.1	NA	Non-infectious environment	0.962695	0.992981	0.933333	0.001	0.00168311
viruses	NODE_11465_length_4207_cov_50.9277	NA	Non-infectious environment	0.962673	0.992934	0.933333	0.001	0.00168311
viruses	NODE_10871_length_4367_cov_89.5422	NA	Non-infectious environment	0.962653	0.992895	0.933333	0.001	0.00168311
viruses	NODE_5842_length_6636_cov_91.7275	NA	Non-infectious environment	0.962635	0.992857	0.933333	0.001	0.00168311
viruses	NODE_27579_length_2343_cov_61.5334	NA	Non-infectious environment	0.962617	0.992819	0.933333	0.001	0.00168311
viruses	NODE_19508_length_2951_cov_73.2681	NA	Non-infectious environment	0.962544	0.99267	0.933333	0.001	0.00168311
viruses	NODE_21377_length_2772_cov_81.8658	NA	Non-infectious environment	0.962531	0.992642	0.933333	0.001	0.00168311
viruses	NODE_33959_length_2046_cov_95.1318	NA	Non-infectious environment	0.962459	0.926327	1	0.001	0.00168311
viruses	NODE_49745_length_1612_cov_94.2815	NA	Non-infectious environment	0.962446	0.992466	0.933333	0.001	0.00168311
viruses	NODE_38776_length_1883_cov_38.3098	NA	Non-infectious environment	0.962371	0.992313	0.933333	0.001	0.00168311
viruses	NODE_41320_length_1809_cov_230.729	NA	Non-infectious environment	0.962271	0.925965	1	0.001	0.00168311
viruses	NODE_48069_length_1646_cov_100.966	NA	Non-infectious environment	0.962265	0.992093	0.933333	0.001	0.00168311
viruses	NODE_41612_length_1801_cov_27.6422	NA	Non-infectious environment	0.962255	0.992072	0.933333	0.001	0.00168311
viruses	NODE_31804_length_2137_cov_54.0627	NA	Non-infectious environment	0.962219	0.991999	0.933333	0.001	0.00168311
viruses	NODE_42956_length_1766_cov_25.5668	NA	Non-infectious environment	0.962156	0.991869	0.933333	0.001	0.00168311
viruses	NODE_18428_length_3066_cov_163.916	NA	Non-infectious environment	0.96213	0.991816	0.933333	0.001	0.00168311
viruses	NODE_12798_length_3896_cov_84.2664	NA	Non-infectious environment	0.96204	0.991629	0.933333	0.001	0.00168311
viruses	NODE_36270_length_1960_cov_30.7851	NA	Non-infectious environment	0.962026	0.991602	0.933333	0.001	0.00168311
viruses	NODE_47403_length_1661_cov_112.797	NA	Non-infectious environment	0.961965	0.991475	0.933333	0.001	0.00168311
viruses	NODE_7504_length_5635_cov_101.208	NA	Non-infectious environment	0.961964	0.991473	0.933333	0.001	0.00168311
viruses	NODE_47249_length_1664_cov_36.8653	NA	Non-infectious environment	0.96194	0.991424	0.933333	0.001	0.00168311
viruses	NODE_43225_length_1760_cov_181.928	NA	Non-infectious environment	0.961936	0.925322	1	0.001	0.00168311
viruses	NODE_23403_length_2610_cov_69.2227	NA	Non-infectious environment	0.961892	0.991325	0.933333	0.001	0.00168311
viruses	NODE_11678_length_4153_cov_70.4921	NA	Non-infectious environment	0.961891	0.991322	0.933333	0.001	0.00168311
viruses	NODE_19111_length_2994_cov_283.496	NA	Non-infectious environment	0.961883	0.925219	1	0.001	0.00168311
viruses	NODE_858_length_21787_cov_419.128	NA	Non-infectious environment	0.961883	0.925218	1	0.001	0.00168311
viruses	NODE_16112_length_3363_cov_45.4719	NA	Non-infectious environment	0.961795	0.991124	0.933333	0.001	0.00168311
viruses	NODE_19453_length_2957_cov_28.6749	NA	Non-infectious environment	0.961746	0.991023	0.933333	0.001	0.00168311
viruses	NODE_39970_length_1849_cov_18.108	NA	Non-infectious environment	0.961732	0.990995	0.933333	0.001	0.00168311
viruses	NODE_5248_length_7107_cov_101.526	NA	Non-infectious environment	0.96172	0.99097	0.933333	0.001	0.00168311
viruses	NODE_43849_length_1744_cov_82.4447	NA	Non-infectious environment	0.96171	0.924887	1	0.001	0.00168311
viruses	NODE_23726_length_2585_cov_61.7201	NA	Non-infectious environment	0.961643	0.990812	0.933333	0.001	0.00168311
viruses	NODE_29614_length_2240_cov_42.4226	NA	Non-infectious environment	0.961554	0.990628	0.933333	0.001	0.00168311
viruses	NODE_1638_length_14938_cov_131.148	NA	Non-infectious environment	0.961549	0.990618	0.933333	0.001	0.00168311
viruses	NODE_21354_length_2774_cov_130.892	NA	Non-infectious environment	0.961547	0.924572	1	0.001	0.00168311
viruses	NODE_27140_length_2368_cov_76.4444	NA	Non-infectious environment	0.961544	0.990607	0.933333	0.001	0.00168311
viruses	NODE_20878_length_2820_cov_49.8277	NA	Non-infectious environment	0.9615	0.990516	0.933333	0.001	0.00168311
viruses	NODE_10817_length_4383_cov_46.6546	NA	Non-infectious environment	0.961498	0.990513	0.933333	0.001	0.00168311
viruses	NODE_16637_length_3282_cov_161.645	NA	Non-infectious environment	0.961467	0.990448	0.933333	0.001	0.00168311
viruses	NODE_16340_length_3330_cov_85.3569	NA	Non-infectious environment	0.961279	0.99006	0.933333	0.001	0.00168311
viruses	NODE_10532_length_4472_cov_57.0769	NA	Non-infectious environment	0.96115	0.989795	0.933333	0.001	0.00168311
viruses	NODE_9226_length_4902_cov_151.888	NA	Non-infectious environment	0.961131	0.923774	1	0.001	0.00168311
viruses	NODE_4855_length_7460_cov_93.2359	NA	Non-infectious environment	0.961071	0.989632	0.933333	0.001	0.00168311
viruses	NODE_2408_length_11640_cov_121.371	NA	Non-infectious environment	0.961026	0.989541	0.933333	0.001	0.00168311
viruses	NODE_3096_length_9896_cov_128.257	NA	Non-infectious environment	0.960954	0.989391	0.933333	0.001	0.00168311
viruses	NODE_3051_length_10033_cov_172.974	NA	Non-infectious environment	0.960872	0.989224	0.933333	0.001	0.00168311
viruses	NODE_13930_length_3690_cov_35.0275	NA	Non-infectious environment	0.96083	0.989137	0.933333	0.001	0.00168311
viruses	NODE_54215_length_1528_cov_65.7059	NA	Non-infectious environment	0.960661	0.988789	0.933333	0.001	0.00168311
viruses	NODE_22905_length_2646_cov_25.2207	NA	Non-infectious environment	0.960659	0.988785	0.933333	0.001	0.00168311
viruses	NODE_7124_length_5839_cov_107.489	NA	Non-infectious environment	0.960525	0.988509	0.933333	0.001	0.00168311
viruses	NODE_19774_length_2925_cov_133.524	NA	Non-infectious environment	0.960448	0.92246	1	0.001	0.00168311
viruses	NODE_28744_length_2285_cov_72.1029	NA	Non-infectious environment	0.96035	0.988149	0.933333	0.001	0.00168311
viruses	NODE_2038_length_13050_cov_47.3324	NA	Non-infectious environment	0.960338	0.988125	0.933333	0.001	0.00168311
viruses	NODE_18459_length_3062_cov_50.2756	NA	Non-infectious environment	0.960306	0.988058	0.933333	0.001	0.00168311
viruses	NODE_4128_length_8218_cov_129.614	NA	Non-infectious environment	0.960253	0.98795	0.933333	0.001	0.00168311
viruses	NODE_21355_length_2774_cov_37.657	NA	Non-infectious environment	0.960247	0.987937	0.933333	0.001	0.00168311
viruses	NODE_29801_length_2231_cov_101.472	NA	Non-infectious environment	0.960247	0.987937	0.933333	0.001	0.00168311
viruses	NODE_22123_length_2706_cov_75.1109	NA	Non-infectious environment	0.960142	0.987721	0.933333	0.001	0.00168311
viruses	NODE_55125_length_1512_cov_185.21	NA	Non-infectious environment	0.960101	0.987636	0.933333	0.001	0.00168311
viruses	NODE_41986_length_1791_cov_246.145	NA	Non-infectious environment	0.959987	0.987402	0.933333	0.001	0.00168311
viruses	NODE_5295_length_7067_cov_56.7945	NA	Non-infectious environment	0.959906	0.987236	0.933333	0.001	0.00168311
viruses	NODE_3362_length_9391_cov_55.3395	NA	Non-infectious environment	0.959848	0.987116	0.933333	0.001	0.00168311
viruses	NODE_3754_length_8734_cov_72.4317	NA	Non-infectious environment	0.959804	0.987025	0.933333	0.001	0.00168311
viruses	NODE_4608_length_7710_cov_40.7202	NA	Non-infectious environment	0.959793	0.987003	0.933333	0.001	0.00168311
viruses	NODE_39382_length_1866_cov_51.5572	NA	Non-infectious environment	0.959744	0.986901	0.933333	0.001	0.00168311
viruses	NODE_11569_length_4181_cov_90.5681	NA	Non-infectious environment	0.959719	0.986851	0.933333	0.001	0.00168311
viruses	NODE_24148_length_2553_cov_83.2399	NA	Non-infectious environment	0.95956	0.986524	0.933333	0.001	0.00168311
viruses	NODE_44978_length_1715_cov_264.831	NA	Non-infectious environment	0.959487	0.986374	0.933333	0.001	0.00168311
viruses	NODE_52318_length_1562_cov_31.8495	NA	Non-infectious environment	0.959471	0.98634	0.933333	0.001	0.00168311
viruses	NODE_31453_length_2153_cov_128.522	NA	Non-infectious environment	0.95947	0.986339	0.933333	0.001	0.00168311
viruses	NODE_2926_length_10264_cov_29.5148	NA	Non-infectious environment	0.959414	0.986224	0.933333	0.001	0.00168311
viruses	NODE_27475_length_2348_cov_42.3107	NA	Non-infectious environment	0.959306	0.986001	0.933333	0.001	0.00168311
viruses	NODE_7532_length_5624_cov_56.4008	NA	Non-infectious environment	0.95926	0.985908	0.933333	0.001	0.00168311
viruses	NODE_24956_length_2500_cov_88.6671	NA	Non-infectious environment	0.959247	0.920154	1	0.001	0.00168311
viruses	NODE_43339_length_1757_cov_107.672	NA	Non-infectious environment	0.959078	0.985534	0.933333	0.001	0.00168311
viruses	NODE_5488_length_6921_cov_101.182	NA	Non-infectious environment	0.958987	0.985345	0.933333	0.001	0.00168311
viruses	NODE_5331_length_7030_cov_55.8146	NA	Non-infectious environment	0.958964	0.985299	0.933333	0.001	0.00168311
viruses	NODE_7733_length_5522_cov_410.216	NA	Non-infectious environment	0.958904	0.919497	1	0.001	0.00168311
viruses	NODE_46565_length_1679_cov_82.7416	NA	Non-infectious environment	0.958768	0.984896	0.933333	0.001	0.00168311
viruses	NODE_10987_length_4335_cov_42.3472	NA	Non-infectious environment	0.958648	0.98465	0.933333	0.001	0.00168311
viruses	NODE_19265_length_2977_cov_29.733	NA	Non-infectious environment	0.958547	0.984442	0.933333	0.001	0.00168311
viruses	NODE_24491_length_2531_cov_130.883	NA	Non-infectious environment	0.958525	0.918771	1	0.001	0.00168311
viruses	NODE_44036_length_1739_cov_141.14	NA	Non-infectious environment	0.958476	0.984297	0.933333	0.001	0.00168311
viruses	NODE_49217_length_1622_cov_79.1692	NA	Non-infectious environment	0.958392	0.984124	0.933333	0.001	0.00168311
viruses	NODE_29254_length_2258_cov_52.4327	NA	Non-infectious environment	0.958127	0.983579	0.933333	0.001	0.00168311
viruses	NODE_42484_length_1778_cov_95.7517	NA	Non-infectious environment	0.958115	0.983555	0.933333	0.001	0.00168311
viruses	NODE_55445_length_1507_cov_100.204	NA	Non-infectious environment	0.958087	0.983498	0.933333	0.001	0.00168311
viruses	NODE_31673_length_2143_cov_80.9221	NA	Non-infectious environment	0.958041	0.983402	0.933333	0.001	0.00168311
viruses	NODE_1691_length_14620_cov_67.4686	NA	Non-infectious environment	0.957958	0.983233	0.933333	0.001	0.00168311
viruses	NODE_20133_length_2891_cov_73.6968	NA	Non-infectious environment	0.957915	0.983145	0.933333	0.001	0.00168311
viruses	NODE_30775_length_2185_cov_13.9898	NA	Non-infectious environment	0.957856	0.983023	0.933333	0.001	0.00168311
viruses	NODE_40563_length_1831_cov_20.3633	NA	Non-infectious environment	0.957812	0.982934	0.933333	0.001	0.00168311
viruses	NODE_48986_length_1627_cov_72.448	NA	Non-infectious environment	0.957699	0.982702	0.933333	0.001	0.00168311
viruses	NODE_34530_length_2024_cov_33.6057	NA	Non-infectious environment	0.957478	0.982247	0.933333	0.001	0.00168311
viruses	NODE_55126_length_1512_cov_63.3069	NA	Non-infectious environment	0.957417	0.982121	0.933333	0.001	0.00168311
viruses	NODE_24897_length_2504_cov_14.9121	NA	Non-infectious environment	0.957371	0.982028	0.933333	0.001	0.00168311
viruses	NODE_51153_length_1584_cov_116.329	NA	Non-infectious environment	0.957369	0.982023	0.933333	0.001	0.00168311
viruses	NODE_1719_length_14491_cov_89.4559	NA	Non-infectious environment	0.957091	0.981453	0.933333	0.001	0.00168311
viruses	NODE_20922_length_2816_cov_15.4299	NA	Non-infectious environment	0.956978	0.981221	0.933333	0.001	0.00168311
viruses	NODE_17042_length_3231_cov_137.69	NA	Non-infectious environment	0.956936	0.981136	0.933333	0.001	0.00168311
viruses	NODE_21318_length_2777_cov_61.2491	NA	Non-infectious environment	0.956932	0.91572	1	0.001	0.00168311
viruses	NODE_15181_length_3493_cov_370.408	NA	Non-infectious environment	0.956924	0.915703	1	0.001	0.00168311
viruses	NODE_1995_length_13231_cov_100.624	NA	Non-infectious environment	0.95688	0.981021	0.933333	0.001	0.00168311
viruses	NODE_9664_length_4764_cov_131.879	NA	Non-infectious environment	0.956868	0.915597	1	0.001	0.00168311
viruses	NODE_21376_length_2772_cov_523.563	NA	Non-infectious environment	0.956868	0.915597	1	0.001	0.00168311
viruses	NODE_17193_length_3210_cov_38.4217	NA	Non-infectious environment	0.95686	0.980979	0.933333	0.001	0.00168311
viruses	NODE_33436_length_2067_cov_79.4149	NA	Non-infectious environment	0.956775	0.980806	0.933333	0.001	0.00168311
viruses	NODE_48166_length_1644_cov_138.686	NA	Non-infectious environment	0.956671	0.980591	0.933333	0.001	0.00168311
viruses	NODE_50684_length_1593_cov_54.3574	NA	Non-infectious environment	0.956642	0.980533	0.933333	0.001	0.00168311
viruses	NODE_18525_length_3054_cov_34.1141	NA	Non-infectious environment	0.956624	0.980496	0.933333	0.001	0.00168311
viruses	NODE_16472_length_3310_cov_488.17	NA	Non-infectious environment	0.956449	0.914796	1	0.001	0.00168311
viruses	NODE_39379_length_1866_cov_104.689	NA	Non-infectious environment	0.956365	0.979965	0.933333	0.001	0.00168311
viruses	NODE_25046_length_2494_cov_50.8961	NA	Non-infectious environment	0.956301	0.979833	0.933333	0.001	0.00168311
viruses	NODE_47461_length_1660_cov_98.4631	NA	Non-infectious environment	0.956298	0.979828	0.933333	0.001	0.00168311
viruses	NODE_12898_length_3876_cov_51.431	NA	Non-infectious environment	0.956151	0.979527	0.933333	0.001	0.00168311
viruses	NODE_31332_length_2159_cov_236.17	NA	Non-infectious environment	0.955972	0.913882	1	0.001	0.00168311
viruses	NODE_15510_length_3444_cov_63.4028	NA	Non-infectious environment	0.955968	0.979152	0.933333	0.001	0.00168311
viruses	NODE_37274_length_1929_cov_106.718	NA	Non-infectious environment	0.955845	0.978899	0.933333	0.001	0.00168311
viruses	NODE_17163_length_3214_cov_32.5818	NA	Non-infectious environment	0.955841	0.978892	0.933333	0.001	0.00168311
viruses	NODE_37272_length_1929_cov_230.001	NA	Non-infectious environment	0.955625	0.913219	1	0.001	0.00168311
viruses	NODE_4737_length_7576_cov_108.471	NA	Non-infectious environment	0.955521	0.978235	0.933333	0.001	0.00168311
viruses	NODE_7068_length_5872_cov_30.275	NA	Non-infectious environment	0.955497	0.978186	0.933333	0.001	0.00168311
viruses	NODE_5216_length_7138_cov_380.62	NA	Non-infectious environment	0.955462	0.912907	1	0.001	0.00168311
viruses	NODE_19307_length_2973_cov_28.8658	NA	Non-infectious environment	0.955388	0.977964	0.933333	0.001	0.00168311
viruses	NODE_33181_length_2077_cov_41.3759	NA	Non-infectious environment	0.955332	0.91266	1	0.001	0.00168311
viruses	NODE_28487_length_2297_cov_134.473	NA	Non-infectious environment	0.95533	0.977845	0.933333	0.001	0.00168311
viruses	NODE_2173_length_12474_cov_316.398	NA	Non-infectious environment	0.95529	0.912579	1	0.001	0.00168311
viruses	NODE_20297_length_2876_cov_140.123	NA	Non-infectious environment	0.955228	0.91246	1	0.001	0.00168311
viruses	NODE_23481_length_2604_cov_36.8502	NA	Non-infectious environment	0.955198	0.977575	0.933333	0.001	0.00168311
viruses	NODE_32481_length_2107_cov_37.4773	NA	Non-infectious environment	0.955147	0.977471	0.933333	0.001	0.00168311
viruses	NODE_31049_length_2172_cov_23.9208	NA	Non-infectious environment	0.955123	0.977421	0.933333	0.001	0.00168311
viruses	NODE_17922_length_3125_cov_24.6961	NA	Non-infectious environment	0.954885	0.976935	0.933333	0.001	0.00168311
viruses	NODE_39384_length_1866_cov_32.701	NA	Non-infectious environment	0.954827	0.976815	0.933333	0.001	0.00168311
viruses	NODE_38595_length_1888_cov_114.076	NA	Non-infectious environment	0.954728	0.976612	0.933333	0.001	0.00168311
viruses	NODE_55127_length_1512_cov_44.7162	NA	Non-infectious environment	0.954694	0.976543	0.933333	0.001	0.00168311
viruses	NODE_3023_length_10083_cov_58.2423	NA	Non-infectious environment	0.954653	0.97646	0.933333	0.001	0.00168311
viruses	NODE_54572_length_1522_cov_156.027	NA	Non-infectious environment	0.954621	0.911301	1	0.001	0.00168311
viruses	NODE_37062_length_1936_cov_124.698	NA	Non-infectious environment	0.954601	0.911263	1	0.001	0.00168311
viruses	NODE_23631_length_2593_cov_62.7198	NA	Non-infectious environment	0.954592	0.976334	0.933333	0.001	0.00168311
viruses	NODE_6814_length_6014_cov_62.122	NA	Non-infectious environment	0.954412	0.975967	0.933333	0.001	0.00168311
viruses	NODE_49269_length_1621_cov_95.2691	NA	Non-infectious environment	0.954337	0.975814	0.933333	0.001	0.00168311
viruses	NODE_31437_length_2154_cov_170.658	NA	Non-infectious environment	0.954163	0.975457	0.933333	0.001	0.00168311
viruses	NODE_36449_length_1955_cov_215.992	NA	Non-infectious environment	0.954157	0.910416	1	0.001	0.00168311
viruses	NODE_25433_length_2471_cov_38.3652	NA	Non-infectious environment	0.954129	0.975388	0.933333	0.001	0.00168311
viruses	NODE_20018_length_2901_cov_167.099	NA	Non-infectious environment	0.95405	0.910212	1	0.001	0.00168311
viruses	NODE_50036_length_1606_cov_52.2116	NA	Non-infectious environment	0.954018	0.975161	0.933333	0.001	0.00168311
viruses	NODE_37029_length_1937_cov_164.49	NA	Non-infectious environment	0.953973	0.910064	1	0.001	0.00168311
viruses	NODE_19353_length_2968_cov_146.945	NA	Non-infectious environment	0.953972	0.910062	1	0.001	0.00168311
viruses	NODE_27205_length_2363_cov_55.8846	NA	Non-infectious environment	0.953858	0.974835	0.933333	0.001	0.00168311
viruses	NODE_39720_length_1856_cov_66.0202	NA	Non-infectious environment	0.953835	0.974787	0.933333	0.001	0.00168311
viruses	NODE_43263_length_1759_cov_38.9724	NA	Non-infectious environment	0.953814	0.974743	0.933333	0.001	0.00168311
viruses	NODE_9770_length_4724_cov_67.2787	NA	Non-infectious environment	0.953694	0.974498	0.933333	0.001	0.00168311
viruses	NODE_28189_length_2312_cov_128.216	NA	Non-infectious environment	0.953638	0.909425	1	0.001	0.00168311
viruses	NODE_52581_length_1557_cov_42.0301	NA	Non-infectious environment	0.953551	0.974207	0.933333	0.001	0.00168311
viruses	NODE_37776_length_1913_cov_33.6859	NA	Non-infectious environment	0.953486	0.974075	0.933333	0.001	0.00168311
viruses	NODE_10565_length_4462_cov_119.169	NA	Non-infectious environment	0.95333	0.973756	0.933333	0.001	0.00168311
viruses	NODE_23868_length_2574_cov_287.961	NA	Non-infectious environment	0.953177	0.908546	1	0.001	0.00168311
viruses	NODE_7366_length_5704_cov_31.6408	NA	Non-infectious environment	0.953149	0.973386	0.933333	0.001	0.00168311
viruses	NODE_15520_length_3443_cov_17.0368	NA	Non-infectious environment	0.953026	0.973135	0.933333	0.001	0.00168311
viruses	NODE_10399_length_4512_cov_43.7879	NA	Non-infectious environment	0.953019	0.97312	0.933333	0.001	0.00168311
viruses	NODE_5359_length_7008_cov_60.6774	NA	Non-infectious environment	0.953013	0.973108	0.933333	0.001	0.00168311
viruses	NODE_20176_length_2887_cov_79.1348	NA	Non-infectious environment	0.952987	0.973055	0.933333	0.001	0.00168311
viruses	NODE_8682_length_5098_cov_62.8882	NA	Non-infectious environment	0.952814	0.972701	0.933333	0.001	0.00168311
viruses	NODE_33481_length_2065_cov_29.1935	NA	Non-infectious environment	0.952777	0.972626	0.933333	0.001	0.00168311
viruses	NODE_27070_length_2372_cov_35.1269	NA	Non-infectious environment	0.952754	0.972579	0.933333	0.001	0.00168311
viruses	NODE_15585_length_3437_cov_37.6508	NA	Non-infectious environment	0.952747	0.972565	0.933333	0.001	0.00168311
viruses	NODE_1951_length_13425_cov_73.7445	NA	Non-infectious environment	0.952676	0.972419	0.933333	0.001	0.00168311
viruses	NODE_31764_length_2139_cov_40.498	NA	Non-infectious environment	0.952582	0.972228	0.933333	0.001	0.00168311
viruses	NODE_7944_length_5413_cov_19.1703	NA	Non-infectious environment	0.951914	0.970865	0.933333	0.001	0.00168311
viruses	NODE_41279_length_1810_cov_114.172	NA	Non-infectious environment	0.951856	0.970747	0.933333	0.001	0.00168311
viruses	NODE_23390_length_2611_cov_106.741	NA	Non-infectious environment	0.951849	0.970733	0.933333	0.001	0.00168311
viruses	NODE_15198_length_3491_cov_54.2824	NA	Non-infectious environment	0.951722	0.970472	0.933333	0.001	0.00168311
viruses	NODE_7974_length_5399_cov_242.502	NA	Non-infectious environment	0.951658	0.970342	0.933333	0.001	0.00168311
viruses	NODE_46564_length_1679_cov_85.5284	NA	Non-infectious environment	0.951584	0.970192	0.933333	0.001	0.00168311
viruses	NODE_12870_length_3881_cov_41.9766	NA	Non-infectious environment	0.951281	0.969574	0.933333	0.001	0.00168311
viruses	NODE_17064_length_3228_cov_103.75	NA	Non-infectious environment	0.951195	0.904772	1	0.001	0.00168311
viruses	NODE_11502_length_4199_cov_93.4052	NA	Non-infectious environment	0.951085	0.969175	0.933333	0.001	0.00168311
viruses	NODE_19354_length_2968_cov_18.642	NA	Non-infectious environment	0.950872	0.968741	0.933333	0.001	0.00168311
viruses	NODE_22074_length_2710_cov_33.5807	NA	Non-infectious environment	0.950852	0.968699	0.933333	0.001	0.00168311
viruses	NODE_6915_length_5952_cov_541.878	NA	Non-infectious environment	0.950594	0.90363	1	0.001	0.00168311
viruses	NODE_22762_length_2658_cov_48.9119	NA	Non-infectious environment	0.950579	0.968144	0.933333	0.001	0.00168311
viruses	NODE_30549_length_2194_cov_86.2482	NA	Non-infectious environment	0.949958	0.966879	0.933333	0.001	0.00168311
viruses	NODE_8693_length_5095_cov_257.901	NA	Non-infectious environment	0.949809	0.902138	1	0.001	0.00168311
viruses	NODE_20051_length_2898_cov_127.387	NA	Non-infectious environment	0.9498	0.966557	0.933333	0.001	0.00168311
viruses	NODE_55184_length_1511_cov_258.426	NA	Non-infectious environment	0.949798	0.966553	0.933333	0.001	0.00168311
viruses	NODE_37950_length_1907_cov_66.4191	NA	Non-infectious environment	0.949788	0.966532	0.933333	0.001	0.00168311
viruses	NODE_4282_length_8044_cov_108.012	NA	Non-infectious environment	0.949674	0.9663	0.933333	0.001	0.00168311
viruses	NODE_54724_length_1519_cov_67.6681	NA	Non-infectious environment	0.94908	0.965092	0.933333	0.001	0.00168311
viruses	NODE_26909_length_2382_cov_136.082	NA	Non-infectious environment	0.948777	0.964475	0.933333	0.001	0.00168311
viruses	NODE_31672_length_2143_cov_208.433	NA	Non-infectious environment	0.948716	0.900061	1	0.001	0.00168311
viruses	NODE_10765_length_4401_cov_66.8322	NA	Non-infectious environment	0.948629	0.964176	0.933333	0.001	0.00168311
viruses	NODE_25778_length_2451_cov_109.738	NA	Non-infectious environment	0.948563	0.964041	0.933333	0.001	0.00168311
viruses	NODE_30430_length_2200_cov_42.6614	NA	Non-infectious environment	0.948305	0.963516	0.933333	0.001	0.00168311
viruses	NODE_25636_length_2459_cov_89.6252	NA	Non-infectious environment	0.947765	0.962421	0.933333	0.001	0.00168311
viruses	NODE_10086_length_4611_cov_45.4654	NA	Non-infectious environment	0.947761	0.962412	0.933333	0.001	0.00168311
viruses	NODE_36421_length_1956_cov_52.5719	NA	Non-infectious environment	0.94776	0.962411	0.933333	0.001	0.00168311
viruses	NODE_46870_length_1672_cov_79.0654	NA	Non-infectious environment	0.947569	0.962021	0.933333	0.001	0.00168311
viruses	NODE_31386_length_2156_cov_63.2297	NA	Non-infectious environment	0.94755	0.961982	0.933333	0.001	0.00168311
viruses	NODE_9024_length_4977_cov_148.552	NA	Non-infectious environment	0.947548	0.96198	0.933333	0.001	0.00168311
viruses	NODE_27398_length_2352_cov_65.1807	NA	Non-infectious environment	0.947124	0.961118	0.933333	0.001	0.00168311
viruses	NODE_6026_length_6512_cov_34.7825	NA	Non-infectious environment	0.947056	0.960981	0.933333	0.001	0.00168311
viruses	NODE_1184_length_18131_cov_78.4669	NA	Non-infectious environment	0.947038	0.960944	0.933333	0.001	0.00168311
viruses	NODE_3527_length_9098_cov_141.445	NA	Non-infectious environment	0.946881	0.960626	0.933333	0.001	0.00168311
viruses	NODE_49033_length_1626_cov_58.7885	NA	Non-infectious environment	0.946864	0.960591	0.933333	0.001	0.00168311
viruses	NODE_2142_length_12607_cov_84.183	NA	Non-infectious environment	0.94685	0.960562	0.933333	0.001	0.00168311
viruses	NODE_39880_length_1852_cov_120.479	NA	Non-infectious environment	0.94685	0.960561	0.933333	0.001	0.00168311
viruses	NODE_16451_length_3313_cov_56.2068	NA	Non-infectious environment	0.946812	0.960485	0.933333	0.001	0.00168311
viruses	NODE_45441_length_1704_cov_30.5961	NA	Non-infectious environment	0.946597	0.960049	0.933333	0.001	0.00168311
viruses	NODE_8749_length_5075_cov_46.823	NA	Non-infectious environment	0.94616	0.959163	0.933333	0.001	0.00168311
viruses	NODE_6564_length_6158_cov_61.6992	NA	Non-infectious environment	0.946069	0.958978	0.933333	0.001	0.00168311
viruses	NODE_11908_length_4094_cov_96.0739	NA	Non-infectious environment	0.946018	0.958875	0.933333	0.001	0.00168311
viruses	NODE_6463_length_6217_cov_126.818	NA	Non-infectious environment	0.945607	0.958041	0.933333	0.001	0.00168311
viruses	NODE_1959_length_13386_cov_47.4766	NA	Non-infectious environment	0.945516	0.957858	0.933333	0.001	0.00168311
viruses	NODE_33827_length_2051_cov_49.2074	NA	Non-infectious environment	0.945477	0.957778	0.933333	0.001	0.00168311
viruses	NODE_4107_length_8242_cov_95.0382	NA	Non-infectious environment	0.945434	0.957691	0.933333	0.001	0.00168311
viruses	NODE_17960_length_3120_cov_56.7117	NA	Non-infectious environment	0.945355	0.957531	0.933333	0.001	0.00168311
viruses	NODE_36570_length_1951_cov_49.2895	NA	Non-infectious environment	0.945219	0.957257	0.933333	0.001	0.00168311
viruses	NODE_52696_length_1555_cov_10.9405	NA	Non-infectious environment	0.945215	0.957248	0.933333	0.001	0.00168311
viruses	NODE_47942_length_1649_cov_30.4961	NA	Non-infectious environment	0.945149	0.957114	0.933333	0.001	0.00168311
viruses	NODE_22142_length_2704_cov_134.063	NA	Non-infectious environment	0.945136	0.957088	0.933333	0.001	0.00168311
viruses	NODE_12823_length_3890_cov_91.7013	NA	Non-infectious environment	0.945095	0.957004	0.933333	0.001	0.00168311
viruses	NODE_40841_length_1823_cov_115.163	NA	Non-infectious environment	0.945039	0.956892	0.933333	0.001	0.00168311
viruses	NODE_31844_length_2135_cov_22.5473	NA	Non-infectious environment	0.944791	0.956389	0.933333	0.001	0.00168311
viruses	NODE_40964_length_1819_cov_47.1206	NA	Non-infectious environment	0.944725	0.956255	0.933333	0.001	0.00168311
viruses	NODE_20_length_66810_cov_57.133	NA	Non-infectious environment	0.944648	0.9561	0.933333	0.001	0.00168311
viruses	NODE_34873_length_2011_cov_56.94	NA	Non-infectious environment	0.944488	0.955776	0.933333	0.001	0.00168311
viruses	NODE_7198_length_5802_cov_127.156	NA	Non-infectious environment	0.944326	0.955448	0.933333	0.001	0.00168311
viruses	NODE_32195_length_2119_cov_15.3464	NA	Non-infectious environment	0.944255	0.955305	0.933333	0.001	0.00168311
viruses	NODE_13607_length_3743_cov_74.4997	NA	Non-infectious environment	0.944203	0.9552	0.933333	0.001	0.00168311
viruses	NODE_34980_length_2007_cov_27.8106	NA	Non-infectious environment	0.944112	0.955016	0.933333	0.001	0.00168311
viruses	NODE_701_length_24528_cov_138.381	NA	Non-infectious environment	0.943782	0.954348	0.933333	0.001	0.00168311
viruses	NODE_48851_length_1630_cov_46.6574	NA	Non-infectious environment	0.943385	0.953546	0.933333	0.001	0.00168311
viruses	NODE_20541_length_2853_cov_44.1508	NA	Non-infectious environment	0.943266	0.953304	0.933333	0.001	0.00168311
viruses	NODE_18727_length_3031_cov_26.9081	NA	Non-infectious environment	0.942889	0.952542	0.933333	0.001	0.00168311
viruses	NODE_4815_length_7503_cov_90.9752	NA	Non-infectious environment	0.942802	0.952368	0.933333	0.001	0.00168311
viruses	NODE_32652_length_2100_cov_7.69843	NA	Non-infectious environment	0.942635	0.95203	0.933333	0.001	0.00168311
viruses	NODE_39847_length_1853_cov_77.7352	NA	Non-infectious environment	0.942355	0.951463	0.933333	0.001	0.00168311
viruses	NODE_12676_length_3922_cov_106.06	NA	Non-infectious environment	0.942087	0.950923	0.933333	0.001	0.00168311
viruses	NODE_27184_length_2365_cov_26.9401	NA	Non-infectious environment	0.941904	0.950554	0.933333	0.001	0.00168311
viruses	NODE_54100_length_1530_cov_58.1525	NA	Non-infectious environment	0.941872	0.95049	0.933333	0.001	0.00168311
viruses	NODE_21017_length_2806_cov_80.8197	NA	Non-infectious environment	0.941792	0.950328	0.933333	0.001	0.00168311
viruses	NODE_42407_length_1780_cov_161.753	NA	Non-infectious environment	0.941459	0.949655	0.933333	0.001	0.00168311
viruses	NODE_3711_length_8803_cov_69.1943	NA	Non-infectious environment	0.941349	0.949433	0.933333	0.001	0.00168311
viruses	NODE_46314_length_1684_cov_56.9961	NA	Non-infectious environment	0.941323	0.94938	0.933333	0.001	0.00168311
viruses	NODE_3086_length_9937_cov_73.1034	NA	Non-infectious environment	0.941201	0.949134	0.933333	0.001	0.00168311
viruses	NODE_38962_length_1879_cov_5.79623	NA	Non-infectious environment	0.941179	0.949091	0.933333	0.001	0.00168311
viruses	NODE_32241_length_2117_cov_122.83	NA	Non-infectious environment	0.941114	0.94896	0.933333	0.001	0.00168311
viruses	NODE_6864_length_5986_cov_50.3468	NA	Non-infectious environment	0.941056	0.948843	0.933333	0.001	0.00168311
viruses	NODE_20737_length_2834_cov_127.33	NA	Non-infectious environment	0.940929	0.948586	0.933333	0.001	0.00168311
viruses	NODE_20449_length_2861_cov_29.1818	NA	Non-infectious environment	0.940904	0.948536	0.933333	0.001	0.00168311
viruses	NODE_33858_length_2050_cov_8.45242	NA	Non-infectious environment	0.940737	0.9482	0.933333	0.001	0.00168311
viruses	NODE_16017_length_3376_cov_31.9452	NA	Non-infectious environment	0.940527	0.947776	0.933333	0.001	0.00168311
viruses	NODE_22239_length_2696_cov_35.7053	NA	Non-infectious environment	0.940317	0.947354	0.933333	0.001	0.00168311
viruses	NODE_1943_length_13471_cov_47.3372	NA	Non-infectious environment	0.940306	0.94733	0.933333	0.001	0.00168311
viruses	NODE_1689_length_14630_cov_129.825	NA	Non-infectious environment	0.940287	0.947292	0.933333	0.001	0.00168311
viruses	NODE_29019_length_2271_cov_152.141	NA	Non-infectious environment	0.9402	0.947117	0.933333	0.001	0.00168311
viruses	NODE_6100_length_6460_cov_56.511	NA	Non-infectious environment	0.940181	0.947078	0.933333	0.001	0.00168311
viruses	NODE_24159_length_2552_cov_49.4396	NA	Non-infectious environment	0.940151	0.947019	0.933333	0.001	0.00168311
viruses	NODE_7411_length_5677_cov_73.6951	NA	Non-infectious environment	0.939921	0.946556	0.933333	0.001	0.00168311
viruses	NODE_53587_length_1539_cov_297.548	NA	Non-infectious environment	0.93975	0.946211	0.933333	0.001	0.00168311
viruses	NODE_55823_length_1501_cov_12.9178	NA	Non-infectious environment	0.939749	0.946209	0.933333	0.001	0.00168311
viruses	NODE_4682_length_7636_cov_111.904	NA	Non-infectious environment	0.939676	0.946061	0.933333	0.001	0.00168311
viruses	NODE_11312_length_4247_cov_102.047	NA	Non-infectious environment	0.939635	0.945979	0.933333	0.001	0.00168311
viruses	NODE_33731_length_2055_cov_19.0405	NA	Non-infectious environment	0.93954	0.945788	0.933333	0.001	0.00168311
viruses	NODE_36648_length_1949_cov_36.7574	NA	Non-infectious environment	0.939522	0.945752	0.933333	0.001	0.00168311
viruses	NODE_9268_length_4888_cov_101.76	NA	Non-infectious environment	0.939378	0.945461	0.933333	0.001	0.00168311
viruses	NODE_12475_length_3970_cov_193.245	NA	Non-infectious environment	0.939322	0.945349	0.933333	0.001	0.00168311
viruses	NODE_1518_length_15649_cov_67.4555	NA	Non-infectious environment	0.939262	0.945228	0.933333	0.001	0.00168311
viruses	NODE_17909_length_3126_cov_165.27	NA	Non-infectious environment	0.939043	0.944789	0.933333	0.001	0.00168311
viruses	NODE_17330_length_3194_cov_36.7326	NA	Non-infectious environment	0.939004	0.94471	0.933333	0.001	0.00168311
viruses	NODE_38496_length_1891_cov_73.7863	NA	Non-infectious environment	0.938802	0.944303	0.933333	0.001	0.00168311
viruses	NODE_23043_length_2635_cov_76.4027	NA	Non-infectious environment	0.93875	0.944198	0.933333	0.001	0.00168311
viruses	NODE_8245_length_5273_cov_103.729	NA	Non-infectious environment	0.938299	0.943291	0.933333	0.001	0.00168311
viruses	NODE_5001_length_7328_cov_135.076	NA	Non-infectious environment	0.938129	0.942948	0.933333	0.001	0.00168311
viruses	NODE_17206_length_3209_cov_25.0068	NA	Non-infectious environment	0.938111	0.942913	0.933333	0.001	0.00168311
viruses	NODE_3830_length_8613_cov_56.6132	NA	Non-infectious environment	0.938041	0.942772	0.933333	0.001	0.00168311
viruses	NODE_50585_length_1595_cov_63.1015	NA	Non-infectious environment	0.937821	0.94233	0.933333	0.001	0.00168311
viruses	NODE_47462_length_1660_cov_60.3359	NA	Non-infectious environment	0.937743	0.942173	0.933333	0.001	0.00168311
viruses	NODE_6748_length_6053_cov_62.2361	NA	Non-infectious environment	0.937567	0.941819	0.933333	0.001	0.00168311
viruses	NODE_3800_length_8661_cov_83.7314	NA	Non-infectious environment	0.937007	0.940696	0.933333	0.001	0.00168311
viruses	NODE_39092_length_1875_cov_115.583	NA	Non-infectious environment	0.936803	0.940285	0.933333	0.001	0.00168311
viruses	NODE_30767_length_2185_cov_141.554	NA	Non-infectious environment	0.936747	0.940173	0.933333	0.001	0.00168311
viruses	NODE_48026_length_1647_cov_95.1737	NA	Non-infectious environment	0.935609	0.937889	0.933333	0.001	0.00168311
viruses	NODE_6764_length_6045_cov_62.8254	NA	Non-infectious environment	0.935204	0.937079	0.933333	0.001	0.00168311
viruses	NODE_36959_length_1939_cov_64.8869	NA	Non-infectious environment	0.935144	0.936957	0.933333	0.001	0.00168311
viruses	NODE_39548_length_1861_cov_62.7203	NA	Non-infectious environment	0.934839	0.936346	0.933333	0.001	0.00168311
viruses	NODE_31146_length_2168_cov_104.473	NA	Non-infectious environment	0.93478	0.93623	0.933333	0.001	0.00168311
viruses	NODE_45722_length_1698_cov_51.5863	NA	Non-infectious environment	0.934722	0.936113	0.933333	0.001	0.00168311
viruses	NODE_30846_length_2182_cov_110.916	NA	Non-infectious environment	0.93451	0.935689	0.933333	0.001	0.00168311
viruses	NODE_9113_length_4941_cov_105.881	NA	Non-infectious environment	0.934397	0.935462	0.933333	0.001	0.00168311
viruses	NODE_20124_length_2892_cov_52.434	NA	Non-infectious environment	0.934276	0.935219	0.933333	0.001	0.00168311
viruses	NODE_39253_length_1870_cov_101.901	NA	Non-infectious environment	0.934249	0.935166	0.933333	0.001	0.00168311
viruses	NODE_11452_length_4210_cov_41.809	NA	Non-infectious environment	0.93417	0.935008	0.933333	0.001	0.00168311
viruses	NODE_22482_length_2679_cov_123.71	NA	Non-infectious environment	0.933926	0.934518	0.933333	0.001	0.00168311
viruses	NODE_16740_length_3270_cov_55.4849	NA	Non-infectious environment	0.933923	0.934513	0.933333	0.001	0.00168311
viruses	NODE_10541_length_4471_cov_67.3508	NA	Non-infectious environment	0.933644	0.933954	0.933333	0.001	0.00168311
viruses	NODE_41514_length_1804_cov_86.0221	NA	Non-infectious environment	0.933307	0.933281	0.933333	0.001	0.00168311
viruses	NODE_15895_length_3392_cov_41.4294	NA	Non-infectious environment	0.933178	0.933023	0.933333	0.001	0.00168311
viruses	NODE_20485_length_2858_cov_60.1161	NA	Non-infectious environment	0.933002	0.93267	0.933333	0.001	0.00168311
viruses	NODE_5701_length_6736_cov_75.9684	NA	Non-infectious environment	0.932976	0.93262	0.933333	0.001	0.00168311
viruses	NODE_45498_length_1703_cov_23.2348	NA	Non-infectious environment	0.932919	0.932504	0.933333	0.001	0.00168311
viruses	NODE_38194_length_1900_cov_156.196	NA	Non-infectious environment	0.932582	0.931831	0.933333	0.001	0.00168311
viruses	NODE_9322_length_4869_cov_159.818	NA	Non-infectious environment	0.932264	0.931196	0.933333	0.001	0.00168311
viruses	NODE_51651_length_1575_cov_43.663	NA	Non-infectious environment	0.932173	0.931015	0.933333	0.001	0.00168311
viruses	NODE_14512_length_3595_cov_152.867	NA	Non-infectious environment	0.93215	0.930969	0.933333	0.001	0.00168311
viruses	NODE_15593_length_3435_cov_38.1119	NA	Non-infectious environment	0.932131	0.930929	0.933333	0.001	0.00168311
viruses	NODE_11764_length_4132_cov_32.2155	NA	Non-infectious environment	0.931468	0.929606	0.933333	0.001	0.00168311
viruses	NODE_7199_length_5802_cov_30.1515	NA	Non-infectious environment	0.931405	0.92948	0.933333	0.001	0.00168311
viruses	NODE_29306_length_2255_cov_114.809	NA	Non-infectious environment	0.930853	0.92838	0.933333	0.001	0.00168311
viruses	NODE_21596_length_2753_cov_48.1257	NA	Non-infectious environment	0.930339	0.927354	0.933333	0.001	0.00168311
viruses	NODE_12164_length_4035_cov_52.3639	NA	Non-infectious environment	0.929755	0.92619	0.933333	0.001	0.00168311
viruses	NODE_3199_length_9702_cov_113.543	NA	Non-infectious environment	0.929379	0.925441	0.933333	0.001	0.00168311
viruses	NODE_50172_length_1603_cov_29.5373	NA	Non-infectious environment	0.929253	0.925191	0.933333	0.001	0.00168311
viruses	NODE_16279_length_3338_cov_112.956	NA	Non-infectious environment	0.929129	0.924943	0.933333	0.001	0.00168311
viruses	NODE_24431_length_2535_cov_30.762	NA	Non-infectious environment	0.928889	0.924466	0.933333	0.001	0.00168311
viruses	NODE_3173_length_9747_cov_139.781	NA	Non-infectious environment	0.92856	0.92381	0.933333	0.001	0.00168311
viruses	NODE_8617_length_5120_cov_61.7633	NA	Non-infectious environment	0.928384	0.923462	0.933333	0.001	0.00168311
viruses	NODE_3003_length_10121_cov_70.7341	NA	Non-infectious environment	0.928012	0.922722	0.933333	0.001	0.00168311
viruses	NODE_12572_length_3944_cov_62.9521	NA	Non-infectious environment	0.928007	0.92271	0.933333	0.001	0.00168311
viruses	NODE_54347_length_1526_cov_44.7262	NA	Non-infectious environment	0.927685	0.922071	0.933333	0.001	0.00168311
viruses	NODE_34503_length_2025_cov_67.1834	NA	Non-infectious environment	0.927607	0.921916	0.933333	0.001	0.00168311
viruses	NODE_10414_length_4508_cov_142.339	NA	Non-infectious environment	0.927486	0.921675	0.933333	0.001	0.00168311
viruses	NODE_18064_length_3108_cov_34.9114	NA	Non-infectious environment	0.927408	0.92152	0.933333	0.001	0.00168311
viruses	NODE_12521_length_3958_cov_44.2198	NA	Non-infectious environment	0.927399	0.921503	0.933333	0.001	0.00168311
viruses	NODE_6440_length_6231_cov_45.6766	NA	Non-infectious environment	0.9272	0.921108	0.933333	0.001	0.00168311
viruses	NODE_46609_length_1678_cov_12.6854	NA	Non-infectious environment	0.927188	0.921083	0.933333	0.001	0.00168311
viruses	NODE_7272_length_5757_cov_37.7176	NA	Non-infectious environment	0.926658	0.92003	0.933333	0.001	0.00168311
viruses	NODE_23269_length_2621_cov_144.149	NA	Non-infectious environment	0.926343	0.919405	0.933333	0.001	0.00168311
viruses	NODE_7857_length_5457_cov_56.8066	NA	Non-infectious environment	0.925677	0.918083	0.933333	0.001	0.00168311
viruses	NODE_14508_length_3596_cov_30.1779	NA	Non-infectious environment	0.925659	0.918048	0.933333	0.001	0.00168311
viruses	NODE_5255_length_7101_cov_55.2951	NA	Non-infectious environment	0.925403	0.91754	0.933333	0.001	0.00168311
viruses	NODE_19862_length_2916_cov_161.423	NA	Non-infectious environment	0.923944	0.914648	0.933333	0.001	0.00168311
viruses	NODE_53769_length_1536_cov_41.2257	NA	Non-infectious environment	0.92332	0.913415	0.933333	0.001	0.00168311
viruses	NODE_9243_length_4897_cov_166.038	NA	Non-infectious environment	0.923288	0.913351	0.933333	0.001	0.00168311
viruses	NODE_3672_length_8860_cov_80.83	NA	Non-infectious environment	0.923277	0.91333	0.933333	0.001	0.00168311
viruses	NODE_23480_length_2604_cov_160.523	NA	Non-infectious environment	0.923049	0.912879	0.933333	0.001	0.00168311
viruses	NODE_12529_length_3956_cov_50.7532	NA	Non-infectious environment	0.923038	0.912856	0.933333	0.001	0.00168311
viruses	NODE_12375_length_3990_cov_153.409	NA	Non-infectious environment	0.922918	0.912619	0.933333	0.001	0.00168311
viruses	NODE_6236_length_6365_cov_22.7587	NA	Non-infectious environment	0.922559	0.911908	0.933333	0.001	0.00168311
viruses	NODE_5602_length_6812_cov_27.0449	NA	Non-infectious environment	0.922474	0.911742	0.933333	0.001	0.00168311
viruses	NODE_25486_length_2468_cov_136.182	NA	Non-infectious environment	0.922137	0.911075	0.933333	0.001	0.00168311
viruses	NODE_2316_length_11941_cov_19.7895	NA	Non-infectious environment	0.92191	0.910626	0.933333	0.001	0.00168311
viruses	NODE_34451_length_2027_cov_82.0326	NA	Non-infectious environment	0.921837	0.910482	0.933333	0.001	0.00168311
viruses	NODE_5706_length_6732_cov_21.0265	NA	Non-infectious environment	0.921272	0.909366	0.933333	0.001	0.00168311
viruses	NODE_1081_length_19056_cov_30.2783	NA	Non-infectious environment	0.92121	0.909243	0.933333	0.001	0.00168311
viruses	NODE_21045_length_2803_cov_133.962	NA	Non-infectious environment	0.920602	0.908045	0.933333	0.001	0.00168311
viruses	NODE_53825_length_1535_cov_29.4808	NA	Non-infectious environment	0.919967	0.906792	0.933333	0.001	0.00168311
viruses	NODE_4626_length_7685_cov_73.7747	NA	Non-infectious environment	0.919944	0.906747	0.933333	0.001	0.00168311
viruses	NODE_3964_length_8448_cov_49.1595	NA	Non-infectious environment	0.919729	0.906322	0.933333	0.001	0.00168311
viruses	NODE_23323_length_2617_cov_15.1707	NA	Non-infectious environment	0.919635	0.906137	0.933333	0.001	0.00168311
viruses	NODE_11174_length_4279_cov_31.1084	NA	Non-infectious environment	0.919166	0.905214	0.933333	0.001	0.00168311
viruses	NODE_47024_length_1669_cov_82.3891	NA	Non-infectious environment	0.919027	0.904939	0.933333	0.001	0.00168311
viruses	NODE_3303_length_9502_cov_111.333	NA	Non-infectious environment	0.918953	0.904795	0.933333	0.001	0.00168311
viruses	NODE_30702_length_2188_cov_106.904	NA	Non-infectious environment	0.918468	0.90384	0.933333	0.001	0.00168311
viruses	NODE_19126_length_2992_cov_96.2897	NA	Non-infectious environment	0.918371	0.903648	0.933333	0.001	0.00168311
viruses	NODE_37244_length_1930_cov_129.024	NA	Non-infectious environment	0.918032	0.902981	0.933333	0.001	0.00168311
viruses	NODE_54409_length_1525_cov_49.8419	NA	Non-infectious environment	0.917211	0.901368	0.933333	0.001	0.00168311
viruses	NODE_39378_length_1866_cov_107.19	NA	Non-infectious environment	0.917002	0.900956	0.933333	0.001	0.00168311
viruses	NODE_9938_length_4664_cov_109.602	NA	Non-infectious environment	0.916594	0.900154	0.933333	0.001	0.00168311
Bacteria	OTU-321	Bacteria; Bacteroidetes; Bacteroidia; Bacteroidia_Incertae_Sedis; Prolixibacteraceae; Prolixibacter; unknown_species	Infectious environment	1	1	1	0.001	0.00524059
Bacteria	OTU-229	Bacteria; Bacteroidetes; Flavobacteriia; Flavobacteriales; Cryomorphaceae; Crocinitomix; unknown_species	Infectious environment	1	1	1	0.001	0.00524059
Bacteria	OTU-1235	Bacteria; Bacteroidetes; Flavobacteriia; Flavobacteriales; Flavobacteriaceae; Formosa; unknown_species	Infectious environment	1	1	1	0.001	0.00524059
Bacteria	OTU-1136	Bacteria; Bacteroidetes; Sphingobacteriia; Sphingobacteriales; NS11-12_marine_group; unknown_genus; unidentified_marine_bacterioplankton	Infectious environment	1	1	1	0.001	0.00524059
Bacteria	OTU-1101	Bacteria; Chlamydiae; Chlamydiae; Chlamydiales; Parachlamydiaceae; Neochlamydia; unknown_species	Infectious environment	1	1	1	0.001	0.00524059
Bacteria	OTU-314	Bacteria; Cyanobacteria; Cyanobacteria; SubsectionI; FamilyI; Synechococcus; NA	Infectious environment	1	1	1	0.001	0.00524059
Bacteria	OTU-293	Bacteria; Marinimicrobia_(SAR406_clade); unknown_class; unknown_order; unknown_family; unknown_genus; unknown_species	Infectious environment	1	1	1	0.001	0.00524059
Bacteria	OTU-160	Bacteria; Proteobacteria; Alphaproteobacteria; Rickettsiales; LWSR-14; unknown_genus; unknown_species	Infectious environment	1	1	1	0.001	0.00524059
Bacteria	OTU-277	Bacteria; Proteobacteria; Alphaproteobacteria; Rickettsiales; SM2D12; unknown_genus; unknown_species	Infectious environment	1	1	1	0.001	0.00524059
Bacteria	OTU-564	Bacteria; Proteobacteria; Deltaproteobacteria; Oligoflexales; Oligoflexaceae; unknown_genus; unknown_species	Infectious environment	1	1	1	0.001	0.00524059
Bacteria	OTU-685	Bacteria; Proteobacteria; Gammaproteobacteria; Cellvibrionales; Halieaceae; OM60(NOR5)_clade; unidentified_marine_bacterioplankton	Infectious environment	1	1	1	0.001	0.00524059
Bacteria	OTU-1030	Bacteria; Proteobacteria; Gammaproteobacteria; Order_Incertae_Sedis; Family_Incertae_Sedis; Marinicella; unknown_species	Infectious environment	1	1	1	0.001	0.00524059
Bacteria	OTU-127	Bacteria; Verrucomicrobia; Verrucomicrobiae; Verrucomicrobiales; Verrucomicrobiaceae; Roseibacillus; Verrucomicrobia_bacterium_SCGC_AAA164-O14	Infectious environment	1	1	1	0.001	0.00524059
Bacteria	OTU-238	Bacteria; Proteobacteria; Alphaproteobacteria; Rhodobacterales; Rhodobacteraceae; unknown_genus; NA	Infectious environment	0.999543	0.999086	1	0.001	0.00524059
Bacteria	OTU-112	Bacteria; Bacteroidetes; Sphingobacteriia; Sphingobacteriales; Saprospiraceae; unknown_genus; unknown_species	Infectious environment	0.999505	0.99901	1	0.001	0.00524059
Bacteria	OTU-222	Bacteria; Proteobacteria; Gammaproteobacteria; Vibrionales; Vibrionaceae; Vibrio; NA	Infectious environment	0.99895	0.997901	1	0.001	0.00524059
Bacteria	OTU-529	Bacteria; Proteobacteria; Gammaproteobacteria; Cellvibrionales; Spongiibacteraceae; BD1-7_clade; unknown_species	Infectious environment	0.998915	0.997831	1	0.001	0.00524059
Bacteria	OTU-151	Bacteria; Proteobacteria; Gammaproteobacteria; Thiotrichales; Thiotrichales_Incertae_Sedis; Candidatus_Endoecteinascidia; unknown_species	Infectious environment	0.998835	0.997672	1	0.001	0.00524059
Bacteria	OTU-255	Bacteria; Cyanobacteria; Cyanobacteria; SubsectionI; FamilyI; NA; NA	Infectious environment	0.998428	0.996859	1	0.001	0.00524059
Bacteria	OTU-721	Bacteria; Proteobacteria; Gammaproteobacteria; Thiotrichales; Francisellaceae; Francisella; unknown_species	Infectious environment	0.998365	0.996732	1	0.001	0.00524059
Bacteria	OTU-806	Bacteria; Proteobacteria; Gammaproteobacteria; Thiotrichales; Francisellaceae; Francisella; unknown_species	Infectious environment	0.997861	0.995726	1	0.001	0.00524059
Bacteria	OTU-88	Bacteria; Actinobacteria; Acidimicrobiia; Acidimicrobiales; OM1_clade; Candidatus_Actinomarina; unknown_species	Infectious environment	0.997184	0.994375	1	0.001	0.00524059
Bacteria	OTU-429	Bacteria; Proteobacteria; Gammaproteobacteria; Oceanospirillales; SAR86_clade; unknown_genus; unknown_species	Infectious environment	0.996883	0.993776	1	0.001	0.00524059
Bacteria	OTU-276	Bacteria; Proteobacteria; Gammaproteobacteria; Cellvibrionales; Cellvibrionaceae; unknown_genus; unknown_species	Infectious environment	0.996664	0.993338	1	0.001	0.00524059
Bacteria	OTU-737	Bacteria; Proteobacteria; Gammaproteobacteria; Thiotrichales; Francisellaceae; Francisella; unknown_species	Infectious environment	0.996101	0.992218	1	0.001	0.00524059
Bacteria	OTU-75	Bacteria; Proteobacteria; Alphaproteobacteria; Rhodospirillales; Rhodospirillaceae; AEGEAN-169_marine_group; unknown_species	Infectious environment	0.995709	0.991436	1	0.001	0.00524059
Bacteria	OTU-194	Bacteria; Proteobacteria; Gammaproteobacteria; Vibrionales; Vibrionaceae; Aliivibrio; NA	Infectious environment	0.994773	0.989573	1	0.001	0.00524059
Bacteria	OTU-44	Bacteria; Proteobacteria; Gammaproteobacteria; Cellvibrionales; Cellvibrionaceae; unknown_genus; unknown_species	Infectious environment	0.987513	0.975182	1	0.001	0.00524059
Bacteria	OTU-297	Bacteria; Proteobacteria; Alphaproteobacteria; Rickettsiales; SM2D12; unknown_genus; unknown_species	Infectious environment	0.979939	0.96028	1	0.001	0.00524059
Bacteria	OTU-657	Bacteria; Proteobacteria; Alphaproteobacteria; Rickettsiales; SM2D12; unknown_genus; unknown_species	Infectious environment	0.974092	0.948856	1	0.001	0.00524059
Bacteria	OTU-1052	Bacteria; Bacteroidetes; Flavobacteriia; Flavobacteriales; NS9_marine_group; unknown_genus; unknown_species	Infectious environment	0.966092	1	0.933333	0.001	0.00524059
Bacteria	OTU-562	Bacteria; Bacteroidetes; Sphingobacteriia; Sphingobacteriales; NS11-12_marine_group; unknown_genus; unknown_species	Infectious environment	0.966092	1	0.933333	0.001	0.00524059
Bacteria	OTU-1071	Bacteria; Parcubacteria; unknown_class; unknown_order; unknown_family; unknown_genus; unknown_species	Infectious environment	0.966092	1	0.933333	0.001	0.00524059
Bacteria	OTU-908	Bacteria; Proteobacteria; Alphaproteobacteria; Rickettsiales; SHWN-night2; unknown_genus; unknown_species	Infectious environment	0.966092	1	0.933333	0.001	0.00524059
Bacteria	OTU-634	Bacteria; Proteobacteria; Gammaproteobacteria; Alteromonadales; Pseudoalteromonadaceae; Algicola; unknown_species	Infectious environment	0.966092	1	0.933333	0.001	0.00524059
Bacteria	OTU-270	Bacteria; Proteobacteria; Gammaproteobacteria; Alteromonadales; Pseudoalteromonadaceae; Pseudoalteromonas; Pseudoalteromonas_sp.	Infectious environment	0.966092	1	0.933333	0.001	0.00524059
Bacteria	OTU-1118	Bacteria; Proteobacteria; Gammaproteobacteria; Thiotrichales; Francisellaceae; Francisella; unknown_species	Infectious environment	0.966092	1	0.933333	0.001	0.00524059
Bacteria	OTU-1164	Bacteria; Proteobacteria; Gammaproteobacteria; Thiotrichales; Thiotrichales_Incertae_Sedis; Candidatus_Endoecteinascidia; marine_metagenome	Infectious environment	0.966092	1	0.933333	0.001	0.00524059
Bacteria	OTU-397	Bacteria; Gracilibacteria; unknown_class; unknown_order; unknown_family; unknown_genus; marine_metagenome	Infectious environment	0.965576	0.932337	1	0.001	0.00524059
Bacteria	OTU-192	Bacteria; Tenericutes; Mollicutes; Mycoplasmatales; Mycoplasmataceae; Mycoplasma; unknown_species	Infectious environment	0.964377	0.996454	0.933333	0.001	0.00524059
Bacteria	OTU-370	Bacteria; Proteobacteria; Gammaproteobacteria; Cellvibrionales; Spongiibacteraceae; BD1-7_clade; unknown_species	Infectious environment	0.964066	0.929423	1	0.001	0.00524059
Bacteria	OTU-284	Bacteria; Planctomycetes; Phycisphaerae; Phycisphaerales; Phycisphaeraceae; SM1A02; unknown_species	Infectious environment	0.963651	0.928623	1	0.001	0.00524059
Bacteria	OTU-1311	Bacteria; Proteobacteria; Gammaproteobacteria; Cellvibrionales; Cellvibrionaceae; unknown_genus; unknown_species	Infectious environment	0.963559	0.994764	0.933333	0.001	0.00524059
Bacteria	OTU-1206	Bacteria; TM6; unknown_class; unknown_order; unknown_family; unknown_genus; unknown_species	Infectious environment	0.963186	0.993994	0.933333	0.001	0.00524059
Bacteria	OTU-1628	Bacteria; Proteobacteria; Gammaproteobacteria; Thiotrichales; Thiotrichales_Incertae_Sedis; Candidatus_Endoecteinascidia; marine_metagenome	Infectious environment	0.960324	0.988095	0.933333	0.001	0.00524059
Bacteria	OTU-226	Bacteria; Proteobacteria; Gammaproteobacteria; Vibrionales; Vibrionaceae; Vibrio; Vibrio_breoganii_1C10	Infectious environment	0.958713	0.984783	0.933333	0.001	0.00524059
Bacteria	OTU-2	Bacteria; Tenericutes; Mollicutes; Mycoplasmatales; Mycoplasmataceae; unknown_genus; unknown_species	Infectious environment	0.957965	0.917698	1	0.001	0.00524059
Bacteria	OTU-144	Bacteria; Proteobacteria; Gammaproteobacteria; Alteromonadales; Shewanellaceae; Psychrobium; Psychrobium_conchae	Infectious environment	0.957764	0.982835	0.933333	0.001	0.00524059
Bacteria	OTU-249	Bacteria; Proteobacteria; Gammaproteobacteria; Vibrionales; Vibrionaceae; NA; NA	Infectious environment	0.957427	0.916667	1	0.001	0.00524059
Bacteria	OTU-690	Bacteria; Proteobacteria; Deltaproteobacteria; Desulfobacterales; Desulfobulbaceae; Desulfotalea; unknown_species	Infectious environment	0.953605	0.974318	0.933333	0.001	0.00524059
Bacteria	OTU-497	Bacteria; Proteobacteria; Alphaproteobacteria; Rickettsiales; SAR116_clade; unknown_genus; unknown_species	Infectious environment	0.952802	0.972678	0.933333	0.001	0.00524059
Bacteria	OTU-698	Bacteria; Proteobacteria; Alphaproteobacteria; NA; NA; NA; NA	Infectious environment	0.951707	0.970443	0.933333	0.001	0.00524059
Bacteria	OTU-1064	Bacteria; Proteobacteria; Alphaproteobacteria; Rhodospirillales; Rhodospirillaceae; unknown_genus; unknown_species	Infectious environment	0.951379	0.969773	0.933333	0.001	0.00524059
Bacteria	OTU-588	Bacteria; Proteobacteria; Gammaproteobacteria; Oceanospirillales; Oleiphilaceae; Oleiphilus; unknown_species	Infectious environment	0.950143	0.967254	0.933333	0.001	0.00524059
Bacteria	OTU-183	Bacteria; Proteobacteria; Alphaproteobacteria; Rickettsiales; SM2D12; unknown_genus; unknown_species	Infectious environment	0.949852	0.902219	1	0.001	0.00524059
Bacteria	OTU-1348	Bacteria; Parcubacteria; unknown_class; unknown_order; unknown_family; unknown_genus; unknown_species	Infectious environment	0.949171	0.965278	0.933333	0.001	0.00524059
Bacteria	OTU-571	Bacteria; Actinobacteria; Acidimicrobiia; Acidimicrobiales; OM1_clade; Candidatus_Actinomarina; NA	Infectious environment	0.943722	0.954225	0.933333	0.001	0.00524059
Bacteria	OTU-41	Bacteria; Proteobacteria; Gammaproteobacteria; Alteromonadales; Psychromonadaceae; Psychromonas; Psychromonas_sp.	Infectious environment	0.933546	0.933759	0.933333	0.001	0.00524059
Bacteria	OTU-498	Bacteria; Proteobacteria; Gammaproteobacteria; Alteromonadales; Shewanellaceae; Shewanella; NA	Infectious environment	0.928061	0.922819	0.933333	0.001	0.00524059
Bacteria	OTU-931	Bacteria; Proteobacteria; Alphaproteobacteria; Rhodobacterales; Rhodobacteraceae; Sulfitobacter; Sulfitobacter_sp.	Infectious environment	0.92376	0.914286	0.933333	0.001	0.00524059
Protists	OTU-168	Eukaryota; Alveolata; Dinophyta; Syndiniales; Dino-Group-II; Dino-Group-II-Clade-1; Dino-Group-II-Clade-1_X; Dino-Group-II-Clade-1_X_sp.	Infectious environment	1	1	1	0.001	0.0043012
Protists	OTU-56	Eukaryota; Alveolata; Ciliophora; Spirotrichea; Choreotrichia; Strobilidiidae; Strobilidiidae_X; Strobilidiidae_X_sp.	Infectious environment	0.999649	0.999298	1	0.001	0.0043012
Protists	OTU-74	Eukaryota; Stramenopiles; Ochrophyta; Bacillariophyta; Bacillariophyta_X; Raphid-pennate; Pseudo-nitzschia; Multi-affiliation	Infectious environment	0.99874	0.997481	1	0.001	0.0043012
Protists	OTU-6	Eukaryota; Stramenopiles; Ochrophyta; Bacillariophyta; Bacillariophyta_X; Polar-centric-Mediophyceae; Chaetoceros; Multi-affiliation	Infectious environment	0.997386	0.994779	1	0.001	0.0043012
Protists	OTU-45	Eukaryota; Alveolata; Ciliophora; Phyllopharyngea; Suctoria; Ephelotidae; Ephelota; Ephelota_sp.	Infectious environment	0.997278	0.994563	1	0.001	0.0043012
Protists	OTU-51	Eukaryota; Alveolata; Ciliophora; Spirotrichea; Choreotrichia; Strobilidiidae; Rimostrombidium; Rimostrombidium_veniliae	Infectious environment	0.994124	0.988283	1	0.001	0.0043012
Protists	OTU-132	Eukaryota; Alveolata; Ciliophora; Litostomatea; Cyclotrichia; Cyclotrichia_X; Cyclotrichia_XX; Cyclotrichia_XX_sp.	Infectious environment	0.982997	0.966284	1	0.001	0.0043012
Protists	OTU-69	Eukaryota; Alveolata; Ciliophora; Phyllopharyngea; Suctoria; Acinetidae; Acineta; Acineta_tuberosa	Infectious environment	0.96575	0.999293	0.933333	0.001	0.0043012
Protists	OTU-85	Eukaryota; Multi-affiliation; Multi-affiliation; Multi-affiliation; Multi-affiliation; Multi-affiliation; Multi-affiliation; Multi-affiliation	Infectious environment	0.956423	0.980084	0.933333	0.001	0.0043012
Protists	OTU-65	Eukaryota; Hacrobia; Cryptophyta; Cryptophyceae; Cryptophyceae_X; Cryptomonadales; Cryptomonadales_X; Cryptomonadales_X_sp.	Infectious environment	0.94163	0.95	0.933333	0.001	0.0043012
viruses	NODE_10007_length_4638_cov_131.424	NA	Infectious environment	1	1	1	0.001	0.00168311
viruses	NODE_10540_length_4471_cov_97.1489	NA	Infectious environment	1	1	1	0.001	0.00168311
viruses	NODE_1089_length_18981_cov_62.543	NA	Infectious environment	1	1	1	0.001	0.00168311
viruses	NODE_11125_length_4296_cov_56.8376	NA	Infectious environment	1	1	1	0.001	0.00168311
viruses	NODE_11279_length_4253_cov_303.515	NA	Infectious environment	1	1	1	0.001	0.00168311
viruses	NODE_11361_length_4234_cov_61.4446	NA	Infectious environment	1	1	1	0.001	0.00168311
viruses	NODE_11470_length_4206_cov_140.003	NA	Infectious environment	1	1	1	0.001	0.00168311
viruses	NODE_1170_length_18247_cov_180.039	NA	Infectious environment	1	1	1	0.001	0.00168311
viruses	NODE_11874_length_4102_cov_86.4252	NA	Infectious environment	1	1	1	0.001	0.00168311
viruses	NODE_11886_length_4099_cov_47.6556	NA	Infectious environment	1	1	1	0.001	0.00168311
viruses	NODE_12074_length_4058_cov_163.189	NA	Infectious environment	1	1	1	0.001	0.00168311
viruses	NODE_12171_length_4033_cov_50.5445	NA	Infectious environment	1	1	1	0.001	0.00168311
viruses	NODE_12421_length_3980_cov_180.352	NA	Infectious environment	1	1	1	0.001	0.00168311
viruses	NODE_12609_length_3936_cov_110.045	NA	Infectious environment	1	1	1	0.001	0.00168311
viruses	NODE_12688_length_3920_cov_168.554	NA	Infectious environment	1	1	1	0.001	0.00168311
viruses	NODE_13246_length_3813_cov_228.357	NA	Infectious environment	1	1	1	0.001	0.00168311
viruses	NODE_13334_length_3794_cov_127.439	NA	Infectious environment	1	1	1	0.001	0.00168311
viruses	NODE_13825_length_3707_cov_70.3358	NA	Infectious environment	1	1	1	0.001	0.00168311
viruses	NODE_1444_length_16099_cov_157.569	NA	Infectious environment	1	1	1	0.001	0.00168311
viruses	NODE_14646_length_3573_cov_168.72	NA	Infectious environment	1	1	1	0.001	0.00168311
viruses	NODE_1539_length_15518_cov_94.0854	NA	Infectious environment	1	1	1	0.001	0.00168311
viruses	NODE_154_length_42685_cov_77.7821	NA	Infectious environment	1	1	1	0.001	0.00168311
viruses	NODE_1545_length_15480_cov_54.3781	NA	Infectious environment	1	1	1	0.001	0.00168311
viruses	NODE_15729_length_3416_cov_71.4147	NA	Infectious environment	1	1	1	0.001	0.00168311
viruses	NODE_1577_length_15307_cov_71.8212	NA	Infectious environment	1	1	1	0.001	0.00168311
viruses	NODE_1607_length_15138_cov_141.457	NA	Infectious environment	1	1	1	0.001	0.00168311
viruses	NODE_16146_length_3358_cov_69.398	NA	Infectious environment	1	1	1	0.001	0.00168311
viruses	NODE_16572_length_3293_cov_107.503	NA	Infectious environment	1	1	1	0.001	0.00168311
viruses	NODE_16573_length_3293_cov_59.5641	NA	Infectious environment	1	1	1	0.001	0.00168311
viruses	NODE_17425_length_3182_cov_189.893	NA	Infectious environment	1	1	1	0.001	0.00168311
viruses	NODE_17868_length_3132_cov_111.402	NA	Infectious environment	1	1	1	0.001	0.00168311
viruses	NODE_18400_length_3070_cov_59.8345	NA	Infectious environment	1	1	1	0.001	0.00168311
viruses	NODE_18861_length_3019_cov_153.6	NA	Infectious environment	1	1	1	0.001	0.00168311
viruses	NODE_1923_length_13530_cov_205.465	NA	Infectious environment	1	1	1	0.001	0.00168311
viruses	NODE_19242_length_2979_cov_67.6518	NA	Infectious environment	1	1	1	0.001	0.00168311
viruses	NODE_19406_length_2962_cov_69.2963	NA	Infectious environment	1	1	1	0.001	0.00168311
viruses	NODE_19488_length_2953_cov_90.6309	NA	Infectious environment	1	1	1	0.001	0.00168311
viruses	NODE_1955_length_13395_cov_89.491	NA	Infectious environment	1	1	1	0.001	0.00168311
viruses	NODE_19629_length_2940_cov_131.482	NA	Infectious environment	1	1	1	0.001	0.00168311
viruses	NODE_1992_length_13234_cov_241.316	NA	Infectious environment	1	1	1	0.001	0.00168311
viruses	NODE_20612_length_2847_cov_210.135	NA	Infectious environment	1	1	1	0.001	0.00168311
viruses	NODE_20738_length_2834_cov_89.9756	NA	Infectious environment	1	1	1	0.001	0.00168311
viruses	NODE_21125_length_2796_cov_26.9801	NA	Infectious environment	1	1	1	0.001	0.00168311
viruses	NODE_21151_length_2793_cov_306.14	NA	Infectious environment	1	1	1	0.001	0.00168311
viruses	NODE_21282_length_2780_cov_111.692	NA	Infectious environment	1	1	1	0.001	0.00168311
viruses	NODE_21334_length_2776_cov_31.3839	NA	Infectious environment	1	1	1	0.001	0.00168311
viruses	NODE_21502_length_2761_cov_163.342	NA	Infectious environment	1	1	1	0.001	0.00168311
viruses	NODE_2164_length_12522_cov_93.7149	NA	Infectious environment	1	1	1	0.001	0.00168311
viruses	NODE_21811_length_2734_cov_119.842	NA	Infectious environment	1	1	1	0.001	0.00168311
viruses	NODE_21961_length_2720_cov_169.899	NA	Infectious environment	1	1	1	0.001	0.00168311
viruses	NODE_22040_length_2713_cov_37.715	NA	Infectious environment	1	1	1	0.001	0.00168311
viruses	NODE_22134_length_2705_cov_72.0671	NA	Infectious environment	1	1	1	0.001	0.00168311
viruses	NODE_2234_length_12228_cov_137.824	NA	Infectious environment	1	1	1	0.001	0.00168311
viruses	NODE_22359_length_2687_cov_133.298	NA	Infectious environment	1	1	1	0.001	0.00168311
viruses	NODE_22981_length_2640_cov_215.087	NA	Infectious environment	1	1	1	0.001	0.00168311
viruses	NODE_23073_length_2633_cov_68.4533	NA	Infectious environment	1	1	1	0.001	0.00168311
viruses	NODE_23131_length_2629_cov_221.614	NA	Infectious environment	1	1	1	0.001	0.00168311
viruses	NODE_23176_length_2627_cov_126.148	NA	Infectious environment	1	1	1	0.001	0.00168311
viruses	NODE_23188_length_2626_cov_46.1501	NA	Infectious environment	1	1	1	0.001	0.00168311
viruses	NODE_23280_length_2620_cov_145.625	NA	Infectious environment	1	1	1	0.001	0.00168311
viruses	NODE_23978_length_2565_cov_127.194	NA	Infectious environment	1	1	1	0.001	0.00168311
viruses	NODE_24429_length_2535_cov_105.808	NA	Infectious environment	1	1	1	0.001	0.00168311
viruses	NODE_2480_length_11444_cov_62.9462	NA	Infectious environment	1	1	1	0.001	0.00168311
viruses	NODE_24886_length_2505_cov_200.574	NA	Infectious environment	1	1	1	0.001	0.00168311
viruses	NODE_25172_length_2487_cov_45.2021	NA	Infectious environment	1	1	1	0.001	0.00168311
viruses	NODE_25317_length_2478_cov_83.1268	NA	Infectious environment	1	1	1	0.001	0.00168311
viruses	NODE_25756_length_2452_cov_73.4391	NA	Infectious environment	1	1	1	0.001	0.00168311
viruses	NODE_25788_length_2450_cov_104.285	NA	Infectious environment	1	1	1	0.001	0.00168311
viruses	NODE_26586_length_2400_cov_54.4835	NA	Infectious environment	1	1	1	0.001	0.00168311
viruses	NODE_26853_length_2385_cov_41.4504	NA	Infectious environment	1	1	1	0.001	0.00168311
viruses	NODE_2694_length_10838_cov_185.678	NA	Infectious environment	1	1	1	0.001	0.00168311
viruses	NODE_27043_length_2374_cov_140.217	NA	Infectious environment	1	1	1	0.001	0.00168311
viruses	NODE_27153_length_2367_cov_46.8277	NA	Infectious environment	1	1	1	0.001	0.00168311
viruses	NODE_27578_length_2343_cov_79.6625	NA	Infectious environment	1	1	1	0.001	0.00168311
viruses	NODE_27932_length_2325_cov_88.8462	NA	Infectious environment	1	1	1	0.001	0.00168311
viruses	NODE_28039_length_2319_cov_90.2619	NA	Infectious environment	1	1	1	0.001	0.00168311
viruses	NODE_28452_length_2299_cov_72.3439	NA	Infectious environment	1	1	1	0.001	0.00168311
viruses	NODE_28581_length_2293_cov_249.847	NA	Infectious environment	1	1	1	0.001	0.00168311
viruses	NODE_2866_length_10404_cov_121.453	NA	Infectious environment	1	1	1	0.001	0.00168311
viruses	NODE_29045_length_2270_cov_90.7629	NA	Infectious environment	1	1	1	0.001	0.00168311
viruses	NODE_29506_length_2245_cov_84.4178	NA	Infectious environment	1	1	1	0.001	0.00168311
viruses	NODE_30088_length_2217_cov_166.761	NA	Infectious environment	1	1	1	0.001	0.00168311
viruses	NODE_3052_length_10033_cov_135.716	NA	Infectious environment	1	1	1	0.001	0.00168311
viruses	NODE_30927_length_2178_cov_89.628	NA	Infectious environment	1	1	1	0.001	0.00168311
viruses	NODE_30928_length_2178_cov_38.7786	NA	Infectious environment	1	1	1	0.001	0.00168311
viruses	NODE_31934_length_2131_cov_94.6407	NA	Infectious environment	1	1	1	0.001	0.00168311
viruses	NODE_32194_length_2119_cov_74.5286	NA	Infectious environment	1	1	1	0.001	0.00168311
viruses	NODE_32242_length_2117_cov_109.087	NA	Infectious environment	1	1	1	0.001	0.00168311
viruses	NODE_32984_length_2085_cov_138.201	NA	Infectious environment	1	1	1	0.001	0.00168311
viruses	NODE_3305_length_9498_cov_68.6596	NA	Infectious environment	1	1	1	0.001	0.00168311
viruses	NODE_3339_length_9438_cov_143.005	NA	Infectious environment	1	1	1	0.001	0.00168311
viruses	NODE_33650_length_2058_cov_125.997	NA	Infectious environment	1	1	1	0.001	0.00168311
viruses	NODE_33752_length_2054_cov_142.975	NA	Infectious environment	1	1	1	0.001	0.00168311
viruses	NODE_33798_length_2052_cov_65.8894	NA	Infectious environment	1	1	1	0.001	0.00168311
viruses	NODE_3388_length_9341_cov_148.573	NA	Infectious environment	1	1	1	0.001	0.00168311
viruses	NODE_33980_length_2045_cov_96.1168	NA	Infectious environment	1	1	1	0.001	0.00168311
viruses	NODE_34157_length_2038_cov_120.022	NA	Infectious environment	1	1	1	0.001	0.00168311
viruses	NODE_34550_length_2023_cov_41.6619	NA	Infectious environment	1	1	1	0.001	0.00168311
viruses	NODE_34572_length_2022_cov_119.363	NA	Infectious environment	1	1	1	0.001	0.00168311
viruses	NODE_3554_length_9053_cov_271.739	NA	Infectious environment	1	1	1	0.001	0.00168311
viruses	NODE_36774_length_1945_cov_70.2701	NA	Infectious environment	1	1	1	0.001	0.00168311
viruses	NODE_37245_length_1930_cov_117.594	NA	Infectious environment	1	1	1	0.001	0.00168311
viruses	NODE_3741_length_8761_cov_177.152	NA	Infectious environment	1	1	1	0.001	0.00168311
viruses	NODE_37499_length_1922_cov_131.151	NA	Infectious environment	1	1	1	0.001	0.00168311
viruses	NODE_37549_length_1920_cov_231.779	NA	Infectious environment	1	1	1	0.001	0.00168311
viruses	NODE_38091_length_1903_cov_88.8767	NA	Infectious environment	1	1	1	0.001	0.00168311
viruses	NODE_382_length_33208_cov_91.9695	NA	Infectious environment	1	1	1	0.001	0.00168311
viruses	NODE_38560_length_1889_cov_251.326	NA	Infectious environment	1	1	1	0.001	0.00168311
viruses	NODE_38630_length_1887_cov_133.048	NA	Infectious environment	1	1	1	0.001	0.00168311
viruses	NODE_39765_length_1855_cov_95.8756	NA	Infectious environment	1	1	1	0.001	0.00168311
viruses	NODE_402_length_32632_cov_58.2892	NA	Infectious environment	1	1	1	0.001	0.00168311
viruses	NODE_40281_length_1840_cov_97.986	NA	Infectious environment	1	1	1	0.001	0.00168311
viruses	NODE_41323_length_1809_cov_53.6141	NA	Infectious environment	1	1	1	0.001	0.00168311
viruses	NODE_4146_length_8205_cov_233.01	NA	Infectious environment	1	1	1	0.001	0.00168311
viruses	NODE_41899_length_1793_cov_68.4586	NA	Infectious environment	1	1	1	0.001	0.00168311
viruses	NODE_437_length_31473_cov_65.1139	NA	Infectious environment	1	1	1	0.001	0.00168311
viruses	NODE_43718_length_1747_cov_98.8568	NA	Infectious environment	1	1	1	0.001	0.00168311
viruses	NODE_4437_length_7884_cov_63.3165	NA	Infectious environment	1	1	1	0.001	0.00168311
viruses	NODE_445_length_31242_cov_92.8649	NA	Infectious environment	1	1	1	0.001	0.00168311
viruses	NODE_45891_length_1694_cov_213.761	NA	Infectious environment	1	1	1	0.001	0.00168311
viruses	NODE_46365_length_1683_cov_68.5199	NA	Infectious environment	1	1	1	0.001	0.00168311
viruses	NODE_4781_length_7534_cov_149.971	NA	Infectious environment	1	1	1	0.001	0.00168311
viruses	NODE_48070_length_1646_cov_96.3733	NA	Infectious environment	1	1	1	0.001	0.00168311
viruses	NODE_48662_length_1634_cov_94.1685	NA	Infectious environment	1	1	1	0.001	0.00168311
viruses	NODE_4877_length_7435_cov_61.2801	NA	Infectious environment	1	1	1	0.001	0.00168311
viruses	NODE_52376_length_1561_cov_84.0237	NA	Infectious environment	1	1	1	0.001	0.00168311
viruses	NODE_5258_length_7097_cov_100.007	NA	Infectious environment	1	1	1	0.001	0.00168311
viruses	NODE_52895_length_1551_cov_139.088	NA	Infectious environment	1	1	1	0.001	0.00168311
viruses	NODE_52896_length_1551_cov_91.5646	NA	Infectious environment	1	1	1	0.001	0.00168311
viruses	NODE_54571_length_1522_cov_181.141	NA	Infectious environment	1	1	1	0.001	0.00168311
viruses	NODE_55337_length_1509_cov_100.571	NA	Infectious environment	1	1	1	0.001	0.00168311
viruses	NODE_55871_length_1500_cov_260.439	NA	Infectious environment	1	1	1	0.001	0.00168311
viruses	NODE_55873_length_1500_cov_96.6023	NA	Infectious environment	1	1	1	0.001	0.00168311
viruses	NODE_5624_length_6793_cov_116.149	NA	Infectious environment	1	1	1	0.001	0.00168311
viruses	NODE_5698_length_6737_cov_23.5284	NA	Infectious environment	1	1	1	0.001	0.00168311
viruses	NODE_5780_length_6682_cov_235.559	NA	Infectious environment	1	1	1	0.001	0.00168311
viruses	NODE_6335_length_6298_cov_126.703	NA	Infectious environment	1	1	1	0.001	0.00168311
viruses	NODE_6343_length_6291_cov_304.95	NA	Infectious environment	1	1	1	0.001	0.00168311
viruses	NODE_6402_length_6252_cov_203.027	NA	Infectious environment	1	1	1	0.001	0.00168311
viruses	NODE_6538_length_6169_cov_233.719	NA	Infectious environment	1	1	1	0.001	0.00168311
viruses	NODE_6571_length_6156_cov_80.3105	NA	Infectious environment	1	1	1	0.001	0.00168311
viruses	NODE_6773_length_6040_cov_63.0441	NA	Infectious environment	1	1	1	0.001	0.00168311
viruses	NODE_6911_length_5954_cov_188.554	NA	Infectious environment	1	1	1	0.001	0.00168311
viruses	NODE_6930_length_5942_cov_170.403	NA	Infectious environment	1	1	1	0.001	0.00168311
viruses	NODE_7031_length_5889_cov_36.2935	NA	Infectious environment	1	1	1	0.001	0.00168311
viruses	NODE_7409_length_5678_cov_67.4059	NA	Infectious environment	1	1	1	0.001	0.00168311
viruses	NODE_7572_length_5605_cov_40.8823	NA	Infectious environment	1	1	1	0.001	0.00168311
viruses	NODE_7989_length_5395_cov_153.459	NA	Infectious environment	1	1	1	0.001	0.00168311
viruses	NODE_8055_length_5364_cov_124.76	NA	Infectious environment	1	1	1	0.001	0.00168311
viruses	NODE_8151_length_5326_cov_159.935	NA	Infectious environment	1	1	1	0.001	0.00168311
viruses	NODE_8323_length_5235_cov_264.028	NA	Infectious environment	1	1	1	0.001	0.00168311
viruses	NODE_8415_length_5198_cov_157.854	NA	Infectious environment	1	1	1	0.001	0.00168311
viruses	NODE_8480_length_5173_cov_109.436	NA	Infectious environment	1	1	1	0.001	0.00168311
viruses	NODE_86_length_47682_cov_137.7	NA	Infectious environment	1	1	1	0.001	0.00168311
viruses	NODE_8762_length_5069_cov_203.604	NA	Infectious environment	1	1	1	0.001	0.00168311
viruses	NODE_9101_length_4944_cov_194.208	NA	Infectious environment	1	1	1	0.001	0.00168311
viruses	NODE_9104_length_4943_cov_195.56	NA	Infectious environment	1	1	1	0.001	0.00168311
viruses	NODE_9387_length_4847_cov_261.751	NA	Infectious environment	1	1	1	0.001	0.00168311
viruses	NODE_9408_length_4840_cov_100.55	NA	Infectious environment	1	1	1	0.001	0.00168311
viruses	NODE_9501_length_4810_cov_50.1162	NA	Infectious environment	1	1	1	0.001	0.00168311
viruses	NODE_9678_length_4759_cov_237.8	NA	Infectious environment	1	1	1	0.001	0.00168311
viruses	NODE_9764_length_4726_cov_224.657	NA	Infectious environment	1	1	1	0.001	0.00168311
viruses	NODE_9834_length_4695_cov_68.0451	NA	Infectious environment	1	1	1	0.001	0.00168311
viruses	NODE_9885_length_4679_cov_303.637	NA	Infectious environment	1	1	1	0.001	0.00168311
viruses	NODE_9917_length_4669_cov_68.856	NA	Infectious environment	1	1	1	0.001	0.00168311
viruses	NODE_9988_length_4645_cov_30.5303	NA	Infectious environment	1	1	1	0.001	0.00168311
viruses	NODE_10789_length_4394_cov_440.78	NA	Infectious environment	0.999947	0.999894	1	0.001	0.00168311
viruses	NODE_52954_length_1550_cov_175.751	NA	Infectious environment	0.999876	0.999752	1	0.001	0.00168311
viruses	NODE_53304_length_1544_cov_263.169	NA	Infectious environment	0.999802	0.999603	1	0.001	0.00168311
viruses	NODE_5509_length_6900_cov_198.468	NA	Infectious environment	0.999801	0.999602	1	0.001	0.00168311
viruses	NODE_25418_length_2472_cov_238.509	NA	Infectious environment	0.99979	0.999581	1	0.001	0.00168311
viruses	NODE_14716_length_3562_cov_400.545	NA	Infectious environment	0.99976	0.999521	1	0.001	0.00168311
viruses	NODE_36483_length_1954_cov_474.24	NA	Infectious environment	0.999756	0.999511	1	0.001	0.00168311
viruses	NODE_55389_length_1508_cov_268.248	NA	Infectious environment	0.999708	0.999417	1	0.001	0.00168311
viruses	NODE_25316_length_2478_cov_227.334	NA	Infectious environment	0.99969	0.99938	1	0.001	0.00168311
viruses	NODE_34156_length_2038_cov_154.674	NA	Infectious environment	0.999672	0.999345	1	0.001	0.00168311
viruses	NODE_29724_length_2235_cov_124.666	NA	Infectious environment	0.999643	0.999285	1	0.001	0.00168311
viruses	NODE_32358_length_2112_cov_417.507	NA	Infectious environment	0.999616	0.999232	1	0.001	0.00168311
viruses	NODE_47727_length_1654_cov_222.894	NA	Infectious environment	0.99961	0.99922	1	0.001	0.00168311
viruses	NODE_12836_length_3888_cov_266.666	NA	Infectious environment	0.999604	0.999209	1	0.001	0.00168311
viruses	NODE_33751_length_2054_cov_279.482	NA	Infectious environment	0.999601	0.999202	1	0.001	0.00168311
viruses	NODE_44179_length_1735_cov_6.09888	NA	Infectious environment	0.999594	0.999188	1	0.001	0.00168311
viruses	NODE_15721_length_3417_cov_310.303	NA	Infectious environment	0.999592	0.999184	1	0.001	0.00168311
viruses	NODE_46823_length_1673_cov_382.17	NA	Infectious environment	0.999581	0.999162	1	0.001	0.00168311
viruses	NODE_859_length_21766_cov_244.089	NA	Infectious environment	0.999575	0.999151	1	0.001	0.00168311
viruses	NODE_36515_length_1953_cov_108.199	NA	Infectious environment	0.999569	0.999139	1	0.001	0.00168311
viruses	NODE_2509_length_11364_cov_205.48	NA	Infectious environment	0.999564	0.999129	1	0.001	0.00168311
viruses	NODE_19890_length_2913_cov_172.41	NA	Infectious environment	0.999545	0.999089	1	0.001	0.00168311
viruses	NODE_18078_length_3106_cov_212.477	NA	Infectious environment	0.999538	0.999076	1	0.001	0.00168311
viruses	NODE_9813_length_4705_cov_134.954	NA	Infectious environment	0.999533	0.999066	1	0.001	0.00168311
viruses	NODE_12908_length_3874_cov_248.863	NA	Infectious environment	0.999526	0.999052	1	0.001	0.00168311
viruses	NODE_8427_length_5193_cov_425.454	NA	Infectious environment	0.999506	0.999013	1	0.001	0.00168311
viruses	NODE_34450_length_2027_cov_259.053	NA	Infectious environment	0.99947	0.99894	1	0.001	0.00168311
viruses	NODE_51806_length_1572_cov_141.518	NA	Infectious environment	0.99947	0.99894	1	0.001	0.00168311
viruses	NODE_28415_length_2301_cov_237.448	NA	Infectious environment	0.99946	0.99892	1	0.001	0.00168311
viruses	NODE_52839_length_1552_cov_256.347	NA	Infectious environment	0.999446	0.998893	1	0.001	0.00168311
viruses	NODE_24320_length_2542_cov_278.441	NA	Infectious environment	0.99942	0.998841	1	0.001	0.00168311
viruses	NODE_19186_length_2985_cov_146.23	NA	Infectious environment	0.999402	0.998805	1	0.001	0.00168311
viruses	NODE_38429_length_1893_cov_95.3381	NA	Infectious environment	0.999319	0.998639	1	0.001	0.00168311
viruses	NODE_33776_length_2053_cov_126.69	NA	Infectious environment	0.999319	0.998638	1	0.001	0.00168311
viruses	NODE_28986_length_2273_cov_49.2363	NA	Infectious environment	0.999299	0.998598	1	0.001	0.00168311
viruses	NODE_5487_length_6922_cov_157.314	NA	Infectious environment	0.999285	0.998571	1	0.001	0.00168311
viruses	NODE_2160_length_12544_cov_141.446	NA	Infectious environment	0.999282	0.998564	1	0.001	0.00168311
viruses	NODE_43765_length_1746_cov_72.5337	NA	Infectious environment	0.999239	0.998478	1	0.001	0.00168311
viruses	NODE_32940_length_2087_cov_129.936	NA	Infectious environment	0.999181	0.998362	1	0.001	0.00168311
viruses	NODE_3644_length_8900_cov_405.973	NA	Infectious environment	0.999178	0.998356	1	0.001	0.00168311
viruses	NODE_18566_length_3049_cov_111.189	NA	Infectious environment	0.999172	0.998344	1	0.001	0.00168311
viruses	NODE_33331_length_2071_cov_274.107	NA	Infectious environment	0.999157	0.998315	1	0.001	0.00168311
viruses	NODE_14507_length_3596_cov_412.811	NA	Infectious environment	0.99915	0.998301	1	0.001	0.00168311
viruses	NODE_46505_length_1680_cov_379.375	NA	Infectious environment	0.999144	0.998289	1	0.001	0.00168311
viruses	NODE_21521_length_2759_cov_220.69	NA	Infectious environment	0.999139	0.998279	1	0.001	0.00168311
viruses	NODE_27105_length_2370_cov_75.5497	NA	Infectious environment	0.999138	0.998277	1	0.001	0.00168311
viruses	NODE_41321_length_1809_cov_207.246	NA	Infectious environment	0.999123	0.998247	1	0.001	0.00168311
viruses	NODE_9703_length_4748_cov_251.077	NA	Infectious environment	0.999113	0.998226	1	0.001	0.00168311
viruses	NODE_33851_length_2050_cov_94.2538	NA	Infectious environment	0.999101	0.998203	1	0.001	0.00168311
viruses	NODE_32042_length_2126_cov_329.057	NA	Infectious environment	0.999097	0.998196	1	0.001	0.00168311
viruses	NODE_13682_length_3732_cov_82.0483	NA	Infectious environment	0.998985	0.997971	1	0.001	0.00168311
viruses	NODE_29329_length_2254_cov_84.5468	NA	Infectious environment	0.998973	0.997947	1	0.001	0.00168311
viruses	NODE_36337_length_1958_cov_99.3998	NA	Infectious environment	0.998951	0.997904	1	0.001	0.00168311
viruses	NODE_861_length_21757_cov_118.078	NA	Infectious environment	0.998933	0.997867	1	0.001	0.00168311
viruses	NODE_3411_length_9304_cov_100.411	NA	Infectious environment	0.998902	0.997806	1	0.001	0.00168311
viruses	NODE_18481_length_3060_cov_194.194	NA	Infectious environment	0.998879	0.997759	1	0.001	0.00168311
viruses	NODE_43968_length_1741_cov_98.9337	NA	Infectious environment	0.998873	0.997746	1	0.001	0.00168311
viruses	NODE_25269_length_2481_cov_183.821	NA	Infectious environment	0.998811	0.997623	1	0.001	0.00168311
viruses	NODE_5626_length_6791_cov_184.319	NA	Infectious environment	0.998789	0.99758	1	0.001	0.00168311
viruses	NODE_17354_length_3190_cov_250.836	NA	Infectious environment	0.998774	0.99755	1	0.001	0.00168311
viruses	NODE_48609_length_1635_cov_93.9675	NA	Infectious environment	0.998754	0.99751	1	0.001	0.00168311
viruses	NODE_17405_length_3184_cov_66.6264	NA	Infectious environment	0.998753	0.997508	1	0.001	0.00168311
viruses	NODE_27629_length_2341_cov_74.8288	NA	Infectious environment	0.998736	0.997474	1	0.001	0.00168311
viruses	NODE_43889_length_1743_cov_74.6485	NA	Infectious environment	0.998734	0.99747	1	0.001	0.00168311
viruses	NODE_28767_length_2284_cov_222.058	NA	Infectious environment	0.998734	0.997469	1	0.001	0.00168311
viruses	NODE_10021_length_4633_cov_364.973	NA	Infectious environment	0.998613	0.997227	1	0.001	0.00168311
viruses	NODE_4554_length_7760_cov_230.708	NA	Infectious environment	0.99857	0.997142	1	0.001	0.00168311
viruses	NODE_24758_length_2513_cov_53.7037	NA	Infectious environment	0.998531	0.997063	1	0.001	0.00168311
viruses	NODE_8314_length_5240_cov_290.224	NA	Infectious environment	0.998512	0.997026	1	0.001	0.00168311
viruses	NODE_6179_length_6404_cov_67.9764	NA	Infectious environment	0.998477	0.996956	1	0.001	0.00168311
viruses	NODE_9467_length_4820_cov_60.8082	NA	Infectious environment	0.998431	0.996864	1	0.001	0.00168311
viruses	NODE_35208_length_1998_cov_302.27	NA	Infectious environment	0.998379	0.996761	1	0.001	0.00168311
viruses	NODE_7817_length_5479_cov_231.218	NA	Infectious environment	0.998362	0.996727	1	0.001	0.00168311
viruses	NODE_10278_length_4547_cov_236.667	NA	Infectious environment	0.998253	0.99651	1	0.001	0.00168311
viruses	NODE_9010_length_4981_cov_82.9411	NA	Infectious environment	0.998246	0.996495	1	0.001	0.00168311
viruses	NODE_3371_length_9367_cov_94.4835	NA	Infectious environment	0.998219	0.99644	1	0.001	0.00168311
viruses	NODE_43969_length_1741_cov_56.8922	NA	Infectious environment	0.998198	0.9964	1	0.001	0.00168311
viruses	NODE_33915_length_2048_cov_123.145	NA	Infectious environment	0.998191	0.996385	1	0.001	0.00168311
viruses	NODE_16444_length_3314_cov_77.6796	NA	Infectious environment	0.998153	0.996309	1	0.001	0.00168311
viruses	NODE_46641_length_1677_cov_47.0071	NA	Infectious environment	0.9981	0.996204	1	0.001	0.00168311
viruses	NODE_14027_length_3671_cov_358.121	NA	Infectious environment	0.99809	0.996183	1	0.001	0.00168311
viruses	NODE_3890_length_8546_cov_137.901	NA	Infectious environment	0.998062	0.996128	1	0.001	0.00168311
viruses	NODE_28692_length_2288_cov_106.415	NA	Infectious environment	0.998041	0.996087	1	0.001	0.00168311
viruses	NODE_4740_length_7570_cov_105.868	NA	Infectious environment	0.998006	0.996016	1	0.001	0.00168311
viruses	NODE_13087_length_3844_cov_133.32	NA	Infectious environment	0.997986	0.995977	1	0.001	0.00168311
viruses	NODE_9223_length_4903_cov_227.976	NA	Infectious environment	0.99797	0.995943	1	0.001	0.00168311
viruses	NODE_30668_length_2189_cov_287.955	NA	Infectious environment	0.997945	0.995895	1	0.001	0.00168311
viruses	NODE_20201_length_2885_cov_277.994	NA	Infectious environment	0.997921	0.995846	1	0.001	0.00168311
viruses	NODE_46867_length_1672_cov_328.238	NA	Infectious environment	0.997899	0.995803	1	0.001	0.00168311
viruses	NODE_10546_length_4469_cov_84.1036	NA	Infectious environment	0.99788	0.995765	1	0.001	0.00168311
viruses	NODE_20888_length_2819_cov_100.08	NA	Infectious environment	0.997827	0.995659	1	0.001	0.00168311
viruses	NODE_13271_length_3808_cov_166.218	NA	Infectious environment	0.997794	0.995593	1	0.001	0.00168311
viruses	NODE_10491_length_4483_cov_227.907	NA	Infectious environment	0.997753	0.99551	1	0.001	0.00168311
viruses	NODE_19712_length_2931_cov_83.6088	NA	Infectious environment	0.997646	0.995297	1	0.001	0.00168311
viruses	NODE_6946_length_5934_cov_75.2848	NA	Infectious environment	0.997603	0.995211	1	0.001	0.00168311
viruses	NODE_8033_length_5370_cov_159.589	NA	Infectious environment	0.997513	0.995032	1	0.001	0.00168311
viruses	NODE_51757_length_1573_cov_64.6134	NA	Infectious environment	0.997471	0.994949	1	0.001	0.00168311
viruses	NODE_30847_length_2182_cov_92.4418	NA	Infectious environment	0.997299	0.994606	1	0.001	0.00168311
viruses	NODE_4902_length_7411_cov_39.3153	NA	Infectious environment	0.997293	0.994593	1	0.001	0.00168311
viruses	NODE_51855_length_1571_cov_93.088	NA	Infectious environment	0.997242	0.994491	1	0.001	0.00168311
viruses	NODE_34527_length_2024_cov_336.462	NA	Infectious environment	0.99711	0.994229	1	0.001	0.00168311
viruses	NODE_41609_length_1801_cov_279.94	NA	Infectious environment	0.997109	0.994226	1	0.001	0.00168311
viruses	NODE_53249_length_1545_cov_61.9104	NA	Infectious environment	0.996995	0.993998	1	0.001	0.00168311
viruses	NODE_4801_length_7518_cov_178.786	NA	Infectious environment	0.996887	0.993785	1	0.001	0.00168311
viruses	NODE_39192_length_1872_cov_195.781	NA	Infectious environment	0.996602	0.993215	1	0.001	0.00168311
viruses	NODE_17556_length_3166_cov_99.0977	NA	Infectious environment	0.996585	0.993182	1	0.001	0.00168311
viruses	NODE_25212_length_2484_cov_68.9868	NA	Infectious environment	0.99649	0.992992	1	0.001	0.00168311
viruses	NODE_1000_length_19999_cov_137.827	NA	Infectious environment	0.996439	0.992891	1	0.001	0.00168311
viruses	NODE_8482_length_5172_cov_192.907	NA	Infectious environment	0.996429	0.992871	1	0.001	0.00168311
viruses	NODE_1571_length_15340_cov_132.115	NA	Infectious environment	0.996427	0.992868	1	0.001	0.00168311
viruses	NODE_4642_length_7671_cov_169.767	NA	Infectious environment	0.996427	0.992866	1	0.001	0.00168311
viruses	NODE_6388_length_6262_cov_278.179	NA	Infectious environment	0.996415	0.992842	1	0.001	0.00168311
viruses	NODE_31893_length_2133_cov_86.8529	NA	Infectious environment	0.996328	0.992669	1	0.001	0.00168311
viruses	NODE_16239_length_3345_cov_211.421	NA	Infectious environment	0.996184	0.992383	1	0.001	0.00168311
viruses	NODE_5500_length_6910_cov_130.887	NA	Infectious environment	0.995966	0.991947	1	0.001	0.00168311
viruses	NODE_51964_length_1569_cov_50.4216	NA	Infectious environment	0.995874	0.991764	1	0.001	0.00168311
viruses	NODE_19071_length_2998_cov_130.436	NA	Infectious environment	0.995506	0.991031	1	0.001	0.00168311
viruses	NODE_7128_length_5837_cov_101.626	NA	Infectious environment	0.995468	0.990956	1	0.001	0.00168311
viruses	NODE_4100_length_8252_cov_175.823	NA	Infectious environment	0.995402	0.990825	1	0.001	0.00168311
viruses	NODE_9494_length_4812_cov_125.96	NA	Infectious environment	0.995321	0.990663	1	0.001	0.00168311
viruses	NODE_40506_length_1833_cov_46.034	NA	Infectious environment	0.995284	0.99059	1	0.001	0.00168311
viruses	NODE_16850_length_3257_cov_49.0987	NA	Infectious environment	0.995212	0.990448	1	0.001	0.00168311
viruses	NODE_5348_length_7014_cov_193.274	NA	Infectious environment	0.995133	0.99029	1	0.001	0.00168311
viruses	NODE_15991_length_3379_cov_138.841	NA	Infectious environment	0.995102	0.990227	1	0.001	0.00168311
viruses	NODE_10875_length_4366_cov_173.522	NA	Infectious environment	0.994919	0.989863	1	0.001	0.00168311
viruses	NODE_26076_length_2431_cov_80.4475	NA	Infectious environment	0.994877	0.98978	1	0.001	0.00168311
viruses	NODE_53366_length_1543_cov_168.597	NA	Infectious environment	0.994865	0.989756	1	0.001	0.00168311
viruses	NODE_8527_length_5151_cov_141.145	NA	Infectious environment	0.994848	0.989722	1	0.001	0.00168311
viruses	NODE_52787_length_1553_cov_72.1122	NA	Infectious environment	0.994838	0.989702	1	0.001	0.00168311
viruses	NODE_2910_length_10292_cov_214.466	NA	Infectious environment	0.994613	0.989255	1	0.001	0.00168311
viruses	NODE_8441_length_5188_cov_97.3371	NA	Infectious environment	0.994388	0.988807	1	0.001	0.00168311
viruses	NODE_2482_length_11440_cov_154.034	NA	Infectious environment	0.994299	0.98863	1	0.001	0.00168311
viruses	NODE_33045_length_2083_cov_4.68149	NA	Infectious environment	0.994138	0.988311	1	0.001	0.00168311
viruses	NODE_18296_length_3082_cov_180.603	NA	Infectious environment	0.994094	0.988223	1	0.001	0.00168311
viruses	NODE_18805_length_3024_cov_83.9855	NA	Infectious environment	0.993947	0.987931	1	0.001	0.00168311
viruses	NODE_35240_length_1997_cov_77.769	NA	Infectious environment	0.99379	0.987619	1	0.001	0.00168311
viruses	NODE_2839_length_10458_cov_96.2574	NA	Infectious environment	0.993508	0.987058	1	0.001	0.00168311
viruses	NODE_44230_length_1734_cov_62.6266	NA	Infectious environment	0.993431	0.986905	1	0.001	0.00168311
viruses	NODE_18032_length_3112_cov_204.582	NA	Infectious environment	0.993202	0.98645	1	0.001	0.00168311
viruses	NODE_29004_length_2272_cov_223.253	NA	Infectious environment	0.993092	0.986232	1	0.001	0.00168311
viruses	NODE_54462_length_1524_cov_53.9635	NA	Infectious environment	0.992976	0.986002	1	0.001	0.00168311
viruses	NODE_5033_length_7297_cov_101.85	NA	Infectious environment	0.992882	0.985814	1	0.001	0.00168311
viruses	NODE_13592_length_3746_cov_43.8428	NA	Infectious environment	0.992236	0.984533	1	0.001	0.00168311
viruses	NODE_23929_length_2569_cov_115.407	NA	Infectious environment	0.992082	0.984226	1	0.001	0.00168311
viruses	NODE_43637_length_1749_cov_235.913	NA	Infectious environment	0.991656	0.983381	1	0.001	0.00168311
viruses	NODE_10072_length_4615_cov_87.6466	NA	Infectious environment	0.991409	0.982892	1	0.001	0.00168311
viruses	NODE_5663_length_6769_cov_474.112	NA	Infectious environment	0.991147	0.982373	1	0.001	0.00168311
viruses	NODE_7820_length_5478_cov_188.633	NA	Infectious environment	0.991026	0.982132	1	0.001	0.00168311
viruses	NODE_16177_length_3354_cov_67.4751	NA	Infectious environment	0.99047	0.98103	1	0.001	0.00168311
viruses	NODE_55762_length_1502_cov_32.6036	NA	Infectious environment	0.990155	0.980407	1	0.001	0.00168311
viruses	NODE_48751_length_1632_cov_174.096	NA	Infectious environment	0.989744	0.979594	1	0.001	0.00168311
viruses	NODE_1761_length_14308_cov_84.6478	NA	Infectious environment	0.9896	0.979309	1	0.001	0.00168311
viruses	NODE_20175_length_2887_cov_127.153	NA	Infectious environment	0.989357	0.978827	1	0.001	0.00168311
viruses	NODE_26302_length_2416_cov_73.91	NA	Infectious environment	0.988864	0.977852	1	0.001	0.00168311
viruses	NODE_52840_length_1552_cov_226.659	NA	Infectious environment	0.988639	0.977407	1	0.001	0.00168311
viruses	NODE_16871_length_3254_cov_499.88	NA	Infectious environment	0.988491	0.977114	1	0.001	0.00168311
viruses	NODE_14642_length_3574_cov_139.766	NA	Infectious environment	0.988338	0.976811	1	0.001	0.00168311
viruses	NODE_19875_length_2915_cov_130.181	NA	Infectious environment	0.987114	0.974395	1	0.001	0.00168311
viruses	NODE_16717_length_3273_cov_134.131	NA	Infectious environment	0.985729	0.971661	1	0.001	0.00168311
viruses	NODE_16849_length_3257_cov_55.431	NA	Infectious environment	0.985726	0.971656	1	0.001	0.00168311
viruses	NODE_45673_length_1699_cov_119.919	NA	Infectious environment	0.985043	0.97031	1	0.001	0.00168311
viruses	NODE_21307_length_2778_cov_91.0083	NA	Infectious environment	0.984184	0.968619	1	0.001	0.00168311
viruses	NODE_7880_length_5445_cov_115.024	NA	Infectious environment	0.983451	0.967177	1	0.001	0.00168311
viruses	NODE_16923_length_3247_cov_497.175	NA	Infectious environment	0.98332	0.966917	1	0.001	0.00168311
viruses	NODE_37524_length_1921_cov_155.8	NA	Infectious environment	0.982549	0.965402	1	0.001	0.00168311
viruses	NODE_16924_length_3247_cov_291.948	NA	Infectious environment	0.982501	0.965308	1	0.001	0.00168311
viruses	NODE_23299_length_2619_cov_112.042	NA	Infectious environment	0.982406	0.965122	1	0.001	0.00168311
viruses	NODE_55186_length_1511_cov_69.1337	NA	Infectious environment	0.981615	0.963567	1	0.001	0.00168311
viruses	NODE_31841_length_2135_cov_104.731	NA	Infectious environment	0.98159	0.963519	1	0.001	0.00168311
viruses	NODE_2069_length_12903_cov_240.966	NA	Infectious environment	0.980623	0.961621	1	0.001	0.00168311
viruses	NODE_40697_length_1827_cov_62.1741	NA	Infectious environment	0.98057	0.961517	1	0.001	0.00168311
viruses	NODE_52207_length_1564_cov_147.662	NA	Infectious environment	0.980429	0.961242	1	0.001	0.00168311
viruses	NODE_48167_length_1644_cov_74.9558	NA	Infectious environment	0.98014	0.960675	1	0.001	0.00168311
viruses	NODE_33576_length_2061_cov_71.0207	NA	Infectious environment	0.979889	0.960182	1	0.001	0.00168311
viruses	NODE_46183_length_1687_cov_19.5045	NA	Infectious environment	0.979607	0.959631	1	0.001	0.00168311
viruses	NODE_30792_length_2184_cov_33.7049	NA	Infectious environment	0.979292	0.959012	1	0.001	0.00168311
viruses	NODE_7297_length_5741_cov_121.52	NA	Infectious environment	0.978941	0.958325	1	0.001	0.00168311
viruses	NODE_54270_length_1527_cov_335.309	NA	Infectious environment	0.978646	0.957747	1	0.001	0.00168311
viruses	NODE_49631_length_1614_cov_106.379	NA	Infectious environment	0.978402	0.957271	1	0.001	0.00168311
viruses	NODE_44344_length_1731_cov_168.355	NA	Infectious environment	0.977477	0.955462	1	0.001	0.00168311
viruses	NODE_30721_length_2187_cov_100.828	NA	Infectious environment	0.976788	0.954114	1	0.001	0.00168311
viruses	NODE_43965_length_1741_cov_191.96	NA	Infectious environment	0.976639	0.953824	1	0.001	0.00168311
viruses	NODE_41545_length_1803_cov_93.1736	NA	Infectious environment	0.975993	0.952562	1	0.001	0.00168311
viruses	NODE_54951_length_1515_cov_42.7284	NA	Infectious environment	0.975705	0.952	1	0.001	0.00168311
viruses	NODE_29689_length_2237_cov_368.033	NA	Infectious environment	0.975585	0.951765	1	0.001	0.00168311
viruses	NODE_1558_length_15417_cov_439.223	NA	Infectious environment	0.975166	0.950948	1	0.001	0.00168311
viruses	NODE_28883_length_2278_cov_34.2636	NA	Infectious environment	0.974305	0.94927	1	0.001	0.00168311
viruses	NODE_8802_length_5051_cov_54.8121	NA	Infectious environment	0.973789	0.948265	1	0.001	0.00168311
viruses	NODE_25722_length_2454_cov_116.912	NA	Infectious environment	0.97214	0.945057	1	0.001	0.00168311
viruses	NODE_33577_length_2061_cov_60.0476	NA	Infectious environment	0.971055	0.942948	1	0.001	0.00168311
viruses	NODE_14756_length_3556_cov_319.857	NA	Infectious environment	0.970879	0.942606	1	0.001	0.00168311
viruses	NODE_1473_length_15868_cov_158.472	NA	Infectious environment	0.970352	0.941582	1	0.001	0.00168311
viruses	NODE_9591_length_4785_cov_134.945	NA	Infectious environment	0.970267	0.941419	1	0.001	0.00168311
viruses	NODE_15298_length_3476_cov_332.273	NA	Infectious environment	0.96812	0.937256	1	0.001	0.00168311
viruses	NODE_34341_length_2031_cov_96.7195	NA	Infectious environment	0.966914	0.934923	1	0.001	0.00168311
viruses	NODE_19563_length_2946_cov_524.923	NA	Infectious environment	0.966686	0.934482	1	0.001	0.00168311
viruses	NODE_10201_length_4571_cov_72.4494	NA	Infectious environment	0.966092	1	0.933333	0.001	0.00168311
viruses	NODE_11183_length_4276_cov_17.9573	NA	Infectious environment	0.966092	1	0.933333	0.001	0.00168311
viruses	NODE_12282_length_4010_cov_46.1576	NA	Infectious environment	0.966092	1	0.933333	0.001	0.00168311
viruses	NODE_12369_length_3991_cov_41.7215	NA	Infectious environment	0.966092	1	0.933333	0.001	0.00168311
viruses	NODE_12401_length_3983_cov_74.8833	NA	Infectious environment	0.966092	1	0.933333	0.001	0.00168311
viruses	NODE_12448_length_3976_cov_130.06	NA	Infectious environment	0.966092	1	0.933333	0.001	0.00168311
viruses	NODE_1259_length_17448_cov_52.8826	NA	Infectious environment	0.966092	1	0.933333	0.001	0.00168311
viruses	NODE_12623_length_3933_cov_88.4806	NA	Infectious environment	0.966092	1	0.933333	0.001	0.00168311
viruses	NODE_13139_length_3834_cov_64.1589	NA	Infectious environment	0.966092	1	0.933333	0.001	0.00168311
viruses	NODE_14222_length_3640_cov_30.9977	NA	Infectious environment	0.966092	1	0.933333	0.001	0.00168311
viruses	NODE_15038_length_3514_cov_45.1355	NA	Infectious environment	0.966092	1	0.933333	0.001	0.00168311
viruses	NODE_15102_length_3503_cov_47.3643	NA	Infectious environment	0.966092	1	0.933333	0.001	0.00168311
viruses	NODE_15111_length_3502_cov_41.4279	NA	Infectious environment	0.966092	1	0.933333	0.001	0.00168311
viruses	NODE_15350_length_3468_cov_47.1509	NA	Infectious environment	0.966092	1	0.933333	0.001	0.00168311
viruses	NODE_15355_length_3467_cov_49.4165	NA	Infectious environment	0.966092	1	0.933333	0.001	0.00168311
viruses	NODE_15813_length_3403_cov_63.9167	NA	Infectious environment	0.966092	1	0.933333	0.001	0.00168311
viruses	NODE_16291_length_3336_cov_21.6871	NA	Infectious environment	0.966092	1	0.933333	0.001	0.00168311
viruses	NODE_17285_length_3199_cov_29.9049	NA	Infectious environment	0.966092	1	0.933333	0.001	0.00168311
viruses	NODE_17646_length_3156_cov_87.3424	NA	Infectious environment	0.966092	1	0.933333	0.001	0.00168311
viruses	NODE_17908_length_3127_cov_5.81233	NA	Infectious environment	0.966092	1	0.933333	0.001	0.00168311
viruses	NODE_18823_length_3022_cov_122.807	NA	Infectious environment	0.966092	1	0.933333	0.001	0.00168311
viruses	NODE_19275_length_2976_cov_41.5426	NA	Infectious environment	0.966092	1	0.933333	0.001	0.00168311
viruses	NODE_19571_length_2945_cov_116.243	NA	Infectious environment	0.966092	1	0.933333	0.001	0.00168311
viruses	NODE_19651_length_2937_cov_48.5954	NA	Infectious environment	0.966092	1	0.933333	0.001	0.00168311
viruses	NODE_19689_length_2934_cov_84.9683	NA	Infectious environment	0.966092	1	0.933333	0.001	0.00168311
viruses	NODE_20267_length_2879_cov_85.0541	NA	Infectious environment	0.966092	1	0.933333	0.001	0.00168311
viruses	NODE_2122_length_12715_cov_42.0563	NA	Infectious environment	0.966092	1	0.933333	0.001	0.00168311
viruses	NODE_21650_length_2747_cov_9.1126	NA	Infectious environment	0.966092	1	0.933333	0.001	0.00168311
viruses	NODE_21735_length_2740_cov_47.2901	NA	Infectious environment	0.966092	1	0.933333	0.001	0.00168311
viruses	NODE_22635_length_2668_cov_49.122	NA	Infectious environment	0.966092	1	0.933333	0.001	0.00168311
viruses	NODE_24335_length_2541_cov_62.1955	NA	Infectious environment	0.966092	1	0.933333	0.001	0.00168311
viruses	NODE_24411_length_2536_cov_44.9564	NA	Infectious environment	0.966092	1	0.933333	0.001	0.00168311
viruses	NODE_24481_length_2532_cov_115.109	NA	Infectious environment	0.966092	1	0.933333	0.001	0.00168311
viruses	NODE_24973_length_2499_cov_155.992	NA	Infectious environment	0.966092	1	0.933333	0.001	0.00168311
viruses	NODE_25540_length_2465_cov_5.7716	NA	Infectious environment	0.966092	1	0.933333	0.001	0.00168311
viruses	NODE_26126_length_2428_cov_45.1751	NA	Infectious environment	0.966092	1	0.933333	0.001	0.00168311
viruses	NODE_27198_length_2364_cov_68.4846	NA	Infectious environment	0.966092	1	0.933333	0.001	0.00168311
viruses	NODE_2720_length_10765_cov_154.892	NA	Infectious environment	0.966092	1	0.933333	0.001	0.00168311
viruses	NODE_27755_length_2334_cov_110.994	NA	Infectious environment	0.966092	1	0.933333	0.001	0.00168311
viruses	NODE_2986_length_10148_cov_38.1741	NA	Infectious environment	0.966092	1	0.933333	0.001	0.00168311
viruses	NODE_30365_length_2203_cov_66.4697	NA	Infectious environment	0.966092	1	0.933333	0.001	0.00168311
viruses	NODE_30614_length_2191_cov_27.0732	NA	Infectious environment	0.966092	1	0.933333	0.001	0.00168311
viruses	NODE_3129_length_9816_cov_66.6747	NA	Infectious environment	0.966092	1	0.933333	0.001	0.00168311
viruses	NODE_31497_length_2151_cov_66.5924	NA	Infectious environment	0.966092	1	0.933333	0.001	0.00168311
viruses	NODE_31787_length_2138_cov_35.7683	NA	Infectious environment	0.966092	1	0.933333	0.001	0.00168311
viruses	NODE_33037_length_2083_cov_23.6472	NA	Infectious environment	0.966092	1	0.933333	0.001	0.00168311
viruses	NODE_34198_length_2036_cov_62.2834	NA	Infectious environment	0.966092	1	0.933333	0.001	0.00168311
viruses	NODE_35100_length_2002_cov_49.9531	NA	Infectious environment	0.966092	1	0.933333	0.001	0.00168311
viruses	NODE_35275_length_1996_cov_16.6586	NA	Infectious environment	0.966092	1	0.933333	0.001	0.00168311
viruses	NODE_36180_length_1963_cov_52.8186	NA	Infectious environment	0.966092	1	0.933333	0.001	0.00168311
viruses	NODE_36240_length_1961_cov_93.5507	NA	Infectious environment	0.966092	1	0.933333	0.001	0.00168311
viruses	NODE_37913_length_1908_cov_21.9629	NA	Infectious environment	0.966092	1	0.933333	0.001	0.00168311
viruses	NODE_38956_length_1879_cov_75.5006	NA	Infectious environment	0.966092	1	0.933333	0.001	0.00168311
viruses	NODE_39095_length_1875_cov_40.6424	NA	Infectious environment	0.966092	1	0.933333	0.001	0.00168311
viruses	NODE_40812_length_1824_cov_73.4284	NA	Infectious environment	0.966092	1	0.933333	0.001	0.00168311
viruses	NODE_42808_length_1770_cov_44.1704	NA	Infectious environment	0.966092	1	0.933333	0.001	0.00168311
viruses	NODE_43929_length_1742_cov_31.8991	NA	Infectious environment	0.966092	1	0.933333	0.001	0.00168311
viruses	NODE_4477_length_7852_cov_102.528	NA	Infectious environment	0.966092	1	0.933333	0.001	0.00168311
viruses	NODE_45068_length_1713_cov_17.8184	NA	Infectious environment	0.966092	1	0.933333	0.001	0.00168311
viruses	NODE_45242_length_1708_cov_146.614	NA	Infectious environment	0.966092	1	0.933333	0.001	0.00168311
viruses	NODE_47976_length_1648_cov_87.7133	NA	Infectious environment	0.966092	1	0.933333	0.001	0.00168311
viruses	NODE_48409_length_1639_cov_114.674	NA	Infectious environment	0.966092	1	0.933333	0.001	0.00168311
viruses	NODE_48983_length_1627_cov_112.064	NA	Infectious environment	0.966092	1	0.933333	0.001	0.00168311
viruses	NODE_51327_length_1581_cov_9.68913	NA	Infectious environment	0.966092	1	0.933333	0.001	0.00168311
viruses	NODE_52102_length_1566_cov_121.36	NA	Infectious environment	0.966092	1	0.933333	0.001	0.00168311
viruses	NODE_52316_length_1562_cov_74.7352	NA	Infectious environment	0.966092	1	0.933333	0.001	0.00168311
viruses	NODE_53250_length_1545_cov_38.6883	NA	Infectious environment	0.966092	1	0.933333	0.001	0.00168311
viruses	NODE_5525_length_6886_cov_98.606	NA	Infectious environment	0.966092	1	0.933333	0.001	0.00168311
viruses	NODE_55262_length_1510_cov_56.8445	NA	Infectious environment	0.966092	1	0.933333	0.001	0.00168311
viruses	NODE_5712_length_6729_cov_95.7549	NA	Infectious environment	0.966092	1	0.933333	0.001	0.00168311
viruses	NODE_6268_length_6343_cov_27.9175	NA	Infectious environment	0.966092	1	0.933333	0.001	0.00168311
viruses	NODE_6453_length_6224_cov_43.5424	NA	Infectious environment	0.966092	1	0.933333	0.001	0.00168311
viruses	NODE_670_length_25140_cov_54.6236	NA	Infectious environment	0.966092	1	0.933333	0.001	0.00168311
viruses	NODE_7001_length_5910_cov_55.4747	NA	Infectious environment	0.966092	1	0.933333	0.001	0.00168311
viruses	NODE_7311_length_5733_cov_69.396	NA	Infectious environment	0.966092	1	0.933333	0.001	0.00168311
viruses	NODE_7762_length_5503_cov_24.3726	NA	Infectious environment	0.966092	1	0.933333	0.001	0.00168311
viruses	NODE_8573_length_5132_cov_69.2438	NA	Infectious environment	0.966092	1	0.933333	0.001	0.00168311
viruses	NODE_9566_length_4792_cov_46.6742	NA	Infectious environment	0.966092	1	0.933333	0.001	0.00168311
viruses	NODE_9611_length_4778_cov_80.2567	NA	Infectious environment	0.966092	1	0.933333	0.001	0.00168311
viruses	NODE_9625_length_4774_cov_108.56	NA	Infectious environment	0.966092	1	0.933333	0.001	0.00168311
viruses	NODE_16873_length_3254_cov_271.587	NA	Infectious environment	0.965813	0.999422	0.933333	0.001	0.00168311
viruses	NODE_10373_length_4519_cov_165.991	NA	Infectious environment	0.965803	0.999403	0.933333	0.001	0.00168311
viruses	NODE_4216_length_8123_cov_134.94	NA	Infectious environment	0.965549	0.998876	0.933333	0.001	0.00168311
viruses	NODE_22581_length_2672_cov_156.49	NA	Infectious environment	0.965371	0.93194	1	0.001	0.00168311
viruses	NODE_37030_length_1937_cov_90.2354	NA	Infectious environment	0.965038	0.99782	0.933333	0.001	0.00168311
viruses	NODE_44138_length_1736_cov_12.3002	NA	Infectious environment	0.964938	0.931106	1	0.001	0.00168311
viruses	NODE_29101_length_2267_cov_95.4336	NA	Infectious environment	0.964894	0.997522	0.933333	0.001	0.00168311
viruses	NODE_19241_length_2979_cov_77.6192	NA	Infectious environment	0.964767	0.997259	0.933333	0.001	0.00168311
viruses	NODE_27197_length_2364_cov_90.6938	NA	Infectious environment	0.964667	0.997052	0.933333	0.001	0.00168311
viruses	NODE_43260_length_1759_cov_140.7	NA	Infectious environment	0.964343	0.996383	0.933333	0.001	0.00168311
viruses	NODE_35542_length_1986_cov_94.1671	NA	Infectious environment	0.964232	0.996153	0.933333	0.001	0.00168311
viruses	NODE_18960_length_3010_cov_40.0101	NA	Infectious environment	0.964044	0.92938	1	0.001	0.00168311
viruses	NODE_6875_length_5979_cov_68.6153	NA	Infectious environment	0.963997	0.995668	0.933333	0.001	0.00168311
viruses	NODE_35352_length_1993_cov_52.7444	NA	Infectious environment	0.963989	0.929274	1	0.001	0.00168311
viruses	NODE_19413_length_2961_cov_70.1143	NA	Infectious environment	0.963832	0.995327	0.933333	0.001	0.00168311
viruses	NODE_26746_length_2391_cov_115.289	NA	Infectious environment	0.963751	0.99516	0.933333	0.001	0.00168311
viruses	NODE_19920_length_2911_cov_41.9996	NA	Infectious environment	0.963711	0.995077	0.933333	0.001	0.00168311
viruses	NODE_28159_length_2313_cov_56.7983	NA	Infectious environment	0.963641	0.994933	0.933333	0.001	0.00168311
viruses	NODE_40282_length_1840_cov_82.603	NA	Infectious environment	0.963553	0.994752	0.933333	0.001	0.00168311
viruses	NODE_35501_length_1988_cov_21.388	NA	Infectious environment	0.963551	0.994746	0.933333	0.001	0.00168311
viruses	NODE_10182_length_4578_cov_87.5873	NA	Infectious environment	0.96327	0.994167	0.933333	0.001	0.00168311
viruses	NODE_26048_length_2432_cov_60.6291	NA	Infectious environment	0.96325	0.994126	0.933333	0.001	0.00168311
viruses	NODE_27042_length_2374_cov_178.46	NA	Infectious environment	0.963191	0.994004	0.933333	0.001	0.00168311
viruses	NODE_16902_length_3250_cov_351.969	NA	Infectious environment	0.96307	0.927504	1	0.001	0.00168311
viruses	NODE_35242_length_1997_cov_37.9578	NA	Infectious environment	0.960394	0.98824	0.933333	0.001	0.00168311
viruses	NODE_7695_length_5545_cov_64.9956	NA	Infectious environment	0.959955	0.987337	0.933333	0.001	0.00168311
viruses	NODE_38633_length_1887_cov_120.152	NA	Infectious environment	0.959918	0.987259	0.933333	0.001	0.00168311
viruses	NODE_29364_length_2252_cov_118.949	NA	Infectious environment	0.959867	0.987155	0.933333	0.001	0.00168311
viruses	NODE_24073_length_2559_cov_28.2969	NA	Infectious environment	0.959857	0.987133	0.933333	0.001	0.00168311
viruses	NODE_23464_length_2605_cov_37.7195	NA	Infectious environment	0.95965	0.920929	1	0.001	0.00168311
viruses	NODE_12001_length_4074_cov_58.2007	NA	Infectious environment	0.959638	0.986683	0.933333	0.001	0.00168311
viruses	NODE_51965_length_1569_cov_35.2399	NA	Infectious environment	0.959267	0.985922	0.933333	0.001	0.00168311
viruses	NODE_44006_length_1740_cov_58.0732	NA	Infectious environment	0.959225	0.985835	0.933333	0.001	0.00168311
viruses	NODE_46415_length_1682_cov_69.3749	NA	Infectious environment	0.958915	0.985198	0.933333	0.001	0.00168311
viruses	NODE_6476_length_6210_cov_89.4509	NA	Infectious environment	0.957943	0.983202	0.933333	0.001	0.00168311
viruses	NODE_54158_length_1529_cov_400.99	NA	Infectious environment	0.957585	0.916969	1	0.001	0.00168311
viruses	NODE_16872_length_3254_cov_342.08	NA	Infectious environment	0.957389	0.982066	0.933333	0.001	0.00168311
viruses	NODE_17814_length_3139_cov_541.749	NA	Infectious environment	0.957041	0.915928	1	0.001	0.00168311
viruses	NODE_47067_length_1668_cov_62.1934	NA	Infectious environment	0.956701	0.980654	0.933333	0.001	0.00168311
viruses	NODE_7800_length_5487_cov_35.7877	NA	Infectious environment	0.956199	0.979625	0.933333	0.001	0.00168311
viruses	NODE_53305_length_1544_cov_99.0473	NA	Infectious environment	0.956179	0.914279	1	0.001	0.00168311
viruses	NODE_17557_length_3166_cov_49.6594	NA	Infectious environment	0.956174	0.979573	0.933333	0.001	0.00168311
viruses	NODE_8293_length_5248_cov_61.0539	NA	Infectious environment	0.956139	0.979502	0.933333	0.001	0.00168311
viruses	NODE_4924_length_7396_cov_43.4394	NA	Infectious environment	0.954826	0.976814	0.933333	0.001	0.00168311
viruses	NODE_12297_length_4007_cov_61.9134	NA	Infectious environment	0.954284	0.975704	0.933333	0.001	0.00168311
viruses	NODE_25586_length_2462_cov_53.57	NA	Infectious environment	0.954235	0.975605	0.933333	0.001	0.00168311
viruses	NODE_50522_length_1596_cov_25.1184	NA	Infectious environment	0.954195	0.975523	0.933333	0.001	0.00168311
viruses	NODE_17970_length_3119_cov_27.135	NA	Infectious environment	0.953295	0.973683	0.933333	0.001	0.00168311
viruses	NODE_6356_length_6285_cov_77.0792	NA	Infectious environment	0.95316	0.973409	0.933333	0.001	0.00168311
viruses	NODE_39481_length_1863_cov_82.3877	NA	Infectious environment	0.953049	0.973181	0.933333	0.001	0.00168311
viruses	NODE_10544_length_4470_cov_55.4465	NA	Infectious environment	0.952059	0.906417	1	0.001	0.00168311
viruses	NODE_41573_length_1802_cov_182.433	NA	Infectious environment	0.951272	0.904918	1	0.001	0.00168311
viruses	NODE_2406_length_11645_cov_71.8686	NA	Infectious environment	0.951241	0.969492	0.933333	0.001	0.00168311
viruses	NODE_16187_length_3352_cov_340.439	NA	Infectious environment	0.951138	0.904664	1	0.001	0.00168311
viruses	NODE_14913_length_3535_cov_63.0176	NA	Infectious environment	0.950723	0.903874	1	0.001	0.00168311
viruses	NODE_21839_length_2731_cov_91.5588	NA	Infectious environment	0.950634	0.968255	0.933333	0.001	0.00168311
viruses	NODE_27022_length_2375_cov_66.1908	NA	Infectious environment	0.950633	0.968253	0.933333	0.001	0.00168311
viruses	NODE_12071_length_4059_cov_101.386	NA	Infectious environment	0.950409	0.903277	1	0.001	0.00168311
viruses	NODE_673_length_25054_cov_64.5789	NA	Infectious environment	0.950395	0.967769	0.933333	0.001	0.00168311
viruses	NODE_23870_length_2574_cov_84.3707	NA	Infectious environment	0.947987	0.962871	0.933333	0.001	0.00168311
viruses	NODE_4808_length_7510_cov_52.3287	NA	Infectious environment	0.946878	0.96062	0.933333	0.001	0.00168311
viruses	NODE_39093_length_1875_cov_50.5046	NA	Infectious environment	0.946147	0.959136	0.933333	0.001	0.00168311
viruses	NODE_30389_length_2202_cov_10.3961	NA	Infectious environment	0.945248	0.957314	0.933333	0.001	0.00168311
viruses	NODE_54834_length_1517_cov_67.8504	NA	Infectious environment	0.944289	0.955374	0.933333	0.001	0.00168311
viruses	NODE_40659_length_1828_cov_107.133	NA	Infectious environment	0.943868	0.954522	0.933333	0.001	0.00168311
viruses	NODE_537_length_28580_cov_37.2584	NA	Infectious environment	0.94356	0.953899	0.933333	0.001	0.00168311
viruses	NODE_45816_length_1696_cov_35.167	NA	Infectious environment	0.941195	0.949124	0.933333	0.001	0.00168311
viruses	NODE_52642_length_1556_cov_76.1211	NA	Infectious environment	0.940944	0.948617	0.933333	0.001	0.00168311
viruses	NODE_20404_length_2865_cov_62.0267	NA	Infectious environment	0.939293	0.945291	0.933333	0.001	0.00168311
viruses	NODE_18390_length_3071_cov_53.7959	NA	Infectious environment	0.937997	0.942684	0.933333	0.001	0.00168311
viruses	NODE_5455_length_6948_cov_171.89	NA	Infectious environment	0.936695	0.940069	0.933333	0.001	0.00168311
viruses	NODE_47977_length_1648_cov_44.5516	NA	Infectious environment	0.935299	0.937269	0.933333	0.001	0.00168311
viruses	NODE_52256_length_1563_cov_379.999	NA	Infectious environment	0.935083	0.936835	0.933333	0.001	0.00168311
viruses	NODE_33726_length_2055_cov_152.046	NA	Infectious environment	0.931737	0.930143	0.933333	0.001	0.00168311
viruses	NODE_44604_length_1725_cov_114.92	NA	Infectious environment	0.931659	0.929988	0.933333	0.001	0.00168311
viruses	NODE_17486_length_3175_cov_73.1749	NA	Infectious environment	0.929657	0.925996	0.933333	0.001	0.00168311
viruses	NODE_15173_length_3495_cov_84.9406	NA	Infectious environment	0.929477	0.925636	0.933333	0.001	0.00168311
viruses	NODE_53248_length_1545_cov_238.307	NA	Infectious environment	0.928284	0.923262	0.933333	0.001	0.00168311
viruses	NODE_14456_length_3604_cov_78.4386	NA	Infectious environment	0.925241	0.917218	0.933333	0.001	0.00168311
viruses	NODE_52206_length_1564_cov_155.335	NA	Infectious environment	0.923886	0.914535	0.933333	0.001	0.00168311
viruses	NODE_37134_length_1934_cov_121.206	NA	Infectious environment	0.922466	0.911725	0.933333	0.001	0.00168311
viruses	NODE_24808_length_2510_cov_65.4507	NA	Infectious environment	0.920562	0.907966	0.933333	0.001	0.00168311
viruses	NODE_20930_length_2815_cov_60.1875	NA	Infectious environment	0.919893	0.906646	0.933333	0.001	0.00168311
viruses	NODE_42485_length_1778_cov_77.4222	NA	Infectious environment	0.917981	0.902882	0.933333	0.001	0.00168311
viruses	NODE_3854_length_8582_cov_80.4967	NA	Infectious environment	0.916545	0.900059	0.933333	0.001	0.00168311
Bacteria	OTU-403	Bacteria; Proteobacteria; Gammaproteobacteria; Cellvibrionales; Cellvibrionaceae; unknown_genus; unknown_species	Suceptible in the hatchery	0.964501	0.930262	1	0.001	0.00524059
viruses	NODE_2552_length_11231_cov_278.369	NA	Suceptible in the hatchery	0.966539	0.934198	1	0.001	0.00168311
viruses	NODE_31704_length_2142_cov_106.71	NA	Mediterranean in the hatchery	0.995865	0.991746	1	0.003	0.00461455
viruses	NODE_5026_length_7306_cov_288.375	NA	Mediterranean in the hatchery	0.955001	0.912026	1	0.003	0.00461455
viruses	NODE_6851_length_5995_cov_174.123	NA	Atlantic susceptible in the hatchery	0.978659	0.957774	1	0.036	0.0461333
viruses	NODE_127_length_44551_cov_29.906	NA	Mediterranean susceptible in the hatchery	1	1	1	0.038	0.0479717
viruses	NODE_13533_length_3755_cov_58.8867	NA	Mediterranean susceptible in the hatchery	0.998099	0.996202	1	0.038	0.0479717
viruses	NODE_351_length_34217_cov_57.0608	NA	Mediterranean susceptible in the hatchery	0.992882	0.985814	1	0.038	0.0479717
viruses	NODE_34017_length_2044_cov_26.6265	NA	Mediterranean susceptible in the hatchery	0.99081	0.981704	1	0.038	0.0479717
viruses	NODE_364_length_33784_cov_54.2523	NA	Mediterranean susceptible in the hatchery	0.983193	0.966668	1	0.038	0.0479717
viruses	NODE_13282_length_3806_cov_119.779	NA	Mediterranean susceptible in the hatchery	0.976963	0.954457	1	0.038	0.0479717
viruses	NODE_5299_length_7063_cov_22.5495	NA	Mediterranean susceptible in the hatchery	0.949307	0.901183	1	0.038	0.0479717
viruses	NODE_55699_length_1503_cov_43.2631	NA	Mediterranean resistant in the hatchery	1	1	1	0.037	0.0468837
viruses	NODE_6249_length_6359_cov_21.242	NA	Mediterranean resistant in the hatchery	1	1	1	0.037	0.0468837
viruses	NODE_68_length_50450_cov_35.0071	NA	Mediterranean resistant in the hatchery	1	1	1	0.037	0.0468837
viruses	NODE_1223_length_17739_cov_80.3361	NA	Mediterranean resistant in the hatchery	0.996989	0.993987	1	0.037	0.0468837
viruses	NODE_6638_length_6117_cov_20.0952	NA	Mediterranean resistant in the hatchery	0.996806	0.993622	1	0.037	0.0468837
viruses	NODE_266_length_37343_cov_81.1762	NA	Mediterranean resistant in the hatchery	0.994125	0.988284	1	0.037	0.0468837
viruses	NODE_265_length_37454_cov_47.7136	NA	Mediterranean resistant in the hatchery	0.993118	0.986283	1	0.037	0.0468837
viruses	NODE_34844_length_2012_cov_39.8042	NA	Mediterranean resistant in the hatchery	0.991526	0.983123	1	0.037	0.0468837
viruses	NODE_2115_length_12746_cov_77.3875	NA	Mediterranean resistant in the hatchery	0.9888	0.977726	1	0.037	0.0468837
viruses	NODE_17930_length_3124_cov_29.6977	NA	Mediterranean resistant in the hatchery	0.98479	0.969811	1	0.037	0.0468837
viruses	NODE_27023_length_2375_cov_60.9586	NA	Mediterranean resistant in the hatchery	0.982468	0.965244	1	0.037	0.0468837
viruses	NODE_14320_length_3626_cov_32.5307	NA	Mediterranean resistant in the hatchery	0.982187	0.964692	1	0.037	0.0468837
viruses	NODE_1544_length_15480_cov_116.426	NA	Mediterranean resistant in the hatchery	0.98012	0.960635	1	0.037	0.0468837
viruses	NODE_2523_length_11326_cov_38.9077	NA	Mediterranean resistant in the hatchery	0.97865	0.957755	1	0.037	0.0468837
viruses	NODE_10282_length_4546_cov_31.6221	NA	Mediterranean resistant in the hatchery	0.973407	0.947521	1	0.037	0.0468837
viruses	NODE_18158_length_3096_cov_73.0327	NA	Mediterranean resistant in the hatchery	0.97006	0.941016	1	0.037	0.0468837
viruses	NODE_4353_length_7972_cov_43.8616	NA	Mediterranean resistant in the hatchery	0.96866	0.938302	1	0.037	0.0468837
viruses	NODE_34690_length_2018_cov_50.5997	NA	Mediterranean resistant in the hatchery	0.967175	0.935427	1	0.037	0.0468837
viruses	NODE_3060_length_10008_cov_46.7477	NA	Mediterranean resistant in the hatchery	0.956176	0.914272	1	0.037	0.0468837
viruses	NODE_5068_length_7261_cov_47.7473	NA	Mediterranean resistant in the hatchery	0.953903	0.909932	1	0.037	0.0468837
viruses	NODE_143_length_43477_cov_93.0234	NA	Susceptible in the non-infectious environment	0.989798	0.979701	1	0.001	0.00168311
viruses	NODE_299_length_36231_cov_89.0745	NA	Susceptible in the non-infectious environment	0.987813	0.975775	1	0.001	0.00168311
viruses	NODE_19284_length_2975_cov_63.44	NA	Susceptible in the non-infectious environment	0.98217	0.964658	1	0.001	0.00168311
viruses	NODE_32941_length_2087_cov_65.2862	NA	Atlantic in the non-infectious environment	0.984952	0.97013	1	0.001	0.00168311
viruses	NODE_53950_length_1533_cov_20.0818	NA	Atlantic in the non-infectious environment	0.970092	0.941079	1	0.001	0.00168311
viruses	NODE_18620_length_3044_cov_20.0734	NA	Atlantic in the non-infectious environment	0.96853	0.938051	1	0.001	0.00168311
viruses	NODE_122_length_44837_cov_74.9541	NA	Atlantic in the non-infectious environment	0.96724	0.935553	1	0.001	0.00168311
viruses	NODE_523_length_28806_cov_26.7501	NA	Atlantic in the non-infectious environment	0.952517	0.907288	1	0.001	0.00168311
viruses	NODE_16016_length_3376_cov_38.2321	NA	Atlantic in the non-infectious environment	0.95205	0.906399	1	0.001	0.00168311
viruses	NODE_39024_length_1877_cov_21.3189	NA	Atlantic in the non-infectious environment	0.951218	0.904816	1	0.001	0.00168311
viruses	NODE_1311_length_17066_cov_31.5745	NA	Atlantic in the non-infectious environment	0.950295	0.903061	1	0.001	0.00168311
viruses	NODE_419_length_31974_cov_21.728	NA	Mediterranean susceptible in the non-infectious environment	1	1	1	0.03	0.0391917
viruses	NODE_1196_length_17966_cov_29.318	NA	Mediterranean susceptible in the non-infectious environment	0.966609	0.934333	1	0.03	0.0391917
viruses	NODE_19941_length_2909_cov_58.807	NA	Mediterranean susceptible in the non-infectious environment	0.96313	0.92762	1	0.03	0.0391917
viruses	NODE_14161_length_3649_cov_26.362	NA	Mediterranean susceptible in the non-infectious environment	0.951413	0.905186	1	0.03	0.0391917
viruses	NODE_171_length_41536_cov_72.235	NA	Mediterranean susceptible in the non-infectious environment	0.95128	0.904934	1	0.03	0.0391917
viruses	NODE_41450_length_1806_cov_118.601	dsDNA viruses; Herpesvirales; Malacoherpesviridae; Malacoherpesviridae	Susceptible in the infectious environment	1	1	1	0.001	0.00168311
viruses	NODE_1967_length_13351_cov_177.005	dsDNA viruses; Herpesvirales; Malacoherpesviridae; Malacoherpesviridae	Susceptible in the infectious environment	0.999742	0.999484	1	0.001	0.00168311
viruses	NODE_1_length_178869_cov_179.601	dsDNA viruses; Herpesvirales; Malacoherpesviridae; Malacoherpesviridae	Susceptible in the infectious environment	0.999513	0.999026	1	0.001	0.00168311
Protists	OTU-126	Eukaryota; Alveolata; Dinophyta; Dinophyceae; Dinophyceae_X; Dinophyceae_XX; Dinophyceae_XXX; Dinophyceae_XXX_sp.	Resistant in the infectious environment	0.979226	0.958884	1	0.001	0.0043012
viruses	NODE_2361_length_11795_cov_37.1929	NA	Resistant in the infectious environment	0.986861	0.973894	1	0.001	0.00168311
viruses	NODE_11663_length_4157_cov_231.425	NA	Resistant in the infectious environment	0.954492	0.911055	1	0.001	0.00168311
viruses	NODE_49874_length_1609_cov_15.8003	NA	Resistant in the infectious environment	0.949694	0.901918	1	0.001	0.00168311
viruses	NODE_6647_length_6111_cov_146.97	NA	Resistant in the infectious environment	0.949285	0.901142	1	0.001	0.00168311
Bacteria	OTU-218	Bacteria; Proteobacteria; Alphaproteobacteria; Rhodospirillales; Rhodospirillaceae; Thalassospira; unknown_species	Atlantic in the infectious environment	0.952286	0.906849	1	0.001	0.00524059
Bacteria	OTU-239	Bacteria; Tenericutes; Mollicutes; Entomoplasmatales; Spiroplasmataceae; Spiroplasma; unknown_species	Mediterranean in the infectious environment	0.964014	0.929323	1	0.001	0.00524059
viruses	NODE_19837_length_2919_cov_25.3428	NA	Mediterranean in the infectious environment	0.985369	0.970953	1	0.001	0.00168311
viruses	NODE_22304_length_2691_cov_33.0714	NA	Mediterranean in the infectious environment	0.980138	0.960671	1	0.001	0.00168311
viruses	NODE_18248_length_3086_cov_10.3275	NA	Mediterranean in the infectious environment	0.950355	0.903174	1	0.001	0.00168311
viruses	NODE_12496_length_3965_cov_70.2926	NA	Mediterranean resistant in the infectious environment	1	1	1	0.033	0.0426025
viruses	NODE_6678_length_6097_cov_46.6951	NA	Mediterranean resistant in the infectious environment	0.994688	0.989404	1	0.033	0.0426025
viruses	NODE_4327_length_7992_cov_48.1891	NA	Mediterranean resistant in the infectious environment	0.993471	0.986985	1	0.033	0.0426025
viruses	NODE_24140_length_2554_cov_11.9118	NA	Mediterranean resistant in the infectious environment	0.992858	0.985768	1	0.033	0.0426025
viruses	NODE_2254_length_12169_cov_18.0757	NA	Mediterranean resistant in the infectious environment	0.989944	0.979988	1	0.033	0.0426025
viruses	NODE_4520_length_7797_cov_16.1381	NA	Mediterranean resistant in the infectious environment	0.988018	0.976179	1	0.033	0.0426025
viruses	NODE_6577_length_6152_cov_27.5847	NA	Mediterranean resistant in the infectious environment	0.986285	0.972759	1	0.033	0.0426025
viruses	NODE_8577_length_5130_cov_29.1667	NA	Mediterranean resistant in the infectious environment	0.978041	0.956565	1	0.033	0.0426025
viruses	NODE_7895_length_5438_cov_172.285	NA	Mediterranean resistant in the infectious environment	0.977867	0.956224	1	0.013	0.0179504
viruses	NODE_6420_length_6245_cov_24.1585	NA	Mediterranean resistant in the infectious environment	0.977611	0.955724	1	0.033	0.0426025
viruses	NODE_26762_length_2390_cov_14.0071	NA	Mediterranean resistant in the infectious environment	0.964278	0.929831	1	0.033	0.0426025
viruses	NODE_5886_length_6614_cov_32.9067	NA	Mediterranean resistant in the infectious environment	0.958743	0.919188	1	0.033	0.0426025
