# Supplementary material for: Oyster hemolymph is a complex and dynamic ecosystem hosting bacteria, protists and viruses
Source: Anim Microbiome. 2020 Apr 28;2:12. doi: 10.1186/s42523-020-00032-w (PMC7807429; doi:10.1186/s42523-020-00032-w)
Supplement: Supplementary file 8 — Additional file 8: Table S7. Generalized least squares by maximum likelihood linear models testing for differences in alpha diversity between the seawater and hemolymph microbiota within each environment. [file 42523_2020_32_MOESM8_ESM.xlsx]

## Sheet: Feuil1
Additional file 8_Table S7: Generalized least squares by maximum likelihood linear models testing for differences in alpha diversity between the seawater and hemolymph microbiota within each environment (~EnvironmentType/Source). Coefficient estimates with 95% confidence intervals are shown only for significant factors. If inclusion of variance structure significantly improved the model, variance…
Bacteria
Shannon's H (dAIC=2.82, BIC=142.91, logLik=-57.90, χ2 (1)= 7.18, p=0.207)
	df	F	p
(Intercept)	1	1292.64	3.54746e-33
EnvironmentType	2	0.785172	0.46262
EnvironmentType:Source	3	1.73694	0.174054
Species Richness (dAIC=-37.91, BIC=727.46, logLik=-346.31, χ2 (1)= 47.91, p<10-6)
	df	F	p			Coefficient	CI 2.5%	CI 97.5%
(Intercept)	1	692.094	1.01712e-27			1669.24	1438.36	1900.13
EnvironmentType	2	18.6132	1.62916e-06		Thau VS hatchery	-259.078	-405.436	-112.72
					Infectious VS non-infectious	268.433	-40.8654	577.732
EnvironmentType:Source	3	17.0429	2.16951e-07		Hatchery: hemolymph VS seawater	-1113.6	-1425.24	-801.958
					Non-infectious: hemolymph VS seawater	-98.2667	-355.362	158.829
					Infectious: hemolymph VS seawater	353.6	-209.041	916.241
Variance parameter estimates	(EnvironmentType, χ2 (1)= 11.19, p=0.004)
Non-infectious	0.824969
Infectious	1.80541
Protists
Shannon's H (dAIC=-41.73, BIC=63.92, logLik=-18.41, χ2 (1)= 51.73, p<10-6)
	df	F	p			Coefficient	CI 2.5%	CI 97.5%
(Intercept)	1	2928.59	1.77509e-40			2.79957	2.57774	3.0214
EnvironmentType	2	37.7111	4.20222e-10		Thau VS hatchery	-0.0939907	-0.250847	0.062866
					Infectious VS non-infectious	0.510327	0.238643	0.782011
EnvironmentType:Source	3	1.98972	0.13014
Species Richness (dAIC=-48.99, BIC=461.27, logLik=-217.08, χ2 (1)=58.99, p<10-6)
	df	F	p			Coefficient	CI 2.5%	CI 97.5%
(Intercept)	1	1143.93	4.2479e-32			125.789	111.871	139.706
EnvironmentType	2	47.7178	1.54225e-11		Thau VS hatchery	12.3944	2.55324	22.2356
					Infectious VS non-infectious	22.8167	5.77121	39.8621
EnvironmentType:Source	3	2.03419	0.123653
Viruses
Shannon's H (dAIC=-19.39, BIC=150.56, logLik=-57.87, χ2 (1)= 29.39, p<10-6)
	df	F	p			Coefficient	CI 2.5%	CI 97.5%
(Intercept)	1	3359.92	1.02881e-41
EnvironmentType	2	15.0638	1.16979e-05		Thau VS hatchery	0.273009	-0.493917	1.03993
					Infectious VS non-infectious	1.46391	0.910466	2.01735
EnvironmentType:Source	3	2.30361	0.0907619		Hatchery: hemolymph VS seawater	1.9689	0.0911415	3.84665
					Non-infectious: hemolymph VS seawater	1.77986	-0.646002	4.20573
					Infectious: hemolymph VS seawater	0.470861	-0.701668	1.64339
Variance parameter estimates	(EnvironmentType, χ2 (1)= 7.81, p =0.020)
Non-infectious	0.624431
Infectious	1.2919
Species Richness (dAIC=-10.10, BIC=902.10, logLik=-437.49, χ2 (1)= 19.61, p = 0.001)
	df	F	p			Coefficient	CI 2.5%	CI 97.5%
(Intercept)	1	210.147	6.00966e-18
EnvironmentType	2	10.4279	0.000210372		Thau VS hatchery	1497.13	-184.747	3179.01
					Infectious VS non-infectious	3849.8	2167.92	5531.68
EnvironmentType:Source	3	0.330415	0.803368
