# Supplementary material for: Oyster hemolymph is a complex and dynamic ecosystem hosting bacteria, protists and viruses
Source: Anim Microbiome. 2020 Apr 28;2:12. doi: 10.1186/s42523-020-00032-w (PMC7807429; doi:10.1186/s42523-020-00032-w)
Supplement: Supplementary file 9 — Additional file 9: Table S8. Generalized least squares by maximum likelihood linear models testing for differences in alpha diversity between the families in the hatchery. [file 42523_2020_32_MOESM9_ESM.xlsx]

## Sheet: Feuil1
Additional file 9_Table S8: Generalized least squares by maximum likelihood linear models testing for differences in alpha diversity between the families in the hatchery. For each model two sets of a priori contrasts were explored (based on selection pressure and genitor origin) if main effect of family was significant. Coefficient estimates with 95% confidence intervals are shown only if the mai…
Bacteria
Shannon's H (dAIC=-0.58, BIC=44.43, logLik=-8.68, χ2 (1)=8.58, p=0.072)					Selection pressure experienced by genitors				Genitors origin
	df	F	p			Coefficient	CI 2.5%	CI 97.5%		Coefficient	CI 2.5%	CI 97.5%
(Intercept)	1	2409.37	2.97397e-13												Variance parameter estimates	(Family, χ2 (1)=10.04 , p=0.040)
Family	4	5.997	0.00998536		S-/S+	-0.15223	-0.35488	0.0504191	Med/Atl	0.0614099	-0.0863842	0.209204			F21	0.439658
					S-:F32/F15	-0.6009	-1.55168	0.349884	Med:F44/F32	0.120231	-0.41295	0.653413			F32	0.780447
					S+:Med/Atl	0.560795	0.136544	0.985045	Atl:F15/F9&F21	0.133514	-0.33063	0.597658			F44	0.150736
					S+:F21/F9	0.662547	0.289592	1.0355	Atl:F21/F9	0.662547	0.289592	1.0355			F9	0.340354
Species Richness (dAIC=-1.87, BIC=223.71, logLik=-98.31, χ2 (1)=9.87, p=0.042)					Selection pressure experienced by genitors				Genitors origin
	df	F	p												Variance parameter estimates	(Family, χ2 (1)=7.76 , p=0.010)
(Intercept)	1	635.236	2.21478e-10			Coefficient	CI 2.5%	CI 97.5%		Coefficient	CI 2.5%	CI 97.5%			F21	0.24209
Family	4	3.08914	0.0673857		S-/S+	-67.7667	-162.297	26.764	Med/Atl	65.6222	15.9157	115.329			F32	0.388307
					S-:F32/F15	-147.5	-518.601	223.601	Med:F44/F32	-61.3333	-196.045	73.3781			F44	0.312757
					S+:Med/Atl	304.5	72.7419	536.258	Atl:F15/F9&F21	37.7222	-149.995	225.44			F9	0.534721
					S+:F21/F9	165.833	7.24539	324.421	Atl:F21/F9	165.833	7.24539	324.421
Protists
Shannon's H (dAIC=-0.58, BIC=31.46, logLik=-2.19, χ2 (1)=9.84, p=0.043)					Selection pressure experienced by genitors				Genitors origin
	df	F	p			Coefficient	CI 2.5%	CI 97.5%		Coefficient	CI 2.5%	CI 97.5%			Variance parameter estimates	(Family, χ2 (1)=9.94 , p=0.041)
(Intercept)	1	1879.39	1.02435e-12												F21	0.355736
Family	4	4.00775	0.034129		S-/S+	-0.123811	-0.272005	0.0243835	Med/Atl	-0.00681844	-0.0904675	0.0768307			F32	0.224042
					S-:F32/F15	-0.0887985	-0.722836	0.545239	Med:F44/F32	0.268077	0.117487	0.418667			F44	0.242898
					S+:Med/Atl	0.0858493	-0.342986	0.514684	Atl:F15/F9&F21	-0.148135	-0.475686	0.179415			F9	0.723154
					S+:F21/F9	0.134614	-0.232656	0.501885	Atl:F21/F9	0.134614	-0.232656	0.501885
Species Richness (dAIC=3.89, BIC=144.20, logLik=-63.98, χ2 (1)=4.11, p=0.392)
	df	F	p
(Intercept)	1	304.259	8.13768e-09
Family	4	0.787009	0.559185
Viruses
Shannon's H (dAIC=5.57, BIC=53.10, logLik=-18.42, χ2 (1)=2.43, p=0.657)
	df	F	p
(Intercept)	1	456.398	1.12521e-09
Family	4	0.439881	0.777364
Species Richness (dAIC=7.55, BIC=291.21, logLik=-137.48, χ2 (1)=0.45, p=0.978)
	df	F	p
(Intercept)	1	17.5466	0.0018613
Family	4	0.0763	0.987848
