# Supplementary material for: Oyster hemolymph is a complex and dynamic ecosystem hosting bacteria, protists and viruses
Source: Anim Microbiome. 2020 Apr 28;2:12. doi: 10.1186/s42523-020-00032-w (PMC7807429; doi:10.1186/s42523-020-00032-w)
Supplement: Supplementary file 10 — Additional file 10: Table S9. Permanova based on Bray-Curtis dissimilarities testing for differences in beta diversity between the families in the hatchery. [file 42523_2020_32_MOESM10_ESM.xlsx]

## Sheet: Feuil1
Additional file 10_Table S9: Permanova based on Bray-Curtis dissimilarities testing for differences in beta diversity between the families in the hatchery. For each microbial compartment, we tested two different sets of a priori contrasts (based on selection pressure and genitors origin). Significant contrasts are shown in italics.
Selection pressure experienced by genitors								Genitors origin
Bacteria								Bacteria
		df	SS	R2	F	p			df	SS	R2	F	p
Family	S-/S+	1	0.394576	0.164968	2.7374	0.002		Med/Atl	1	0.185991	0.0777605	1.29032	0.187
	S-:F32/F15	1	0.21134	0.0883588	1.46619	0.09		Med:F44/F32	1	0.217583	0.0909689	1.5095	0.105
	S+:Med/Atl	1	0.13905	0.0581351	0.964668	0.458		Atl:F15/F9&F21	1	0.341393	0.142732	2.36843	0.008
	S+:F21/F9	1	0.205447	0.0858948	1.4253	0.139		Atl:F21/F9	1	0.205447	0.0858948	1.4253	0.145
Residuals		10	1.44143	0.602644					10	1.44143	0.602644
Total		14	2.39184	1					14	2.39184	1
Protists								Protists
		df	SS	R2	F	p			df	SS	R2	F	p
Family	S-/S+	1	0.196413	0.0590737	0.882136	0.629		Med/Atl	1	0.414566	0.124686	1.86191	0.022
	S-:F32/F15	1	0.453138	0.136287	2.03515	0.007		Med:F44/F32	1	0.20025	0.060228	0.899372	0.568
	S+:Med/Atl	1	0.208829	0.0628081	0.9379	0.535		Atl:F15/F9&F21	1	0.243563	0.0732548	1.0939	0.332
	S+:F21/F9	1	0.239937	0.0721643	1.07761	0.36		Atl:F21/F9	1	0.239937	0.0721643	1.07761	0.366
Residuals		10	2.22656	0.669667					10	2.22656	0.669667
Total		14	3.32488	1					14	3.32488	1
Viruses								Viruses
		df	SS	R2	F	p			df	SS	R2	F	p
Family	S-/S+	1	0.537966	0.101326	1.58606	0.047		Med/Atl	1	0.445334	0.0838782	1.31295	0.117
	S-:F32/F15	1	0.617181	0.116246	1.8196	0.019		Med:F44/F32	1	0.551875	0.103945	1.62706	0.028
	S+:Med/Atl	1	0.318294	0.0599505	0.93841	0.51		Atl:F15/F9&F21	1	0.476233	0.0896981	1.40405	0.063
	S+:F21/F9	1	0.443998	0.0836266	1.30901	0.136		Atl:F21/F9	1	0.443998	0.0836266	1.30901	0.126
Residuals		10	3.39185	0.638852					10	3.39185	0.638852
Total		14	5.30929	1					14	5.30929	1
