# Supplementary material for: Oyster hemolymph is a complex and dynamic ecosystem hosting bacteria, protists and viruses
Source: Anim Microbiome. 2020 Apr 28;2:12. doi: 10.1186/s42523-020-00032-w (PMC7807429; doi:10.1186/s42523-020-00032-w)
Supplement: Supplementary file 11 — Additional file 11: Table S10. Linear mixed-effects models testing for effects of the environment, genitors’ origin, selection pressure and their interactions on alpha diversity. [file 42523_2020_32_MOESM11_ESM.xlsx]

## Sheet: Feuil1
Additional file 11_Table S10: Linear mixed-effects models testing for effects of the environment, genitors origin, selection pressure and their interactions on alpha diversity. For the environment, we used treatment contrasts, comparing each of the natural environments to the hatchery. For other factors, we used Helmert contrasts. Coefficient estimates with 95% confidence intervals are shown only…
Bacteria
Shannon's H (dAIC=11.68, BIC=157.65, logLik=-52.18, χ2 (1)=10.32 , p=0.501)
	numDF	denDF	F	p
(Intercept)	1	32	1118.46	0
EnvironmentType	2	32	1.42431	0.255522
GenitorOrigin	1	1	1.45974	0.440154
SelectionPressure	1	1	1.18014	0.473668
GenitorOrigin:SelectionPressure	1	1	0.589073	0.58326
EnvironmentType:GenitorOrigin	2	32	0.281587	0.756436
EnvironmentType:SelectionPressure	2	32	0.831902	0.444415
EnvironmentType:GenitorOrigin:SelectionPressure	2	32	0.0996637	0.905422
Random effects (χ2 (1)= 0.00, p=0.974)	Variance	Std. Dev
Family (intercept)	1.75974e-05	0.00419492
Residual	0.59519	0.771486
Species Richness (dAIC=-19.21, BIC=691.79, logLik=-315.44, χ2 (1)=41.21, p<10-3)
	numDF	denDF	F	p		Coefficient	CI 2.5%	CI 97.5%
(Intercept)	1	32	765.292	0
EnvironmentType	2	32	24.9264	2.9776e-07	Non-infectious	-46.2917	-213.194	120.611
					Infectious	905.708	630.827	1180.59
GenitorOrigin	1	1	9.03228	0.204491
SelectionPressure	1	1	1.28913	0.459688
GenitorOrigin:SelectionPressure	1	1	2.76265	0.344809
EnvironmentType:GenitorOrigin	2	32	0.232836	0.793614
EnvironmentType:SelectionPressure	2	32	2.50909	0.0972208	Non-infectious:S+/S-	144.375	-22.5272	311.277
					Infectious:S+/S-	345.375	70.4938	620.256
EnvironmentType:GenitorOrigin:SelectionPressure	2	32	0.839743	0.441116
Random effects (χ2 (1)= 1.79, p=0.180)	Variance	Std. Dev			Variance parameter estimates	(EnvironmentType, χ2 (1)=12.26 , p=0.002)
Family (intercept)	26.1082	5.10962			Non-infectious	1.79109
Residual	59352	243.623			Infectious	0.742527
Protists
Shannon's H (dAIC=-35.64, BIC=78.75, logLik=-12.73, χ2 (1)= 57.64, p<10-3)
	numDF	denDF	F	p		Coefficient	CI 2.5%	CI 97.5%
(Intercept)	1	32	2859.31	0
EnvironmentType	2	32	37.8646	3.67342e-09	Non-infectious	-0.454162	-0.703898	-0.204426
					Infectious	0.716584	0.466848	0.966321
GenitorOrigin	1	1	1.04441	0.493085
SelectionPressure	1	1	6.39987	0.239648
GenitorOrigin:SelectionPressure	1	1	0.0494071	0.860758
EnvironmentType:GenitorOrigin	2	32	0.24383	0.785064
EnvironmentType:SelectionPressure	2	32	0.817616	0.450494
EnvironmentType:GenitorOrigin:SelectionPressure	2	32	0.221512	0.802524
Random effects (χ2 (1)= 0.00, p=0.973)	Variance	Std. Dev
Family (intercept)	2.9e-06	0.001725
Residual	0.10307	0.321052
Species Richness (dAIC=-45.76, BIC=449.24, logLik=-197.97, χ2 (1)=67.76, p<10-3)
	numDF	denDF	F	p		Coefficient	CI 2.5%	CI 97.5%
(Intercept)	1	32	1122.88	0
EnvironmentType	2	32	51.8518	9.13973e-11	Non-infectious	-8.375	-23.6964	6.94637
					Infectious	67.875	52.5536	83.1964
GenitorOrigin	1	1	2.09416	0.38495
SelectionPressure	1	1	3.04936	0.331089
GenitorOrigin:SelectionPressure	1	1	2.70898	0.347574
EnvironmentType:GenitorOrigin	2	32	1.38536	0.264837
EnvironmentType:SelectionPressure	2	32	0.223008	0.801341
EnvironmentType:GenitorOrigin:SelectionPressure	2	32	0.481666	0.62216
Random effects (χ2 (1)= 0.00, p=0.973)	Variance	Std. Dev
Family (intercept)	0.01175	0.108443
Residual	387.958	19.6966
Viruses
Shannon's H (dAIC=-32.13, BIC=142.97, logLik=-41.03, χ2 (1)= 54.13, p<10-3)
	numDF	denDF	F	p		Coefficient	CI 2.5%	CI 97.5%
(Intercept)	1	32	4564.35	0
EnvironmentType	2	32	21.8864	1.02371e-06	Non-infectious	1.49123	0.976846	2.00562
					Infectious	0.238123	-0.337531	0.813777
GenitorOrigin	1	1	1.30728	0.457482
SelectionPressure	1	1	1.55728	0.430073
GenitorOrigin:SelectionPressure	1	1	3.53223	0.311294
EnvironmentType:GenitorOrigin	2	32	5.85594	0.0068047	Non-infectious:Atl/Med	0.418067	-0.0963196	0.932455
					Infectious:Atl/Med	-0.591196	-1.16685	-0.0155417
EnvironmentType:SelectionPressure	2	32	4.31145	0.0219818	Non-infectious:S+/S-	-0.377646	-0.892033	0.136741
					Infectious:S+/S-	0.183396	-0.392258	0.75905
EnvironmentType:GenitorOrigin:SelectionPressure	2	32	5.1393	0.0116003	Non-infectious:Atl/Med:S+/S-	-0.17704	-0.691427	0.337347
					Infectious:Atl/Med:S+/S-	0.582228	0.00657413	1.15788
Random effects (χ2 (1)= 0.00, p=0.979)	Variance	Std. Dev			Variance parameter estimates	(EnvironmentType, χ2 (1)=6.89 , p=0.032)
Family (intercept)	2.2e-05	0.00469			Non-infectious	0.748651
Residual	0.70191	0.8378			Infectious	0.495973
Species Richness (dAIC=-10.15, BIC=862.20, logLik=-404.456, χ2 (1)=32.15, p<10-3)
	numDF	denDF	F	p		Coefficient	CI 2.5%	CI 97.5%
(Intercept)	1	32	206.271	1.66533e-15
EnvironmentType	2	32	11.0422	0.000225556	Non-infectious	3740.83	2234.13	5247.54
					Infectious	1383.67	-123.038	2890.37
GenitorOrigin	1	1	0.163606	0.755306
SelectionPressure	1	1	0.0945532	0.810084
GenitorOrigin:SelectionPressure	1	1	0.745016	0.546679
EnvironmentType:GenitorOrigin	2	32	2.85927	0.0720316	Non-infectious:Atl/Med	1352.83	-153.871	2859.54
					Infectious:Atl/Med	-1051.67	-2558.37	455.038
EnvironmentType:SelectionPressure	2	32	1.40866	0.259224
EnvironmentType:GenitorOrigin:SelectionPressure	2	32	1.39788	0.261805
Random effects (χ2 (1)= 0.01, p=0.939)	Variance	Std. Dev
Family (intercept)	649.399	25.4833
Residual	3.75185e+06	1936.97
