# Supplementary material for: Oyster hemolymph is a complex and dynamic ecosystem hosting bacteria, protists and viruses
Source: Anim Microbiome. 2020 Apr 28;2:12. doi: 10.1186/s42523-020-00032-w (PMC7807429; doi:10.1186/s42523-020-00032-w)
Supplement: Supplementary file 12 — Additional file 12: Table S11. Permanova based on Bray-Curtis dissimilarities testing for effects of the environment, genitors’ origin and selection pressure and their interactions on beta diversity. [file 42523_2020_32_MOESM12_ESM.xlsx]

## Sheet: Feuil1
Additional file 12_Table S11: Permanova based on Bray-Curtis dissimilarities testing for effects of the environment, genitors origin and selection pressure and their interactions on beta diversity. For the environment, we used treatment contrasts, comparing each of the natural environments to the hatchery. For other factors, we used Helmert contrasts. Significant contrasts are shown in italics.
Bacteria
		df	SS	R2	F	p
EnvironmentType	Non-infectious	1	1.80202	0.169393	11.8322	0.001
	Infectious	1	2.10096	0.197493	13.795	0.001
GenitorOrigin	Atl/Med	1	0.19947	0.0187505	1.30974	0.001
SelectionPressure	S+/S-	1	0.161	0.0151343	1.05714	0.001
EnvironmentType:GenitorOrigin	Non-infectious:Atl/Med	1	0.194804	0.0183119	1.2791	0.212
	Infectious:Atl/Med	1	0.145722	0.0136981	0.956822	0.436
EnvironmentType:SelectionPressure	Non-infectious:S+/S-	1	0.309	0.0290465	2.02892	0.059
	Infectious:S+/S-	1	0.246943	0.023213	1.62145	0.105
GenitorOrigin:SelectionPressure	Atl/Med:S+/S-	1	0.203238	0.0191047	1.33448	0.001
EnvironmentType:GenitorOrigin:SelectionPressure	Non-infectious:Atl/Med:S+/S-	1	0.124175	0.0116726	0.815341	0.58
	Infectious:Atl/Med:S+/S-	1	0.124949	0.0117455	0.820427	0.598
	Residual	33	5.02584	0.472437
	Total	44	10.6381	1
Protists
		df	SS	R2	F	p
EnvironmentType	Non-infectious	1	3.69971	0.245167	21.0097	0.001
	Infectious	1	3.512	0.232728	19.9437	0.001
GenitorOrigin	Atl/Med	1	0.238303	0.0157916	1.35326	0.001
SelectionPressure	S+/S-	1	0.230473	0.0152727	1.30879	0.001
EnvironmentType:GenitorOrigin	Non-infectious:Atl/Med	1	0.15205	0.0100758	0.863452	0.497
	Infectious:Atl/Med	1	0.287164	0.0190294	1.63073	0.128
EnvironmentType:SelectionPressure	Non-infectious:S+/S-	1	0.227997	0.0151086	1.29474	0.206
	Infectious:S+/S-	1	0.230378	0.0152664	1.30826	0.209
GenitorOrigin:SelectionPressure	Atl/Med:S+/S-	1	0.289137	0.0191601	1.64193	0.001
EnvironmentType:GenitorOrigin:SelectionPressure	Non-infectious:Atl/Med:S+/S-	1	0.148921	0.0098685	0.845685	0.532
	Infectious:Atl/Med:S+/S-	1	0.263278	0.0174466	1.49509	0.17
	Residual	33	5.81115	0.385085
	Total	44	15.0906	1
Viruses
		df	SS	R2	F	p
EnvironmentType	Non-infectious	1	2.51225	0.15082	10.7462	0.001
	Infectious	1	3.32604	0.199676	14.2272	0.001
GenitorOrigin	Atl/Med	1	0.384608	0.0230896	1.64517	0.001
SelectionPressure	S+/S-	1	0.382244	0.0229477	1.63506	0.001
EnvironmentType:GenitorOrigin	Non-infectious:Atl/Med	1	0.252326	0.0151482	1.07933	0.312
	Infectious:Atl/Med	1	0.257988	0.0154881	1.10355	0.261
EnvironmentType:SelectionPressure	Non-infectious:S+/S-	1	0.330615	0.0198481	1.41421	0.146
	Infectious:S+/S-	1	0.293486	0.0176192	1.2554	0.184
GenitorOrigin:SelectionPressure	Atl/Med:S+/S-	1	0.537214	0.0322511	2.29795	0.001
EnvironmentType:GenitorOrigin:SelectionPressure	Non-infectious:Atl/Med:S+/S-	1	0.412588	0.0247693	1.76486	0.061
	Infectious:Atl/Med:S+/S-	1	0.253124	0.015196	1.08274	0.269
	Residual	33	7.71473	0.463147
	Total	44	16.6572	1
