# Supplementary material for: Oyster hemolymph is a complex and dynamic ecosystem hosting bacteria, protists and viruses
Source: Anim Microbiome. 2020 Apr 28;2:12. doi: 10.1186/s42523-020-00032-w (PMC7807429; doi:10.1186/s42523-020-00032-w)
Supplement: Supplementary file 13 — Additional file 13: Table 12. Permanova based on Bray-Curtis dissimilarities testing for differences in beta diversity between the families in the infectious environment. [file 42523_2020_32_MOESM13_ESM.xlsx]

## Sheet: Feuil1
Additional file 13_Table S12: Permanova based on Bray-Curtis dissimilarities testing for differences in beta diversity between the families in the infectious environment. For each microbial compartment, we tested two different sets of a priori contrasts (based on selection pressure experienced by genitors and genitors origin). Significant contrasts are shown in italics.
Selection pressure experienced by genitors								Genitors origin
Bacteria								Bacteria
		SS	MS	F	R2	p				SS	MS	F	R2	p
Family	S+/S-	0.128547	0.128547	0.874435	0.0643191	0.512		Family	Med/Atl	0.170395	0.170395	1.1591	0.0852578	0.275
	S+: Med/Atl	0.194651	0.194651	1.3241	0.0973946	0.188			Med:F44/F32	0.127928	0.127928	0.870223	0.0640093	0.539
	S+: F21/F9	0.100273	0.100273	0.682099	0.0501718	0.721			Atl:F15/F9&F21	0.129928	0.129928	0.883829	0.0650102	0.493
	S-: F32/ F15	0.105053	0.105053	0.714615	0.0525636	0.687			Atl:F21/F9	0.100273	0.100273	0.682099	0.0501718	0.742
	Residuals	1.47006	0.147006		0.735551				Residuals	1.47006	0.147006		0.735551
	Total	1.99858			1				Total	1.99858			1
Protists								Protists
		SS	MS	F	R2	p				SS	MS	F	R2	p
Family	S+/S-	0.305676	0.305676	1.55941	0.10413	0.033		Family	Med/Atl	0.174834	0.174834	0.891918	0.0595582	0.636
	S+: Med/Atl	0.205899	0.205899	1.05039	0.0701405	0.384			Med:F44/F32	0.362763	0.362763	1.85064	0.123577	0.003
	S+: F21/F9	0.189092	0.189092	0.964655	0.0644152	0.505			Atl:F15/F9&F21	0.248626	0.248626	1.26837	0.0846958	0.127
	S-: F32/ F15	0.274648	0.274648	1.40112	0.0935603	0.062			Atl:F21/F9	0.189092	0.189092	0.964655	0.0644152	0.477
	Residuals	1.96021	0.196021		0.667754				Residuals	1.96021	0.196021		0.667754
	Total	2.93552			1				Total	2.93552			1
Viruses								Viruses
		SS	MS	F	R2	p				SS	MS	F	R2	p
Family	S+/S-	0.380137	0.380137	3.76001	0.116538	0.017		Family	Med/Atl	0.264023	0.264023	2.6115	0.0809408	0.042
	S+: Med/Atl	0.290866	0.290866	2.87701	0.08917	0.03			Med:F44/F32	0.383315	0.383315	3.79144	0.117512	0.009
	S+: F21/F9	1.06607	1.06607	10.5447	0.326824	0.001			Atl:F15/F9&F21	0.537513	0.537513	5.31664	0.164784	0.002
	S-: F32/ F15	0.513848	0.513848	5.08256	0.157529	0.003			Atl:F21/F9	1.06607	1.06607	10.5447	0.326824	0.001
	Residuals	1.011	0.1011		0.30994				Residuals	1.011	0.1011		0.30994
	Total	3.26193			1				Total	3.26193			1
